# Supplementary material for: Mechanism-of-Action Classification of Antibiotics by Global Transcriptome Profiling
Source: Antimicrob Agents Chemother. 2020 Feb 21;64(3):e01207-19. doi: 10.1128/AAC.01207-19 (PMC7038283; doi:10.1128/AAC.01207-19)
Supplement: Supplemental file 2 [file AAC.01207-19-sd002.xlsx]

## Sheet: Dataset S1. 219 treatments
DATASET S1. Detailed breakdown of the number of biological replicates per antibiotic treatment.
compound	# replicates
ActinomycinD	5
Bacitracin	5
Cefotaxime	4
Ceftriaxone	4
Cerulenin	4
Chloramphenicol	5
Ciprofloxacin	5
Colistin	4
Cycloserine	4
Doxorubicin	3
Doxycycline	7
Erythromycin	4
Fidaxomicin	4
Flavomycin	4
Isoniazid	4
Linezolid	4
Meropenem	6
Metronidazole	4
Monactin	4
Nalidixic	5
Norfloxacin	5
Novobiocin	6
Penicillin	5
Phosphomycin	7
Polymyxin	4
Ramoplanin	3
Retapamulin	4
Rifampicin	5
Rifapentine	5
Sulfamethoxazole	4
Teixobactin	9
Tetracycline	4
Thiostrepton	4
Triclosan	4
Trimethoprim	5
Valinomycin	3
Vancomycin	5
DMSO	17
Ethanol	6
NaOH	5
Water	20
Total	219
