# Supplementary material for: Mechanism-of-Action Classification of Antibiotics by Global Transcriptome Profiling
Source: Antimicrob Agents Chemother. 2020 Feb 21;64(3):e01207-19. doi: 10.1128/AAC.01207-19 (PMC7038283; doi:10.1128/AAC.01207-19)
Supplement: Supplemental file 3 [file AAC.01207-19-sd003.xlsx]

## Sheet: Dataset S2. DEGs
DATASET S2. Log2-based fold changes (log2(FC)) in expression levels, false discovery rates (FDR), and significance based on |log2(FC)|>1 and FDR<0.01 are shown for all protein coding genes and treatments.
Row.names	locus_tag	Name	gene_biotype	product	length	start	end	synonyms	gene_class	RS.Rifapentine.W-WATER+Rifapentine.E-ETHANOL.logFC	RS.Rifapentine.W-WATER+Rifapentine.E-ETHANOL.FDR.tfit_1	RS.Rifapentine.W-WATER+Rifapentine.E-ETHANOL.|logFC|>1&FDR<0.01	RS.Rifampicin-DMSO.logFC	RS.Rifampicin-DMSO.FDR.tfit_1	RS.Rifampicin-DMSO.|logFC|>1&FDR<0.01	RS.Fidaxomicin-DMSO.logFC	RS.Fidaxomicin-DMSO.FDR.tfit_1	RS.Fidaxomicin-DMSO.|logFC|>1&FDR<0.01	RS.ActinomycinD-DMSO.logFC	RS.ActinomycinD-DMSO.FDR.tfit_1	RS.ActinomycinD-DMSO.|logFC|>1&FDR<0.01	PS50.Thiostrepton-DMSO.logFC	PS50.Thiostrepton-DMSO.FDR.tfit_1	PS50.Thiostrepton-DMSO.|logFC|>1&FDR<0.01	PS50.Retapamulin-DMSO.logFC	PS50.Retapamulin-DMSO.FDR.tfit_1	PS50.Retapamulin-DMSO.|logFC|>1&FDR<0.01	PS50.Linezolid-DMSO.logFC	PS50.Linezolid-DMSO.FDR.tfit_1	PS50.Linezolid-DMSO.|logFC|>1&FDR<0.01	PS50.Erythromycin-WATER.logFC	PS50.Erythromycin-WATER.FDR.tfit_1	PS50.Erythromycin-WATER.|logFC|>1&FDR<0.01	PS50.Chloramphenicol-WATER.logFC	PS50.Chloramphenicol-WATER.FDR.tfit_1	PS50.Chloramphenicol-WATER.|logFC|>1&FDR<0.01	PS30.Tetracycline-WATER.logFC	PS30.Tetracycline-WATER.FDR.tfit_1	PS30.Tetracycline-WATER.|logFC|>1&FDR<0.01	PS30.Doxycycline-DMSO.logFC	PS30.Doxycycline-DMSO.FDR.tfit_1	PS30.Doxycycline-DMSO.|logFC|>1&FDR<0.01	FAS.Triclosan.W-WATER+Triclosan.E-ETHANOL.logFC	FAS.Triclosan.W-WATER+Triclosan.E-ETHANOL.FDR.tfit_1	FAS.Triclosan.W-WATER+Triclosan.E-ETHANOL.|logFC|>1&FDR<0.01	FAS.Isoniazid-WATER.logFC	FAS.Isoniazid-WATER.FDR.tfit_1	FAS.Isoniazid-WATER.|logFC|>1&FDR<0.01	FAS.Cerulenin-ETHANOL.logFC
gene0	b0001	thrL	protein_coding	thr, operon, leader, peptide	66	190	255	0	threonine ; regulation	-0.963165	0.695274		-1.08572	0.12676		0.69168	0.815719		0.727884	0.31862		0.0164474	0.989626		0.222933	0.848903		0.201875	0.866103		-1.71211	0.0363151		0.731544	0.332129		0.569279	0.540925		-0.175605	0.866088		-2.43245	0.493396		-0.831623	0.652659		1.78307
gene1	b0002	thrA	protein_coding	Bifunctional, aspartokinase/homoserine, dehydrogenase, 1	2463	337	2799	thrA2 ; Hs ; thrA1 ; thrD	lysine ; homoserine	2.22033	8.56803e-06	UP	-0.119572	0.661315		-0.417552	0.417145		0.476756	0.0560997		1.38835	5.18155e-07	UP	1.73568	7.56297e-10	UP	0.495745	0.111661		1.81197	4.73305e-10	UP	1.77161	2.69392e-12	UP	1.30027	1.20576e-05	UP	0.327665	0.189917		1.11722	0.0608754		0.469106	0.110604		0.97917
gene2	b0003	thrB	protein_coding	homoserine, kinase	933	2801	3733	0	threonine	-0.829653	0.0286382		-0.420947	0.0196212		-0.348966	0.29517		-1.11938	6.0559e-08	DOWN	0.0552115	0.808586		0.361939	0.0546881		-0.635789	0.00466116		0.893152	5.72622e-06		0.379919	0.0251795		0.266356	0.204633		0.0146221	0.949615		-0.446408	0.331152		0.332627	0.107002		-0.535435
gene3	b0004	thrC	protein_coding	L-threonine, synthase	1287	3734	5020	0	threonine	-1.08235	0.00358588	DOWN	-0.686873	0.000142781		-0.228701	0.564873		-1.64041	1.34305e-14	DOWN	-0.407452	0.039669		-0.0272631	0.898202		-0.728729	0.000702983		0.201709	0.331249		0.0296759	0.87139		-0.210556	0.326156		-0.283845	0.103218		-0.542515	0.221217		0.286011	0.177482		-0.54546
gene4	b0005	yaaX	protein_coding	DUF2502, family, putative, periplasmic, protein	297	5234	5530	0	0	-2.2932	0.15478		0.0189911	0.968918		-0.0177473	0.998699		1.52609	0.000250842	UP	0.625979	0.279505		1.41153	0.00212403	UP	-0.227119	0.738404		0.673308	0.157736		0.762987	0.122826		0.719124	0.0981395		0.109549	0.859477		2.41521	0.102459		2.56996	2.4157e-07	UP	2.21629
gene5	b0006	yaaA	protein_coding	peroxide, resistance, protein%2C, lowers, intracellular, iron	777	5683	6459	0	other (mechanical, nutritional, oxidative stress)	-0.994173	0.00136714		-0.301058	0.0223482		-0.12546	0.719195		-0.999131	8.73207e-11		-0.203956	0.177471		-0.877828	2.96433e-09		-0.459427	0.00505362		-1.12944	1.6934e-11	DOWN	-1.32923	1.8687e-16	DOWN	-0.648807	1.97983e-05		-0.257678	0.0412468		0.345934	0.331991		-0.286381	0.0809232		-0.267273
gene6	b0007	yaaJ	protein_coding	putative, transporter	1431	6529	7959	0	membrane ; Porters (Uni-, Sym- and Antiporters)	-4.71109	2.51944e-11	DOWN	-0.786198	0.00431718		0.0753955	0.956677		-1.6864	4.10038e-08	DOWN	-0.646256	0.0352724		-1.07259	0.000237757	DOWN	-1.35437	8.31026e-05	DOWN	-1.51622	2.57408e-06	DOWN	-2.34996	2.05095e-13	DOWN	-0.840444	0.00651974		-0.263929	0.359204		-2.34715	0.000206842	DOWN	-1.15013	0.00025257	DOWN	-1.76309
gene7	b0008	talB	protein_coding	transaldolase, B	954	8238	9191	yaaK	non-oxidative branch, pentose pathway	-4.00072	1.15519e-30	DOWN	-1.00005	2.08609e-09	DOWN	-0.0356741	0.967034		-0.626877	5.1789e-05		-1.43828	2.53173e-16	DOWN	-1.86519	2.11101e-24	DOWN	-0.806528	1.28123e-05		-1.27515	3.09682e-13	DOWN	-1.94412	1.83184e-30	DOWN	-1.36348	4.8808e-13	DOWN	-0.630959	7.21166e-06		0.667586	0.0886941		0.341337	0.0714406		0.00775352
gene8	b0009	mog	protein_coding	molybdochelatase, incorporating, molybdenum, into, molybdopterin	588	9306	9893	yaaG ; bisD ; chlG ; mogA	molybdenum	-2.10967	1.89556e-14	DOWN	-0.323622	0.00573368		-0.0533374	0.904602		-0.003388	0.980346		0.283704	0.0288013		0.238648	0.0582416		0.653313	2.15198e-06		0.121937	0.373355		0.0980219	0.40664		0.0806085	0.578958		0.05533	0.689386		-0.411295	0.157519		0.065917	0.691327		-0.510866
gene9	b0010	satP	protein_coding	succinate-acetate, transporter	567	9928	10494	yaaH	unknown	5.12842	7.34221e-25	UP	1.21047	1.96939e-09	UP	0.148614	0.838772		3.38001	7.97193e-43	UP	1.31234	2.01243e-09	UP	1.54825	9.79751e-13	UP	1.09688	2.78374e-05	UP	1.184	4.60009e-08	UP	1.99708	5.55827e-23	UP	1.33692	9.23802e-10	UP	0.301646	0.181404		-0.779542	0.225865		-0.744527	0.0131567		0.247148
gene10	b0011	yaaW	protein_coding	UPF0174, family, protein	714	10643	11356	htpY ; htgA	0	-2.67117	0.0554367		1.11467	0.00522594	UP	0.192852	0.921515		0.921264	0.0353609		-0.0444296	0.943942		0.976278	0.0328298		-0.275163	0.703243		-0.0841309	0.893862		-0.291352	0.5877		0.890813	0.0588997		-0.0524337	0.929752		1.71678	0.166452		0.237456	0.77645		-0.190506
gene11	b0013	yaaI	protein_coding	UPF0412, family, protein	405	11382	11786	0	0	-0.0666619	0.969043		1.09907	0.0670531		0.28661	0.921515		0.572725	0.416312		0.675064	0.345059		2.13258	0.000299695	UP	-0.613361	0.514104		1.35503	0.0411171		0.0944076	0.897519		2.06407	0.00153385	UP	0.641559	0.353086		0.140728	0.951427		0.21222	0.849783		0.708782
gene12	b0014	dnaK	protein_coding	chaperone, Hsp70%2C, with, co-chaperone, DnaJ	1917	12163	14079	groPF ; groPC ; seg ; grpF	osmotic pressure ; chaperoning, repair (refolding) ; cell division	-3.96624	1.8687e-09	DOWN	-0.317782	0.404868		0.101543	0.956673		0.246561	0.500845		-3.03774	5.04291e-16	DOWN	-4.50134	1.53996e-29	DOWN	-2.28894	1.18315e-08	DOWN	-4.53705	1.08134e-29	DOWN	-4.83546	3.9936e-38	DOWN	-2.91651	3.88599e-13	DOWN	-0.57955	0.0805959		0.497567	0.628033		1.10089	0.00916421	UP	-0.145133
gene13	b0015	dnaJ	protein_coding	chaperone, Hsp40%2C, DnaK, co-chaperone	1131	14168	15298	groP ; grpC	chaperoning, repair (refolding)	-2.81319	8.65785e-10	DOWN	-0.0986291	0.715019		0.435642	0.393884		-1.95915	1.89185e-15	DOWN	-1.75528	9.87348e-12	DOWN	-2.93694	2.98064e-25	DOWN	-1.1612	1.80354e-05	DOWN	-3.19715	3.41935e-26	DOWN	-3.6795	3.42606e-35	DOWN	-1.90337	7.95582e-12	DOWN	-0.154687	0.559661		-0.691551	0.251869		0.384318	0.199148		-0.270905
gene14	b0016	insL1	protein_coding	IS186, transposase	1113	15445	16557	yi81-1	transposon related	-1.45816	5.0292e-05	DOWN	0.0834319	0.644928		0.430695	0.11471		-1.74515	2.45104e-17	DOWN	-0.64578	0.000418492		-1.30822	5.88359e-12	DOWN	-0.345565	0.102028		-1.19086	9.51315e-10	DOWN	-1.76406	8.61673e-20	DOWN	-0.791644	2.45171e-05		0.222894	0.178802		-1.71142	8.42016e-06	DOWN	-0.295585	0.132464		-0.653938
gene15	b0018	mokC	protein_coding	regulatory, protein, for, HokC%2C, overlaps, CDS, of, hokC	210	16751	16960	gefL	cell killing	-3.36698	0.000402745	DOWN	0.594676	0.0489628		0.357562	0.710567		0.772677	0.0244634		0.331875	0.422016		-0.247663	0.550911		-0.452518	0.331973		-0.216136	0.586929		-0.323336	0.378837		0.252437	0.497991		0.0791584	0.864912		-1.6511	0.0905083		-0.602388	0.247916		-1.45769
gene18	b0019	nhaA	protein_coding	sodium-proton, antiporter	1167	17489	18655	ant ; antA ; hyc	membrane ; Porters (Uni-, Sym- and Antiporters) ; pH	-0.554304	0.188707		-0.461692	0.0267884		0.380732	0.350413		-0.491215	0.0170641		-0.808447	0.0003376		-1.20318	7.78335e-08	DOWN	-0.806115	0.00105337		-0.798586	0.000481656		-0.770708	0.000164285		-0.118172	0.653835		-0.429892	0.0264879		0.462232	0.399422		0.575753	0.0137068		0.0391811
gene19	b0020	nhaR	protein_coding	transcriptional, activator, of, nhaA	906	18715	19620	antO ; yaaB	activator ; operon ; Transcription related ; pH	-0.592959	0.101542		-0.156313	0.355105		0.198813	0.582759		-0.292996	0.0875685		-0.0449292	0.830394		0.0388345	0.838691		-0.291721	0.182176		0.173849	0.36204		-0.0921737	0.589183		0.349384	0.0534461		0.0167576	0.936913		0.0492073	0.924048		0.0355815	0.886989		-0.168466
gene20	b0021	insB1	protein_coding	IS1, transposase, B	504	19811	20314	0	transposon related	-2.46518	0.000641982	DOWN	0.188464	0.393975		0.179849	0.790822		0.7804	0.000314896		0.766577	0.000628389		1.09852	4.65921e-07	UP	0.924256	0.000338904		0.348432	0.122495		0.616615	0.00230441		0.463718	0.0427375		0.294395	0.187561		-2.45352	0.000300124	DOWN	-1.51339	9.50315e-06	DOWN	-1.19399
gene21	b0022	insA	protein_coding	IS1, repressor, TnpA	276	20233	20508	0	transposon related	-2.9378	1.35253e-05	DOWN	-0.173316	0.397943		0.0825479	0.920671		1.38336	2.37012e-12	UP	0.948074	1.54173e-06		0.999397	2.18709e-07		0.903551	0.000100872		0.749214	0.000235978		0.854904	3.13298e-06		0.51914	0.0144654		0.283217	0.144978		-1.41793	0.0100912		-0.900065	0.00103415		-0.3932
gene22	b0023	rpsT	protein_coding	30S, ribosomal, subunit, protein, S20	264	20815	21078	supS ; sup(s20) ; supS20	inhibition / activation of enzymes ; ribosomes ; translation ; ribosomal proteins	-0.597755	0.322384		-0.0160472	0.966205		0.100698	0.94035		1.48957	1.4316e-06	UP	1.38827	1.91004e-05	UP	1.2974	4.70599e-05	UP	2.06716	3.60479e-08	UP	0.674826	0.0502232		1.19841	6.01288e-05	UP	0.713351	0.0564351		0.539337	0.056832		-1.99375	0.00179796	DOWN	-1.12657	0.000346175	DOWN	-0.655715
gene23	b0024	yaaY	protein_coding	uncharacterized, protein	219	21181	21399	0	0	-0.749161	0.330621		0.171913	0.57066		0.325582	0.659136		0.27819	0.417321		-0.0910263	0.792717		-0.281704	0.379391		0.0824014	0.869929		0.123001	0.750989		0.784526	0.00899314		0.0936166	0.81401		-0.5206	0.116762		-2.19931	0.0126428		-0.126446	0.812615		-0.608749
gene24	b0025	ribF	protein_coding	bifunctional, riboflavin, kinase/FAD, synthetase	942	21407	22348	yaaC	riboflavin	-0.77452	0.00188134		-0.567325	9.54195e-06		-0.22675	0.366259		-0.408058	0.00107727		0.403934	0.00357927		0.176584	0.204023		0.396753	0.00820186		0.364066	0.00993284		0.506794	3.23738e-05		-0.0347271	0.836963		0.0720864	0.620509		0.469084	0.130494		-0.146282	0.36005		0.416005
gene25	b0026	ileS	protein_coding	isoleucyl-tRNA, synthetase	2817	22391	25207	ilvS	amino acid -activation	-0.503291	0.102131		-0.22068	0.181334		-0.0987245	0.85749		-1.48915	1.52442e-19	DOWN	0.111831	0.572296		-0.479652	0.00532428		0.514555	0.00668891		0.100888	0.607236		0.742015	3.87873e-06		-0.609886	0.000922321		0.220111	0.163501		-0.665758	0.0832201		0.725979	0.000118525		0.133922
gene26	b0027	lspA	protein_coding	prolipoprotein, signal, peptidase, (signal, peptidase, II)	495	25207	25701	lsp	membrane ; export, signal peptide cleavage	0.629482	0.054207		0.111999	0.521625		0.0223888	0.982292		-1.67834	7.61142e-17	DOWN	0.294071	0.108348		-0.396709	0.0223421		0.557838	0.00386185		0.454088	0.0125847		0.969833	1.43716e-09		-0.186635	0.342286		0.371768	0.0141291		-1.19335	0.0011886	DOWN	0.683682	0.000159965		-0.0458027
gene27	b0028	fkpB	protein_coding	FKBP-type, peptidyl-prolyl, cis-trans, isomerase, (rotamase)	450	25826	26275	slpA ; yaaD	chaperoning, repair (refolding)	0.169473	0.668811		0.166945	0.351988		0.248821	0.505784		-2.12192	3.32604e-18	DOWN	-0.0533005	0.808658		-0.100563	0.609117		0.388923	0.0695935		-0.111079	0.597262		0.29991	0.0752879		-0.79569	5.51906e-05		0.161664	0.382836		-2.18207	1.52599e-06	DOWN	0.197743	0.372953		0.233974
gene28	b0029	ispH	protein_coding	4-hydroxy-3-methylbut-2-enyl, diphosphate, reductase%2C, 4Fe-4S, protein	951	26277	27227	yaaE ; lytB	menaquinone, ubiquinone ; drug resistance/sensitivity	0.0194827	0.958198		0.339504	0.0298011		0.167883	0.659114		-2.35054	2.17917e-26	DOWN	0.193955	0.277782		-0.184706	0.277329		0.528913	0.00369229		-0.266925	0.128946		0.541426	0.000238068		-0.60422	0.00049975		0.268393	0.0700504		-1.39197	0.000112709	DOWN	0.0966246	0.657924		0.112933
gene29	b0030	rihC	protein_coding	ribonucleoside, hydrolase, 3	915	27293	28207	yaaF	nucleotide and nucleoside conversions	-2.68317	1.51792e-06	DOWN	-0.0210147	0.933295		-0.0728409	0.934326		-2.62741	5.57295e-17	DOWN	-1.67363	9.93091e-12	DOWN	-1.94896	1.1673e-14	DOWN	-1.87602	4.55061e-10	DOWN	-1.82661	1.14101e-10	DOWN	-1.80715	3.32093e-12	DOWN	-1.95108	5.58563e-12	DOWN	-1.29226	1.6905e-10	DOWN	-2.7708	1.16208e-07	DOWN	-0.459713	0.072937		-1.96392
gene30	b0031	dapB	protein_coding	dihydrodipicolinate, reductase	822	28374	29195	0	murein ; lysine	-1.79546	7.8078e-07	DOWN	-0.219798	0.187399		-0.327109	0.276746		-1.25256	4.53133e-12	DOWN	-1.70104	2.0356e-17	DOWN	-2.53412	3.61384e-28	DOWN	-0.900098	8.00706e-06		-1.18321	3.08464e-09	DOWN	-1.95467	5.80589e-20	DOWN	-1.31899	1.53538e-11	DOWN	-0.866099	8.11852e-09		0.628679	0.111932		0.810273	5.95141e-06		0.124199
gene31	b0032	carA	protein_coding	carbamoyl, phosphate, synthetase, small, subunit%2C, glutamine, amidotransferase	1149	29651	30799	arg ; cap ; pyrA	arginine ; pyrimidine biosynthesis	-1.11202	0.358203		1.56619	0.00333527	UP	0.763652	0.634354		4.07408	1.55508e-13	UP	2.78233	1.53826e-06	UP	2.39225	2.54051e-05	UP	2.26148	0.00149791	UP	2.99692	4.44285e-08	UP	1.17648	0.0166656		1.24061	0.0259125		2.34589	2.6037e-06	UP	-0.874324	0.624229		0.023778	0.980029		-0.487449
gene32	b0033	carB	protein_coding	carbamoyl-phosphate, synthase, large, subunit	3222	30817	34038	cap ; pyrA	arginine ; pyrimidine biosynthesis	-2.50833	0.00965369	DOWN	1.38108	0.0055851	UP	0.405438	0.80806		1.03285	0.0493156		2.24659	1.70967e-05	UP	1.92607	0.000141641	UP	2.28648	0.000112939	UP	2.1252	5.69525e-05	UP	0.72667	0.108055		0.297975	0.620452		2.02375	3.77369e-06	UP	-2.24475	0.0567173		0.217179	0.746959		-0.757462
gene33	b0034	caiF	protein_coding	cai, operon, transcriptional, activator	396	34300	34695	0	activator ; operon ; unassigned reversible reactions ; amines	-1.77391	0.0490186		0.413382	0.175622		0.574383	0.342774		0.741624	0.0152925		-1.2835	0.00146093	DOWN	-0.721472	0.0540506		-0.986659	0.0240977		-1.07803	0.0141333		-1.42384	0.000800556	DOWN	0.464971	0.237512		-0.481294	0.15913		-0.126582	0.915946		-1.31351	0.0266153		-1.26266
gene34	b0035	caiE	protein_coding	stimulator, of, CaiD, and, CaiB, enzyme, activities	591	34781	35371	0	carnitine metabolism ; amines	4.0467	0.000133539	UP	2.14611	6.03772e-07	UP	1.08352	0.240398		1.42114	0.00304731	UP	0.113287	0.880352		0.73435	0.209871		-0.47796	0.520933		0.489823	0.407572		0.56831	0.291846		-0.47679	0.407718		0.802996	0.113058		0.00261422	0.99881		0.127292	0.889937		0.973521
gene35	b0036	caiD	protein_coding	carnitinyl-CoA, dehydratase	786	35377	36162	yaaL	carnitine metabolism	4.68041	1.68726e-06	UP	2.3541	4.68669e-09	UP	0.86023	0.334657		1.98898	6.58708e-06	UP	-0.0840011	0.898916		0.644399	0.218108		-0.290961	0.720123		0.349382	0.583182		1.29442	0.0053199	UP	0.586921	0.264382		0.514338	0.302128		-1.85044	0.247305		-1.3618	0.0796866		-0.426426
gene36	b0037	caiC	protein_coding	putative, crotonobetaine/carnitine-CoA, ligase	1554	36271	37824	yaaM	amines	1.02881	0.0886912		1.4692	6.80204e-09	UP	0.537984	0.294896		-0.0965206	0.784202		0.59222	0.0475917		1.16864	2.28328e-05	UP	0.649771	0.0926429		1.12802	5.81707e-05	UP	0.549341	0.0372631		0.0424333	0.898944		0.849001	0.000522333		-2.25169	0.00397465	DOWN	0.0897515	0.842215		-0.498796
gene37	b0038	caiB	protein_coding	crotonobetainyl, CoA:carnitine, CoA, transferase	1218	37898	39115	yaaN	carnitine metabolism	1.07171	0.0268075		0.886664	1.42159e-05		0.619112	0.0644314		-0.149164	0.571013		0.927259	2.13894e-05		1.55328	5.26661e-13	UP	0.783551	0.00420882		0.983137	4.48559e-06		1.16648	3.30532e-09	UP	0.459921	0.0399774		0.64057	0.00129906		-0.390327	0.563667		0.0460462	0.8934		-0.238597
gene38	b0039	caiA	protein_coding	crotonobetaine, reductase, subunit, II%2C, FAD-binding	1143	39244	40386	yaaO	carnitine metabolism ; electron acceptors	-0.582063	0.343934		0.597067	0.00561939		0.73266	0.0466493		1.96526	1.13316e-17	UP	1.60081	9.85891e-11	UP	1.65178	1.14678e-11	UP	0.880435	0.000970849		0.344824	0.153		0.463836	0.0393958		0.565013	0.0148933		0.598873	0.00753254		-1.13575	0.130917		-0.72536	0.0293597		0.160612
gene39	b0040	caiT	protein_coding	putative, transporter	1515	40417	41931	yaaP	membrane ; carbon compounds ; Porters (Uni-, Sym- and Antiporters)	4.00529	4.65116e-05	UP	1.20836	0.0049631	UP	-0.439042	0.790822		1.68768	0.000178978	UP	1.05772	0.019984		1.07988	0.0156488		0.6275	0.366544		0.905004	0.0614136		1.07072	0.0192313		0.710144	0.173889		0.65039	0.161989		-0.550622	0.750919		-1.69987	0.0243553		0.843175
gene40	b0041	fixA	protein_coding	anaerobic, carnitine, reduction, putative, electron, transfer, flavoprotein, subunit	771	42403	43173	yaaQ	energy production/transport	4.19008	0.000380471	UP	0.92165	0.107404		-0.200798	0.949922		1.46433	0.0117002		-1.16228	0.0924455		0.188685	0.775695		-0.597312	0.544147		0.783464	0.30949		1.96745	0.000980687	UP	0.300989	0.709169		-0.547769	0.44612		-0.784868	0.706944		-0.918472	0.383733		0.169164
gene41	b0042	fixB	protein_coding	putative, electron, transfer, flavoprotein%2C, NAD/FAD-binding, domain, and, ETFP, adenine, nucleotide-binding, domain-like, protein	942	43188	44129	yaaR	energy production/transport	2.20514	0.0703077		1.13812	0.0167637		-0.277625	0.890397		0.859903	0.102387		-0.611384	0.339692		0.0266685	0.966584		-1.4975	0.0464268		0.481043	0.485582		1.10025	0.0555013		0.205312	0.77627		-0.514529	0.387516		0.468496	0.796572		0.039011	0.970116		-0.16212
gene42	b0043	fixC	protein_coding	putative, oxidoreductase	1287	44180	45466	yaaS	carnitine metabolism	4.52648	3.99525e-05	UP	1.88333	9.48464e-05	UP	-0.193587	0.943474		0.571823	0.354009		-0.511147	0.449933		0.637122	0.266706		-0.458639	0.61372		-0.411057	0.607443		1.35341	0.0142206		-1.4177	0.0673359		0.0729253	0.917985		0.219784	0.909967		0.273639	0.761414		-0.0668892
gene43	b0044	fixX	protein_coding	putative, 4Fe-4S, ferredoxin-type, protein	288	45463	45750	yaaT	carnitine metabolism	3.68638	0.0175778		0.762947	0.286554		-2.01615	0.219388		-0.182577	0.828804		-1.45488	0.0829618		0.856474	0.22392		0.340034	0.788037		-0.984404	0.320237		0.368595	0.661824		-0.50044	0.631075		-0.861475	0.293889		-1.35182	0.584944		0.73327	0.498439		0.929458
gene44	b0045	yaaU	protein_coding	putative, MFS, sugar, transporter%3B, membrane, protein	1332	45807	47138	yabE	membrane ; Porters (Uni-, Sym- and Antiporters)	4.45708	0.000199578	UP	1.61342	0.00153139	UP	-0.327412	0.885135		2.13463	5.12737e-05	UP	0.547254	0.398642		1.33925	0.01628		-0.307257	0.748772		0.828338	0.204474		1.08411	0.0603506		-0.583775	0.453252		-0.296441	0.685418		0.508675	0.803703		-1.05229	0.278135		1.17829
gene45	b0046	kefF	protein_coding	potassium-efflux, system, ancillary, protein, for, KefC%2C, glutathione-regulated%3B, quinone, oxidoreductase%2C, FMN-dependent	531	47246	47776	yabF	inhibition / activation of enzymes ; metabolism ; transport	-2.90581	0.00144535	DOWN	-0.19099	0.453216		0.0722959	0.953636		-0.169938	0.549661		-0.663256	0.0138395		-0.497102	0.0625156		-0.463942	0.186341		-0.711224	0.0314539		-0.529509	0.0835283		-0.365091	0.258165		-0.491084	0.0589237		1.07214	0.148841		-0.473591	0.256998		0.45412
gene46	b0047	kefC	protein_coding	potassium:proton, antiporter	1863	47769	49631	trkC	membrane ; Porters (Uni-, Sym- and Antiporters) ; detoxification	0.625843	0.228996		-0.0825681	0.718632		-0.136674	0.842254		-1.32749	6.69507e-07	DOWN	-0.623859	0.0106384		-0.860532	0.000442532		-0.217831	0.518827		-0.538795	0.0455344		-0.777195	0.00158581		-0.115422	0.673988		-0.483578	0.0174976		0.451278	0.475471		-0.109916	0.754585		-0.2052
gene47	b0048	folA	protein_coding	dihydrofolate, reductase	480	49823	50302	tmr ; tmrA	formyl-THF biosynthesis ; folic acid	0.332842	0.454869		-0.731748	4.60492e-05		-0.635862	0.0208664		1.42182	1.56946e-15	UP	0.829981	1.0712e-05		0.76919	3.61577e-05		0.795925	0.000111787		1.0923	2.0383e-08	UP	0.383197	0.0296778		0.539319	0.00609584		0.125707	0.516371		0.0362519	0.954172		-0.751118	0.0018599		-0.542381
gene48	b0049	apaH	protein_coding	diadenosine, tetraphosphatase	843	50380	51222	cfcB	nucleotide and nucleoside conversions	-1.00056	0.00169461	DOWN	-0.120255	0.419523		0.171425	0.591131		-1.99666	1.11412e-21	DOWN	-0.524893	0.000938897		-0.972014	1.62881e-09		0.197357	0.322541		-0.915461	9.31802e-08		-0.684976	3.60068e-06		-0.365912	0.0223684		0.189257	0.180977		-0.0983626	0.819217		0.124311	0.52325		0.14639
gene49	b0050	apaG	protein_coding	protein, associated, with, Co2+, and, Mg2+, efflux	378	51229	51606	0	0	-1.4782	0.000284496	DOWN	-0.206228	0.226284		0.231214	0.527224		-1.07927	9.27514e-08	DOWN	-0.393484	0.0392076		-0.816009	1.11252e-05		0.195015	0.421262		-0.663714	0.000795742		-0.712965	0.000107327		-0.15806	0.42839		0.0250857	0.90827		-0.394651	0.418914		-0.0959253	0.71649		0.35769
gene50	b0051	rsmA	protein_coding	16S, rRNA, m(6)A1518%2C, m(6)A1519, dimethyltransferase%2C, SAM-dependent	822	51609	52430	ksgA	RNA modification	-0.8296	0.00454088		-0.236176	0.118819		-0.0950855	0.846082		-0.311159	0.0349692		0.137462	0.439675		-0.419821	0.00768641		0.32578	0.0715484		-0.42243	0.00972012		-0.574272	4.61395e-05		-0.417467	0.0130275		0.16017	0.299119		-0.311039	0.4341		0.0791321	0.705267		-0.0867301
gene51	b0052	pdxA	protein_coding	4-hydroxy-L-threonine, phosphate, dehydrogenase%2C, NAD-dependent	990	52427	53416	0	pyridoxal 5'phosphate	-0.921278	0.00605438		-0.384573	0.0224225		0.0188401	0.988291		-1.79965	2.67895e-18	DOWN	-0.29898	0.115298		-0.691906	9.33483e-05		0.268939	0.212717		-0.170054	0.383216		-0.656765	4.47987e-05		-0.362966	0.0564878		0.143879	0.423401		-0.79211	0.043871		0.00120724	0.997245		-0.0790614
gene52	b0053	surA	protein_coding	peptidyl-prolyl, cis-trans, isomerase, (PPIase)	1287	53416	54702	0	chaperoning, repair (refolding)	-0.548683	0.0465291		-0.539964	0.000210926		-0.07973	0.880109		-2.03855	2.08194e-32	DOWN	0.00503278	0.979246		-0.627067	3.65272e-05		0.486121	0.00440655		0.521884	0.00112144		-0.0341797	0.818009		-0.47664	0.00403851		0.160185	0.281446		-0.364316	0.330214		-0.047133	0.827588		-0.0707684
gene53	b0054	lptD	protein_coding	LPS, assembly, OM, complex, LptDE%2C, beta-barrel, component	2355	54755	57109	yabG ; ostA ; imp	lipopolysaccharide	-1.10458	4.57232e-08	DOWN	-0.729218	5.74255e-11		-0.192131	0.387541		-0.514029	7.58604e-07		-0.137044	0.268577		-0.116905	0.331696		0.211884	0.113532		0.141472	0.24973		0.00928926	0.932578		-0.269399	0.0318899		-0.046979	0.712903		0.629693	0.0113802		-0.125048	0.359137		0.162242
gene54	b0055	djlA	protein_coding	membrane-anchored, DnaK, co-chaperone%2C, DNA-binding, protein	816	57364	58179	yabH	chaperoning, repair (refolding)	-0.93841	0.00902022		-0.21963	0.16273		0.11382	0.810439		0.434846	0.00410187		0.421836	0.0116953		0.406551	0.012958		0.575496	0.00169053		0.779191	2.78065e-06		-0.0772708	0.63881		0.627325	0.000214445		0.0640398	0.735444		0.198695	0.661033		0.0316415	0.895942		0.106822
gene56	b0058	rluA	protein_coding	dual, specificity, 23S, rRNA, pseudouridine(746)%2C, tRNA, pseudouridine(32), synthase%2C, SAM-dependent	660	59687	60346	yabO	RNA modification	3.50805	6.80666e-16	UP	1.32575	1.7815e-12	UP	0.463499	0.14736		-0.799318	0.000540006		0.854225	2.69623e-05		0.64055	0.00141292		0.982822	3.11779e-05		0.456401	0.0275965		1.03294	1.34165e-08	UP	0.495956	0.0137736		0.602703	0.00057856		-2.1339	0.000167905	DOWN	0.0546774	0.861033		-0.776194
gene57	b0059	rapA	protein_coding	RNA, polymerase, remodeling/recycling, factor, ATPase%3B, RNA, polymerase-associated%2C, ATP-dependent, RNA, translocase	2907	60358	63264	yabA ; hepA	transcriptional level ; Transcription related ; adaptations	2.73602	9.67471e-15	UP	1.00726	7.10243e-09	UP	0.269665	0.450087		1.36369	7.70904e-15	UP	0.406565	0.0277306		0.499756	0.00494631		0.529573	0.00726978		0.733977	7.64232e-05		0.831798	3.1962e-07		-0.194292	0.333478		0.215257	0.199544		-2.14161	3.40672e-08	DOWN	0.0788826	0.741951		-0.686141
gene58	b0060	polB	protein_coding	DNA, polymerase, II	2352	63429	65780	dinA	DNA replication ; DNA repair ; radiation ; SOS response	0.652533	0.0263648		0.195368	0.196804		0.274428	0.335913		0.250524	0.0935911		-0.210413	0.215757		-0.0598068	0.728308		0.000621738	0.998844		-0.63539	0.000119713		-0.554832	0.000136616		-0.678015	4.57311e-05		0.0220978	0.905636		-0.444806	0.234732		0.390124	0.0189112		-0.00591407
gene59	b0061	araD	protein_coding	L-ribulose-5-phosphate, 4-epimerase	696	65855	66550	0	carbon compounds	-0.739618	0.560676		0.264836	0.561173		0.118908	0.954706		-0.852744	0.0963055		-1.6951	0.000326722	DOWN	-1.08802	0.0191327		-1.51972	0.0136914		-1.4815	0.0283002		-0.217643	0.696413		-0.320061	0.632465		-1.19078	0.0098799	DOWN	-1.9754	0.175075		-0.199727	0.802885		-0.0939176
gene60	b0062	araA	protein_coding	L-arabinose, isomerase	1503	66835	68337	0	carbon compounds	-1.51278	0.029964		-0.0897301	0.746054		0.302681	0.54695		-1.07702	0.000356652	DOWN	-1.72423	1.26317e-09	DOWN	-1.39484	6.98677e-07	DOWN	-1.15884	0.00204363	DOWN	-1.37035	0.000524478	DOWN	-0.394813	0.193909		-1.15618	0.00221954	DOWN	-0.843129	0.000572348		-0.480981	0.531075		-0.0200749	0.965965		-0.926129
gene61	b0063	araB	protein_coding	L-ribulokinase	1701	68348	70048	0	carbon compounds	-0.828763	0.229146		0.046057	0.873576		0.00574661	0.998699		0.323589	0.218268		-0.587116	0.0268783		-0.483259	0.0660445		-0.422499	0.262379		-1.11073	0.00411547	DOWN	0.198585	0.486022		-0.132652	0.699001		-0.645262	0.00792326		-0.960259	0.18818		-0.0921537	0.832103		-0.565608
gene62	b0064	araC	protein_coding	ara, regulon, transcriptional, activator%3B, autorepressor	879	70387	71265	0	activator ; repressor ; operon ; carbon compounds	-4.01547	2.01488e-20	DOWN	-0.966033	6.16783e-06		-0.194115	0.756865		-1.59839	3.60762e-14	DOWN	-1.33289	2.32699e-09	DOWN	-2.07591	3.63156e-19	DOWN	-1.95419	6.07921e-15	DOWN	-1.91893	2.73595e-16	DOWN	-2.08518	1.54208e-22	DOWN	-0.824672	0.000529417		-0.411024	0.0373721		0.0264967	0.969923		0.340961	0.188019		-0.869478
gene63	b0065	yabI	protein_coding	DedA, family, inner, membrane, protein	765	71351	72115	0	UNCLASSIFIED	-1.75305	3.0324e-07	DOWN	-0.647678	0.000155185		0.0206858	0.988291		-1.04762	2.2187e-09	DOWN	-0.449677	0.0155804		-1.00593	3.085e-08	DOWN	-1.00403	4.63436e-07	DOWN	-1.04966	2.82648e-08	DOWN	-1.122	1.51922e-11	DOWN	-0.408208	0.0376651		-0.5807	0.000164574		-1.21597	0.00159148	DOWN	-0.391207	0.0437232		-1.13516
gene64	b0066	thiQ	protein_coding	thiamine/thiamine, pyrophosphate, ABC, transporter, ATPase	699	72229	72927	sfuC ; yabJ	thiamin ; ABC superfamily ATP binding cytoplasmic component	2.67242	2.25291e-05	UP	1.08383	0.000123451	UP	-0.119411	0.930402		-0.10987	0.771457		0.691369	0.0244712		0.168103	0.626902		-0.340766	0.53362		0.0522031	0.900978		0.272738	0.384865		-0.346313	0.320844		0.302118	0.34637		-1.6181	0.068041		-0.482507	0.26917		-0.777624
gene65	b0067	thiP	protein_coding	thiamine/thiamine, pyrophosphate, ABC, transporter, permease	1611	72911	74521	sfuB ; yabK	membrane ; thiamin ; ABC superfamily, membrane component	1.81627	0.00102081	UP	0.80506	0.00146602		0.192568	0.809434		-0.299421	0.347203		1.10804	1.03009e-05	UP	0.963012	0.000105701		0.350653	0.388334		0.760565	0.00591395		0.867043	0.000262751		0.210417	0.481858		0.589392	0.0112656		-0.899603	0.202472		-0.42424	0.232577		-0.624117
gene66	b0068	thiB	protein_coding	thiamine/thiamine, pyrophosphate/thiamine, monophosphate, ABC, transporter, periplasmic, binding, protein	984	74497	75480	yabL ; sfuA ; thiB	thiamin ; ABC superfamily, periplasmic binding component	2.41111	1.81346e-09	UP	0.660223	0.000262111		0.241214	0.552395		2.10028	5.21612e-26	UP	1.39306	7.24973e-13	UP	1.74337	5.07652e-19	UP	0.647312	0.00644399		1.15424	2.4819e-09	UP	1.278	3.39169e-13	UP	-0.123705	0.573283		0.306431	0.0982294		-0.0240675	0.9703		-0.0487166	0.871739		-0.330758
gene67	b0069	sgrR	protein_coding	transcriptional, DNA-binding, transcriptional, activator, of, sgrS, sRNA	1656	75644	77299	yabN	activator ; repressor	-0.835968	0.00781712		0.538299	7.39519e-05		0.282949	0.254908		0.0872982	0.582984		0.367811	0.014144		0.617767	1.42784e-05		0.632526	0.000247557		-0.327469	0.039034		-0.0441553	0.763933		-0.429023	0.0048851		0.383507	0.00235059		1.37595	3.06178e-06	UP	0.555292	0.000159139		0.171852
gene70	b0070	setA	protein_coding	broad, specificity, sugar, efflux, system	1179	77621	78799	yabM	membrane ; Electrochemical potential driven transporters ; other (mechanical, nutritional, oxidative stress)	0.473287	0.357108		0.177585	0.387407		-0.231885	0.638674		0.739254	0.000145085		1.00618	1.44613e-06	UP	0.718804	0.000514596		0.198371	0.518643		0.577562	0.00653098		0.571054	0.00341451		0.943952	5.51449e-06		-0.0254464	0.921335		-0.622228	0.31192		-1.44506	1.84789e-06	DOWN	-0.261733
gene71	b0071	leuD	protein_coding	3-isopropylmalate, dehydratase, small, subunit	606	78848	79453	0	leucine	1.96782	1.65111e-05	UP	0.100738	0.650895		0.19042	0.736709		-0.282142	0.272092		-1.0471	1.74197e-05	DOWN	-0.43107	0.0598254		-0.494858	0.10497		1.2213	8.24077e-08	UP	0.110573	0.658729		0.0293461	0.91648		0.522059	0.00478815		1.1052	0.0273731		0.83917	0.000544867		0.866065
gene72	b0072	leuC	protein_coding	3-isopropylmalate, dehydratase, large, subunit	1401	79464	80864	0	leucine	2.35481	1.55085e-07	UP	0.252149	0.241056		0.0568512	0.956673		-0.239048	0.344644		-0.960134	4.95367e-05		-0.376135	0.0990056		0.0935906	0.791681		1.63586	1.65816e-12	UP	0.371795	0.101133		0.33213	0.17597		0.341238	0.091039		1.4825	0.00238325	UP	0.942024	6.20191e-05		0.629874
gene73	b0073	leuB	protein_coding	3-isopropylmalate, dehydrogenase%2C, NAD(+)-dependent	1092	80867	81958	0	leucine	1.95404	9.44711e-05	UP	0.424177	0.0680136		-0.116212	0.890397		-0.0843166	0.771046		-0.112366	0.694		-0.200609	0.447267		-0.173696	0.651329		2.45192	6.83457e-21	UP	0.50662	0.0312471		0.600914	0.0180818		0.38504	0.0852974		0.698529	0.254221		0.599022	0.0241234		0.620846
gene74	b0074	leuA	protein_coding	2-isopropylmalate, synthase	1572	81958	83529	0	leucine	2.42626	3.47018e-06	UP	-0.0614097	0.827906		-0.364393	0.499042		0.69073	0.00493953		0.515063	0.0410196		0.290313	0.252449		-0.0160394	0.966268		2.94697	1.33323e-25	UP	0.813448	0.00084491		1.36756	1.42334e-07	UP	0.294706	0.220152		1.25007	0.0378826		0.523566	0.0795425		1.00118
gene75	b0075	leuL	protein_coding	leu, operon, leader, peptide	87	83622	83708	leuLP ; leulL ; leulLP ; leuIP	leucine	0.00260721	0.998994		-0.739314	0.287962		-0.643453	0.823072		-0.606466	0.474676		-1.59857	0.0880711		-1.26006	0.176889		-0.697901	0.525389		-0.460078	0.610458		-0.474156	0.56486		-0.665774	0.517347		-0.317322	0.725854		-0.437231	0.883325		-0.272719	0.847878		2.22949
gene76	b0076	leuO	protein_coding	global, transcription, factor	945	84368	85312	0	activator ; operon ; leucine ; Transcription related	4.51773	6.87461e-18	UP	0.938166	6.30661e-05		0.208757	0.789596		0.961147	6.48159e-05		-0.587954	0.0480059		-0.263889	0.364209		-0.603185	0.0688408		0.150576	0.638427		0.474926	0.081259		1.19456	1.75005e-05	UP	0.0133334	0.967425		2.46935	1.02358e-05	UP	0.457909	0.196569		1.0985
gene77	b0077	ilvI	protein_coding	acetolactate, synthase, 3, large, subunit	1725	85630	87354	0	isoleucine/valine	0.843557	0.0545916		0.34118	0.0712271		-0.256296	0.548541		0.291794	0.149942		-0.194424	0.390182		-0.141623	0.518082		-0.251959	0.398755		-0.00273768	0.992127		0.368513	0.0603642		0.359674	0.0927779		0.0779951	0.74051		0.638499	0.203781		-0.0651858	0.837298		0.0243193
gene78	b0078	ilvH	protein_coding	acetolactate, synthase, 3%2C, small, subunit%2C, valine-sensitive	492	87357	87848	brnP	isoleucine/valine	-3.45073	0.00478328	DOWN	0.42126	0.185354		-0.103648	0.951171		-0.375055	0.311393		-0.729953	0.0673672		-0.103477	0.79822		-0.290398	0.591151		-0.520366	0.204529		-0.0659614	0.870097		-0.0659095	0.876845		-0.16379	0.697429		1.96642	0.0244454		-0.845088	0.108782		1.33152
gene79	b0080	cra	protein_coding	transcriptional, repressor-activator, for, carbon, metabolism	1005	88028	89032	fruR ; fruC ; shl	activator ; repressor ; regulon ; glycolysis	-3.96691	1.74407e-22	DOWN	-1.27869	1.36792e-11	DOWN	-0.133293	0.832888		-1.45205	2.78339e-14	DOWN	-1.39747	7.36124e-12	DOWN	-2.30998	1.09297e-25	DOWN	-1.10475	2.0152e-07	DOWN	-1.59605	2.28953e-14	DOWN	-1.68418	2.3003e-19	DOWN	-0.936328	6.53837e-06		-0.54636	0.00110741		-0.485862	0.325222		0.0719285	0.793963		-1.23526
gene80	b0081	mraZ	protein_coding	RsmH, methytransferase, inhibitor	459	89634	90092	yabB	0	0.201228	0.630993		0.0335187	0.87672		0.0620767	0.940067		0.780563	1.566e-05		0.994694	7.41808e-07		1.09591	4.1724e-08	UP	-0.0271236	0.922437		0.489292	0.0158272		1.10893	8.13396e-10	UP	0.841258	6.72471e-05		0.199314	0.290273		1.11337	0.00980836	UP	-0.260148	0.280222		0.911911
gene81	b0082	rsmH	protein_coding	16S, rRNA, m(4)C1402, methyltransferase%2C, SAM-dependent	942	90094	91035	yabC ; mraW	RNA modification	-0.0906653	0.726881		-0.23074	0.0641665		-0.0924418	0.810439		-0.927461	7.17255e-13		0.160982	0.255359		0.200981	0.13353		-0.077305	0.666495		0.111695	0.440496		0.655174	3.54634e-08		0.148869	0.320844		-0.262765	0.0210515		1.30794	3.27451e-06	UP	0.237197	0.0977405		0.365816
gene82	b0083	ftsL	protein_coding	membrane, bound, cell, division, leucine, zipper, septum, protein	366	91032	91397	mraR ; yabD	cell division	-0.623001	0.183643		0.180248	0.363556		-0.0422329	0.967486		-1.62685	3.9439e-11	DOWN	-0.162409	0.496383		0.519214	0.0119771		-0.437025	0.0762193		-0.505538	0.024178		0.448818	0.0237045		0.247803	0.270125		0.0137252	0.956956		1.15166	0.0150337		0.396206	0.110327		0.397718
gene83	b0084	ftsI	protein_coding	transpeptidase, involved, in, septal, peptidoglycan, synthesis%3B, penicillin-binding, protein, 3	1767	91413	93179	pbpB ; sep	murein ; murein (peptidoglycan) ; drug resistance/sensitivity ; cell division	0.369726	0.54105		0.322188	0.319514		-0.404756	0.52308		-2.73927	1.44068e-15	DOWN	-0.788257	0.0120983		-0.215909	0.505358		-1.50286	1.84371e-05	DOWN	-0.670544	0.035103		0.248378	0.384684		-0.273223	0.434562		0.0544989	0.883266		0.996108	0.164088		0.0582244	0.890823		0.283577
gene84	b0085	murE	protein_coding	UDP-N-acetylmuramoyl-L-alanyl-D-glutamate:meso-diaminopimelate, ligase	1488	93166	94653	0	murein ; murein (peptidoglycan)	-0.730219	0.0250066		-0.106596	0.553793		-0.0399959	0.962656		-3.38324	1.2494e-38	DOWN	-1.08723	2.77738e-09	DOWN	-0.515941	0.00330479		-0.181	0.419646		-0.897089	9.98826e-07		-0.477174	0.00229422		-0.393633	0.0389221		-0.018305	0.931495		0.227701	0.634821		0.591244	0.00171912		0.0726919
gene85	b0086	murF	protein_coding	UDP-N-acetylmuramoyl-tripeptide:D-alanyl-D-alanine, ligase	1359	94650	96008	mra	murein ; murein (peptidoglycan) ; murein turnover, recycling ; cell division	-0.662912	0.0628944		0.0423583	0.842108		-0.104965	0.863352		-3.50771	3.60222e-34	DOWN	-1.07371	6.04775e-08	DOWN	-0.561917	0.00330479		-0.332915	0.137643		-0.947767	1.99756e-06		-0.597569	0.000462138		-0.865879	1.75276e-05		-0.0447725	0.846468		0.41206	0.396173		0.487155	0.0186483		0.198728
gene86	b0087	mraY	protein_coding	phospho-N-acetylmuramoyl-pentapeptide, transferase	1083	96002	97084	murX	membrane ; murein ; murein (peptidoglycan)	-0.12328	0.737495		0.0456595	0.819403		-0.0096191	0.99828		-2.78227	1.83674e-27	DOWN	-0.550372	0.00343775		-0.426175	0.019299		-0.184657	0.44504		-0.734122	0.000120549		-0.204166	0.223177		-0.551909	0.00399347		0.0645789	0.758672		0.0738667	0.89129		0.354335	0.0752736		-0.0029359
gene87	b0088	murD	protein_coding	UDP-N-acetylmuramoyl-L-alanine:D-glutamate, ligase	1317	97087	98403	0	murein ; murein (peptidoglycan)	-0.291024	0.405724		0.0691013	0.720767		-0.0800557	0.904571		-3.29467	4.48251e-34	DOWN	-0.543082	0.00385897		-0.399538	0.0296149		-0.251362	0.261752		-0.931782	1.10906e-06		-0.45526	0.00523518		-0.572473	0.00310751		-0.00540672	0.979221		0.333935	0.477286		0.349636	0.0835659		0.165637
gene88	b0089	ftsW	protein_coding	putative, lipid, II, flippase%3B, integral, membrane, protein%3B, FtsZ, ring, stabilizer	1245	98403	99647	0	membrane ; cell division	-0.249981	0.431919		0.160787	0.304316		-0.0775157	0.887732		-1.99597	2.85734e-24	DOWN	0.018571	0.926361		-0.0230426	0.898293		-0.00479834	0.984453		-0.46164	0.00580178		-0.0505482	0.742163		-0.227112	0.197194		-0.015522	0.936729		0.347376	0.382547		-0.13485	0.506889		0.210922
gene89	b0090	murG	protein_coding	N-acetylglucosaminyl, transferase	1068	99644	100711	0	membrane ; murein ; murein (peptidoglycan)	-0.301579	0.263074		0.137323	0.314673		0.0880923	0.838772		-1.66482	7.58788e-25	DOWN	-0.00296972	0.986703		0.193547	0.174754		-0.0646031	0.742702		-0.597425	4.07771e-05		-0.0681742	0.608008		-0.254833	0.0902841		-0.112738	0.41965		1.01715	0.000659421	UP	0.0744894	0.685035		0.464903
gene90	b0091	murC	protein_coding	UDP-N-acetylmuramate:L-alanine, ligase	1476	100765	102240	0	murein ; murein (peptidoglycan)	-0.0642627	0.815158		0.0459108	0.754516		-0.0266734	0.969295		-2.92555	1.60266e-47	DOWN	-0.411396	0.00322553		-0.492187	0.000288177		-0.21368	0.184839		-0.695173	8.86867e-07		-0.333246	0.00592868		-0.676858	3.39872e-06		-0.0654235	0.66389		0.466382	0.149556		0.15789	0.334481		0.278254
gene91	b0092	ddlB	protein_coding	D-alanine:D-alanine, ligase	921	102233	103153	ddl	murein ; murein (peptidoglycan)	0.0408516	0.872344		0.0134758	0.924838		-0.0252644	0.967034		-1.25774	6.49596e-22	DOWN	0.0815389	0.559418		-0.225115	0.0687894		-0.191735	0.189583		-0.374305	0.00313676		-0.35406	0.00128271		-0.209589	0.125962		-0.0948836	0.447143		0.465315	0.09734		0.133403	0.360771		0.293544
gene92	b0093	ftsQ	protein_coding	divisome, assembly, protein%2C, membrane, anchored, protein, involved, in, growth, of, wall, at, septum	831	103155	103985	0	cell division	0.209989	0.449215		0.149997	0.287575		0.0123766	0.990434		-1.61495	7.36323e-24	DOWN	-0.0627216	0.708905		0.120534	0.426983		-0.226269	0.185873		-0.423636	0.00447772		-0.20123	0.126183		-0.0159575	0.926876		-0.200118	0.128185		0.671201	0.0344625		0.0371608	0.852091		0.354564
gene93	b0094	ftsA	protein_coding	ATP-binding, cell, division, FtsK, recruitment, protein	1263	103982	105244	divA	membrane ; cell division	0.379912	0.127824		0.126936	0.351081		-0.00305925	0.998699		-1.47383	1.19029e-24	DOWN	-0.205187	0.148574		-0.359902	0.00719577		-0.358622	0.0154165		-0.472683	0.000619339		-0.329969	0.00593294		-0.161902	0.298797		-0.185918	0.133158		0.61078	0.0422484		0.20995	0.165323		0.423686
gene94	b0095	ftsZ	protein_coding	GTP-binding, tubulin-like, cell, division, protein	1152	105305	106456	sfiB ; sulB	cell division	0.266211	0.345991		0.267827	0.0752039		-0.128076	0.774024		-2.47726	6.41925e-43	DOWN	-0.617996	4.72839e-05		-1.15265	1.03008e-13	DOWN	-0.488691	0.00270997		-1.06249	8.82286e-12	DOWN	-0.760675	1.57048e-08		-0.69958	1.59625e-05		-0.267936	0.0463469		0.529694	0.141894		0.427191	0.0101707		0.169864
gene95	b0096	lpxC	protein_coding	UDP-3-O-acyl, N-acetylglucosamine, deacetylase	918	106557	107474	asmB ; envA	surface antigens (ECA, O antigen of LPS) ; lipid A	-0.847991	0.00166936		-0.62114	2.32591e-05		0.180651	0.599832		0.738934	2.94252e-07		0.865929	5.90683e-08		-0.00667178	0.968482		0.645294	0.000144126		0.286533	0.0828363		0.743668	3.54639e-07		0.218055	0.228114		0.254031	0.0630965		0.167965	0.686674		0.287664	0.0984499		0.218109
gene96	b0097	secM	protein_coding	regulator, of, secA, translation	513	107705	108217	srrA ; yacA	translation attenuation and efficiency ; translation ; export, signal peptide cleavage	-2.04055	1.67917e-11	DOWN	-0.652152	5.63068e-06		0.140975	0.710583		-0.222127	0.120802		-0.107395	0.532534		0.0113418	0.947561		0.0508895	0.813901		-0.406467	0.00964811		-0.049136	0.735481		-0.359024	0.0266732		0.000296882	0.998705		-0.490332	0.163596		-0.298313	0.0715793		0.152314
gene97	b0098	secA	protein_coding	preprotein, translocase, subunit%2C, ATPase	2706	108279	110984	azi ; pea ; prlD	The Type II (General) Secretory Pathway (IISP) Family	-2.31753	7.20272e-11	DOWN	-0.350793	0.0671039		0.185174	0.723067		-2.09319	2.0221e-25	DOWN	-1.39079	6.47783e-12	DOWN	-1.59795	4.59941e-15	DOWN	-0.204924	0.42055		-1.19872	2.91634e-09	DOWN	-0.839224	1.79338e-06		-0.867931	5.31229e-05		-0.267376	0.138646		-1.81155	1.02358e-05	DOWN	-0.0205064	0.947488		-0.116304
gene98	b0099	mutT	protein_coding	dGTP-preferring, nucleoside, triphosphate, pyrophosphohydrolase	390	111044	111433	nudA	2'-deoxyribonucleotide metabolism	-2.66808	0.00197018	DOWN	0.0983021	0.701753		0.331731	0.534335		-1.11029	0.000140031	DOWN	-0.506243	0.078166		-0.467198	0.0920624		0.421793	0.175027		-0.596807	0.040596		-0.708822	0.0109073		0.127902	0.653835		-0.0595729	0.858966		-2.06508	0.0169253		-0.92557	0.0147825		0.202929
gene99	b0101	yacG	protein_coding	DNA, gyrase, inhibitor	198	111649	111846	0	inhibition / activation of enzymes	0.116177	0.809817		-0.215297	0.228748		-0.235096	0.601907		-1.20153	3.44786e-07	DOWN	0.236235	0.251295		0.482723	0.0101169		0.126409	0.669865		-0.0350528	0.888013		-0.221287	0.265666		0.0395318	0.860438		0.472534	0.00397981		-0.379176	0.506187		0.175095	0.537635		0.241183
gene100	b0102	zapD	protein_coding	FtsZ, stabilizer	744	111856	112599	yacF	cell division	-0.586028	0.0609264		-0.382234	0.00507122		-0.25581	0.326498		-0.702624	2.03629e-06		0.315975	0.0344282		0.419506	0.00313556		0.11329	0.570344		-0.0266029	0.884683		-0.167038	0.232528		-0.154603	0.343273		0.107373	0.465734		0.325376	0.368571		0.108793	0.567284		0.363279
gene101	b0103	coaE	protein_coding	dephospho-CoA, kinase	621	112599	113219	yacE	Coenzyme A and its modification	-2.15245	5.86503e-09	DOWN	-0.513837	0.000139977		-0.240355	0.356937		0.0628048	0.663411		0.361739	0.0129969		0.385473	0.00591455		-0.23787	0.185319		0.39143	0.00857372		-0.21211	0.125714		0.0946747	0.56707		-0.14166	0.312269		0.155366	0.695884		-0.21017	0.227689		0.243233
gene102	b0104	guaC	protein_coding	GMP, reductase	1044	113444	114487	0	nucleotide and nucleoside conversions	4.36038	3.24589e-22	UP	1.2549	5.39494e-09	UP	-0.276127	0.525163		0.984898	7.52448e-07		-0.985998	4.39823e-06		-0.740445	0.000360808		-1.09136	2.96126e-06	DOWN	-0.144027	0.538829		0.24999	0.191813		-0.304982	0.187827		-0.774614	1.20503e-05		1.05247	0.0218203		-0.0442731	0.880641		-0.347993
gene103	b0106	hofC	protein_coding	assembly, protein, in, type, IV, pilin, biogenesis%2C, transmembrane, protein	1203	114522	115724	yacD ; hopC	membrane ; Putative uncharacterized transport protein	-1.2344	0.19326		0.823624	0.00403602		-0.0569945	0.975494		0.940009	0.00171993		0.923426	0.00277065		1.20279	4.72585e-05	UP	0.0779131	0.878342		0.617158	0.0700538		0.399985	0.241214		0.47587	0.188688		0.289971	0.399853		-0.157692	0.89785		-0.234868	0.675008		0.262719
gene104	b0107	hofB	protein_coding	T2SE, secretion, family, protein%3B, P-loop, ATPase, superfamily, protein	1386	115714	117099	hopB	pilus ; plasmid related	-0.0616597	0.895187		0.245039	0.138985		0.254159	0.499042		0.996524	1.05292e-08		0.501695	0.00553135		0.45609	0.0101428		0.11939	0.670926		-0.0121758	0.959319		0.273075	0.129127		0.175502	0.391765		-0.16628	0.38287		-1.24049	0.0106424		-0.230525	0.369093		-0.409444
gene105	b0108	ppdD	protein_coding	putative, prepilin, peptidase-dependent, pilin	441	117109	117549	0	pilus	-2.29493	0.0513042		-0.0481996	0.915378		0.383858	0.669314		-0.705716	0.134507		-0.286489	0.516343		-0.0325779	0.938981		-0.188483	0.779497		-1.41569	0.00869122	DOWN	-0.819111	0.0701177		-0.0499588	0.921249		-0.167436	0.736947		-2.33715	0.0516017		-0.589303	0.296225		-0.203358
gene106	b0109	nadC	protein_coding	quinolinate, phosphoribosyltransferase	894	117752	118645	0	nicotinamide adenine dinucleotide	-2.13312	4.86604e-11	DOWN	-1.23401	2.33602e-15	DOWN	-0.125204	0.774422		-0.581484	9.04633e-05		-0.980487	2.01243e-09		-1.47142	1.13941e-17	DOWN	-0.889356	3.9913e-07		-1.20058	8.07723e-12	DOWN	-1.67164	2.56542e-21	DOWN	-0.924919	4.5895e-08		-0.532664	4.94791e-05		0.867069	0.0092921		0.609498	0.00014067		0.238329
gene107	b0110	ampD	protein_coding	1%2C6-anhydro-N-acetylmuramyl-L-alanine, amidase%2C, Zn-dependent%3B, murein, amidase	552	118733	119284	0	murein ; murein turnover, recycling	-3.74375	8.76526e-22	DOWN	-0.7747	3.52995e-08		-0.0864642	0.844705		-1.5912	5.97668e-19	DOWN	-1.4124	2.66319e-17	DOWN	-1.81197	2.50321e-24	DOWN	-1.25106	7.28458e-12	DOWN	-1.78777	4.78771e-19	DOWN	-2.33727	2.11369e-28	DOWN	-1.2753	1.78624e-13	DOWN	-0.520761	2.80776e-05		0.544455	0.0927278		0.435661	0.00440945		0.114838
gene108	b0111	ampE	protein_coding	ampicillin, resistance, inner, membrane, protein%3B, putative, signaling, protein, in, beta-lactamase, regulation	855	119281	120135	0	membrane ; drug resistance/sensitivity	-2.31936	1.70218e-08	DOWN	-0.451895	0.0104482		-0.215517	0.582614		-1.62303	1.76661e-13	DOWN	-1.34891	4.44573e-11	DOWN	-2.02434	1.24926e-19	DOWN	-1.35281	1.52587e-08	DOWN	-1.37975	3.57422e-10	DOWN	-1.95575	8.90039e-19	DOWN	-0.922186	4.26532e-06		-0.45152	0.00551545		-0.0407596	0.942943		0.545637	0.0047835		-0.395907
gene109	b0112	aroP	protein_coding	aromatic, amino, acid, transporter	1374	120178	121551	aroR	membrane ; phenylalanine ; tyrosine ; Porters (Uni-, Sym- and Antiporters)	2.56549	1.13626e-11	UP	-0.321485	0.0747448		-0.288322	0.439762		0.147531	0.441523		-0.286201	0.161744		-0.42372	0.029958		-0.0389527	0.895849		0.0255531	0.918252		0.7991	6.23898e-06		0.108641	0.628887		-0.608792	0.000295823		1.88651	2.1461e-06	UP	1.24456	3.08516e-10	UP	0.928556
gene110	b0113	pdhR	protein_coding	pyruvate, dehydrogenase, complex, repressor%3B, autorepressor	765	122092	122856	aceC ; genA ; yacB	activator ; repressor ; operon ; glycolysis	0.715367	0.358173		0.0199133	0.965103		0.363903	0.711046		2.72741	2.07073e-12	UP	2.26268	6.39813e-08	UP	2.80087	1.01677e-10	UP	1.85833	3.29213e-05	UP	0.686235	0.102594		1.15957	0.00129574	UP	-0.250435	0.589756		0.495405	0.186125		3.04712	0.000393136	UP	0.223041	0.671776		1.90246
gene111	b0114	aceE	protein_coding	pyruvate, dehydrogenase%2C, decarboxylase, component, E1%2C, thiamine, triphosphate-binding	2664	123017	125680	0	pyruvate dehydrogenase ; glyoxylate degradation ; carbon compounds	-1.17209	0.138117		-0.116944	0.80127		-0.340758	0.781242		-0.166251	0.680207		1.86474	5.88243e-05	UP	1.28324	0.00494558	UP	1.57261	0.00103655	UP	0.657698	0.164693		2.27277	1.32548e-07	UP	-0.718253	0.139973		0.411492	0.318442		2.37294	0.0177049		0.542479	0.300606		0.928878
gene112	b0115	aceF	protein_coding	pyruvate, dehydrogenase%2C, dihydrolipoyltransacetylase, component, E2	1893	125695	127587	0	pyruvate dehydrogenase ; glyoxylate degradation ; carbon compounds	-0.598503	0.493006		0.00315842	0.994031		-0.235151	0.86895		-1.28037	0.00119821	DOWN	1.99541	5.02771e-05	UP	1.18341	0.0133148		1.74458	0.000537673	UP	0.802738	0.105205		2.4841	6.44802e-08	UP	-0.417486	0.437525		0.517493	0.2195		2.20332	0.0427499		0.571783	0.300143		0.571511
gene113	b0116	lpd	protein_coding	dihydrolipoyl, dehydrogenase%3B, E3, component, of, pyruvate, and, 2-oxoglutarate, dehydrogenases, complexes%3B, glycine, cleavage, system, L, protein%3B, dihydrolipoamide, dehydrogenase	1425	127912	129336	dhl ; lpdA	pyruvate dehydrogenase ; formyl-THF biosynthesis ; carbon compounds ; amino acids	-0.672735	0.253179		0.337263	0.278592		-0.287627	0.715478		-0.636009	0.0222077		1.32951	7.29202e-05	UP	0.507454	0.124721		1.27931	0.000259102	UP	0.991308	0.00371337		1.28726	2.21093e-05	UP	-0.516097	0.15548		0.123522	0.723458		1.91775	0.00878816	UP	0.284536	0.495165		0.493063
gene114	b0117	yacH	protein_coding	DUF3300, family, protein	1854	129407	131260	0	membrane	-1.85306	0.00540697	DOWN	-0.583074	0.0267884		0.0266894	0.988291		-0.486436	0.0935313		-1.1512	0.000141931	DOWN	-1.13111	0.000125183	DOWN	-0.965045	0.00716003		-2.66874	3.94253e-08	DOWN	-1.47863	1.54215e-05	DOWN	-1.17711	0.000958887	DOWN	-0.165795	0.56601		2.09291	0.000151584	UP	0.4796	0.145485		0.426017
gene115	b0118	acnB	protein_coding	aconitate, hydratase, 2%3B, aconitase, B%3B, 2-methyl-cis-aconitate, hydratase	2598	131615	134212	yacJ ; yacI	TCA cycle ; carbon compounds	-1.7908	0.000363136	DOWN	-0.480429	0.0759183		-0.2495	0.751138		-1.10509	9.07713e-06	DOWN	0.471008	0.119146		0.069714	0.82698		0.290053	0.423878		-0.592605	0.0426302		0.799404	0.00282092		-0.711437	0.0211467		-0.362125	0.164939		1.5433	0.0173992		0.542678	0.103454		0.94992
gene116	b0119	yacL	protein_coding	UPF0231, family, protein	363	134388	134750	0	0	-1.84744	0.0142637		-0.522137	0.0840173		0.0269556	0.99215		0.588948	0.0461425		0.609166	0.101942		0.955416	0.00586679		-0.119489	0.807878		-1.305	0.000593477	DOWN	-0.576564	0.0933773		0.36451	0.290599		0.0203685	0.959684		-1.90095	0.0364131		0.043027	0.939305		-0.0585227
gene117	b0120	speD	protein_coding	S-adenosylmethionine, decarboxylase	795	134788	135582	0	polyamine biosynthesis	4.70782	7.20067e-27	UP	1.33039	1.09819e-11	UP	0.486213	0.107118		1.89142	9.76094e-21	UP	-0.893155	1.91004e-05		-0.0434918	0.84289		-0.167176	0.53553		-0.721686	0.000612947		-1.05717	3.70293e-08	DOWN	-0.636572	0.00208667		-0.000135848	0.999438		0.516726	0.273395		0.225275	0.333973		0.449013
gene118	b0121	speE	protein_coding	spermidine, synthase, (putrescine, aminopropyltransferase)	867	135598	136464	0	polyamine biosynthesis	5.57726	5.5277e-36	UP	1.57675	5.08874e-17	UP	0.308679	0.350405		3.26089	2.96839e-44	UP	0.553876	0.00279568		0.630978	0.000430106		0.730037	0.000253503		0.414807	0.0277473		0.424982	0.00860584		0.230362	0.25706		0.423129	0.00655346		0.100479	0.847917		-0.0476024	0.849818		-0.0012532
gene119	b0122	yacC	protein_coding	PulS_OutS, family, protein	348	136570	136917	0	0	-2.64307	1.76494e-09	DOWN	-1.3209	1.48508e-11	DOWN	-0.268416	0.514934		-0.148037	0.444205		-1.05119	4.56331e-07	DOWN	-0.997385	9.32601e-07		-0.681894	0.00214404		-0.324344	0.134109		-1.16507	1.11961e-08	DOWN	-0.144974	0.538361		-0.9469	3.06726e-08		0.047074	0.940132		-0.25159	0.300227		0.195617
gene120	b0123	cueO	protein_coding	multicopper, oxidase, (laccase)	1551	137083	138633	yacK	other (mechanical, nutritional, oxidative stress) ; detoxification ; metabolism	-1.32884	0.0148513		-0.29784	0.257449		0.38522	0.486746		-0.333403	0.214849		-0.989467	0.000564569		-1.15541	4.3602e-05	DOWN	-0.703038	0.0273756		-0.990181	0.00162439		-0.884572	0.000935118		-0.512016	0.0829456		-0.426709	0.085133		-0.928421	0.149556		0.105653	0.780101		1.46391
gene121	b0124	gcd	protein_coding	glucose, dehydrogenase	2391	138835	141225	0	membrane ; misc. glucose metabolism ; electron donors ; carbon compounds	3.10111	4.87978e-06	UP	0.738715	0.0291584		0.211488	0.84853		3.13477	5.18464e-18	UP	3.51606	7.21716e-18	UP	2.28819	5.42836e-10	UP	3.03691	1.19405e-12	UP	1.82897	8.7337e-07	UP	3.28678	3.34091e-19	UP	0.343885	0.394399		0.517162	0.120707		2.25285	0.00366698	UP	0.311539	0.498413		2.68523
gene122	b0125	hpt	protein_coding	hypoxanthine, phosphoribosyltransferase	537	141431	141967	0	nucleotide and nucleoside conversions	-0.598603	0.0717418		-0.0922747	0.588802		-0.0834492	0.882983		0.989688	7.18642e-10		0.268573	0.133568		-0.173781	0.330804		0.428283	0.0229373		-0.232921	0.19681		0.0998924	0.53736		0.210945	0.267916		-0.140908	0.404074		0.476151	0.235209		-0.0405376	0.864021		0.306577
gene123	b0126	can	protein_coding	carbonic, anhydrase	663	142008	142670	yadF	unassigned reversible reactions	0.141931	0.797227		-0.460742	0.0574834		-0.61744	0.133534		0.55229	0.0192468		-0.106698	0.723393		-0.0369634	0.899011		-0.131594	0.713339		-0.309993	0.265711		-0.055557	0.831203		0.0406522	0.897962		-0.0177801	0.954224		2.98944	9.19055e-08	UP	0.661135	0.0156847		2.15556
gene124	b0127	yadG	protein_coding	putative, ABC, transporter, ATPase	927	142779	143705	0	ABC superfamily ATP binding cytoplasmic component	-0.0233359	0.946559		0.192667	0.196316		-0.049176	0.940067		-0.263373	0.0735156		-0.0920503	0.60434		-0.193971	0.221264		0.379485	0.0298124		0.644229	5.82479e-05		0.248783	0.0785161		0.173547	0.322042		0.0131595	0.944875		0.74821	0.028378		0.682174	1.88643e-05		1.34774
gene125	b0128	yadH	protein_coding	putative, ABC, transporter, permease	771	143702	144472	0	membrane ; ABC superfamily, membrane component	-1.02407	0.00269594	DOWN	0.179641	0.253515		-0.0808874	0.881647		-0.758102	4.04848e-06		-0.0581722	0.764142		-0.513013	0.00169617		0.415092	0.0269582		0.596055	0.000373954		0.141487	0.3559		0.00180391	0.992576		0.131949	0.424395		0.0155037	0.975577		0.480194	0.00472065		0.916871
gene126	b0129	yadI	protein_coding	putative, PTS, Enzyme, IIA	441	144577	145017	agaX	Phosphotransferase Systems (PEP-dependent PTS)	-0.599219	0.119567		0.066074	0.704738		-0.182357	0.646563		-0.802336	3.91642e-05		0.170733	0.353529		-0.0493214	0.793289		-0.0520504	0.853177		0.044639	0.83273		0.0953765	0.572995		0.54338	0.00144994		-0.0324315	0.878157		-1.96442	2.63135e-06	DOWN	-0.252735	0.23452		-0.330972
gene127	b0130	yadE	protein_coding	putative, polysaccharide, deacetylase, lipoprotein	1230	145081	146310	0	0	1.37421	1.39677e-05	UP	0.645438	1.2039e-06		0.266771	0.29517		0.513972	0.000200299		0.40271	0.00642406		0.942001	5.94375e-11		0.496537	0.00327886		0.854064	7.51704e-09		0.932552	1.25683e-11		1.00758	4.19418e-11	UP	0.158384	0.272903		-0.266937	0.540032		-0.0591646	0.797386		0.200579
gene128	b0131	panD	protein_coding	aspartate, 1-decarboxylase	381	146314	146694	0	Coenzyme A and its modification	0.237987	0.468874		-0.66629	2.08614e-05		-0.435406	0.0806344		0.182974	0.241251		-0.0878061	0.646678		-0.770521	3.17613e-06		-0.045222	0.84975		-0.44876	0.00949246		-0.579643	0.000157838		-0.472025	0.00714188		-0.28315	0.0543641		1.88767	1.11845e-07	UP	-0.015486	0.95273		0.916731
gene129	b0132	yadD	protein_coding	transposase_31, family, protein	903	146968	147870	0	transposon related	-1.31752	0.183202		1.04747	0.000554668	UP	-0.0733557	0.967034		1.62883	4.4483e-08	UP	1.23795	0.00012329	UP	1.023	0.00128547	UP	0.223016	0.662424		0.599712	0.074602		0.951085	0.00175783		1.16067	0.00032888	UP	0.14434	0.723458		-0.0735583	0.951174		-0.470855	0.340134		0.0592321
gene130	b0133	panC	protein_coding	pantothenate, synthetase	852	147944	148795	0	Coenzyme A and its modification	-1.93068	3.94144e-12	DOWN	-1.06423	2.63632e-13	DOWN	-0.364324	0.127062		-1.22426	5.61492e-17	DOWN	-1.16084	8.06574e-14	DOWN	-1.74301	9.77781e-26	DOWN	-0.684896	1.71807e-05		-1.34548	6.22937e-17	DOWN	-0.630281	1.13066e-06		-1.02526	9.09094e-11	DOWN	-0.750557	2.23139e-09		1.04606	0.00117863	UP	0.740551	1.9909e-06		-0.054504
gene131	b0134	panB	protein_coding	3-methyl-2-oxobutanoate, hydroxymethyltransferase	795	148807	149601	0	Coenzyme A and its modification	-2.40603	3.37654e-16	DOWN	-0.910747	1.87439e-10		-0.456475	0.0362828		-0.193918	0.15871		-0.787657	1.65082e-07		-1.32997	1.63294e-17	DOWN	-0.43137	0.00736441		-0.901122	4.18748e-09		-0.0935142	0.492128		-0.736228	1.90825e-06		-0.654309	1.45647e-07		0.843264	0.00913856		0.628638	4.31258e-05		-0.232094
gene132	b0135	yadC	protein_coding	putative, fimbrial-like, adhesin, protein	1239	149715	150953	0	pilus	7.20052	2.49612e-18	UP	2.05144	1.45487e-09	UP	0.36067	0.726001		2.24582	7.56657e-11	UP	1.21498	0.00144559	UP	2.68221	2.78792e-13	UP	0.443039	0.421908		2.50245	8.98471e-12	UP	2.967	1.18577e-16	UP	2.26431	2.07419e-09	UP	0.334588	0.422777		2.49391	0.00896225	UP	-0.0922864	0.89766		1.26239
gene133	b0136	yadK	protein_coding	putative, fimbrial-like, adhesin, protein	597	151003	151599	0	pilus	2.92638	0.0140943		2.04769	2.10547e-06	UP	0.319065	0.857405		1.93136	3.10686e-05	UP	0.553389	0.357542		1.10797	0.0337547		-0.317898	0.685316		1.73857	0.000448591	UP	1.63326	0.000673757	UP	1.85458	0.000185461	UP	0.529052	0.326132		0.765165	0.631865		-0.750734	0.382167		1.01752
gene134	b0137	yadL	protein_coding	putative, fimbrial-like, adhesin, protein	606	151626	152231	0	0	6.55277	2.49397e-11	UP	2.05016	4.04488e-06	UP	0.303535	0.862514		2.23477	1.16627e-06	UP	0.35354	0.56935		1.92848	5.71214e-05	UP	-0.21574	0.801693		1.30251	0.0221682		1.86711	0.000165109	UP	1.92219	0.000141099	UP	0.23156	0.71006		1.63709	0.225083		0.122757	0.895759		0.874902
gene135	b0138	yadM	protein_coding	putative, fimbrial-like, adhesin, protein	570	152243	152812	0	pilus	6.01993	4.09475e-14	UP	1.53264	2.67654e-05	UP	0.135683	0.948326		2.32299	3.29527e-10	UP	1.14687	0.00492581	UP	1.99206	2.06851e-07	UP	0.190285	0.776191		1.93902	7.17752e-07	UP	1.47914	0.000136562	UP	1.6086	4.90707e-05	UP	0.537325	0.194503		2.28358	0.0142234		-0.0937019	0.897096		0.998486
gene136	b0139	htrE	protein_coding	putative, outer, membrane, usher, protein	2598	152829	155426	0	pilus	6.48463	1.27776e-09	UP	1.78775	0.000105093	UP	-0.944555	0.523414		2.53037	7.04985e-08	UP	1.10231	0.036494		1.97107	5.44491e-05	UP	0.860079	0.202942		1.72038	0.00042116	UP	2.1838	4.40939e-06	UP	1.92807	0.000110626	UP	0.535911	0.342184		1.80847	0.240075		-0.273436	0.775817		0.696795
gene137	b0140	yadV	protein_coding	putative, periplasmic, pilin, chaperone	741	155461	156201	ecpD	pilus ; chaperoning, repair (refolding)	7.20651	2.86342e-07	UP	2.14507	0.000669501	UP	-0.286699	0.936859		1.95217	0.00441905	UP	1.21725	0.101925		2.19105	0.00106847	UP	0.0970964	0.934603		3.36261	3.22186e-07	UP	3.85601	3.12315e-09	UP	2.13901	0.00415109	UP	1.21276	0.0766749		1.67804	0.446497		-1.18404	0.354401		0.651892
gene138	b0141	yadN	protein_coding	putative, fimbrial-like, adhesin, protein	585	156299	156883	0	pilus	4.57279	0.000606008	UP	1.67621	0.00103423	UP	0.33565	0.872815		2.23478	1.0072e-05	UP	1.29303	0.0140843		2.59715	1.44069e-07	UP	0.800569	0.302128		2.40068	3.816e-06	UP	3.27285	5.07219e-11	UP	2.13867	8.50873e-05	UP	1.05932	0.0572145		3.18676	0.0410012		-1.62679	0.092347		0.98563
gene139	b0142	folK	protein_coding	2-amino-4-hydroxy-6-hydroxymethyldihyropteridine, pyrophosphokinase	480	157253	157732	0	folic acid	0.873675	0.19218		0.290188	0.271346		-0.159966	0.884151		-1.09867	0.001764	DOWN	0.982349	0.000255138		1.84262	2.8332e-12	UP	1.21776	0.000138433	UP	0.717047	0.0063521		0.953623	6.00367e-05		1.13641	2.12605e-05	UP	1.12379	2.12205e-06	UP	-1.58892	0.0489544		-0.697018	0.079081		-0.942934
gene140	b0143	pcnB	protein_coding	poly(A), polymerase	1398	157729	159126	0	RNA modification	1.28569	0.000108496	UP	0.06223	0.744638		-0.126551	0.810439		0.923511	5.4433e-08		1.19736	3.36971e-10	UP	1.63039	3.98083e-16	UP	1.36193	4.30417e-11	UP	1.42876	1.35335e-12	UP	1.2831	3.91941e-13	UP	0.766275	0.000150188		0.636034	3.10346e-05		-0.554852	0.186038		-0.574669	0.00220725		-0.341373
gene141	b0144	gluQ	protein_coding	glutamyl-Q, tRNA(Asp), synthetase	927	159186	160112	yadB	RNA modification	1.55707	0.00148414	UP	0.268024	0.207764		0.327232	0.450087		-0.127358	0.611941		1.40376	3.23213e-11	UP	1.50657	5.74665e-13	UP	1.17889	4.56527e-06	UP	1.06947	4.39399e-07	UP	1.62119	5.91964e-17	UP	1.14489	1.56834e-07	UP	0.486747	0.0139943		0.0121808	0.987425		-0.760106	0.00867428		-0.16872
gene142	b0145	dksA	protein_coding	transcriptional, regulator, of, rRNA, transcription%3B, DnaK, suppressor, protein	456	160149	160604	msmA	translation attenuation and efficiency ; starvation ; translation	1.08254	0.00471729	UP	0.444723	0.0337456		0.0872103	0.91618		0.911924	4.76274e-06		0.00346071	0.98946		-0.241158	0.252991		-0.445734	0.0573634		-0.980731	3.04026e-06		-0.36372	0.0506711		0.168303	0.510831		0.649423	0.000293209		0.135649	0.818073		-0.487201	0.0243848		-0.358357
gene143	b0146	sfsA	protein_coding	sugar, fermentation, stimulation, protein, A	705	160782	161486	sfs ; sfs1	unknown ; carbon compounds	-1.53108	0.00107055	DOWN	-0.105682	0.639659		-0.1531	0.813334		-0.855042	4.95881e-05		-0.947559	4.03028e-05		-0.641132	0.00452103		-1.49555	6.07531e-09	DOWN	-1.80042	4.24878e-11	DOWN	-1.8947	2.77209e-13	DOWN	-0.57887	0.013684		-0.118064	0.6191		0.50244	0.357304		-0.0147204	0.967911		-0.310921
gene144	b0147	ligT	protein_coding	2'-5, RNA, ligase	531	161501	162031	yadP ; ligT	RNA related	-0.151145	0.803744		-0.91841	6.3925e-05		-0.561936	0.121091		-0.349346	0.14293		-0.416974	0.0615315		0.297321	0.154467		0.153368	0.647108		-0.499254	0.0870563		-0.158412	0.55241		0.646725	0.00763237		0.118525	0.626925		1.69915	0.000774932	UP	0.344882	0.253549		0.450192
gene145	b0148	hrpB	protein_coding	putative, ATP-dependent, helicase	2430	162105	164534	yadO	0	0.0133831	0.96582		0.0454034	0.758161		-0.0837499	0.844947		-0.433473	0.00144735		0.397152	0.0057635		0.326943	0.0195187		0.47555	0.00234531		0.210186	0.162275		0.559188	8.52407e-06		0.03754	0.824821		0.173401	0.187382		0.274685	0.434835		0.425402	0.00375911		-0.143755
gene146	b0149	mrcB	protein_coding	fused, glycosyl, transferase, and, transpeptidase	2535	164730	167264	pbpF ; ponB	murein ; murein (peptidoglycan) ; amino sugar conversions ; drug resistance/sensitivity	0.864528	0.00246356		0.0626633	0.700283		-0.213218	0.505641		-1.18548	1.0121e-13	DOWN	0.457857	0.00404168		0.0270212	0.87632		0.472501	0.00583556		-0.0541129	0.771143		0.656166	2.83373e-06		0.171105	0.334555		0.352459	0.00866391		-0.215769	0.595107		0.140144	0.465541		-0.0759632
gene147	b0150	fhuA	protein_coding	ferrichrome, outer, membrane, transporter	2244	167484	169727	T1 ; T5rec ; tonA	prophage genes and phage related functions ; colicin related ; Beta barrel porins (The Outer Membrane Porin (OMP) Functional Superfamily)	0.142653	0.906454		0.435388	0.455779		-0.515373	0.772581		0.52527	0.365562		0.827432	0.194937		0.77714	0.209678		-0.25272	0.78421		-1.6324	0.00987073	DOWN	-0.712245	0.199712		-1.56255	0.0117057		0.507109	0.399667		0.39612	0.808132		0.276509	0.723353		0.826217
gene148	b0151	fhuC	protein_coding	iron(3+)-hydroxamate, import, ABC, transporter, ATPase	798	169778	170575	0	ABC superfamily ATP binding cytoplasmic component	-0.0557539	0.959561		0.459512	0.304096		-0.308069	0.843094		-0.882094	0.130387		0.831927	0.0829937		0.297901	0.559662		-0.343	0.675183		-1.56243	0.00320808	DOWN	-0.879042	0.0494398		-2.2024	1.83549e-05	DOWN	0.259439	0.614502		-1.34146	0.229221		-0.132502	0.822737		0.267085
gene149	b0152	fhuD	protein_coding	iron(3+)-hydroxamate, import, ABC, transporter, periplasmic, binding, protein	891	170575	171465	0	ABC superfamily, periplasmic binding component ; Fe aquisition	-2.03024	0.123719		0.200029	0.715936		-0.498475	0.744251		-0.837222	0.195031		0.899466	0.078934		0.509901	0.335064		0.206158	0.819638		-1.27251	0.0185692		-0.882955	0.0860663		-2.06276	0.000227987	DOWN	0.402796	0.455514		-0.419817	0.760603		0.145903	0.819666		0.229025
gene150	b0153	fhuB	protein_coding	iron(3+)-hydroxamate, import, ABC, transporter, permease	1983	171462	173444	0	membrane ; ABC superfamily, membrane component	0.87299	0.407988		0.901882	0.0635265		-0.319907	0.85749		-0.448696	0.466431		1.12623	0.0331442		0.346697	0.551845		-0.23772	0.797886		-1.07957	0.0594271		-0.638005	0.198587		-1.28289	0.0159875		0.908058	0.0508468		-1.10217	0.397426		0.20895	0.74317		-0.267778
gene151	b0154	hemL	protein_coding	glutamate-1-semialdehyde, aminotransferase, (aminomutase)	1281	173602	174882	gsa ; popC	heme, porphyrine	-0.549638	0.106894		-0.0427442	0.832662		-0.0865338	0.892733		1.35443	8.68657e-14	UP	0.0565954	0.797224		-0.402691	0.0278987		0.1324	0.588996		-0.391433	0.0416232		0.292113	0.0795778		-0.611115	0.00175134		0.00843526	0.968665		0.750792	0.0772441		1.12754	3.08389e-08	UP	0.130483
gene152	b0155	clcA	protein_coding	H(+)/Cl(-), exchange, transporter	1422	175107	176528	eriC ; yadQ	alpha-type channels	-1.3654	2.3237e-05	DOWN	-0.444587	0.00162543		0.363331	0.108362		-0.482303	0.00096409		0.17942	0.272137		0.100172	0.533299		-0.09347	0.658264		-0.0445219	0.809137		0.413705	0.00251528		0.624865	8.38698e-05		-0.206015	0.141864		0.744927	0.0235839		-0.231596	0.198602		0.241335
gene153	b0156	erpA	protein_coding	iron-sulfur, cluster, insertion, protein	345	176610	176954	yadR	anaerobic respiration ; aerobic respiration	-0.253028	0.591416		-0.181347	0.392827		0.0585311	0.955062		1.27267	5.29051e-10	UP	0.723245	0.00142225		0.626703	0.00535382		0.318805	0.23316		-0.192978	0.427784		0.632282	0.0016862		0.673637	0.00335947		0.288337	0.154848		0.537528	0.327047		0.531995	0.0266376		0.850563
gene154	b0157	yadS	protein_coding	UPF0126, family, inner, membrane, protein	624	177001	177624	0	0	0.554284	0.182686		0.368493	0.0407128		-0.0672597	0.933739		0.674752	0.000269179		0.779539	2.44994e-05		0.20722	0.29323		1.01842	6.2208e-06	UP	0.592838	0.00154118		0.637459	0.000135006		0.423426	0.0217839		0.376857	0.0294913		-1.09191	0.0173228		-0.137123	0.613313		-0.546927
gene155	b0158	btuF	protein_coding	vitamin, B12, ABC, transporter, periplasmic, binding, protein	801	177662	178462	yadT	ABC superfamily, periplasmic binding component	-1.89595	8.2304e-08	DOWN	-0.338324	0.0221839		-0.150988	0.685835		-1.36854	4.40094e-12	DOWN	-0.281062	0.0884699		-0.891771	5.06134e-08		0.709772	7.59124e-05		-0.60788	0.000388635		-0.241707	0.109958		-0.205388	0.220615		0.0913798	0.583438		0.469304	0.184161		0.767848	9.80652e-07		-0.0286658
gene156	b0159	mtn	protein_coding	5'-methylthioadenosine/S-adenosylhomocysteine, nucleosidase	699	178455	179153	pfs ; yadA	nucleotide and nucleoside conversions	0.652488	0.0225172		0.186813	0.22994		-0.093762	0.846082		0.507761	0.000422403		-0.972987	9.63379e-10		-1.15473	3.50554e-13	DOWN	0.00747971	0.972453		-1.05899	7.10053e-11	DOWN	-0.600729	1.1399e-05		-0.847118	3.22868e-07		-0.297244	0.0286168		0.995114	0.00363295		0.72768	1.00341e-05		0.261131
gene157	b0160	dgt	protein_coding	deoxyguanosine, triphosphate, triphosphohydrolase	1518	179237	180754	optA	nucleotide and nucleoside conversions	-1.66799	1.34585e-09	DOWN	-0.524977	2.08614e-05		-0.0317894	0.957692		-0.368411	0.00311503		-0.984236	4.99986e-12		-1.25682	1.40375e-17	DOWN	-0.89772	3.67816e-09		-1.00048	1.07705e-11	DOWN	-0.909878	1.32554e-11		-0.415081	0.0027167		-0.218447	0.0635236		1.37391	8.07291e-07	UP	0.361936	0.00973236		0.557898
gene158	b0161	degP	protein_coding	serine, endoprotease, (protease, Do)%2C, membrane-associated	1425	180884	182308	htrA ; ptd	proteins/peptides/glycopeptides ; temperature extremes ; other (mechanical, nutritional, oxidative stress) ; turnover, degradation	0.708518	0.15736		-1.13429	1.19772e-05	DOWN	-0.557217	0.241519		0.173452	0.517527		-3.00942	7.26953e-23	DOWN	-3.46836	1.33745e-28	DOWN	-1.94516	6.27014e-11	DOWN	-2.23076	8.29289e-15	DOWN	-2.19267	1.6264e-17	DOWN	-2.08709	1.0207e-12	DOWN	-1.71002	9.81966e-14	DOWN	2.80361	4.2068e-06	UP	-0.0197861	0.964554		1.19327
gene159	b0162	cdaR	protein_coding	carbohydrate, diacid, regulon, transcriptional, regulator%3B, autoregulator	1158	182463	183620	sdaR ; yaeG	activator ; regulon ; Transcription related	-2.11204	0.00627145	DOWN	-0.311901	0.356913		0.0158881	0.998699		-2.13643	2.6234e-08	DOWN	-1.62838	9.2981e-06	DOWN	-2.31851	2.1109e-09	DOWN	-2.0615	2.29431e-05	DOWN	-1.78303	1.99074e-05	DOWN	-2.47507	3.16428e-10	DOWN	-1.0998	0.0028619	DOWN	-0.715845	0.0188086		-2.70015	0.000510545	DOWN	-0.33592	0.423826		-1.56139
gene160	b0163	yaeH	protein_coding	UPF0325, family, protein	387	183709	184095	0	0	-3.90268	5.36522e-11	DOWN	-0.59562	0.0224459		-0.0312471	0.985967		-0.284598	0.264537		-2.03122	5.20519e-12	DOWN	-2.74026	2.90686e-18	DOWN	-2.8588	6.11768e-16	DOWN	-2.66978	5.85671e-15	DOWN	-3.15909	2.29584e-19	DOWN	-1.28513	6.8242e-06	DOWN	-0.820945	0.000332701		0.974359	0.118759		0.477484	0.110133		-0.146877
gene161	b0164	yaeI	protein_coding	phosphodiesterase, with, model, substrate, bis-pNPP	813	184257	185069	0	UNCLASSIFIED	-1.08735	0.0805233		-0.447254	0.05795		-0.0697375	0.949107		-1.06199	0.000206192	DOWN	-0.215127	0.409994		-0.861155	0.000437097		-0.288351	0.404581		-0.423989	0.154357		0.183976	0.469599		0.288129	0.281744		-0.0437519	0.881482		-0.357272	0.618481		0.774384	0.00292926		-0.00432979
gene162	b0166	dapD	protein_coding	2%2C3%2C4%2C5-tetrahydropyridine-2-carboxylate, N-succinyltransferase	825	185123	185947	ssa	lysine	-1.18202	0.000671881	DOWN	-0.893764	2.1056e-06		-0.6894	0.0169424		-1.58193	1.76767e-16	DOWN	-1.63731	2.91997e-15	DOWN	-2.23517	8.4742e-25	DOWN	-0.842313	7.57212e-05		-0.985647	6.489e-07		-1.29235	4.34854e-13	DOWN	-0.512359	0.0161915		-0.235653	0.205347		1.53386	0.000366938	UP	1.03307	1.01433e-06	UP	0.57436
gene163	b0167	glnD	protein_coding	uridylyltransferase	2673	185978	188650	glnD5	nitrogen metabolism ; glutamine ; posttranslational modification	-2.32382	1.20599e-07	DOWN	-0.384961	0.0699752		-0.0558424	0.957692		-1.41294	2.08694e-09	DOWN	-0.188066	0.451535		-0.800012	0.000314097		-0.200478	0.499904		-0.778516	0.0010285		0.0918122	0.667998		-0.880242	0.000193103		-0.00650129	0.979221		0.289577	0.631865		1.6383	3.29151e-11	UP	-0.168654
gene164	b0168	map	protein_coding	methionine, aminopeptidase	795	188712	189506	0	posttranslational modification	-1.77317	2.08496e-06	DOWN	-0.5293	0.0057184		-0.375642	0.29517		0.16254	0.400738		0.22054	0.321538		-0.74514	0.000187058		0.78783	0.000459776		-0.861562	3.69457e-05		0.132749	0.49044		-0.633062	0.00434635		0.337991	0.0650439		0.673397	0.164088		0.893538	4.43201e-05		0.169658
gene166	b0169	rpsB	protein_coding	30S, ribosomal, subunit, protein, S2	726	189874	190599	0	ribosomes ; translation ; ribosomal proteins	2.01749	1.89006e-06	UP	0.284605	0.20508		-0.0695249	0.945626		1.03032	1.54383e-06	UP	2.13913	1.72531e-16	UP	2.26858	5.89663e-18	UP	2.42644	5.34523e-17	UP	2.05645	3.44425e-14	UP	1.80582	4.12733e-14	UP	1.38433	4.64976e-07	UP	1.19537	8.6901e-10	UP	-1.27517	0.00760505	DOWN	-0.342947	0.191781		-0.628516
gene167	b0170	tsf	protein_coding	translation, elongation, factor, EF-Ts	852	190857	191708	0	translation	0.656578	0.145742		0.364018	0.130639		-0.11633	0.890029		-0.24844	0.272092		1.83128	9.60388e-12	UP	1.14831	5.29527e-06	UP	2.31454	1.31409e-14	UP	1.15847	2.06869e-05	UP	1.77656	2.2171e-12	UP	0.913255	0.0017507		1.08887	1.63942e-07	UP	-1.52911	0.00267743	DOWN	-0.541219	0.0400653		-0.986415
gene168	b0171	pyrH	protein_coding	uridylate, kinase	726	191855	192580	umk ; smbA	nucleotide and nucleoside conversions	-0.335531	0.361077		0.027262	0.895948		-0.0416585	0.962478		-0.622806	0.000688481		1.55975	2.75622e-14	UP	1.13907	3.99992e-09	UP	1.29293	1.4641e-09	UP	1.10757	3.52975e-08	UP	1.41279	1.30342e-14	UP	0.389611	0.0622869		0.344079	0.0399497		-0.0855853	0.877454		0.14635	0.543085		-0.344569
gene169	b0172	frr	protein_coding	ribosome, recycling, factor	558	192872	193429	rrf	translation attenuation and efficiency ; translation	-0.800594	0.000527634		-0.504234	5.28738e-05		-0.242789	0.309447		-0.000251533	0.998946		0.212076	0.125477		0.0340735	0.815899		0.384159	0.00865818		0.536396	8.39646e-05		0.182936	0.125302		-0.205219	0.167328		-0.0402045	0.792016		-0.00232784	0.995364		0.109329	0.51043		0.0500443
gene170	b0173	dxr	protein_coding	1-deoxy-D-xylulose, 5-phosphate, reductoisomerase	1197	193521	194717	yaeM ; ispC	menaquinone, ubiquinone	0.434705	0.0924651		-0.326412	0.0112973		-0.0248711	0.971778		-1.5357	1.95034e-23	DOWN	-0.375076	0.00754121		-0.400256	0.00316751		-0.103718	0.571228		-0.163564	0.272826		-0.261755	0.0327486		-0.53622	0.000182865		-0.346703	0.00327151		-1.01987	0.000387532	DOWN	0.0747634	0.678023		-0.109954
gene171	b0174	ispU	protein_coding	undecaprenyl, pyrophosphate, synthase	762	194903	195664	uppS ; rth ; yaeS	murein (peptidoglycan)	0.0799647	0.82223		-0.186773	0.278116		0.17952	0.678432		0.561245	0.000579805		1.01961	5.11886e-08	UP	0.810116	8.87556e-06		0.722402	0.000194575		0.942948	5.68861e-07		0.960921	7.00917e-09		0.296779	0.142769		0.0227685	0.912788		-1.49299	4.26123e-05	DOWN	-1.01394	3.09496e-08	DOWN	-0.694967
gene172	b0175	cdsA	protein_coding	CDP-diglyceride, synthase	858	195677	196534	cds	membrane ; phospholipid ; fatty acids and phosphatidic acid	0.948384	0.00223987		-0.23843	0.140975		-0.0782882	0.894681		-0.783531	1.16207e-06		1.34152	2.86418e-13	UP	0.853901	7.13099e-07		0.761167	3.80701e-05		1.35394	6.36419e-13	UP	1.29471	1.10903e-14	UP	0.602909	0.00126746		0.302143	0.0460796		-1.08306	0.00230311	DOWN	-0.75556	1.30595e-05		-0.522699
gene173	b0176	rseP	protein_coding	inner, membrane, zinc, RIP, metalloprotease%3B, RpoE, activator%2C, by, degrading, RseA%3B, cleaved, signal, peptide, endoprotease	1353	196546	197898	ecfE ; yaeL	sigma factors, anti-sigmafactors ; proteases, cleavage of compounds ; proteins/peptides/glycopeptides ; temperature extremes	0.487105	0.0648145		-0.243595	0.0802363		-0.131218	0.726137		-0.148245	0.27514		0.606309	6.46736e-05		0.495642	0.000908974		0.154851	0.396795		0.963211	1.29448e-09		0.971488	4.47739e-12		0.173408	0.311496		0.161399	0.240594		-0.658049	0.0363794		-0.762353	2.11066e-07		-0.226375
gene174	b0177	bamA	protein_coding	BamABCDE, complex, OM, biogenesis, outer, membrane, pore-forming, assembly, factor	2433	197928	200360	yzzY ; yzzN ; ecfK ; yaeT	membrane	0.0923122	0.748478		-0.120718	0.418391		-0.0471963	0.943687		-1.68322	3.37469e-28	DOWN	-0.0194607	0.916782		-0.198278	0.201932		-0.156998	0.399003		0.401779	0.0103731		0.156878	0.264622		-0.391903	0.016659		0.142347	0.323952		-1.49845	1.2083e-06	DOWN	-0.591369	0.000118525		-0.31183
gene175	b0178	skp	protein_coding	periplasmic, chaperone	486	200482	200967	ompH ; hlpA	chaperoning, repair (refolding)	0.247185	0.392679		0.131303	0.402936		-0.0235628	0.9785		-0.727204	3.68559e-07		0.167653	0.32376		0.148998	0.361609		-0.104054	0.616064		-0.128205	0.45222		-0.322819	0.019613		0.189148	0.300212		0.373016	0.00531171		-0.357477	0.343258		-0.495044	0.00186628		-0.0634048
gene176	b0179	lpxD	protein_coding	UDP-3-O-(3-hydroxymyristoyl)-glucosamine, N-acyltransferase	1026	200971	201996	omsA ; firA ; hlpA ; ssc	surface antigens (ECA, O antigen of LPS) ; lipid A	0.0526408	0.849987		-0.128563	0.35302		-0.0394908	0.953687		-1.40975	3.76364e-23	DOWN	0.258299	0.0805712		0.181143	0.215153		0.309254	0.0476893		0.29922	0.040786		0.115292	0.384861		-0.0579534	0.738138		0.165492	0.20967		-0.850139	0.0037844		-0.531644	0.000188086		-0.145349
gene177	b0180	fabZ	protein_coding	(3R)-hydroxymyristol, acyl, carrier, protein, dehydratase	456	202101	202556	sfhC21 ; sabA1 ; sefA ; yaeA	fatty acids and phosphatidic acid	0.431703	0.094364		0.00510129	0.972041		0.0996137	0.810439		0.207399	0.108361		0.646593	5.22798e-06		0.568201	4.32822e-05		0.660997	1.55934e-05		0.385439	0.00750131		0.356888	0.00407087		-0.0197008	0.90987		0.234095	0.0578267		-0.556777	0.0689105		-0.214554	0.163289		0.101001
gene178	b0181	lpxA	protein_coding	UDP-N-acetylglucosamine, acetyltransferase	789	202560	203348	0	surface antigens (ECA, O antigen of LPS) ; lipid A	1.05148	0.000638097	UP	0.145281	0.392338		-0.103404	0.844947		-0.634231	6.0329e-05		0.633724	0.000274559		0.121452	0.499301		0.808988	1.3568e-05		0.250654	0.170514		0.49351	0.00165335		0.17849	0.376744		0.381883	0.00981242		-0.739237	0.0461029		0.0892859	0.693652		-0.00985669
gene179	b0182	lpxB	protein_coding	tetraacyldisaccharide-1-P, synthase	1149	203348	204496	pgsB	surface antigens (ECA, O antigen of LPS) ; lipid A	-0.633752	0.0171562		0.0708662	0.602007		0.023901	0.971778		-1.78324	6.86334e-27	DOWN	0.246328	0.0798429		0.274856	0.0398339		0.541849	0.000235776		-0.0628273	0.682657		0.460492	0.000120434		0.0430677	0.791199		0.194125	0.11291		-0.692515	0.0161867		-0.113677	0.498589		-0.0238759
gene180	b0183	rnhB	protein_coding	ribonuclease, HII%2C, degrades, RNA, of, DNA-RNA, hybrids	597	204493	205089	0	RNA ; RNA degradation	0.916398	0.0077532		0.30398	0.0584628		0.180345	0.628044		-2.09974	2.45102e-17	DOWN	0.143411	0.450084		0.260766	0.125285		0.662472	0.000715875		-0.201819	0.280623		0.419446	0.00553337		-0.0898179	0.64536		0.301024	0.0506371		-0.516683	0.217819		0.0576058	0.809689		0.143166
gene181	b0184	dnaE	protein_coding	DNA, polymerase, III, alpha, subunit	3483	205126	208608	sdgC ; polC	DNA replication	1.65888	9.04438e-10	UP	0.425995	0.00239925		0.037789	0.956769		-0.906676	5.86198e-11		0.194144	0.211085		-0.0377165	0.814776		0.396093	0.0136568		-0.226796	0.137367		0.199408	0.129188		0.0819046	0.642585		0.444219	0.000294119		-0.365572	0.287423		0.0304408	0.880768		0.404997
gene182	b0185	accA	protein_coding	acetyl-CoA, carboxylase%2C, carboxytransferase%2C, alpha, subunit	960	208621	209580	0	fatty acids and phosphatidic acid	0.311202	0.261147		-0.221768	0.123174		-0.334566	0.172335		-0.83295	4.113e-09		0.188143	0.244196		-0.354418	0.0172949		0.304823	0.0747164		-0.541094	0.000397999		-0.134186	0.331534		-0.205303	0.226088		0.115993	0.447143		0.424597	0.232807		-0.0759258	0.699984		0.396566
gene183	b0186	ldcC	protein_coding	lysine, decarboxylase, 2%2C, constitutive	2142	209679	211820	ldc ; ldcH	carbon compounds	0.475422	0.162207		-0.381534	0.0187372		0.28344	0.37464		-0.862118	7.83435e-07		-1.057	8.90547e-09	DOWN	-1.08223	1.93763e-09	DOWN	-1.0984	1.79442e-07	DOWN	-0.735627	0.000151354		-0.62575	0.000189714		-0.631656	0.000705427		-1.04881	5.79389e-12	DOWN	0.25386	0.574282		-0.0431025	0.861824		-0.132955
gene184	b0187	yaeR	protein_coding	putative, lyase	390	211877	212266	0	0	0.647843	0.104242		-0.467515	0.00546441		0.0398832	0.962111		-0.235076	0.200236		-0.588329	0.00175702		-0.782196	3.56861e-05		-0.56044	0.0149366		-0.678372	0.00202865		-0.75188	0.000229453		-0.37373	0.0633681		-0.750765	4.92186e-06		1.38029	0.000675586	UP	0.581509	0.00567765		0.489341
gene185	b0188	tilS	protein_coding	tRNA(Ile)-lysidine, synthetase	1299	212331	213629	yaeN ; mesJ	RNA modification ; translation	1.98465	1.02232e-08	UP	-0.380622	0.0221127		-0.544134	0.0287462		-0.270248	0.12064		0.31191	0.0819024		0.0687764	0.712532		0.565431	0.00378287		1.37693	1.44706e-13	UP	0.890608	2.06223e-08		0.460413	0.0113022		0.0370824	0.859063		0.997127	0.00798235		0.263797	0.195191		0.243231
gene186	b0189	rof	protein_coding	modulator, of, Rho-dependent, transcription, termination	255	213678	213932	yaeO	transcriptional level ; Transcription related	-0.668138	0.128548		-0.28482	0.138421		-0.098847	0.885135		0.172005	0.387177		-0.760524	0.000337794		-1.12899	9.85756e-08	DOWN	-1.45868	1.52171e-08	DOWN	-0.912467	7.83514e-05		-0.873411	3.39855e-05		-0.428455	0.0501588		-0.258783	0.179479		1.84871	2.13378e-05	UP	0.294089	0.227415		0.473862
gene187	b4406	yaeP	protein_coding	UPF0253, family, protein	201	213925	214125	0	0	-0.351268	0.533274		-0.199662	0.390917		0.0318992	0.985349		0.371303	0.110216		-0.753897	0.00525881		-0.885987	0.000987994		-1.28482	2.24254e-05	DOWN	-1.48439	4.95156e-07	DOWN	-1.23264	4.83242e-06	DOWN	-0.0958212	0.740748		-0.263172	0.300804		1.34064	0.0194542		0.654588	0.0274826		0.581394
gene188	b0190	yaeQ	protein_coding	PDDEXK, superfamily, protein	546	214291	214836	0	0	-0.633182	0.0308954		-0.0052057	0.970429		0.174928	0.530505		0.97825	1.18069e-13		0.119818	0.426802		0.0198776	0.896612		0.403576	0.0102922		-0.208235	0.16568		-0.316536	0.019854		-0.473728	0.000887181		0.146379	0.273419		-0.147391	0.701974		0.707714	7.68682e-07		0.0566185
gene189	b0191	arfB	protein_coding	alternative, stalled-ribosome, rescue, factor, B%3B, peptidyl-tRNA, hydrolase%2C, ribosome-attached	423	214833	215255	yaeJ	translation	-0.681332	0.142142		0.0635823	0.754139		0.411244	0.197348		-0.0650968	0.762218		0.31937	0.107256		0.378931	0.0451978		0.354706	0.137966		0.0931622	0.681503		0.0989598	0.634558		-0.381966	0.0705014		0.128014	0.553108		-0.111811	0.855374		0.748172	0.000492324		0.32039
gene190	b0192	nlpE	protein_coding	lipoprotein, involved, with, copper, homeostasis, and, adhesion	711	215269	215979	cutF	detoxification	0.150119	0.733952		0.358562	0.0560077		0.191372	0.693536		-0.445271	0.0247022		0.221791	0.327799		0.543578	0.00813759		0.000298284	0.999271		-0.228954	0.305325		-0.142532	0.485483		0.252217	0.252956		0.399671	0.0221276		0.308424	0.568398		0.564514	0.00985623		0.373397
gene191	b0193	yaeF	protein_coding	putative, lipoprotein	825	216179	217003	yaeK	0	1.13302	0.0516087		0.425611	0.0656096		0.308735	0.602026		1.61304	5.47534e-12	UP	1.62195	4.67333e-11	UP	1.35835	1.95612e-08	UP	0.728958	0.0133372		0.871633	0.000277189		1.14701	3.80431e-07	UP	1.00228	3.34398e-05	UP	0.791217	0.000359688		-0.905796	0.235974		-0.647297	0.0770482		0.271225
gene192	b0194	proS	protein_coding	prolyl-tRNA, synthetase	1719	217057	218775	drp ; drpA	amino acid -activation	-0.482074	0.0843024		-0.0870398	0.582725		-0.0574638	0.928409		-0.0944463	0.521192		0.27138	0.0934046		-0.798598	1.36641e-07		0.843617	8.00248e-07		-0.497703	0.00159614		-0.0470917	0.752247		-0.866153	2.5952e-07		0.211203	0.138893		-0.893161	0.00660029		0.0284947	0.89766		-0.255423
gene193	b0195	tsaA	protein_coding	tRNA-Thr(GGU), m(6)t(6)A37, methyltransferase%2C, SAM-dependent	708	218887	219594	tsaA ; yaeB	RNA modification	-0.258819	0.545083		-0.198606	0.303279		0.0584137	0.943474		0.197786	0.310876		-0.227932	0.279127		-0.95121	1.50486e-06		0.345295	0.157445		0.360449	0.0777723		-0.141782	0.451475		-0.830185	5.84195e-05		0.0565324	0.808564		0.968172	0.01771		0.239099	0.28343		0.505803
gene194	b0196	rcsF	protein_coding	putative, outer, membrane, protein	405	219591	219995	0	unknown ; capsule (M and K antigens) ; surface antigens (ECA, O antigen of LPS) ; colanic acid (M antigen)	-1.37732	0.004326	DOWN	-0.492597	0.0134245		0.0939463	0.896872		0.769022	6.93601e-05		-0.537491	0.0132118		-0.571924	0.00633313		-0.11687	0.700657		0.151195	0.524334		-0.286821	0.189018		-0.801607	0.000367214		-0.305283	0.133158		1.35724	0.00359852	UP	0.189544	0.515192		0.696849
gene195	b0197	metQ	protein_coding	DL-methionine, transporter, subunit	816	220113	220928	metD ; yaeC	ABC superfamily, periplasmic binding component	-0.158501	0.668856		0.313633	0.0471762		-0.224301	0.514934		-0.608357	0.000220747		-0.542478	0.00210436		-0.842108	1.54334e-06		-0.638916	0.000912199		-0.139731	0.456455		-0.456519	0.00491761		0.097077	0.620034		-0.24196	0.118098		1.43145	5.90904e-05	UP	0.395446	0.0293597		0.829782
gene196	b0198	metI	protein_coding	DL-methionine, transporter, subunit	654	220968	221621	metD ; yaeE	membrane ; ABC superfamily, membrane component	1.21378	0.000410286	UP	0.0252668	0.891148		-0.193981	0.612847		0.20239	0.238675		1.02486	2.82228e-10	UP	0.634651	5.65155e-05		0.204106	0.386243		1.55304	3.43514e-20	UP	0.91318	7.40504e-10		1.20424	4.0732e-13	UP	0.371647	0.0117621		0.0838615	0.872306		0.135396	0.547765		0.116438
gene197	b0199	metN	protein_coding	DL-methionine, transporter, subunit	1032	221614	222645	metD ; abc	ABC superfamily ATP binding cytoplasmic component	3.85601	1.36419e-15	UP	0.555911	0.0146249		-0.0735075	0.955043		1.4882	1.71406e-10	UP	1.89618	8.67684e-16	UP	1.87932	3.926e-16	UP	0.853726	0.00345296		2.45533	2.22373e-25	UP	1.81677	3.05613e-18	UP	1.46515	4.82639e-11	UP	0.690269	0.00144602		0.295597	0.674864		-0.109859	0.759867		0.518301
gene198	b0200	gmhB	protein_coding	D%2CD-heptose, 1%2C7-bisphosphate, phosphatase	576	222833	223408	yaeD	core region	-3.43972	5.6754e-13	DOWN	-0.712389	0.000319218		-0.131433	0.838772		-0.886445	1.36088e-05		-1.25782	1.85629e-08	DOWN	-1.3145	4.40801e-09	DOWN	-0.455012	0.0588022		-1.77935	1.13267e-12	DOWN	-1.67884	1.03987e-12	DOWN	-0.650234	0.00329441		-0.483049	0.00787406		0.658823	0.179333		0.806299	0.000210186		-0.110632
gene205	b0207	dkgB	protein_coding	2%2C5-diketo-D-gluconate, reductase, B	804	229167	229970	yafB	methylglyoxal metabolism ; carbon compounds ; detoxification	0.194892	0.722228		-0.527339	0.0183263		-0.704851	0.0362828		-1.19494	7.58604e-07	DOWN	0.0908723	0.740325		0.196348	0.421145		-0.57066	0.0444733		0.274455	0.306188		0.12041	0.616306		-0.491427	0.0659924		-0.695726	0.000679169		0.0167963	0.982773		-0.242297	0.435761		0.395341
gene206	b0208	yafC	protein_coding	LysR, family, putative, transcriptional, regulator	915	229967	230881	0	activator ; repressor ; Transcription related	-1.42561	0.000966863	DOWN	0.137317	0.463738		-0.0705427	0.930402		0.615956	0.000853724		-0.770564	0.000246571		-1.22781	2.59976e-08	DOWN	-0.481491	0.0468724		-0.820213	0.000320217		-0.346455	0.0842871		-0.161646	0.46031		-0.105536	0.631906		1.86846	1.37679e-06	UP	0.919893	4.53846e-06		0.121963
gene207	b0209	yafD	protein_coding	endo/exonuclease/phosphatase, family, protein	801	231122	231922	0	0	-1.96204	6.76603e-06	DOWN	-1.11171	1.17662e-07	DOWN	-0.476132	0.181024		-0.435948	0.0349243		-1.72013	4.63012e-13	DOWN	-2.24936	1.7322e-19	DOWN	-1.6163	2.4131e-10	DOWN	-1.56615	3.1585e-10	DOWN	-1.18834	5.00102e-08	DOWN	-0.606217	0.0102434		-0.943403	3.76325e-07		1.7865	0.000131116	UP	1.19155	2.35344e-07	UP	0.715305
gene208	b0210	yafE	protein_coding	putative, S-adenosyl-L-methionine-dependent, methyltransferase	624	231926	232549	0	0	-0.893312	0.078226		-0.389547	0.0543391		-0.203622	0.699101		-0.579743	0.00882107		-1.29195	3.96302e-08	DOWN	-2.01597	7.33585e-15	DOWN	-1.24677	2.179e-06	DOWN	-0.687452	0.00588957		-0.525467	0.0219984		-0.161153	0.539893		-0.522263	0.00617538		0.222696	0.730937		0.776162	0.000865607		0.213656
gene209	b0211	mltD	protein_coding	putative, membrane-bound, lytic, murein, transglycosylase, D	1359	232597	233955	yafG ; dniR	proteins/peptides/glycopeptides	-0.841629	0.0290403		-0.440141	0.0327392		0.301233	0.505886		-0.593181	0.00252628		0.737056	0.000793222		0.584809	0.00672697		0.368805	0.146619		0.0960487	0.704955		0.156728	0.452565		0.147764	0.57327		0.0196531	0.939831		-1.71763	9.09242e-05	DOWN	-1.00939	2.94457e-06	DOWN	-0.78844
gene210	b0212	gloB	protein_coding	hydroxyacylglutathione, hydrolase	756	234027	234782	yafR	methylglyoxal metabolism	0.330342	0.447318		0.444592	0.00786522		0.107342	0.847423		0.552699	0.00108503		-1.12102	2.94746e-08	DOWN	-1.09636	3.12984e-08	DOWN	-0.691097	0.00141953		-0.919033	1.74503e-05		-0.965225	4.20959e-06		-0.511852	0.0112028		-0.568795	0.000580165		0.0666014	0.90745		0.572617	0.00580381		0.828395
gene211	b0213	yafS	protein_coding	putative, S-adenosyl-L-methionine-dependent, methyltransferase	723	234816	235538	0	0	-2.24492	7.41351e-11	DOWN	-0.340451	0.0158864		-0.151644	0.669693		0.279815	0.054428		-0.629375	8.72409e-05		-0.699168	9.16456e-06		-0.917423	1.11239e-06		-0.700384	3.09239e-05		-0.609898	6.3696e-05		-0.229332	0.17434		-0.474275	0.000310676		0.410938	0.24435		0.826673	1.27651e-07		-0.350682
gene212	b0214	rnhA	protein_coding	ribonuclease, HI%2C, degrades, RNA, of, DNA-RNA, hybrids	468	235535	236002	cer ; sin ; dasF ; herA	RNA ; DNA replication ; RNA degradation	-2.22799	1.44928e-09	DOWN	-0.893602	1.51058e-10		-0.0373133	0.954706		0.372584	0.00479156		-0.493341	0.00092487		-0.264765	0.0694935		-0.420391	0.0113584		-0.295954	0.0620162		-0.679478	6.78447e-06		-0.466311	0.00291598		-0.402822	0.00116997		-0.018144	0.96974		-0.0887253	0.674106		0.336545
gene213	b0215	dnaQ	protein_coding	DNA, polymerase, III, epsilon, subunit	732	236067	236798	mutD	DNA replication ; chaperoning, repair (refolding)	-0.690707	0.022281		-0.574996	2.81497e-05		-0.386423	0.0806344		0.168659	0.227645		0.365151	0.0156145		-0.164688	0.286313		0.374132	0.0234374		0.430523	0.00383091		0.401273	0.00232874		0.603066	9.29765e-05		-0.156644	0.265126		0.997542	0.00134468		0.428706	0.0056147		0.240411
gene215	b0217	yafT	protein_coding	lipoprotein	786	237335	238120	0	0	3.3036	0.000176573	UP	0.927066	0.0122363		0.531535	0.559868		4.35467	1.27175e-29	UP	2.36958	1.85205e-10	UP	3.57548	6.94611e-21	UP	1.30474	0.0044325	UP	2.93048	4.00746e-17	UP	2.7629	1.92442e-16	UP	2.15146	1.51443e-09	UP	0.804766	0.036479		1.54128	0.172189		-1.42901	0.0178057		0.303989
gene216	b4586	ykfM	protein_coding	lethality, reduction, protein%2C, putative, inner, membrane, protein	480	238257	238736	0	0	6.76494	3.44616e-06	UP	2.02767	0.00142318	UP	-1.60452	0.408338		3.99169	3.37621e-10	UP	0.142645	0.885123		-0.11234	0.901441		0.214255	0.857387		0.83397	0.339866		0.993906	0.199735		1.98978	0.00628277	UP	0.468136	0.578781		-0.947803	0.730429		-0.565485	0.661119		1.50397
gene219	b0219	yafV	protein_coding	putative, NAD(P)-binding, C-N, hydrolase, family, amidase	771	239419	240189	0	0	-2.50479	8.36527e-12	DOWN	-0.573069	0.000139302		-0.205661	0.52308		-0.645942	6.97201e-05		-0.784394	2.79124e-06		-1.37611	1.88555e-14	DOWN	-0.977752	7.37978e-07		-1.11128	1.62096e-09	DOWN	-1.14271	1.17454e-11	DOWN	-0.2632	0.127796		-0.390202	0.0045717		0.771562	0.0220784		0.843556	1.64435e-07		-0.0638123
gene220	b0220	ivy	protein_coding	inhibitor, of, c-type, lysozyme%2C, periplasmic	474	240343	240816	ykfE	chaperoning, repair (refolding) ; protection	1.98398	0.00244113	UP	-0.0949369	0.78404		-0.0805444	0.958997		1.1709	8.34791e-05	UP	-0.881621	0.0241235		-0.205536	0.595837		-0.760234	0.0626258		-1.41193	0.000754811	DOWN	-1.37053	0.000716212	DOWN	0.0646477	0.875241		-0.618265	0.0500919		2.93594	3.96717e-05	UP	0.604783	0.16298		0.245524
gene221	b0221	fadE	protein_coding	acyl, coenzyme, A, dehydrogenase	2445	240859	243303	yafH	fatty acids	3.30035	8.9367e-07	UP	0.731463	0.0289555		-0.0942911	0.956769		1.14076	0.000912451	UP	0.53963	0.161236		0.478387	0.198656		0.207903	0.704553		0.194877	0.625707		0.556648	0.0734033		0.0900889	0.829063		0.26115	0.484704		0.619738	0.504042		-0.593918	0.143044		0.823259
gene222	b0222	gmhA	protein_coding	D-sedoheptulose, 7-phosphate, isomerase	579	243543	244121	isn(H.i.) ; yafI ; gmhA ; tfrA	core region	-1.58215	7.85695e-08	DOWN	-0.679489	4.84534e-06		-0.42768	0.0717691		-0.479966	0.000903087		-0.732685	4.09656e-06		-1.61946	4.47339e-21	DOWN	-0.525358	0.00204764		-1.00275	1.31107e-09	DOWN	-1.01301	3.27962e-12	DOWN	-0.41702	0.0129042		-0.368914	0.00636137		0.242851	0.550451		0.48115	0.00360691		-0.158381
gene223	b0223	yafJ	protein_coding	type, 2, glutamine, amidotransferase, family, protein	768	244327	245094	0	0	-1.5588	1.7671e-07	DOWN	-0.521667	0.000106174		-0.240425	0.349432		-1.42195	4.47493e-18	DOWN	-0.742998	4.72515e-07		-0.974115	4.71876e-11		-0.323035	0.0522323		-1.39152	1.10621e-15	DOWN	-0.996454	3.57222e-12		-0.657076	1.75005e-05		-0.285888	0.0220726		-0.3265	0.350891		0.207228	0.195191		-0.0210421
gene224	b0224	yafK	protein_coding	L%2CD-transpeptidase-related, protein	741	245065	245805	0	0	1.00496	0.00551189	UP	-0.580009	0.0016489		0.037403	0.969295		1.60685	4.20834e-16	UP	0.652767	0.00113394		0.697627	0.000399858		0.511816	0.0197331		1.87848	7.54275e-17	UP	0.675632	0.000125827		0.961136	9.5775e-06		-0.237279	0.196851		-0.771699	0.0765112		-0.920762	6.11793e-06		-0.021564
gene225	b0225	yafQ	protein_coding	mRNA, interferase, toxin, of, toxin-antitoxin, pair, YafQ/DinJ	279	245961	246239	0	cell killing	-1.34619	0.0230081		-0.121921	0.578965		0.132725	0.850409		0.689972	0.000873941		0.96403	1.40322e-05		1.28472	2.41311e-09	UP	0.286833	0.322541		0.859129	6.19782e-05		0.889668	1.4299e-05		0.919992	1.9514e-05		0.132351	0.590751		0.261111	0.686212		-0.580512	0.0536331		0.638974
gene226	b0226	dinJ	protein_coding	antitoxin, of, YafQ-DinJ, toxin-antitoxin, system	261	246242	246502	sosA	cell killing	0.307563	0.597912		-0.202078	0.398411		-0.00386928	0.998699		0.756304	0.000985386		0.806337	0.00159167		1.28798	2.19904e-07	UP	-0.0188261	0.957934		0.0367969	0.910792		0.736006	0.00315475		0.688257	0.00770053		-0.106348	0.725481		2.05514	0.000454354	UP	0.136071	0.747197		1.17225
gene227	b0227	yafL	protein_coding	putative, lipoprotein, and, C40, family, peptidase	750	246712	247461	0	0	2.01392	0.0216677		1.00875	0.00391753	UP	-0.232746	0.868687		1.97955	2.9374e-08	UP	0.240914	0.595048		1.02951	0.00608224	UP	0.241036	0.704087		0.604792	0.162537		1.21222	0.00212589	UP	0.606615	0.178338		0.0255966	0.960715		0.581296	0.635437		-0.972865	0.114732		0.113613
gene228	b0228	rayT	protein_coding	RAYT, REP, element-mobilizing, transposase%3B, TnpA(REP)	498	247637	248134	yafM	transposon related	-4.04885	1.67662e-07	DOWN	-0.778175	0.00425834		-0.24658	0.725198		-1.33515	4.04901e-05	DOWN	-1.77037	2.7312e-07	DOWN	-2.37006	2.5078e-10	DOWN	-1.98651	1.01476e-06	DOWN	-1.98673	1.25531e-06	DOWN	-2.15722	6.08354e-08	DOWN	-0.527712	0.11014		-0.812844	0.00161871		0.0117422	0.988334		0.787261	0.014005		-1.26176
gene231	b0231	dinB	protein_coding	DNA, polymerase, IV	1056	250898	251953	dinP	DNA replication ; SOS response	1.68768	9.6133e-08	UP	0.216219	0.183006		0.0343203	0.967034		0.848977	1.69585e-07		0.0877545	0.660506		0.0793772	0.667256		0.117946	0.630242		-0.160694	0.398666		0.438748	0.00449227		-0.0906568	0.653835		0.00642306	0.974571		0.704704	0.0563242		0.821745	1.9909e-06		0.517968
gene232	b0232	yafN	protein_coding	antitoxin, of, the, YafO-YafN, toxin-antitoxin, system	294	252005	252298	0	inhibition / activation of enzymes	1.39015	0.00575743	UP	0.363664	0.120366		0.0679069	0.957692		-0.293626	0.304582		-0.135619	0.654267		-0.144287	0.613113		-0.212608	0.584479		-0.332045	0.262271		-0.0213029	0.939844		0.567425	0.0268498		-0.0242975	0.943273		0.781069	0.210777		0.801687	0.00790814		0.746922
gene233	b0233	yafO	protein_coding	mRNA, interferase, toxin, of, the, YafO-YafN, toxin-antitoxin, system	399	252301	252699	0	translation attenuation and efficiency ; cell killing	0.706105	0.216094		-0.0299253	0.916278		0.119774	0.903		-0.222608	0.441523		-0.221562	0.480254		0.434541	0.0978163		-0.0212628	0.957934		0.163879	0.573971		0.489175	0.0570753		0.795183	0.00173522		-0.205931	0.492289		1.5557	0.00589593	UP	0.306894	0.412904		0.728934
gene234	b0234	yafP	protein_coding	GNAT, family, putative, N-acetyltransferase	453	252709	253161	0	0	2.15563	0.000514834	UP	0.324668	0.223647		0.372843	0.551733		0.464575	0.101764		0.121986	0.723901		1.2751	2.20407e-06	UP	0.535139	0.122039		0.742613	0.00871396		1.37797	3.64652e-07	UP	1.78985	7.20518e-11	UP	0.278271	0.354068		1.7154	0.0100912		0.295416	0.498413		1.47028
gene237	b0237	pepD	protein_coding	aminoacyl-histidine, dipeptidase, (peptidase, D)	1458	254259	255716	pepH	proteins/peptides/glycopeptides ; turnover, degradation	-2.74002	1.18329e-15	DOWN	-0.319062	0.0719842		0.0564816	0.947221		-1.09483	9.6916e-11	DOWN	-2.33151	2.94801e-28	DOWN	-2.86715	2.53217e-38	DOWN	-1.45169	4.94409e-13	DOWN	-2.73804	5.99195e-34	DOWN	-2.82392	2.45472e-41	DOWN	-1.77163	5.29315e-18	DOWN	-0.962581	2.18868e-10		-0.128262	0.807693		0.583767	0.003294		0.140509
gene260	b0256	insI1	protein_coding	IS30, transposase	1152	270603	271754	tra8-1	prophage genes and phage related functions ; transposon related	-3.19964	9.13914e-07	DOWN	-0.685689	0.00170587		-0.509609	0.174819		0.240548	0.27829		-0.901341	0.000261739		-0.696832	0.0037031		-0.129587	0.704553		-0.672054	0.0106796		-0.478559	0.0569272		0.403437	0.0824483		-0.340505	0.111363		1.86644	2.38029e-05	UP	0.960851	8.90849e-05		0.400103
gene263	b0259	insH1	protein_coding	IS5, transposase, and, trans-activator	1017	274101	275117	trs5 ; trs5-1 ; yi52_1	prophage genes and phage related functions ; transposon related	-0.865166	0.00349612		-0.250515	0.0724455		-0.105346	0.809494		-0.123052	0.408526		-0.241695	0.128584		0.258088	0.0846882		-0.0305334	0.889189		-0.240068	0.14003		-0.102538	0.486649		0.0817374	0.634175		-0.0707337	0.661901		1.29652	2.86184e-05	UP	0.792172	2.3163e-07		0.281609
gene264	b0260	mmuP	protein_coding	CP4-6, prophage%3B, putative, S-methylmethionine, transporter	1404	275325	276728	ykfD	membrane ; prophage genes and phage related functions ; methionine ; Porters (Uni-, Sym- and Antiporters)	1.89435	0.0129191		0.666534	0.0393186		0.231248	0.838772		0.789879	0.0239449		0.435751	0.245945		0.442159	0.226534		-0.0953704	0.877887		-1.00817	0.0350751		0.334918	0.361873		0.318937	0.432086		-0.0784133	0.864912		-1.2289	0.258231		-0.113284	0.849783		-0.403982
gene265	b0261	mmuM	protein_coding	CP4-6, prophage%3B, S-methylmethionine:homocysteine, methyltransferase	933	276715	277647	yagD	prophage genes and phage related functions ; methionine	-3.08965	8.23765e-10	DOWN	-0.448067	0.0201379		-0.263993	0.523929		-1.58164	6.42777e-11	DOWN	-1.33066	2.33831e-09	DOWN	-2.06413	8.49952e-17	DOWN	-1.38171	7.37859e-08	DOWN	-2.2907	1.01122e-13	DOWN	-1.70594	2.00186e-12	DOWN	-0.758541	0.000788427		-0.382265	0.0363388		-0.0733872	0.901316		0.233104	0.344061		-0.752285
gene266	b0262	afuC	protein_coding	CP4-6, prophage%3B, putative, ferric, transporter, subunit	1047	277756	278802	fbpC ; yagC	The ATP-binding Cassette (ABC) Superfamily + ABC-type Uptake Permeases	3.1721	0.000598076	UP	1.53885	0.000104789	UP	-0.426815	0.781242		1.67487	8.35606e-05	UP	0.814464	0.0690879		1.38974	0.000867451	UP	0.588269	0.382419		0.5218	0.292684		1.55494	9.26897e-05	UP	0.637626	0.214989		0.41308	0.379388		-0.138643	0.932677		-0.965432	0.154026		0.105773
gene268	b0264	insB1	protein_coding	IS1, transposase, B	504	279178	279681	0	transposon related	-0.581588	0.271472		0.395295	0.0311494		0.402551	0.230421		1.1788	6.08524e-10	UP	0.635333	0.00113407		0.810335	1.83171e-05		1.02327	1.60873e-05	UP	0.377611	0.0627233		0.989442	2.39453e-08		0.301296	0.158796		0.151754	0.490097		-0.903932	0.104048		-0.406768	0.133218		-0.185984
gene269	b0265	insA	protein_coding	IS1, repressor, TnpA	276	279600	279875	0	transposon related	-2.44067	3.29358e-06	DOWN	-0.192026	0.298547		-0.205705	0.65385		1.42494	9.30033e-15	UP	0.356545	0.0559131		0.273108	0.138472		0.778819	0.000567888		0.230427	0.25942		0.468722	0.00697766		0.120498	0.581315		0.129777	0.519204		-0.667122	0.15547		0.571125	0.00427779		-0.00929777
gene273	b0267	yagA	protein_coding	CP4-6, prophage%3B, putative, DNA-binding, transcriptional, regulator	1155	280829	281983	0	prophage genes and phage related functions	4.31429	0.00715485	UP	2.40127	0.000799088	UP	0.775237	0.744251		1.88634	0.0284159		0.572998	0.543426		0.604237	0.514521		-0.918636	0.418254		-0.381434	0.753363		1.60145	0.0455012		0.61956	0.527744		0.299322	0.778441		1.89217	0.401455		0.583254	0.647153		1.17329
gene274	b0268	yagE	protein_coding	2-keto-3-deoxy, gluconate, (KDG), aldolase%3B, CP4-6, prophage	909	282278	283186	0	prophage genes and phage related functions	-2.89104	0.000105488	DOWN	0.601559	0.0464119		0.235466	0.809526		-0.994458	0.0131421		-0.746028	0.0276657		-1.30739	0.000144382	DOWN	-0.26773	0.571228		-2.35016	1.35819e-08	DOWN	-2.26894	1.95773e-08	DOWN	-1.29771	0.000126211	DOWN	0.281503	0.403395		-0.978919	0.18452		0.563061	0.0844783		-1.50525
gene275	b0269	yagF	protein_coding	CP4-6, prophage%3B, dehydratase, family, protein	1968	283201	285168	0	prophage genes and phage related functions ; carbon compounds	-1.40781	0.0453825		0.842624	0.00720228		0.127391	0.928164		-1.13249	0.00543228	DOWN	-0.732052	0.0444358		-1.09031	0.00271585	DOWN	-0.216952	0.672813		-3.06173	5.01476e-08	DOWN	-1.60099	1.39151e-05	DOWN	-1.27592	0.000401776	DOWN	0.361631	0.276398		-1.22056	0.10843		0.344707	0.369301		-1.46561
gene276	b0270	yagG	protein_coding	CP4-6, prophage%3B, putative, sugar, transporter	1383	285395	286777	0	Porters (Uni-, Sym- and Antiporters)	1.68695	0.0411962		1.25311	0.000616405	UP	0.0442623	0.988291		-0.133008	0.785114		-1.33737	0.0026594	DOWN	-0.694896	0.110724		-0.911032	0.129997		-1.59921	0.00677666	DOWN	-0.637386	0.202697		-1.40761	0.0086406	DOWN	-0.655336	0.11852		-0.11233	0.933828		0.174316	0.784097		-0.771396
gene277	b0271	yagH	protein_coding	CP4-6, prophage%3B, putative, xylosidase/arabinosidase	1611	286789	288399	0	prophage genes and phage related functions ; carbon compounds	0.532518	0.543956		1.62652	9.05468e-07	UP	0.271952	0.796196		-1.74393	0.00283256	DOWN	-1.7073	0.000111633	DOWN	-0.809043	0.0458092		-1.49136	0.00556782	DOWN	-3.74231	3.05544e-06	DOWN	-1.17764	0.0127924		-1.71301	0.001047	DOWN	-0.0801791	0.861474		0.246482	0.817185		0.672664	0.108812		-0.436813
gene278	b0272	yagI	protein_coding	CP4-6, prophage%3B, putative, DNA-binding, transcriptional, regulator	759	288404	289162	0	repressor ; prophage genes and phage related functions ; Transcription related	3.80738	1.91937e-14	UP	0.286255	0.213954		-0.502545	0.257551		1.88516	1.17338e-15	UP	1.25874	1.59746e-07	UP	1.44423	8.61075e-10	UP	0.306079	0.337537		1.09817	6.47111e-06	UP	2.06428	7.72148e-20	UP	1.43653	1.32223e-08	UP	0.319177	0.15841		1.86743	0.000486529	UP	-0.257493	0.455476		0.978011
gene279	b0273	argF	protein_coding	ornithine, carbamoyltransferase, 2%2C, chain, F%3B, CP4-6, prophage	1005	289301	290305	0	prophage genes and phage related functions ; arginine	2.03016	0.0376944		0.272246	0.52259		-0.548814	0.618762		0.857131	0.0350209		0.143276	0.793969		0.642242	0.143944		0.21431	0.733539		-0.997791	0.0965171		1.00911	0.0259667		0.444213	0.358017		-0.388104	0.428463		3.41061	0.00055784	UP	0.84826	0.143289		2.31125
gene281	b0274	insB1	protein_coding	IS1, transposase, B	504	290649	291152	0	transposon related	-0.751611	0.201291		0.263032	0.189963		0.0522799	0.959488		0.960073	2.40534e-06		0.634078	0.00229967		0.875219	1.45149e-05		0.88971	0.000335166		0.417802	0.0476037		0.894633	1.14035e-06		0.27752	0.215816		0.324965	0.105004		-1.25255	0.0369612		-0.663737	0.0180865		-0.295351
gene282	b0275	insA	protein_coding	IS1, repressor, TnpA	276	291071	291346	0	transposon related	-3.02122	0.000306412	DOWN	-0.610001	0.0167174		-0.256424	0.741881		1.20095	2.27972e-06	UP	0.508401	0.0494799		0.494823	0.0494369		0.517473	0.115966		0.176334	0.565783		0.26211	0.32639		0.0578951	0.858172		0.109829	0.722145		-1.38731	0.0773769		-0.474284	0.230064		-0.459828
gene284	b0277	yagK	protein_coding	CP4-6, prophage%3B, conserved, protein	627	292322	292948	0	prophage genes and phage related functions	6.84613	3.22997e-24	UP	1.50688	2.93568e-08	UP	-0.347112	0.696984		1.9976	9.13433e-13	UP	1.14158	0.000293595	UP	1.66064	2.7524e-08	UP	0.151153	0.747053		1.32356	7.10056e-06	UP	2.10806	2.59023e-13	UP	2.31777	2.7203e-14	UP	-0.607581	0.06509		2.52309	0.000435852	UP	-0.291675	0.575567		1.16169
gene285	b0278	yagL	protein_coding	CP4-6, prophage%3B, DNA-binding, protein	699	293220	293918	0	prophage genes and phage related functions	7.69643	6.33138e-19	UP	2.68686	1.04877e-12	UP	0.11908	0.958997		3.07807	7.66428e-16	UP	0.349259	0.492532		0.727853	0.103558		-0.453222	0.46432		2.01351	1.31075e-06	UP	1.63815	0.000100882	UP	2.02165	6.32983e-07	UP	0.611095	0.179782		2.78239	0.00464608	UP	-0.353174	0.652168		0.791265
gene286	b0279	yagM	protein_coding	CP4-6, prophage%3B, uncharacterized, protein	855	293945	294799	0	prophage genes and phage related functions	5.90247	7.92789e-10	UP	1.45906	0.00027405	UP	-0.0541112	0.988291		2.51109	6.16453e-10	UP	-0.945282	0.105669		-0.693089	0.199396		0.0259194	0.972453		1.26598	0.0111824		1.58385	0.00134688	UP	2.3828	1.98678e-07	UP	0.34893	0.504283		4.60824	3.63601e-06	UP	1.24226	0.0355565		1.64626
gene287	b0280	yagN	protein_coding	CP4-6, prophage%3B, uncharacterized, protein	441	295139	295579	0	prophage genes and phage related functions	-2.25035	0.00491762	DOWN	-0.53279	0.0379965		-0.766539	0.0809685		1.01472	5.42321e-05	UP	-1.2147	4.82717e-05	DOWN	-1.49857	6.28486e-07	DOWN	-0.151677	0.699195		-1.26482	0.000250981	DOWN	0.243764	0.404231		0.654218	0.0272637		-0.76878	0.00195707		1.89384	0.00129316	UP	0.602799	0.0710226		0.484166
gene288	b0281	intF	protein_coding	CP4-6, prophage%3B, putative, phage, integrase	1401	295696	297096	yagO	prophage genes and phage related functions	3.28035	7.09969e-12	UP	1.65785	4.0558e-14	UP	-0.127102	0.876791		1.68776	4.14839e-14	UP	1.20091	3.47985e-07	UP	1.04065	5.60526e-06	UP	0.951097	0.000359036		1.07294	3.38744e-06	UP	2.04597	7.51819e-21	UP	1.95373	5.36495e-15	UP	0.760657	0.000117802		1.27465	0.012875		0.207235	0.516059		0.609488
gene292	b0283	paoD	protein_coding	moco, insertion, factor, for, PaoABC, aldehyde, oxidoreductase	957	297770	298726	yagQ	chaperoning, repair (refolding)	4.15678	3.95982e-09	UP	1.55641	2.08978e-06	UP	0.851902	0.124834		0.703794	0.072075		-0.540389	0.197616		-0.187723	0.651147		-0.371637	0.531306		0.264654	0.576454		0.500368	0.231377		0.0286453	0.956608		0.298294	0.445284		0.631193	0.559749		1.67123	2.58904e-05	UP	-0.288292
gene293	b0284	paoC	protein_coding	PaoABC, aldehyde, oxidoreductase%2C, Moco-containing, subunit	2199	298736	300934	yagR	detoxification	3.60342	5.1495e-08	UP	1.05882	0.000331887	UP	0.536924	0.356937		0.302946	0.408841		-0.708041	0.0549984		-0.406994	0.264976		-0.409431	0.451923		-0.595344	0.196158		0.496208	0.176099		0.21669	0.622005		-0.0180378	0.964599		0.780973	0.422273		1.22103	0.000973311	UP	0.608398
gene294	b0285	paoB	protein_coding	PaoABC, aldehyde, oxidoreductase%2C, FAD-containing, subunit	957	300931	301887	yagS	detoxification	4.3564	1.28048e-07	UP	0.713129	0.0642874		0.279844	0.815826		0.269538	0.54873		-1.07493	0.0157267		-0.0962835	0.829116		-0.799325	0.181263		-0.51974	0.379868		0.411255	0.406146		0.411712	0.444935		-0.375572	0.399535		1.57438	0.154932		1.27802	0.0102956		-0.23122
gene295	b0286	paoA	protein_coding	PaoABC, aldehyde, oxidoreductase%2C, 2Fe-2S, subunit	690	301884	302573	yagT	detoxification	3.45013	5.50733e-06	UP	0.58735	0.0912244		0.660715	0.328728		0.783797	0.0370009		0.0507936	0.91174		1.09232	0.00170084	UP	-0.0252775	0.968831		-0.521293	0.30945		1.09271	0.00230159	UP	1.51419	0.000170386	UP	0.219168	0.608715		1.48281	0.125155		-0.2516	0.692217		1.0004
gene296	b0287	yagU	protein_coding	DUF1440, family, inner, membrane, acid, resistance, protein	615	302991	303605	0	pH	2.58386	6.6789e-05	UP	1.05435	0.000321495	UP	-0.0482704	0.980845		1.6546	2.25212e-08	UP	0.948109	0.00374483		1.64173	1.24958e-07	UP	0.941869	0.0200403		2.09684	1.51961e-11	UP	2.50686	7.64576e-18	UP	2.36961	9.47418e-13	UP	0.275717	0.437293		1.35624	0.0641122		0.870572	0.0162902		1.16654
gene297	b0288	ykgJ	protein_coding	UPF0153, cysteine, cluster, protein	330	303853	304182	0	0	3.66271	9.4732e-05	UP	1.62354	0.00011722	UP	0.0703322	0.982292		3.0898	6.83407e-13	UP	1.65403	0.000554215	UP	2.37122	9.00942e-08	UP	1.16706	0.0366713		1.0683	0.0230481		1.18837	0.00642472	UP	1.36637	0.0034816	UP	0.267149	0.651776		1.1346	0.386439		-0.0510442	0.956556		-0.437702
gene298	b0289	ecpE	protein_coding	ECP, production, pilus, chaperone	711	304495	305205	#N/A	#N/A	-0.727577	0.198348		0.593973	0.00309517		-0.0682768	0.949107		0.438222	0.0565604		-0.41611	0.0816402		0.0612543	0.804629		-0.471292	0.1191		-0.25504	0.357071		0.099855	0.685763		0.396871	0.114162		0.304986	0.154842		0.489927	0.424191		0.0714099	0.8497		0.110601
gene299	b0290	ecpD	protein_coding	polymerized, tip, adhesin, of, ECP, fibers	1644	305174	306817	#N/A	#N/A	0.56395	0.237674		0.0190545	0.934094		-0.0153766	0.994666		0.322168	0.126051		-0.128444	0.599644		0.0565892	0.811554		-0.296598	0.310917		-0.221863	0.376234		-0.145243	0.543626		0.275966	0.245923		-0.0744815	0.767622		1.14828	0.0222391		0.484499	0.0653402		0.134346
gene300	b0291	ecpC	protein_coding	ECP, production, outer, membrane, protein	2526	306807	309332	#N/A	#N/A	3.82051	1.75605e-06	UP	1.4351	2.48437e-05	UP	0.526488	0.519152		1.57501	1.31175e-05	UP	0.382277	0.358597		0.563073	0.149106		-0.549403	0.3143		0.25856	0.598509		0.778934	0.0422923		0.437427	0.323906		0.529839	0.156921		1.67234	0.0884994		0.105664	0.872868		0.787643
gene301	b0292	ecpB	protein_coding	ECP, production, pilus, chaperone	669	309358	310026	#N/A	#N/A	4.10637	8.33998e-05	UP	1.43123	0.00407548	UP	0.155009	0.955359		1.50172	0.0042164	UP	0.583909	0.307536		0.722096	0.185628		-0.142018	0.877887		1.36324	0.0238843		2.35921	8.11165e-07	UP	1.79862	0.000958887	UP	0.0457286	0.949615		0.811091	0.603893		-0.926599	0.2488		0.27708
gene302	b0293	ecpA	protein_coding	ECP, pilin	588	310084	310671	yagZ ; matB	pilus	6.06539	1.16623e-19	UP	1.24221	8.59639e-05	UP	0.287484	0.789596		2.29435	7.91766e-13	UP	-0.50093	0.211659		0.169908	0.657033		-0.575633	0.300993		-0.147868	0.782601		0.431025	0.276445		0.598531	0.133276		-0.387077	0.339287		1.32986	0.124816		0.385614	0.451452		0.54302
gene303	b0294	ecpR	protein_coding	putative, transcriptional, regulator, for, the, ecp, operon	591	310746	311336	ykgK ; matA	transcriptional level	7.60691	2.08244e-06	UP	2.31514	0.00150209	UP	-0.12122	0.985967		3.43899	1.65615e-06	UP	0.479845	0.639914		1.86439	0.0247319		0.153355	0.905613		1.45793	0.0829891		1.87066	0.0169428		1.81149	0.0245925		0.989858	0.266732		1.82466	0.497768		-1.0478	0.457676		2.77847
gene304	b0295	ykgL	protein_coding	uncharacterized, protein	228	312112	312339	0	0	2.61136	0.0363472		1.47394	0.00289786	UP	-0.145392	0.967034		3.03449	4.24129e-09	UP	1.82687	0.0036933	UP	2.67052	1.81736e-06	UP	0.119081	0.893627		1.05233	0.0858511		1.10812	0.0530013		1.18555	0.0290582		0.704701	0.232138		-2.45655	0.204088		-1.3423	0.159402		1.20895
gene305	b4506	ykgO	protein_coding	RpmJ-like, protein	141	312374	312514	0	0	2.61978	0.113423		0.779063	0.28267		-0.293235	0.94035		1.01982	0.175566		-0.0134401	0.989558		-0.799392	0.389675		-0.918836	0.386243		0.959061	0.27183		0.495929	0.556022		0.601403	0.468447		0.634001	0.455415		3.93747	0.0376393		-0.265929	0.844167		1.11019
gene306	b0296	ykgM	protein_coding	50S, ribosomal, protein, L31, type, B%3B, alternative, zinc-limitation, L31, protein	264	312514	312777	0	adaptations	0.907764	0.538999		0.829292	0.0930738		0.592135	0.710007		0.900621	0.086444		0.228828	0.772582		1.20541	0.0459043		-0.217667	0.792421		0.108245	0.892557		0.301831	0.652502		0.238162	0.719805		0.119468	0.87346		3.27028	0.0344455		-0.259802	0.812065		2.66571
gene307	b4671	ykgR	protein_coding	uncharacterized, protein	102	313141	313242	0	0	3.41582	0.084958		1.79461	0.0158329		-0.411407	0.933739		0.082838	0.931425		-0.0792684	0.955641		-0.629284	0.624014		-1.82632	0.0719029		-1.80344	0.143846		-2.29595	0.0370295		-0.402405	0.777836		0.38336	0.723345		0.964213	0.782943		-0.287398	0.880641		1.50891
gene310	b0298	insE1	protein_coding	IS3, transposase, A	300	315291	315590	0	transposon related	-1.66151	0.00446943	DOWN	0.0907395	0.695527		0.138934	0.85749		1.31612	2.22918e-09	UP	0.090627	0.73132		0.516359	0.0226759		0.320926	0.310633		-0.0394536	0.89983		0.251339	0.307353		0.049572	0.857421		0.368048	0.0966913		1.07522	0.0512099		0.486493	0.09886		0.43858
gene311	b0299	insF1	protein_coding	IS3, transposase, B	867	315587	316453	tra5-5	transposon related	-0.000833507	0.998994		0.220698	0.27446		-0.158839	0.808225		0.418952	0.0569555		0.0545006	0.817188		-0.097313	0.658151		0.144326	0.666167		0.150304	0.55066		0.584194	0.00362411		0.447588	0.0425085		0.0811723	0.739306		0.459912	0.368878		0.70297	0.00187795		-0.243234
gene314	b0301	rclC	protein_coding	reactive, chlorine, species, (RCS), stress, resistance, inner, membrane, protein	594	317726	318319	ykgB	protection	4.77181	1.84066e-05	UP	1.74059	0.000525709	UP	0.868683	0.500919		3.25377	8.18402e-11	UP	0.727434	0.251028		1.66122	0.00242999	UP	-0.624598	0.433938		1.32171	0.015763		1.87671	0.00023029	UP	1.73576	0.00114515	UP	0.530275	0.396169		2.38343	0.0969995		-0.738665	0.417652		1.39771
gene315	b0303	rclB	protein_coding	reactive, chlorine, species, (RCS), stress, resistance, periplasmic, protein	237	318331	318567	ykgI	protection	2.62748	0.0617813		0.60228	0.346073		0.340906	0.896655		3.81592	6.54687e-11	UP	1.24469	0.0765717		1.76665	0.00528104	UP	-0.0972983	0.922437		2.15933	0.000428954	UP	2.58324	9.39328e-06	UP	1.52429	0.0174087		0.180094	0.837507		3.95821	0.00501951	UP	-1.11486	0.283298		2.00579
gene316	b0304	rclA	protein_coding	reactive, chlorine, stress, species, (RCS), resistance, protein%3B, pyridine, nucleotide-dependent, disulfide, oxidoreductase, family	1326	318676	320001	ykgC	protection	0.778705	0.499043		0.579941	0.120663		0.316793	0.7875		2.19134	9.42035e-10	UP	-1.94511	0.000420961	DOWN	-1.76324	0.000764346	DOWN	-1.27177	0.0368856		-0.740937	0.273808		0.256935	0.640068		-0.429981	0.48363		-1.29085	0.00224656	DOWN	2.15381	0.0427499		-1.12947	0.140113		0.074519
gene317	b0305	rclR	protein_coding	reactive, chlorine, species, (RCS)-specific, activator, of, the, rcl, genes	855	320227	321081	ykgD	activator ; Transcription related	3.70703	7.03595e-10	UP	0.866832	0.0028054		-0.278351	0.790822		1.75378	3.91247e-09	UP	-0.319268	0.392893		0.0856408	0.818707		-0.422702	0.381858		1.1945	0.000261523	UP	1.26053	5.1606e-05	UP	0.966613	0.00427412		-0.49713	0.147393		0.746155	0.372563		0.114375	0.837298		-0.188679
gene318	b0306	ykgE	protein_coding	cysteine-rich, LutA, family, protein%3B, putative, electron, transport, chain, YkgEFG, component	720	321608	322327	0	0	-0.0473185	0.972652		0.449481	0.400994		0.218624	0.904503		-2.82736	0.000195969	DOWN	-3.13161	1.15227e-07	DOWN	-2.47523	4.87501e-06	DOWN	-1.5959	0.0387367		0.298942	0.676568		-0.190693	0.782576		0.147459	0.83807		-0.544545	0.357465		0.351679	0.832527		-1.03002	0.275443		-1.24539
gene319	b0307	ykgF	protein_coding	ferridoxin-like, LutB, family, protein%3B, putative, electron, transport, chain, YkgEFG, component	1428	322338	323765	0	0	0.552525	0.562988		0.577661	0.172371		0.240489	0.853245		-1.53136	0.00203745	DOWN	-3.04585	1.8554e-10	DOWN	-2.83042	1.15274e-09	DOWN	-1.54279	0.0130833		0.0799846	0.897265		-0.483194	0.364124		-0.0675512	0.908402		-0.355442	0.45781		0.333277	0.795744		-0.111444	0.882644		-1.18949
gene320	b0308	ykgG	protein_coding	LutC, family, protein%3B, putative, electron, transport, chain, YkgEFG, component	696	323758	324453	0	Putative uncharacterized transport protein	2.01484	0.0470105		0.991726	0.0221171		0.310103	0.816899		-1.37106	0.0130031		-2.76622	1.15513e-08	DOWN	-2.3235	7.94426e-07	DOWN	-0.773893	0.264395		0.362093	0.55066		-0.0436574	0.940346		0.770081	0.158334		-0.339267	0.523401		0.597449	0.69175		-0.224184	0.806921		-1.07561
gene321	b0310	ykgH	protein_coding	putative, inner, membrane, protein	669	324696	325364	0	0	5.49509	9.18606e-07	UP	2.14512	0.000209357	UP	0.507824	0.831991		3.04519	3.40191e-07	UP	2.28967	0.000538101	UP	2.739	1.03526e-05	UP	0.78276	0.372085		2.83308	9.64981e-08	UP	3.84864	2.60036e-13	UP	2.3706	3.23969e-05	UP	0.898421	0.194972		0.887132	0.648864		-0.772894	0.43885		1.35967
gene322	b0311	betA	protein_coding	choline, dehydrogenase%2C, a, flavoprotein	1671	325577	327247	0	membrane ; betaine biosynthesis ; osmotic pressure	2.33652	0.000226826	UP	0.231846	0.502371		-0.081213	0.962111		-0.0713308	0.861795		0.625557	0.0833494		1.4176	1.76319e-05	UP	0.775679	0.0609525		0.959221	0.0056334		2.32623	2.94993e-14	UP	0.0155223	0.968518		0.150702	0.707208		0.146255	0.885809		0.796054	0.0243234		1.33134
gene323	b0312	betB	protein_coding	betaine, aldehyde, dehydrogenase%2C, NAD-dependent	1473	327261	328733	0	betaine biosynthesis ; osmotic pressure	3.31878	3.77668e-07	UP	0.197078	0.582038		-0.140589	0.920397		0.850179	0.0121469		0.836607	0.0217411		1.01929	0.00335687	UP	1.08744	0.00632626	UP	0.936518	0.0106333		2.46406	2.06297e-13	UP	0.0552807	0.897503		0.0275228	0.94964		0.538132	0.550451		0.876543	0.0175968		1.40754
gene324	b0313	betI	protein_coding	choline-inducible, betIBA-betT, divergent, operon, transcriptional, repressor	588	328747	329334	0	repressor ; operon ; Transcription related ; osmotic pressure	3.49467	5.25715e-07	UP	0.230872	0.541837		-0.350221	0.741851		1.55938	1.17607e-05	UP	1.02875	0.00685815	UP	1.14599	0.00168173	UP	1.34908	0.0013721	UP	0.973675	0.00843297		2.57687	1.10747e-14	UP	0.217478	0.605995		0.188486	0.659391		0.713565	0.45567		0.737081	0.0642069		1.64259
gene325	b0314	betT	protein_coding	choline, transporter, of, high, affinity	2034	329463	331496	0	membrane ; betaine biosynthesis ; Porters (Uni-, Sym- and Antiporters)	3.78069	5.09209e-08	UP	0.397654	0.267676		-0.223095	0.851501		1.54562	9.41353e-06	UP	1.5429	3.73352e-05	UP	1.06511	0.00375049	UP	1.62499	7.35578e-05	UP	1.6891	5.663e-06	UP	3.02146	2.81548e-17	UP	0.460782	0.259357		0.353591	0.338164		0.477558	0.632634		0.445625	0.303705		1.45398
gene326	b0315	yahA	protein_coding	c-di-GMP-specific, phosphodiesterase	1089	332371	333459	yahA	regulation	6.59794	9.20437e-22	UP	1.22048	5.71444e-05	UP	-0.0897542	0.956847		2.45416	3.12258e-15	UP	3.05141	2.13993e-18	UP	4.15129	2.92408e-28	UP	1.49076	6.89621e-05	UP	3.80087	1.27112e-25	UP	4.29937	1.33377e-35	UP	2.89503	4.91525e-16	UP	0.813819	0.00609586		1.98792	0.00758202	UP	-0.739916	0.103378		0.862861
gene327	b0316	yahB	protein_coding	putative, DNA-bindng, transcriptional, regulator	933	333501	334433	0	activator ; repressor ; Transcription related	-2.7709	2.86312e-05	DOWN	0.199944	0.377766		0.249135	0.655064		0.596117	0.00798077		-0.208523	0.431705		-0.65413	0.00829566		-0.0507318	0.88998		-0.721284	0.00761893		-0.74574	0.00466446		0.063059	0.82483		-0.0713133	0.812992		0.110263	0.880195		0.298864	0.335119		-0.198433
gene328	b0317	yahC	protein_coding	putative, inner, membrane, protein	498	334525	335022	0	0	2.98846	0.12696		3.14946	9.46864e-05	UP	-0.398025	0.928393		2.09689	0.0123882		0.86725	0.432265		2.10556	0.016874		0.182853	0.898201		1.33013	0.182447		1.91932	0.0236465		1.36002	0.161578		1.09136	0.254105		0.0161421	0.996324		-0.792447	0.609423		2.18994
gene329	b0318	yahD	protein_coding	ankyrin, repeat, protein	606	335280	335885	0	transcriptional level ; Transcription related	0.926303	0.171016		0.434487	0.0800194		0.00359533	0.998699		0.686573	0.00792037		-2.06852	1.77186e-08	DOWN	-1.24535	0.000102305	DOWN	-1.42615	0.000245855	DOWN	-0.495406	0.17799		-0.34225	0.340786		0.28451	0.418715		-0.884404	0.000962328		1.47574	0.0279828		-0.600214	0.176839		0.78923
gene330	b0319	yahE	protein_coding	DUF2877, family, protein	864	335925	336788	0	0	3.79308	0.000158814	UP	1.079	0.0200283		0.588314	0.610885		0.555532	0.301072		-0.0237783	0.969996		0.467379	0.380062		-1.23566	0.0985045		0.898557	0.0854383		0.952276	0.0553907		1.36925	0.0103767		-0.0469257	0.946957		-0.448373	0.800634		-0.0399177	0.966992		0.686069
gene331	b0320	yahF	protein_coding	putative, NAD(P)-binding, succinyl-CoA, synthase	1548	336778	338325	0	0	4.05639	2.29858e-05	UP	1.68826	0.000136423	UP	0.612901	0.574025		1.96024	3.11336e-05	UP	-0.1102	0.860353		1.52302	0.00109755	UP	-1.10635	0.130896		0.77562	0.200287		1.94856	1.97112e-05	UP	0.187398	0.780362		0.332071	0.570682		0.873098	0.523404		0.40804	0.584005		0.311026
gene332	b0321	yahG	protein_coding	DUF1116, family, protein	1419	338325	339743	0	0	4.18716	1.29652e-05	UP	1.81661	6.99893e-05	UP	0.266676	0.882983		0.68408	0.234644		-0.302319	0.613521		0.924996	0.0655588		-0.528461	0.53801		0.522591	0.454722		1.25585	0.00916539	UP	1.22895	0.0275026		0.257676	0.676263		0.454331	0.767849		-0.216966	0.800067		-0.381867
gene333	b0323	yahI	protein_coding	carbamate, kinase-like, protein	951	340165	341115	0	arginine ; pyrimidine biosynthesis	5.94489	2.73974e-08	UP	1.8003	0.000522469	UP	0.43642	0.814171		0.439471	0.50927		0.66856	0.277225		1.92331	0.000300773	UP	-0.737675	0.382541		2.49076	1.05534e-05	UP	2.64247	3.02517e-07	UP	0.100055	0.908036		0.0484132	0.951861		1.18063	0.468671		0.591399	0.494327		-0.0859032
gene334	b0324	yahJ	protein_coding	putative, metallo-dependent, hydrolase, domain, deaminase	1383	341125	342507	0	0	0.757534	0.0130399		-0.00280953	0.98447		-0.165501	0.585211		-0.856582	1.38249e-07		-0.60315	5.78097e-05		-0.313803	0.0319296		-0.442504	0.01553		-0.902247	4.49252e-07		-0.109189	0.473623		-0.584767	0.000278858		-0.0612247	0.70607		0.345054	0.351193		0.358522	0.0243848		0.00228159
gene335	b0325	yahK	protein_coding	broad, specificity, NADPH-dependent, aldehyde, reductase%2C, Zn-containing	1050	342884	343933	0	UNCLASSIFIED	0.385799	0.352392		0.471783	0.00329003		0.525351	0.0287462		-0.887	1.97017e-06		-2.01082	9.75926e-18	DOWN	-1.51001	1.15603e-12	DOWN	-1.34595	2.11772e-08	DOWN	-1.58301	1.14107e-10	DOWN	-1.58521	4.47739e-12	DOWN	-1.05166	1.1729e-06	DOWN	-1.51144	2.92978e-16	DOWN	1.62031	2.66395e-05	UP	0.0410234	0.88603		0.593107
gene336	b0326	yahL	protein_coding	uncharacterized, protein	816	344176	344991	0	0	6.38959	1.56722e-11	UP	1.23407	0.00966156	UP	-0.141697	0.962111		2.29281	8.85619e-07	UP	1.19156	0.0230188		1.13442	0.0284821		0.505944	0.496789		1.78063	0.000134111	UP	2.84435	7.6984e-11	UP	2.13021	3.17137e-05	UP	0.556464	0.326854		1.62852	0.217757		-0.872351	0.278321		1.20588
gene337	b0327	yahM	protein_coding	uncharacterized, protein	246	345404	345649	0	0	0.927087	0.417612		0.516486	0.209457		0.573703	0.558673		3.41044	1.29296e-18	UP	1.83182	4.19225e-06	UP	3.24461	2.39436e-16	UP	1.35349	0.00203192	UP	2.93179	2.32113e-14	UP	3.57665	8.85175e-20	UP	3.01464	4.0732e-13	UP	0.117785	0.839744		0.0857134	0.964098		-1.04042	0.140079		1.40374
gene338	b0328	yahN	protein_coding	amino, acid, exporter, for, proline%2C, lysine%2C, glutamate%2C, homoserine	672	345666	346337	0	transport	-1.43831	0.0489478		0.458492	0.123584		-0.316792	0.711046		-0.142945	0.700443		-1.45489	0.000146644	DOWN	-1.70426	1.21899e-05	DOWN	-0.68604	0.150005		-1.85131	8.46941e-05	DOWN	-1.11965	0.00555367	DOWN	-0.829566	0.0356471		-0.563475	0.0799045		0.913049	0.20931		0.873391	0.0191669		-1.02703
gene339	b0329	yahO	protein_coding	periplasmic, protein%2C, function, unknown%2C, YhcN, family	276	346484	346759	0	0	2.99522	5.22472e-06	UP	0.325917	0.293694		0.976978	0.0277811		0.504858	0.0963055		-2.04345	2.04889e-06	DOWN	-0.613353	0.0848577		-2.53354	3.54465e-08	DOWN	-0.228614	0.59342		-0.702198	0.0792597		-0.300239	0.469285		-1.84945	2.09728e-08	DOWN	1.95413	0.0134309		0.307108	0.573781		0.676689
gene340	b0330	prpR	protein_coding	propionate, catabolism, operon, regulatory, protein	1587	346857	348443	yahP	activator ; repressor ; operon ; fatty acids	3.97884	0.00100986	UP	1.59984	0.00342233	UP	-0.214811	0.943474		1.61907	0.00785584	UP	0.09839	0.905725		0.0367013	0.963166		0.0791954	0.936881		-0.495594	0.591206		0.743169	0.270767		-0.679853	0.432086		0.285842	0.700338		1.99053	0.199381		-0.600682	0.583362		1.27431
gene341	b0331	prpB	protein_coding	2-methylisocitrate, lyase	891	348682	349572	yahQ	carbon compounds ; fatty acids	5.2533	0.000621649	UP	1.99861	0.00391998	UP	-0.691827	0.810439		1.97281	0.0100964		1.54072	0.0549065		1.90921	0.0120372		0.57447	0.608009		0.286527	0.771143		1.73843	0.0133132		1.92345	0.0128752		0.521214	0.558238		1.6313	0.481169		-0.324349	0.809983		0.756545
gene342	b0333	prpC	protein_coding	2-methylcitrate, synthase	1170	350012	351181	yzzD ; yahS	carbon compounds ; fatty acids	0.67753	0.704668		0.558496	0.450263		-0.726494	0.781242		0.896972	0.24254		0.823896	0.274973		1.10863	0.126567		-0.136971	0.90811		0.333846	0.736069		2.18037	0.000830816	UP	-0.0958346	0.924484		1.04155	0.147393		-0.405762	0.874806		-0.679372	0.575567		-0.587883
gene343	b0334	prpD	protein_coding	2-methylcitrate, dehydratase	1452	351215	352666	yahT ; acnC	carbon compounds ; fatty acids	5.46911	5.13178e-05	UP	2.25242	4.68802e-05	UP	0.128403	0.971054		0.440871	0.555637		0.394792	0.59345		1.01082	0.116582		-0.490501	0.612736		-0.0283368	0.97726		1.67169	0.00853899	UP	-0.527303	0.560414		0.328494	0.66389		-1.44454	0.52668		-0.334667	0.766786		0.0506942
gene344	b0335	prpE	protein_coding	propionate--CoA, ligase	1887	352706	354592	yahU	fatty acids	-0.437504	0.76106		1.29689	0.00257777	UP	-0.190431	0.930763		1.29232	0.00387349	UP	0.125234	0.829321		0.290519	0.582749		-0.458751	0.516257		-0.134794	0.856872		0.66951	0.205499		-0.100356	0.879169		0.29922	0.581685		-0.0660308	0.969923		0.3722	0.620814		0.440878
gene345	b0336	codB	protein_coding	cytosine, transporter	1260	354922	356181	0	membrane ; nucleotide and nucleoside conversions ; Porters (Uni-, Sym- and Antiporters)	1.63647	0.0113132		0.565729	0.034272		-0.421469	0.582759		1.48432	8.04535e-08	UP	2.0237	7.34332e-13	UP	2.02817	2.09514e-13	UP	0.690029	0.0701338		1.65787	1.01378e-09	UP	2.5647	5.46655e-22	UP	1.38364	7.24576e-07	UP	0.38799	0.189533		-0.991592	0.29332		-0.258507	0.581695		0.306534
gene346	b0337	codA	protein_coding	cytosine/isoguanine, deaminase	1284	356171	357454	0	nucleotide and nucleoside conversions	-1.41651	0.000235178	DOWN	-0.318229	0.0605713		-0.241758	0.505886		-0.685839	0.000181946		-0.333029	0.0755293		-0.17994	0.324089		-0.358827	0.109612		-0.24061	0.22342		0.356506	0.0283979		-0.375815	0.0520785		-0.323844	0.0453666		0.802025	0.0385093		0.674511	0.000197333		0.631832
gene347	b0338	cynR	protein_coding	transcriptional, activator, of, cyn, operon%3B, autorepressor	900	357791	358690	0	activator ; repressor ; operon ; unassigned reversible reactions	1.38785	0.00630016	UP	0.813063	0.000346157		-0.161764	0.842254		1.46351	3.07208e-10	UP	0.249617	0.341378		0.17457	0.500812		0.366467	0.312479		0.367923	0.145498		0.193215	0.431311		-0.406259	0.144005		0.257305	0.297182		0.419657	0.509374		0.249616	0.414452		0.166465
gene348	b0339	cynT	protein_coding	carbonic, anhydrase	660	358799	359458	0	cyanate catabolism ; nitrogen metabolism	1.50677	0.1627		0.697714	0.0676379		-0.956349	0.232992		0.629309	0.150443		-1.29786	0.00242236	DOWN	-0.265794	0.523216		-0.0881262	0.900144		-0.0101073	0.988543		1.18394	0.00834159	UP	0.710958	0.171458		-0.368013	0.404959		2.4675	0.0194603		-0.048883	0.955613		1.29002
gene349	b0340	cynS	protein_coding	cyanate, aminohydrolase	471	359489	359959	cnt ; cyaN	cyanate catabolism ; nitrogen metabolism ; detoxification	2.36637	0.00121313	UP	0.128116	0.718733		-0.136836	0.924196		-1.07318	0.0113221		-1.15416	0.00100297	DOWN	-1.38668	0.000156978	DOWN	0.120211	0.839544		-1.08135	0.0340214		0.0577687	0.895467		-0.871073	0.0871745		-0.697576	0.0450868		1.31529	0.130917		0.598538	0.210258		0.325036
gene350	b0341	cynX	protein_coding	putative, cyanate, transporter	1155	359992	361146	0	membrane ; cyanate catabolism ; Porters (Uni-, Sym- and Antiporters) ; detoxification	1.99168	0.0179243		0.985625	0.00594106		-0.334518	0.792301		0.0356876	0.943402		0.226393	0.597365		0.108965	0.802578		-0.213579	0.752774		0.613619	0.16568		0.934992	0.0122036		0.293852	0.538738		0.0147837	0.975574		0.0892818	0.948137		-0.264282	0.679072		-0.404047
gene351	b0342	lacA	protein_coding	thiogalactoside, acetyltransferase	612	361249	361860	0	carbon compounds	-0.0528058	0.979055		1.16866	0.0551424		0.213076	0.953519		2.50277	6.03029e-05	UP	0.77905	0.31521		1.88616	0.00409013	UP	1.01145	0.279809		1.95394	0.00306343	UP	2.05457	0.0012433	UP	2.13071	0.00244496	UP	-0.41252	0.620594		0.192409	0.941435		-1.73166	0.127612		1.25818
gene352	b0343	lacY	protein_coding	lactose, permease	1254	361926	363179	0	membrane ; carbon compounds ; Porters (Uni-, Sym- and Antiporters)	-0.200975	0.862048		0.0446559	0.919379		0.325552	0.711046		-1.20804	0.018099		-1.81838	5.52662e-05	DOWN	-2.27515	1.63356e-06	DOWN	-1.78757	0.0029656	DOWN	-1.06355	0.0516172		-1.29875	0.00537007	DOWN	-0.606375	0.243303		-2.19495	4.67312e-08	DOWN	-1.05278	0.367556		-0.230468	0.702366		-0.746295
gene353	b0344	lacZ	protein_coding	beta-D-galactosidase	3075	363231	366305	0	carbon compounds	-1.88972	0.0374124		-0.496645	0.2882		0.69837	0.509074		-2.43919	1.90327e-06	DOWN	-3.12103	2.82404e-09	DOWN	-4.16896	8.33827e-14	DOWN	-3.04308	8.45329e-07	DOWN	-3.37756	1.82856e-08	DOWN	-4.06461	5.97733e-13	DOWN	-3.00891	1.20918e-07	DOWN	-2.31143	2.10651e-08	DOWN	-1.56837	0.144291		-0.481049	0.402054		-0.975522
gene354	b0345	lacI	protein_coding	lactose-inducible, lac, operon, transcriptional, repressor	1083	366428	367510	0	repressor ; operon ; carbon compounds ; Transcription related	1.20276	0.000177184	UP	-0.0346886	0.836457		-0.00375527	0.998699		0.845933	7.58822e-09		0.436493	0.00512197		0.58841	9.29798e-05		0.534883	0.00287964		0.283716	0.0804583		0.479801	0.00059282		-0.0408343	0.824318		0.117553	0.461299		0.655849	0.0711506		-0.0818217	0.708667		0.408343
gene355	b0346	mhpR	protein_coding	mhp, operon, transcriptional, activator	834	367587	368420	0	activator ; operon ; fatty acids ; Transcription related	3.92776	8.31981e-09	UP	0.774975	0.0200283		-0.354019	0.755841		1.78258	1.51426e-07	UP	1.30832	0.000202209	UP	1.13437	0.00164912	UP	0.39393	0.452089		0.528032	0.16562		1.80022	1.40338e-08	UP	0.0620063	0.88292		-0.131272	0.779053		2.13191	0.00696472	UP	0.339654	0.502558		2.75178
gene356	b0347	mhpA	protein_coding	3-(3-hydroxyphenyl)propionate, hydroxylase	1665	368611	370275	0	carbon compounds	5.12232	5.40491e-06	UP	1.69003	0.00124726	UP	-0.3374	0.890029		2.01522	0.000286899	UP	1.59065	0.0041177	UP	1.3485	0.019722		1.03225	0.190619		0.235505	0.750989		1.72171	0.00065864	UP	0.937246	0.11915		0.0375792	0.960826		0.418614	0.837009		-0.24719	0.798253		1.78369
gene357	b0348	mhpB	protein_coding	2%2C3-dihydroxyphenylpropionate, 1%2C2-dioxygenase	945	370277	371221	0	fatty acids	4.89022	0.00220067	UP	1.94685	0.0027086	UP	0.177013	0.964406		1.70475	0.0179055		1.43959	0.039355		1.61394	0.0223955		1.23499	0.210145		1.76218	0.0159802		2.58204	5.13438e-05	UP	0.470736	0.606958		0.83933	0.261103		0.854003	0.750919		-0.199505	0.87644		2.21028
gene358	b0349	mhpC	protein_coding	2-hydroxy-6-ketonona-2%2C4-dienedioic, acid, hydrolase	867	371239	372105	0	carbon compounds	1.7924	0.180664		2.26104	3.10941e-05	UP	0.377243	0.86306		1.54508	0.0101672		1.40073	0.0223474		1.78857	0.00224428	UP	0.461549	0.63535		-0.195562	0.821009		1.3061	0.0214933		-0.981422	0.19811		0.495799	0.474718		1.81389	0.222772		-0.266137	0.789722		0.692896
gene359	b0350	mhpD	protein_coding	2-keto-4-pentenoate, hydratase	810	372115	372924	mhpS	carbon compounds	3.8822	0.00277704	UP	1.67982	0.00345473	UP	-0.903935	0.608029		0.31629	0.66699		1.05168	0.100301		1.33319	0.030618		0.247509	0.821099		-1.07976	0.209438		0.383097	0.581124		-0.205805	0.794449		-0.526099	0.503305		2.04406	0.223309		0.0549738	0.962155		1.77167
gene360	b0351	mhpF	protein_coding	acetaldehyde-CoA, dehydrogenase, II%2C, NAD-binding	951	372921	373871	0	carbon compounds	-1.06551	0.289641		0.669458	0.0932196		-0.014005	0.998699		0.0609537	0.904641		0.20071	0.640763		-0.0236067	0.957529		0.670275	0.273974		-0.628526	0.260238		0.222641	0.61288		-0.433688	0.403801		-0.634126	0.119575		0.638884	0.539343		0.0594834	0.923672		0.187245
gene361	b0352	mhpE	protein_coding	4-hyroxy-2-oxovalerate/4-hydroxy-2-oxopentanoic, acid, aldolase%2C, class, I	1014	373868	374881	0	carbon compounds	-0.847711	0.476888		1.17933	0.00204321	UP	-0.103381	0.962111		0.681519	0.118194		0.209693	0.673934		0.336052	0.463821		-0.366924	0.613671		-1.0061	0.111187		0.680928	0.129791		0.0424114	0.937188		-0.101989	0.854678		1.35902	0.206286		0.154729	0.827021		0.467703
gene362	b0353	mhpT	protein_coding	3-hydroxyphenylpropionic, transporter	1212	375459	376670	yaiK	membrane ; fatty acids ; Porters (Uni-, Sym- and Antiporters)	-0.350598	0.724785		0.652126	0.0622884		-0.0923548	0.958839		0.0606664	0.884939		-0.0203845	0.965353		-0.125614	0.775299		-0.129225	0.837055		-0.149348	0.771143		0.397259	0.325888		0.519023	0.220078		0.0456745	0.920593		1.26027	0.155908		0.0762074	0.904173		0.354681
gene363	b0354	yaiL	protein_coding	DUF2058, family, protein	540	376772	377311	0	nucleoproteins, basic proteins	-1.44341	0.000515076	DOWN	-0.263576	0.125698		-0.294209	0.356937		0.118116	0.499501		-0.148942	0.452593		-0.706509	0.000124866		0.40487	0.0534057		-0.400674	0.0438995		-0.404935	0.0219939		0.329921	0.0805133		-0.0535137	0.80153		0.105804	0.837677		-0.300089	0.165323		-0.264437
gene364	b0355	frmB	protein_coding	S-formylglutathione, hydrolase	834	377535	378368	yaiM	detoxification	2.85797	2.29111e-12	UP	1.18616	7.84765e-09	UP	0.74426	0.0169424		1.1025	2.20165e-07	UP	1.50138	1.56209e-11	UP	1.61609	1.37852e-13	UP	1.5462	2.26645e-09	UP	1.38792	1.99203e-10	UP	2.15023	5.89015e-25	UP	0.741673	0.00051902		0.863928	4.32631e-06		0.430543	0.419337		-0.364471	0.150651		0.13801
gene365	b0356	frmA	protein_coding	alcohol, dehydrogenase, class, III%3B, glutathione-dependent, formaldehyde, dehydrogenase	1110	378462	379571	adhC	fermentation	2.34876	3.27725e-12	UP	0.762125	3.412e-06		0.416207	0.121091		1.16283	2.2054e-12	UP	1.10864	6.85801e-10	UP	0.812384	2.38956e-06		0.837012	1.00533e-05		0.802588	1.01725e-05		1.65992	1.62931e-20	UP	0.498311	0.00856904		0.315911	0.0379002		1.07323	0.00477673	UP	0.707443	9.39224e-05		0.247769
gene366	b0357	frmR	protein_coding	regulator, protein, that, represses, frmRAB, operon	276	379606	379881	yaiN	action unknown	1.58174	0.00347891	UP	0.646968	0.0134206		0.648207	0.168104		1.40981	7.71161e-08	UP	0.934314	0.00131408		1.56751	2.4858e-08	UP	1.48958	3.16383e-06	UP	0.776342	0.00454827		1.97549	1.34172e-14	UP	1.22044	8.78286e-06	UP	0.460517	0.100319		1.03303	0.118887		0.692091	0.0316845		0.599026
gene367	b0358	yaiO	protein_coding	outer, membrane, protein	774	380069	380842	0	UNCLASSIFIED	2.70783	4.46294e-05	UP	1.01471	0.000412205	UP	0.221252	0.838772		1.55665	3.93485e-07	UP	1.05342	0.000808398	UP	1.49672	7.41906e-07	UP	0.134212	0.791174		0.99771	0.00285279		1.9301	2.64581e-11	UP	1.22969	0.000153739	UP	0.251238	0.485879		1.80368	0.0169442		-0.637977	0.18279		0.862489
gene369	b0360	insC1	protein_coding	IS2, repressor, TnpA	366	381351	381716	yi21-1	transposon related	-2.02332	3.90353e-05	DOWN	-0.212274	0.255371		0.0620556	0.943474		0.52073	0.00609668		-0.533057	0.00977654		0.572433	0.00219499		-0.18382	0.518691		0.043709	0.862967		0.0173084	0.935679		0.0605404	0.795102		-0.122762	0.577541		0.736945	0.09734		0.758827	0.000457718		0.356591
gene370	b0361	insD1	protein_coding	IS2, transposase, TnpB	906	381674	382579	yi22-1	transposon related	-0.785334	0.0299693		0.119408	0.459275		0.0889027	0.862514		-0.209984	0.249349		-0.1192	0.522385		0.555188	0.000473421		-0.094745	0.717747		0.321514	0.0600218		0.398616	0.00732396		0.321612	0.0580195		0.00681538	0.972904		0.295775	0.462659		0.567051	0.000655993		-0.0245459
gene371	b0363	yaiP	protein_coding	putative, family, 2, glycosyltransferase	1197	382739	383935	0	cytoplasmic polysaccharides	5.4494	8.68296e-07	UP	1.29817	0.00936713	UP	-0.0867827	0.982292		2.78234	2.12267e-08	UP	1.12353	0.050181		2.32236	7.39019e-06	UP	0.589977	0.481575		1.92243	0.000263671	UP	2.26389	3.30797e-06	UP	1.71623	0.00231513	UP	0.790853	0.154641		0.509466	0.795744		-1.64174	0.0762611		0.835641
gene372	b0364	yaiS	protein_coding	putative, PIG-L, family, deacetylase	558	384059	384616	0	0	7.92333	2.32108e-11	UP	1.73165	0.00255443	UP	-1.83027	0.231554		3.18281	1.37671e-08	UP	-0.117397	0.888262		0.752142	0.260813		-0.54487	0.586895		0.934643	0.215073		2.15754	0.00038595	UP	2.43976	0.000194227	UP	1.41091	0.0157172		3.81681	0.00864615	UP	-1.6144	0.139083		1.05418
gene373	b0365	tauA	protein_coding	taurine, ABC, transporter, periplasmic, binding, protein	963	385232	386194	yaiR ; ssiA	amines ; sulfur metabolism ; ABC superfamily, periplasmic binding component	4.14105	8.67132e-05	UP	1.59105	0.000768499	UP	-0.0402062	0.994981		2.65977	9.43109e-09	UP	-0.751047	0.193718		0.0829119	0.88714		-0.5514	0.503952		0.155705	0.810203		0.835503	0.116356		0.874794	0.140572		-0.136777	0.846593		1.22288	0.418138		1.685	0.00370349	UP	1.72529
gene374	b0366	tauB	protein_coding	taurine, ABC, transporter, ATPase	768	386207	386974	yaiQ ; ssiB	amines ; sulfur metabolism ; ABC superfamily ATP binding cytoplasmic component	3.67804	0.000241272	UP	1.75986	7.81292e-05	UP	0.384319	0.808225		1.22931	0.0148227		-0.570463	0.33136		0.169811	0.768685		-1.091	0.138526		-0.200126	0.782013		0.794334	0.128193		0.459728	0.455651		-0.158155	0.81341		-0.967524	0.546322		1.55049	0.00429719	UP	0.742515
gene375	b0367	tauC	protein_coding	taurine, ABC, transporter, permease	828	386971	387798	yaiJ ; ssiC	membrane ; amines ; sulfur metabolism ; ABC superfamily, membrane component	4.36818	1.85326e-05	UP	1.2284	0.0128212		0.076942	0.983624		0.723419	0.218712		-0.409209	0.520899		-0.141149	0.827881		-1.59151	0.0422281		-0.193821	0.81929		0.931802	0.113849		-0.0933592	0.903121		0.333834	0.593383		0.295719	0.878705		1.11947	0.103917		0.743765
gene376	b0368	tauD	protein_coding	taurine, dioxygenase%2C, 2-oxoglutarate-dependent	852	387795	388646	ssiD ; yaiG	amines ; sulfur metabolism	2.68529	3.88393e-05	UP	0.956619	0.000869487		-0.649067	0.328389		0.36553	0.298845		-0.647627	0.0605913		-0.0327656	0.92685		-0.445081	0.360979		-0.533785	0.207394		0.159601	0.678679		-0.143022	0.744538		-0.467244	0.166237		0.137088	0.89785		1.05389	0.00429984	UP	0.381409
gene377	b0369	hemB	protein_coding	5-aminolevulinate, dehydratase, (porphobilinogen, synthase)	975	388753	389727	ncf	heme, porphyrine	-1.96043	9.40871e-10	DOWN	-0.278064	0.0914911		-0.174492	0.665087		0.437376	0.00539809		-0.104149	0.592744		-0.460569	0.00627624		0.635407	0.000733307		-1.01168	1.26915e-08	DOWN	-0.715989	2.51834e-06		-0.620579	0.00066048		0.107789	0.550694		0.119095	0.811269		0.608476	0.000920889		0.224849
gene379	b0372	insF1	protein_coding	IS3, transposase, B	867	391739	392605	tra5-1	transposon related	0.327994	0.482388		0.285181	0.152169		0.000744612	0.998699		0.306697	0.175236		0.38747	0.0577588		0.27524	0.183113		0.0985705	0.777486		-0.181794	0.462696		0.648093	0.000982676		0.380982	0.0821027		0.112383	0.633245		0.410792	0.438169		0.397302	0.1052		-0.11017
gene380	b0373	insE1	protein_coding	IS3, transposase, A	300	392602	392901	0	transposon related	-1.65282	0.000844579	DOWN	0.0122697	0.952377		-0.0477418	0.958997		1.437	1.89043e-15	UP	0.346699	0.0668459		0.679174	0.00012656		0.370229	0.11357		0.467344	0.0140691		0.795962	6.23525e-06		0.754091	5.54698e-05		0.186351	0.322389		0.323226	0.550997		0.297392	0.221752		0.273076
gene381	b0375	yaiV	protein_coding	putative, transcriptional, regulator	624	394506	395129	0	transcriptional level ; Transcription related	2.37997	0.00738166	UP	0.369514	0.33855		-0.456541	0.707014		0.202481	0.652443		0.436878	0.343772		0.708765	0.0879399		-0.915432	0.10211		-0.267631	0.623424		0.773497	0.0694273		1.17094	0.00690731	UP	-0.0285018	0.957809		0.128503	0.933828		-1.77073	0.00843081	DOWN	-0.973217
gene382	b0376	ampH	protein_coding	D-alanyl-D-alanine-carboxypeptidase/endopeptidase%3B, penicillin-binding, protein%3B, weak, beta-lactamase	1158	395130	396287	yaiH	drug resistance/sensitivity	-1.22759	0.00027144	DOWN	-1.23251	3.50289e-14	DOWN	-0.43721	0.0533209		-1.02514	8.2323e-10	DOWN	-0.418248	0.00855494		-1.167	1.19266e-12	DOWN	-0.609854	0.000641199		-0.395386	0.0198916		-1.04447	9.45747e-11	DOWN	-0.527377	0.00153299		-0.0537091	0.762707		0.161241	0.70458		-0.146309	0.457341		-0.0882199
gene383	b0377	sbmA	protein_coding	peptide, antibiotic, transporter	1221	396639	397859	0	membrane ; ABC superfamily, ATP binding and membrane component ; drug resistance/sensitivity	-1.39618	5.58183e-05	DOWN	-0.84983	3.96664e-08		-0.113419	0.80806		-0.104259	0.512795		0.163857	0.340076		-0.174248	0.283854		-0.017214	0.940229		-0.636874	0.00017598		-1.00921	2.83196e-10	DOWN	0.0509975	0.785116		0.153924	0.313796		-0.277683	0.505395		-0.394241	0.0247428		-0.010712
gene384	b0378	yaiW	protein_coding	microcin, Bac7, uptake, protein%3B, outer, membrane, surface-exposed, lipoprotein	1095	397872	398966	0	transcriptional level ; membrane ; Transcription related	-0.319494	0.287592		-0.582818	1.55516e-05		-0.205917	0.474977		-0.798438	1.1075e-07		-0.167776	0.286564		-0.221579	0.131492		-0.101758	0.616152		-1.28617	1.79893e-13	DOWN	-1.19197	8.83541e-15	DOWN	-0.13161	0.401083		0.0758276	0.620681		-0.472607	0.175497		0.125144	0.492794		-0.0734044
gene385	b0379	yaiY	protein_coding	DUF2755, family, inner, membrane, protein	309	399025	399333	0	0	5.90677	3.87101e-11	UP	0.0187126	0.969479		-0.15556	0.952658		1.76513	2.34338e-05	UP	-0.381009	0.50529		-0.30196	0.589212		-0.860215	0.227811		-0.329677	0.61957		-0.0224139	0.971303		-0.1333	0.829839		-0.668582	0.206441		4.06637	0.000135521	UP	2.391	3.75883e-06	UP	1.40852
gene386	b0380	yaiZ	protein_coding	DUF2754, family, putative, inner, membrane, protein	213	399593	399805	0	0	-2.39147	0.000995978	DOWN	-0.423744	0.140879		-0.0179938	0.995941		0.579343	0.0368311		-0.0716653	0.846369		-1.17989	0.000512932	DOWN	-0.93337	0.0271182		-1.88335	6.14307e-06	DOWN	-1.46327	1.02023e-05	DOWN	-0.279069	0.379677		-0.235751	0.452549		-1.31595	0.0523951		0.222453	0.561274		-0.99016
gene387	b0381	ddlA	protein_coding	D-alanine-D-alanine, ligase, A	1095	399829	400923	0	murein ; murein (peptidoglycan)	-0.145904	0.605735		-0.200425	0.109647		-0.418633	0.0277811		-0.173018	0.168506		-0.37801	0.00552702		-0.602191	5.47465e-06		0.154619	0.353432		-0.325368	0.0194831		-0.225872	0.0621018		-0.12673	0.397541		-0.161511	0.193105		-0.359083	0.264285		-0.596664	2.51729e-05		0.0613078
gene388	b0382	iraP	protein_coding	anti-RssB, factor%2C, RpoS, stabilzer, during, Pi, starvation%3B, anti-adapter, protein	261	401386	401646	yaiB	posttranscriptional ; adaptations	2.33593	0.00138082	UP	0.397197	0.199873		-0.140128	0.928164		0.892735	0.00327659		-0.387093	0.370808		0.557147	0.111856		-1.16976	0.00256942	DOWN	-0.122201	0.782082		0.331711	0.380197		1.04909	0.00362916	UP	-0.65957	0.053702		1.76528	0.0545369		-0.76676	0.228983		1.35448
gene389	b0383	phoA	protein_coding	bacterial, alkaline, phosphatase	1416	401747	403162	psiA	phosphorous metabolism	4.07828	3.74662e-15	UP	0.774769	0.00183561		-0.0454372	0.973028		1.33157	1.81205e-07	UP	-0.280374	0.364357		0.569818	0.0341224		-0.483197	0.224328		0.952357	0.000793036		1.89437	3.76131e-14	UP	0.562543	0.0548638		-0.363568	0.181523		0.942547	0.125155		0.892694	0.00188256		1.21599
gene390	b0384	psiF	protein_coding	PsiF, family, protein	321	403281	403601	0	phosphorous metabolism ; starvation	0.629262	0.320389		-0.357302	0.135828		0.430708	0.333929		-0.102365	0.711066		-2.02252	1.80504e-09	DOWN	-1.01153	0.00032467	DOWN	-2.12167	3.57347e-08	DOWN	-0.383925	0.317116		-0.103645	0.76107		-0.452017	0.21213		-1.08164	1.19269e-05	DOWN	0.65634	0.387681		0.284134	0.506889		0.495776
gene391	b0385	yaiC	protein_coding	diguanylate, cyclase%2C, cellulose, regualtor	1116	403703	404818	yaiC ; adrA	unknown ; membrane	4.88396	1.74759e-06	UP	1.38733	0.00190377	UP	0.797313	0.429887		1.71361	0.000267724	UP	0.0728529	0.910716		0.887113	0.0826151		-0.263958	0.756411		-0.0802399	0.916392		1.31317	0.00891219	UP	1.09674	0.0453745		0.109837	0.867795		-1.34338	0.445989		-1.01971	0.221484		0.878708
gene392	b0386	proC	protein_coding	pyrroline-5-carboxylate, reductase%2C, NAD(P)-binding	810	404835	405644	pro(3) ; Pro2 ; pro3	proline	-0.317441	0.286163		-0.022754	0.890391		-0.172285	0.585737		0.223186	0.111529		-0.195592	0.222445		-0.668686	7.08213e-06		-0.19404	0.298587		-0.00303442	0.988253		-0.479636	0.000484966		-0.461981	0.00340817		0.185906	0.180977		1.10752	0.000450241	UP	-0.1184	0.536533		0.158047
gene393	b0387	yaiI	protein_coding	UPF0178, family, protein	459	405764	406222	0	0	-2.6597	7.82786e-10	DOWN	-0.811121	1.82771e-06		0.119544	0.814171		0.190325	0.26375		-0.496471	0.00738757		-0.356524	0.0493499		-0.00351374	0.989722		-0.920921	3.35763e-06		-1.1118	4.09762e-09	DOWN	-0.219395	0.259423		-0.299039	0.0618156		-0.1911	0.692551		0.280039	0.167933		-0.0709968
gene394	b0388	aroL	protein_coding	shikimate, kinase, II	525	406405	406929	0	chorismate	-0.39029	0.140805		-0.640636	4.51944e-07		0.0120332	0.989651		-0.162729	0.204253		0.054939	0.724441		0.305178	0.0215613		0.158956	0.341807		-0.14229	0.327778		0.00874804	0.944956		0.250231	0.0861749		-0.0454373	0.765491		0.213799	0.534803		0.174482	0.258621		0.329166
gene395	b0389	yaiA	protein_coding	OxyR-regulated, conserved, protein	192	406979	407170	0	0	-0.102844	0.862291		-0.599978	0.0033533		0.165672	0.809434		-0.119218	0.607691		-0.252212	0.326663		0.520838	0.0199012		-0.55597	0.0312249		-0.0491676	0.868138		-0.0343274	0.892852		-0.104193	0.695531		-0.664466	0.00113113		-0.107795	0.898314		-0.301054	0.390208		0.677292
gene396	b0390	aroM	protein_coding	AroM, family, protein	678	407428	408105	0	0	2.75924	1.9193e-09	UP	0.555056	0.00566661		0.54458	0.0875274		0.545147	0.00888368		1.22867	1.70218e-08	UP	1.75144	1.45707e-15	UP	1.11616	5.42827e-06	UP	1.38209	1.25222e-10	UP	1.24307	6.6571e-11	UP	1.11703	2.74205e-07	UP	0.620725	0.000881572		-0.736937	0.221829		-0.655647	0.0143622		0.154679
gene397	b0391	yaiE	protein_coding	UPF0345, family, protein	285	408177	408461	0	0	-1.4509	0.00226144	DOWN	-0.167275	0.514214		0.216761	0.742481		0.0316172	0.901457		-2.09955	5.22633e-14	DOWN	-1.6042	5.42836e-10	DOWN	-1.53412	1.13717e-07	DOWN	-2.17265	2.33127e-13	DOWN	-2.12696	3.58386e-14	DOWN	-0.985341	0.000222624		-0.0939361	0.74054		1.67589	0.00217255	UP	0.845267	0.00130127		1.06859
gene399	b0393	rdgC	protein_coding	nucleoid-associated, ssDNA, and, dsDNA, binding, protein%3B, competitive, inhibitor, of, RecA, function	912	409108	410019	yaiD	DNA replication	1.40285	0.000763319	UP	-0.35518	0.0698777		-0.626337	0.0370077		0.0711629	0.728664		0.249262	0.268671		-0.294551	0.171214		0.068233	0.81807		0.197587	0.397055		-0.505555	0.0117761		-0.347699	0.124366		-0.195321	0.337271		0.887136	0.0657254		-0.113177	0.696961		0.0832795
gene400	b0394	mak	protein_coding	manno(fructo)kinase	909	410144	411052	yajF	carbon compounds	-1.51004	0.00522298	DOWN	-0.0134634	0.95807		0.0456378	0.965738		-0.591012	0.00911891		-1.14894	9.31405e-06	DOWN	-1.06148	2.04495e-05	DOWN	-0.61843	0.0352661		-1.11143	8.13506e-05	DOWN	-0.917645	0.000444376		-0.349	0.17021		-0.669005	0.00108617		0.0183672	0.981669		0.159137	0.62794		-0.267144
gene401	b0396	araJ	protein_coding	L-arabinose-inducible, putative, transporter%2C, MFS, family	1185	411297	412481	araT	membrane ; carbon compounds ; Porters (Uni-, Sym- and Antiporters)	0.563709	0.203596		0.415325	0.0160452		0.0141953	0.994291		0.340172	0.0641307		0.146756	0.492925		0.0933328	0.653216		0.348196	0.169642		0.700534	0.000220028		0.517015	0.00392828		0.00901139	0.966944		0.0707315	0.759635		0.549171	0.258152		0.0559827	0.851233		0.500736
gene402	b0397	sbcC	protein_coding	exonuclease%2C, dsDNA%2C, ATP-dependent	3147	412607	415753	0	DNA ; DNA degradation	-0.261277	0.478587		0.413241	0.0088361		-0.248056	0.466763		-1.84398	2.67505e-17	DOWN	-0.232501	0.20816		0.0466393	0.805201		0.213926	0.335855		-0.530401	0.00450229		-0.261769	0.107626		-0.538709	0.00276416		0.335821	0.0233702		-0.258664	0.563655		-0.000288045	0.999725		-0.539714
gene403	b0398	sbcD	protein_coding	exonuclease%2C, dsDNA%2C, ATP-dependent	1203	415750	416952	yajA	DNA ; DNA degradation	1.2171	0.000784037	UP	0.0286767	0.878417		-0.341708	0.257551		0.295435	0.0810447		0.554389	0.0010161		0.55552	0.000700741		0.412842	0.0522437		0.844769	1.21902e-06		0.33703	0.0357197		-0.360346	0.0573541		0.459779	0.00150766		0.383647	0.39151		0.0496832	0.8497		0.0154724
gene404	b0399	phoB	protein_coding	response, regulator, in, two-component, regulatory, system, with, PhoR	690	417142	417831	phoRc ; phoT	two component regulatory systems (external signal) ; activator ; repressor ; regulon	2.40372	4.28601e-05	UP	0.316147	0.28925		0.0284621	0.989904		2.43238	1.69539e-16	UP	0.451701	0.172175		0.0692159	0.846592		-0.299842	0.532233		-0.756011	0.0889115		1.08502	0.000308445	UP	0.086333	0.817717		-0.258889	0.456247		0.835113	0.287745		1.66395	2.11066e-07	UP	2.43373
gene405	b0400	phoR	protein_coding	sensory, histidine, kinase, in, two-component, regulatory, system, with, PhoB	1296	417889	419184	R1pho ; phoR1 ; nmpB	two component regulatory systems (external signal) ; covalent modification, demodification, maturation ; membrane ; phosphorous metabolism	2.75786	5.32148e-07	UP	0.64831	0.0168937		0.378078	0.540965		1.04184	0.00023382	UP	0.700805	0.019526		0.438836	0.149519		-0.261958	0.578089		-0.0417967	0.914758		1.3168	7.2349e-07	UP	0.350856	0.266533		-0.218844	0.514137		0.482412	0.540733		1.64342	1.87791e-08	UP	2.45555
gene406	b0401	brnQ	protein_coding	branched-chain, amino, acid, transport, system, 2, carrier, protein%3B, LIV-II, transport, system, for, Ile%2C, Leu%2C, and, Val	1320	419591	420910	hrbA	membrane ; amino acids ; isoleucine/valine ; leucine	1.54598	5.87235e-06	UP	-0.192055	0.270353		-0.349419	0.254225		-0.0524661	0.771143		0.898671	1.08129e-06		0.515703	0.00381324		0.884252	8.52312e-06		0.913986	9.67075e-07		1.64818	3.39329e-20	UP	0.55348	0.00388065		0.0707555	0.72897		0.197176	0.686378		0.445333	0.019268		0.295205
gene407	b0402	proY	protein_coding	proline-specific, permease	1374	420986	422359	yajM	membrane ; amino acids ; arginine ; Porters (Uni-, Sym- and Antiporters)	1.3274	2.49402e-05	UP	-0.0532746	0.748332		0.00389448	0.998699		-0.187433	0.229211		1.31462	6.71464e-15	UP	1.1767	5.28449e-13	UP	1.12608	2.59648e-10	UP	1.0763	9.08928e-11	UP	1.70064	9.98998e-26	UP	0.905819	9.05085e-08		0.433258	0.00120876		-0.508052	0.196547		-0.747476	3.32242e-05		0.178815
gene408	b0403	malZ	protein_coding	maltodextrin, glucosidase	1815	422518	424332	0	carbon compounds ; polysaccharides	-0.536334	0.623777		-0.625859	0.222169		-1.07405	0.240123		-2.20887	2.70215e-05	DOWN	-1.34984	0.0131347		-2.98356	1.70409e-08	DOWN	-0.484978	0.480081		-0.546245	0.373704		0.438209	0.387717		-0.664258	0.255428		-0.212052	0.72143		2.25111	0.0859759		-0.999521	0.114215		0.843073
gene409	b0404	acpH	protein_coding	acyl, carrier, protein, (ACP), phosphodiesterase%3B, ACP, hydrolyase	582	424337	424918	yajB	acyl carrier protein	0.060695	0.894999		-0.131664	0.489185		0.221862	0.545055		0.665131	0.000332207		0.561505	0.00184611		0.666451	0.000140507		0.41543	0.0832348		1.64083	1.02166e-17	UP	0.687381	3.21928e-05		0.191456	0.340397		0.133367	0.485879		0.215163	0.665138		0.153646	0.528571		-0.0745051
gene410	b0405	queA	protein_coding	S-adenosylmethionine:tRNA, ribosyltransferase-isomerase	1071	425011	426081	tsaA	RNA modification	1.40036	0.000864495	UP	-0.0379209	0.871693		-0.0215479	0.988291		0.535543	0.00685387		1.74564	1.00721e-14	UP	1.92536	2.44201e-17	UP	1.83155	6.68027e-14	UP	1.60955	9.91738e-13	UP	2.12162	3.27378e-23	UP	1.03183	4.77796e-06	UP	0.657095	0.000226331		-0.430228	0.437842		-0.508201	0.035008		-0.0789046
gene411	b0406	tgt	protein_coding	tRNA-guanine, transglycosylase	1128	426137	427264	vacC(S.f.)	RNA modification	1.97947	4.65505e-10	UP	0.204337	0.214085		-0.128656	0.790822		0.536	0.000547203		1.34616	1.86907e-13	UP	1.01616	5.36217e-09	UP	1.09658	6.07545e-09	UP	0.857833	1.36278e-06		0.845997	7.11184e-08		0.651033	0.000540662		0.617879	1.4735e-05		-0.805365	0.025291		-0.69961	4.37519e-05		-0.487604
gene412	b0407	yajC	protein_coding	SecYEG, protein, translocase, auxillary, subunit	333	427287	427619	0	membrane ; The Type II (General) Secretory Pathway (IISP) Family	0.555937	0.0657158		-0.141718	0.391282		-0.253386	0.434008		-0.2115	0.168096		-0.036469	0.854783		-0.310812	0.0579521		-0.120657	0.581567		-0.35639	0.0353632		-0.722578	9.97286e-07		-0.190483	0.320844		-0.0245404	0.900339		-0.270204	0.516899		0.121146	0.559822		-0.0291792
gene413	b0408	secD	protein_coding	SecYEG, protein, translocase, auxillary, subunit	1848	427647	429494	0	membrane ; The Type II (General) Secretory Pathway (IISP) Family	0.168711	0.528288		-0.476488	0.000376937		-0.424364	0.0433533		-1.6746	3.16061e-28	DOWN	0.653041	1.25928e-05		0.17864	0.233486		0.549373	0.000446808		0.752464	6.68105e-07		0.615883	3.44232e-06		0.209563	0.207204		0.237977	0.0629652		-0.856874	0.00443476		-0.28966	0.061327		-0.254092
gene414	b0409	secF	protein_coding	SecYEG, protein, translocase, auxillary, subunit	972	429505	430476	0	membrane ; The Type II (General) Secretory Pathway (IISP) Family	0.922311	0.00114667		-0.242103	0.103054		-0.323538	0.223032		-1.80652	1.08426e-24	DOWN	0.626162	0.000101564		0.00614471	0.971183		0.878688	3.12009e-07		0.921812	2.77395e-08		0.758227	1.5796e-07		0.440243	0.0107986		0.434799	0.00112667		-1.38553	1.93381e-05	DOWN	-0.161473	0.387487		-0.194868
gene415	b0410	yajD	protein_coding	HNH, nuclease, family, protein	348	430605	430952	0	0	-1.9441	0.00143029	DOWN	-0.866827	3.57802e-05		-0.528462	0.154873		-0.743953	0.000742295		-0.925607	0.000151169		-0.594218	0.0110207		-0.976081	0.000155104		-0.487701	0.0565488		-0.392796	0.109031		0.169268	0.517745		-0.61157	0.00225088		0.347471	0.635437		-1.10403	0.00056025	DOWN	0.0476765
gene416	b0411	tsx	protein_coding	nucleoside, channel%2C, receptor, of, phage, T6, and, colicin, K	885	431129	432013	T6rec ; nupA	prophage genes and phage related functions ; colicin related ; nucleotide and nucleoside conversions ; Beta barrel porins (The Outer Membrane Porin (OMP) Functional Superfamily)	-4.62923	7.99742e-17	DOWN	-0.154543	0.565907		-0.225877	0.745935		-0.19052	0.446744		0.965569	0.000366887		-0.221262	0.4154		-0.707598	0.0144607		0.126554	0.679533		-0.901285	0.000110025		0.124378	0.708507		0.318155	0.202604		-3.54388	2.64979e-10	DOWN	-0.89591	0.000862795		-2.64171
gene417	b0412	yajI	protein_coding	putative, lipoprotein	540	432312	432851	0	0	1.67874	0.00624253	UP	-0.476646	0.0916253		-1.00229	0.0702452		0.591623	0.0370865		0.311514	0.332769		-0.0680177	0.841467		-0.785607	0.0499926		-0.824163	0.0252685		-0.337638	0.326126		0.248229	0.439883		0.0656625	0.862128		0.987048	0.199381		0.540867	0.143289		-0.0692023
gene418	b0413	nrdR	protein_coding	Nrd, regulon, repressor	450	433002	433451	ybaD	repressor	-2.59058	8.84152e-13	DOWN	-0.704428	4.81393e-06		0.00571318	0.998699		0.0650305	0.685315		0.0791272	0.672608		0.163384	0.329329		0.123112	0.580071		-0.0296241	0.88301		0.191989	0.198188		0.214077	0.223237		-0.0535509	0.773177		1.10758	0.00112672	UP	0.801436	1.08885e-06		-0.108968
gene419	b0414	ribD	protein_coding	fused, diaminohydroxyphosphoribosylaminopyrimidine, deaminase, and, 5-amino-6-(5-phosphoribosylamino), uracil, reductase	1104	433455	434558	nusII ; ribG ; ybaE	riboflavin	-1.77645	6.96556e-10	DOWN	-0.58493	3.62985e-05		-0.00252285	0.998699		-0.760265	1.39335e-07		0.0241951	0.895411		0.0647358	0.69223		0.129166	0.512992		-0.158915	0.333225		0.0251146	0.862286		-0.313172	0.0531384		0.0501465	0.773665		0.786364	0.0194603		0.803951	5.73504e-07		0.0413607
gene420	b0415	ribE	protein_coding	riboflavin, synthase, beta, chain	471	434647	435117	nusIII ; ribH ; ybaF	riboflavin	-0.953447	0.00298204		-0.106692	0.545279		0.25264	0.492406		0.487608	0.00250294		0.332687	0.0723218		-0.146367	0.427094		0.219864	0.30649		-0.0242233	0.91316		0.105351	0.525426		-0.54503	0.00346464		0.0646703	0.746025		-0.603299	0.136873		0.9113	1.32179e-06		-0.300226
gene421	b0416	nusB	protein_coding	transcription, antitermination, protein	420	435137	435556	groNB ; ssaD ; ssyB	Transcription related	-0.415416	0.248493		-0.105723	0.585912		0.321307	0.376924		-0.203054	0.26366		0.237904	0.25282		-0.0583664	0.78461		0.259677	0.266143		-0.314823	0.122134		0.0679686	0.709486		-0.711093	0.000456741		-0.0351685	0.876356		-0.579486	0.199343		0.752173	0.000189808		-0.0978928
gene422	b0417	thiL	protein_coding	thiamine, monophosphate, kinase	978	435634	436611	thiJ	thiamin	-0.832794	0.0395916		0.00640698	0.974802		0.353562	0.293674		-0.967393	4.88066e-06		-0.177932	0.413392		-0.268237	0.178098		0.152788	0.581868		0.0710382	0.755199		0.00231604	0.990156		-0.602495	0.00314339		-0.00807536	0.972904		-0.424177	0.378185		0.735335	0.000168266		-0.495443
gene423	b0418	pgpA	protein_coding	phosphatidylglycerophosphatase, A	519	436589	437107	yajN	membrane ; phospholipid	-2.95932	4.99951e-16	DOWN	-0.40373	0.00469959		0.00662186	0.998699		0.712045	5.88398e-07		-0.232248	0.161744		-0.707433	8.60808e-06		-0.255716	0.177451		-0.637398	7.64239e-05		-0.507584	0.000434827		-0.187992	0.266402		-0.202279	0.156497		-0.640242	0.0616207		0.26022	0.126499		-0.428826
gene424	b0419	yajO	protein_coding	2-carboxybenzaldehyde, reductase	975	437161	438135	0	cofactors, small molecule carriers	-1.61672	7.30895e-06	DOWN	-0.181645	0.293675		0.202358	0.599832		-2.67089	2.85743e-27	DOWN	-1.61612	7.38812e-16	DOWN	-2.10745	4.9983e-23	DOWN	-1.1208	5.73062e-08	DOWN	-1.47109	2.21892e-12	DOWN	-1.39093	7.12371e-14	DOWN	-1.13728	8.63916e-09	DOWN	-0.931606	1.01345e-09		-0.214257	0.650137		0.126262	0.582091		-0.292673
gene425	b0420	dxs	protein_coding	1-deoxyxylulose-5-phosphate, synthase%2C, thiamine, triphosphate-binding%2C, FAD-requiring	1863	438315	440177	yajP	thiamin ; menaquinone, ubiquinone ; pyridoxal 5'phosphate	-1.32585	1.26096e-05	DOWN	-0.637342	4.74405e-05		-0.205111	0.564873		-1.79847	1.62589e-23	DOWN	-0.669927	6.43054e-05		-1.03367	5.90424e-10	DOWN	0.125536	0.566812		-0.635049	0.000178787		-0.366946	0.0120287		-0.59529	0.000721109		0.0384599	0.846468		-0.966686	0.00593953		0.344433	0.0591556		-0.434575
gene426	b0421	ispA	protein_coding	geranyltranstransferase	900	440202	441101	0	menaquinone, ubiquinone	-1.36673	9.79562e-07	DOWN	-0.835485	2.84594e-09		-0.233421	0.412907		-0.720197	2.60645e-07		-0.208754	0.181259		-0.589203	4.77055e-05		0.269937	0.112062		0.110956	0.497271		0.0402122	0.773105		-0.20539	0.209494		-0.143618	0.315447		-0.127828	0.751469		0.355393	0.0223733		-0.45888
gene427	b0422	xseB	protein_coding	exonuclease, VII, small, subunit	243	441101	441343	yajE	DNA ; DNA degradation ; DNA repair	-2.00623	1.82664e-05	DOWN	-0.881707	3.03108e-06		-0.107869	0.862648		0.154717	0.431271		-0.106954	0.638226		-0.24488	0.226092		0.147157	0.584479		0.207068	0.346042		-0.0975876	0.647594		-0.374284	0.088438		-0.419257	0.0201846		-0.772098	0.134336		0.324973	0.188531		-0.211899
gene428	b0423	thiI	protein_coding	tRNA, s(4)U8, sulfurtransferase	1449	441549	442997	nuvA ; nuvC ; yajK	thiamin ; RNA modification	1.28194	0.00030119	UP	0.330261	0.0614486		0.187643	0.664642		0.693227	6.41418e-05		2.08863	4.88532e-22	UP	1.56541	2.77406e-15	UP	1.681	1.51745e-14	UP	0.938857	1.05676e-06		1.11252	9.89054e-11	UP	0.287923	0.165011		0.729038	3.35856e-06		-1.1398	0.00522351	DOWN	-0.525588	0.0088029		-0.270932
gene429	b0424	yajL	protein_coding	oxidative-stress-resistance, chaperone	591	443051	443641	thiJ	other (mechanical, nutritional, oxidative stress) ; chaperoning, repair (refolding)	-1.85851	2.4552e-07	DOWN	-0.511568	0.000837123		-0.20344	0.533318		-1.79932	2.45102e-17	DOWN	-0.233238	0.177538		-0.341013	0.0349663		-0.171388	0.440598		-0.598441	0.00085049		-0.542779	0.000495285		-0.273977	0.118137		0.225595	0.122399		0.816316	0.0164043		0.820532	4.85503e-07		-0.275764
gene430	b0425	panE	protein_coding	2-dehydropantoate, reductase%2C, NADPH-specific	912	443604	444515	apbA	Coenzyme A and its modification	-1.56713	4.13083e-07	DOWN	-0.77362	1.3157e-07		-0.217042	0.480684		-1.07509	4.24127e-11	DOWN	0.118399	0.488741		0.161827	0.304706		-0.0158933	0.941092		-0.105468	0.552328		-0.328857	0.0216534		-0.0323095	0.862328		0.346174	0.0080015		1.16117	0.000336013	UP	0.698436	8.09939e-06		-0.0516398
gene431	b0426	yajQ	protein_coding	phage, Phi6, host, factor%2C, ATP/GTP, binding, protein	492	444683	445174	0	0	-0.624668	0.118255		0.0103401	0.967079		-0.435564	0.234389		-0.0919642	0.657714		-0.294216	0.191723		-0.490186	0.0202125		-0.103811	0.724529		-0.694057	0.00125299		-0.948845	5.12964e-07		0.394091	0.10736		0.366	0.0578009		-0.70531	0.150648		-0.116941	0.674746		-1.06985
gene432	b0427	yajR	protein_coding	putative, transporter	1365	445302	446666	0	membrane ; Porters (Uni-, Sym- and Antiporters) ; drug resistance/sensitivity	0.873492	0.0206092		-0.241761	0.172505		-0.5488	0.0433055		0.341722	0.0534967		1.24704	3.17468e-11	UP	1.46334	8.24116e-15	UP	0.928115	8.36598e-06		0.515768	0.0063374		1.15656	2.66373e-12	UP	0.603134	0.00126711		0.488151	0.00150766		0.823639	0.0438343		-0.198485	0.392933		0.408039
gene433	b0428	cyoE	protein_coding	protoheme, IX, farnesyltransferase	891	446815	447705	0	membrane ; aerobic respiration	1.15694	0.123637		0.605914	0.119249		-0.309238	0.78544		-0.972514	0.00799197		2.54541	7.82694e-09	UP	1.37375	0.000781454	UP	1.28946	0.00354159	UP	1.04894	0.0180622		0.824639	0.0337397		0.325734	0.523582		1.34499	8.50653e-05	UP	0.908274	0.376118		-0.0274624	0.965965		1.3205
gene434	b0429	cyoD	protein_coding	cytochrome, o, ubiquinol, oxidase, subunit, IV	330	447717	448046	0	membrane ; aerobic respiration ; electron acceptors	0.635275	0.41804		0.3246	0.421059		-0.167087	0.91681		-0.992882	0.0211175		2.76742	4.33502e-10	UP	1.99544	1.85288e-06	UP	1.79221	8.79753e-05	UP	1.14044	0.00823233	UP	1.12257	0.00262896	UP	0.183516	0.717984		1.31465	0.00013504	UP	0.689133	0.51878		-0.191474	0.723994		1.34011
gene435	b0430	cyoC	protein_coding	cytochrome, o, ubiquinol, oxidase, subunit, III	615	448046	448660	0	membrane ; aerobic respiration ; electron acceptors ; Oxidoreduction-driven Active Transporters	0.808126	0.265192		0.270778	0.480145		-0.245321	0.838772		-0.813262	0.0335991		2.75505	1.24082e-10	UP	1.76055	9.23583e-06	UP	1.80152	2.9637e-05	UP	1.22808	0.00309482	UP	1.42138	0.000118268	UP	0.08425	0.866849		1.28536	8.91758e-05	UP	0.607985	0.550451		-0.137352	0.798431		1.26725
gene436	b0431	cyoB	protein_coding	cytochrome, o, ubiquinol, oxidase, subunit, I	1992	448650	450641	0	membrane ; aerobic respiration ; electron acceptors ; Oxidoreduction-driven Active Transporters	0.551977	0.447318		0.195969	0.61201		-0.251021	0.825442		0.222194	0.528534		2.84424	2.89505e-11	UP	1.97944	9.05455e-07	UP	2.06764	1.44754e-06	UP	1.32596	0.00153944	UP	1.56922	2.93124e-05	UP	0.134879	0.790473		1.19694	0.000197896	UP	0.537973	0.602098		-0.0248316	0.968042		1.26716
gene437	b0432	cyoA	protein_coding	cytochrome, o, ubiquinol, oxidase, subunit, II	948	450663	451610	0	membrane ; aerobic respiration ; electron acceptors ; Oxidoreduction-driven Active Transporters	1.00894	0.11237		0.254488	0.45782		0.0954133	0.952755		2.17325	7.35098e-11	UP	2.86992	2.01209e-13	UP	2.12146	7.82849e-09	UP	2.35426	3.46036e-09	UP	1.38338	0.000242096	UP	1.66265	8.68347e-07	UP	0.360697	0.400652		1.2213	2.54855e-05	UP	1.50227	0.0557161		0.139341	0.775533		1.58281
gene438	b0433	ampG	protein_coding	muropeptide, transporter	1476	452070	453545	0	membrane ; murein ; murein turnover, recycling ; Porters (Uni-, Sym- and Antiporters)	-0.0609428	0.881268		-0.800129	5.08006e-06		-0.35734	0.250022		-0.956398	1.78568e-07		-0.194444	0.332769		-1.12574	2.30013e-09	DOWN	0.29498	0.177584		0.639838	0.000627229		-0.522325	0.00165973		-0.0367388	0.867215		0.101511	0.604781		-0.235819	0.631377		-0.454484	0.0208747		0.106467
gene439	b0434	yajG	protein_coding	putative, lipoprotein	579	453589	454167	0	0	-0.757005	0.0319077		-1.05184	9.21463e-10	DOWN	-0.361907	0.231554		0.228742	0.171979		0.0822776	0.692585		-0.20243	0.272423		0.492601	0.0132259		0.243335	0.202577		-0.401639	0.0140474		0.133378	0.519154		-0.20082	0.234423		0.155757	0.75396		-0.10292	0.664333		0.264583
gene440	b0435	bolA	protein_coding	stationary-phase, morphogene%2C, transcriptional, repressor, for, mreB%3B, also, regulator, for, dacA%2C, dacC%2C, and, ampC	318	454472	454789	0	activator ; repressor ; murein ; Transcription related	-2.0873	0.000702247	DOWN	-0.520243	0.0823863		0.426883	0.505641		0.478515	0.0959609		-1.38822	1.56059e-05	DOWN	-0.828838	0.00823895		-2.23809	5.62204e-10	DOWN	-2.09501	2.00331e-09	DOWN	-2.61387	1.08618e-13	DOWN	-0.778444	0.0178975		-0.887488	0.000574628		1.30659	0.0531626		-0.149828	0.71649		0.559606
gene441	b0436	tig	protein_coding	peptidyl-prolyl, cis/trans, isomerase, (trigger, factor)	1299	455133	456431	0	chaperoning, repair (refolding) ; cell division	0.594295	0.0710115		0.164769	0.369328		-0.0708727	0.924314		1.21655	1.28823e-11	UP	0.850012	6.77045e-06		0.972365	2.8423e-07		1.48203	5.21981e-12	UP	1.08296	7.25613e-08	UP	0.739386	1.72781e-05		0.334033	0.122571		0.264642	0.106349		-0.930764	0.0154115		-0.466024	0.0157891		-0.328398
gene442	b0437	clpP	protein_coding	proteolytic, subunit, of, ClpA-ClpP, and, ClpX-ClpP, ATP-dependent, serine, proteases	624	456677	457300	lopP	proteases, cleavage of compounds ; proteins/peptides/glycopeptides ; temperature extremes ; turnover, degradation	-2.67938	1.7429e-15	DOWN	-0.821399	2.01328e-06		0.0612545	0.937796		0.8194	1.72252e-06		-0.859467	2.02851e-06		-0.554339	0.00208811		-0.831548	2.35624e-05		-0.627322	0.000586521		-1.1754	3.68132e-13	DOWN	-0.62862	0.00135446		0.20911	0.222067		0.46903	0.289606		0.950985	1.20985e-06		0.106337
gene443	b0438	clpX	protein_coding	ATPase, and, specificity, subunit, of, ClpX-ClpP, ATP-dependent, serine, protease	1275	457426	458700	lopC	proteins/peptides/glycopeptides ; chaperoning, repair (refolding) ; turnover, degradation	-1.14871	0.000143372	DOWN	-0.669607	3.66446e-05		-0.0190245	0.988291		-0.964059	6.16453e-10		-0.639707	0.000195574		-0.644292	0.000148339		-0.506816	0.00668544		-0.53264	0.00217636		-0.703648	3.3933e-06		-0.587182	0.0016313		0.279179	0.0694427		0.357654	0.412309		0.953127	4.85503e-07		0.0931227
gene444	b0439	lon	protein_coding	DNA-binding, ATP-dependent, protease, La	2355	458888	461242	capR ; deg ; dir ; lopA	proteases, cleavage of compounds ; prophage genes and phage related functions ; plasmid related ; proteins/peptides/glycopeptides	-0.701389	0.0611243		0.0747678	0.738278		0.14353	0.830137		-0.396038	0.0365772		-1.43032	1.3893e-11	DOWN	-2.1086	1.44528e-21	DOWN	-0.704171	0.00180611		-1.77498	5.23969e-16	DOWN	-1.41025	1.07966e-13	DOWN	-0.942772	3.43364e-05		0.275793	0.154519		0.115052	0.851453		0.413706	0.0867918		0.236613
gene445	b0440	hupB	protein_coding	HU%2C, DNA-binding, transcriptional, regulator%2C, beta, subunit	273	461451	461723	dpeA ; dbhB ; hopD	activator ; repressor ; transcriptional level ; Transcription related	-1.38582	0.0203959		0.122712	0.729628		0.0787654	0.959488		0.135007	0.671074		-0.545849	0.099392		0.0240355	0.947561		0.120219	0.794985		-0.783618	0.0174179		-0.717446	0.0116502		0.0286463	0.945086		0.704485	0.0122222		-1.78666	0.00740002	DOWN	-0.875092	0.00748551		-0.598572
gene446	b0441	ppiD	protein_coding	periplasmic, folding, chaperone%2C, has, an, inactive, PPIase, domain	1872	461915	463786	ybaU	membrane ; temperature extremes ; other (mechanical, nutritional, oxidative stress) ; chaperoning, repair (refolding)	-0.759871	0.000253353		-0.632937	2.95529e-08		-0.172269	0.488682		-0.882341	8.1471e-15		-0.2336	0.0560982		-0.141931	0.247011		0.0448352	0.791639		0.341821	0.00553251		-0.235908	0.0247178		0.0412239	0.782868		-0.271384	0.00734387		-0.210558	0.475517		-0.186502	0.154351		0.124144
gene447	b0442	ybaV	protein_coding	putative, competence-suppressing, periplasmic, helix-hairpin-helix, DNA-binding, protein	372	463937	464308	comEA	UNCLASSIFIED	-4.54012	0.000507216	DOWN	-0.142939	0.693475		0.288179	0.792823		-0.112428	0.768804		0.224527	0.611372		0.504485	0.169465		-0.561216	0.210145		-0.261935	0.573888		0.2455	0.542192		0.0608432	0.884129		-0.0571148	0.903462		0.491847	0.70156		-0.750055	0.205939		0.231385
gene448	b0443	fadM	protein_coding	long-chain, acyl-CoA, thioesterase, III	399	464402	464800	ybaW ; tesC	fatty acids	1.75326	0.021327		1.09628	2.83456e-05	UP	0.569753	0.284964		0.127212	0.687195		0.512862	0.125638		1.14352	7.76085e-05	UP	-0.0941924	0.835852		0.316054	0.333886		0.555538	0.0714983		0.997678	0.000661808		-0.260357	0.447143		-0.0727729	0.952403		-0.825426	0.0770178		0.164912
gene449	b0444	queC	protein_coding	7-cyano-7-deazaguanine, (preQ0), synthase%3B, queuosine, biosynthesis	696	464852	465547	ybaX	RNA modification	-1.50081	2.61902e-06	DOWN	-0.471477	0.000522469		-0.13852	0.678598		-0.0954107	0.495908		-0.790758	1.2122e-07		-1.08752	1.5418e-12	DOWN	-0.515073	0.00183031		-0.452235	0.00418789		-0.950305	2.29485e-10		-0.76256	8.10081e-07		-0.469689	0.00015581		0.817823	0.0068657		-0.059386	0.768908		0.256829
gene450	b0445	ybaE	protein_coding	putative, ABC, transporter, periplasmic, binding, protein	1701	465612	467312	0	Putative uncharacterized transport protein	-4.83287	1.96133e-09	DOWN	-0.605503	0.0280462		-0.0807622	0.949107		-2.79849	2.30327e-09	DOWN	-1.62764	1.9654e-07	DOWN	-2.82709	5.28372e-14	DOWN	-2.17698	1.71423e-06	DOWN	-3.01556	3.79523e-09	DOWN	-2.37446	8.47636e-09	DOWN	-1.61961	6.53837e-06	DOWN	-0.835352	0.00144347		0.728353	0.230869		0.39921	0.222173		-1.39819
gene451	b0446	cof	protein_coding	thiamine, pyrimidine, pyrophosphate, hydrolase%3B, HMP-PP, phosphatase	819	467412	468230	0	thiamin	1.30746	7.37116e-06	UP	-0.387177	0.00547922		-0.224043	0.450279		0.163705	0.262434		-0.401016	0.00866926		-0.677315	8.32541e-06		-0.405907	0.0255068		-0.028158	0.880757		-0.177845	0.234747		-0.198604	0.217506		-0.124148	0.41444		0.557361	0.101498		0.669605	1.39398e-05		0.223927
gene452	b0447	ybaO	protein_coding	putative, DNA-binding, transcriptional, regulator	459	468383	468841	cutR	activator ; repressor ; Transcription related	-1.89179	5.25464e-06	DOWN	-0.975863	6.48031e-08		-0.1183	0.843094		0.414709	0.0179176		0.294647	0.109594		-0.121802	0.52302		0.629387	0.00177551		-0.443691	0.0284772		-0.373355	0.0534752		0.246487	0.18791		0.0101457	0.964101		0.739642	0.0890753		0.887091	6.20417e-06		0.282748
gene453	b0448	mdlA	protein_coding	putative, multidrug, ABC, transporter, ATPase	1773	468871	470643	mdl	membrane ; ABC superfamily ATP binding cytoplasmic component ; drug resistance/sensitivity	-1.39746	1.28308e-06	DOWN	-0.308039	0.0161361		0.0803982	0.84451		-0.380986	0.0057392		0.472942	0.000483603		0.0691308	0.630325		0.921958	1.70524e-09		0.012528	0.940194		-0.0583569	0.655191		0.428912	0.00178369		0.132622	0.312269		0.0850153	0.82107		0.222006	0.135211		0.0469399
gene454	b0449	mdlB	protein_coding	putative, multidrug, ABC, transporter, ATPase	1782	470636	472417	mdl	membrane ; ABC superfamily, ATP binding and membrane component	-0.611337	0.0846892		-0.183652	0.264164		0.023023	0.981976		-1.49683	4.53133e-12	DOWN	0.262623	0.143343		0.191718	0.269523		0.76688	6.31765e-05		-0.0565961	0.782439		-0.171775	0.299488		0.140034	0.455133		0.516122	0.000263115		-0.535582	0.192976		0.119416	0.596495		0.0381751
gene455	b0450	glnK	protein_coding	nitrogen, assimilation, regulatory, protein, for, GlnL%2C, GlnE%2C, and, AmtB	339	472598	472936	ybaI	unknown ; nitrogen metabolism	-1.99021	0.24506		0.237948	0.630167		0.986809	0.197348		-4.18428	2.63279e-07	DOWN	-2.09949	0.00224713	DOWN	-1.13288	0.0444916		-1.68228	0.0187989		-2.46258	0.00157078	DOWN	-1.46835	0.0282837		-1.105	0.0826551		-0.889318	0.108415		-3.55057	0.103185		-2.05643	0.0269468		-1.0015
gene456	b0451	amtB	protein_coding	ammonium, transporter	1287	472966	474252	ybaG	membrane ; Porters (Uni-, Sym- and Antiporters)	0.215613	0.82223		0.194071	0.576464		0.768652	0.128461		-1.19911	0.000837028	DOWN	-1.94846	1.02104e-06	DOWN	-1.41937	0.000134456	DOWN	-1.08868	0.0140409		-0.929344	0.0258826		-0.757125	0.0535958		-0.294417	0.485812		-0.786564	0.0225565		-1.9478	0.0689105		-0.837262	0.110979		-1.23552
gene457	b0452	tesB	protein_coding	acyl-CoA, thioesterase, 2	861	474301	475161	0	metabolism	-0.0301733	0.921648		0.181215	0.151787		0.175569	0.52308		0.941341	6.73102e-13		-0.091286	0.558051		-0.26621	0.0547951		0.0858303	0.661222		0.658832	1.90147e-06		-0.481593	0.00020922		-0.0936357	0.538719		-0.140901	0.291056		0.577583	0.0539765		0.379257	0.00766587		0.370713
gene458	b0453	ybaY	protein_coding	outer, membrane, lipoprotein	573	475379	475951	0	lipoprotein	2.09738	3.0894e-07	UP	0.256271	0.224422		0.626529	0.048826		0.374646	0.0822004		-0.0434148	0.877066		-0.0690562	0.787733		-0.228943	0.451368		0.584981	0.0107694		-0.693052	0.00116566		-0.85737	0.000285496		-0.670612	0.00058644		2.96036	3.79727e-10	UP	0.354354	0.150963		1.43143
gene459	b0454	ybaZ	protein_coding	excision, repair, protein%2C, alkyltransferase-like, protein, ATL	390	475982	476371	ybaZ	DNA repair	-6.86121	1.41715e-14	DOWN	-0.932324	5.58268e-06		-0.198461	0.708238		-0.199661	0.37262		-1.09634	1.14109e-05	DOWN	-1.14744	1.71728e-06	DOWN	-0.791147	0.0017654		-1.49088	1.59396e-07	DOWN	-1.39328	1.87365e-07	DOWN	-0.351881	0.146225		-0.624958	0.00112369		0.26048	0.658916		0.065432	0.849783		-0.0255442
gene461	b0456	ybaA	protein_coding	DUF1428, family, protein	354	476672	477025	0	0	2.80521	0.00253078	UP	0.623859	0.0877001		0.637613	0.334657		2.20247	7.69466e-11	UP	2.42519	7.36124e-12	UP	2.77487	3.29678e-15	UP	1.96064	4.82355e-06	UP	2.22212	3.09571e-11	UP	2.40231	3.62714e-15	UP	0.925892	0.0095829		0.730936	0.0399497		-1.10626	0.407127		-0.985289	0.0578499		-0.747552
gene462	b0457	ylaB	protein_coding	putative, membrane-anchored, cyclic-di-GMP, phosphodiesterase	1551	477067	478617	ylaB	0	0.231933	0.526146		-0.350475	0.0276288		-0.117852	0.816899		-0.288048	0.0972303		-0.61227	0.000718753		-0.337261	0.0546242		-0.885448	2.61077e-05		0.0113854	0.959319		0.467938	0.00468074		0.739954	3.87726e-05		-0.399185	0.0091833		0.857546	0.0251457		0.21845	0.3228		0.0680953
gene463	b0458	ylaC	protein_coding	DUF1449, family, inner, membrane, protein	471	478781	479251	0	0	4.40897	8.4852e-13	UP	1.0582	0.000187919	UP	0.312461	0.685318		1.73603	2.96706e-09	UP	1.92933	2.46796e-10	UP	2.71464	1.71489e-18	UP	1.22969	0.000619799	UP	2.33443	7.09328e-15	UP	2.78533	4.30082e-23	UP	2.14315	6.84357e-12	UP	0.636696	0.0266518		1.67875	0.0173452		0.132873	0.775533		1.43248
gene464	b0459	maa	protein_coding	maltose, O-acetyltransferase	552	479367	479918	ylaD	other (mechanical, nutritional, oxidative stress)	1.91188	1.19318e-05	UP	0.462636	0.0327926		-0.00617214	0.998699		0.708781	0.000991536		1.53989	1.6704e-10	UP	2.09312	6.39e-17	UP	0.546713	0.0387288		1.33027	4.04577e-08	UP	1.54779	8.81163e-13	UP	1.70674	6.4791e-11	UP	0.347132	0.0985038		0.137614	0.837009		-0.521222	0.040848		0.326007
gene465	b0460	hha	protein_coding	modulator, of, gene, expression%2C, with, H-NS	219	480090	480308	0	complex regulation ; global ; Transcription related ; cell killing	-1.60862	0.00384164	DOWN	-0.110217	0.669423		-0.187287	0.796196		0.654756	0.00443781		0.470676	0.0734942		0.921314	0.000213265		0.0814445	0.821134		0.643217	0.0125143		0.944166	3.57868e-05		0.959539	0.000405346		-0.0180467	0.952648		0.572693	0.35793		-0.136143	0.70046		0.753889
gene466	b0461	tomB	protein_coding	Hha, toxicity, attenuator%3B, conjugation-related, protein	375	480334	480708	ybaJ	cell processes	-1.01503	0.0154376		-0.805652	0.000186855		-0.39518	0.328728		0.292486	0.163676		-0.181741	0.467457		0.0433698	0.863481		-0.477893	0.0665775		0.128132	0.616041		0.591122	0.00353989		0.768999	0.00202438		-0.0887808	0.727558		1.44314	0.00255741	UP	0.0804406	0.795424		0.61367
gene467	b0462	acrB	protein_coding	multidrug, efflux, system, protein	3150	481254	484403	acrE	membrane ; Porters (Uni-, Sym- and Antiporters) ; drug resistance/sensitivity	-1.11678	0.000629752	DOWN	-0.132353	0.480633		0.0560639	0.949107		-2.00866	9.10759e-27	DOWN	0.428489	0.0292577		-0.475188	0.010735		0.985945	2.1106e-06		-0.0787932	0.716194		0.38733	0.0252273		0.0225366	0.924484		0.579393	0.0002432		-0.686819	0.10443		0.514237	0.0132419		0.162732
gene468	b0463	acrA	protein_coding	multidrug, efflux, system	1194	484426	485619	sipB ; Mb ; lir ; mbl	membrane ; Porters (Uni-, Sym- and Antiporters) ; drug resistance/sensitivity	-1.51541	2.30539e-07	DOWN	-0.434964	0.00624295		-0.0608318	0.930402		0.426913	0.00583662		0.320225	0.0698599		-0.137115	0.437647		0.651257	0.00051055		-0.206873	0.243835		-0.0565967	0.72001		0.118802	0.558984		0.286133	0.0537679		0.207592	0.64103		0.475943	0.0084371		0.447545
gene469	b0464	acrR	protein_coding	transcriptional, repressor	648	485761	486408	ybaH	repressor ; operon ; Transcription related ; drug resistance/sensitivity	-4.07664	2.61185e-13	DOWN	-0.777727	4.95255e-05		0.118605	0.847423		-0.526484	0.00707715		0.169953	0.461694		0.114161	0.610099		0.198456	0.452418		-0.400881	0.061502		-0.25765	0.193655		0.638054	0.00345812		0.0777883	0.736947		-0.957099	0.0453614		-0.227672	0.377466		-0.270881
gene470	b0465	mscK	protein_coding	mechanosensitive, channel, protein%2C, intermediate, conductance%2C, K+, regulated	3363	486536	489898	aefA ; kefA	membrane ; alpha-type channels ; other (mechanical, nutritional, oxidative stress)	0.0792957	0.77922		-0.314246	0.0176047		-0.102973	0.80778		-0.272912	0.0352353		0.121166	0.434059		-0.0517507	0.735559		0.296761	0.0622221		0.21068	0.157244		0.447241	0.000361059		0.229625	0.144364		-0.0748321	0.620338		-0.537795	0.0840065		-0.366543	0.0126049		-0.06574
gene471	b0466	ybaM	protein_coding	DUF2496, family, protein	162	490110	490271	0	adaptations	-3.83534	0.000119846	DOWN	0.364492	0.204189		0.305604	0.75152		-0.0961405	0.77465		0.956111	0.00877558		1.37254	2.79505e-05	UP	0.118697	0.797445		0.0362603	0.927861		0.806151	0.00903578		0.323038	0.332869		0.0921438	0.827882		0.714595	0.504554		-0.0583558	0.923849		1.02641
gene472	b0467	priC	protein_coding	primosomal, replication, protein, N'	528	490285	490812	0	DNA replication	-0.528958	0.18192		-0.00995956	0.961409		-0.114725	0.838772		-0.215513	0.269905		0.560617	0.00164098		0.825477	1.81359e-06		-0.0137127	0.960285		0.297095	0.129373		0.929107	1.3346e-08		0.449274	0.0169763		0.156402	0.389041		0.955248	0.0128282		0.50998	0.00809077		0.229831
gene473	b0468	ybaN	protein_coding	DUF454, family, inner, membrane, protein	378	490882	491259	0	0	-3.01281	0.00602123	DOWN	0.22604	0.55993		0.482298	0.551733		0.863785	0.0236955		0.495312	0.2178		0.321645	0.433596		0.793486	0.125686		-0.016122	0.969716		0.513151	0.123498		-1.45155	0.000305561	DOWN	-0.0522207	0.917077		1.00423	0.236489		1.01733	0.00410378	UP	1.49303
gene474	b0469	apt	protein_coding	adenine, phosphoribosyltransferase	552	491412	491963	0	nucleotide and nucleoside conversions	2.01589	1.55423e-08	UP	0.107376	0.551271		-0.0251054	0.979394		1.27381	1.23095e-13	UP	0.741932	4.13882e-05		0.375303	0.0345562		1.25487	4.33909e-10	UP	0.636032	0.000479167		1.23732	8.82816e-14	UP	0.432294	0.0220823		0.262873	0.111669		-1.26361	0.00198909	DOWN	-0.320301	0.111816		-0.380659
gene475	b0470	dnaX	protein_coding	DNA, polymerase, III/DNA, elongation, factor, III%2C, tau, and, gamma, subunits	1932	492092	494023	dnaZ	DNA replication	-0.203411	0.540988		-0.2331	0.158293		0.138874	0.781242		0.304766	0.0558236		0.274949	0.132324		0.450291	0.00975903		0.595332	0.00169678		0.295662	0.106482		0.613551	9.45314e-05		-0.397989	0.0305261		-0.0498428	0.804917		-0.486391	0.22431		-0.312281	0.0947296		0.206877
gene476	b0471	ybaB	protein_coding	DNA-binding, protein%2C, putative, nucleoid-associated, protein	330	494076	494405	0	adaptations	0.272238	0.715212		0.256198	0.391947		0.237335	0.794003		-0.504621	0.0910428		0.0164633	0.966373		0.465469	0.152308		0.0653896	0.881194		-0.128269	0.727979		-0.676771	0.0380779		-0.492537	0.142376		-0.182051	0.596567		-0.0144754	0.988936		-0.123651	0.807116		1.08369
gene477	b0472	recR	protein_coding	gap, repair, protein	606	494405	495010	0	DNA repair ; DNA recombination	0.957265	0.00194612		0.343861	0.0295465		0.121161	0.808225		-1.15619	7.35098e-11	DOWN	0.151701	0.414862		-0.331755	0.0474565		0.192184	0.370458		0.631514	0.000248478		-0.289647	0.054674		-0.810983	3.8778e-06		0.0437059	0.826955		-1.37691	9.63205e-05	DOWN	-0.166215	0.411385		-0.0968843
gene478	b0473	htpG	protein_coding	protein, refolding, molecular, co-chaperone, Hsp90%2C, Hsp70-dependent%3B, heat-shock, protein%3B, ATPase	1875	495120	496994	0	chaperoning, repair (refolding)	-3.02483	1.91585e-07	DOWN	0.108765	0.762248		0.0612365	0.971778		-0.156142	0.622484		-2.68157	1.015e-15	DOWN	-3.49874	7.47397e-24	DOWN	-2.20515	3.92382e-10	DOWN	-4.13241	3.52856e-28	DOWN	-4.02174	5.52783e-32	DOWN	-2.46633	4.99478e-12	DOWN	0.0470548	0.904019		1.09485	0.178622		0.788354	0.0376252		-0.42757
gene479	b0474	adk	protein_coding	adenylate, kinase	645	497175	497819	dnaW ; plsA	nucleotide and nucleoside conversions ; purine ribonucleotide biosynthesis	0.378121	0.187326		0.163648	0.297464		0.273977	0.356937		1.60545	1.07425e-21	UP	0.160137	0.347518		0.0226235	0.897997		0.166826	0.401877		0.403255	0.0137719		-0.568465	3.70465e-05		-0.120952	0.521459		-0.160323	0.282801		-0.185011	0.658378		-0.0725219	0.727383		-0.036947
gene480	b0475	hemH	protein_coding	ferrochelatase	963	498055	499017	popA ; visA	heme, porphyrine	-0.552887	0.0767694		-0.44525	0.00169258		-0.19984	0.514934		-0.168188	0.271887		-0.352623	0.0291759		-0.542082	0.000552786		-0.198225	0.320316		0.0438256	0.81521		0.00383696	0.979004		0.0168738	0.925484		-0.470319	0.000294119		0.301319	0.422273		0.489439	0.00187945		-0.247222
gene481	b0476	aes	protein_coding	acetyl, esterase	960	499014	499973	ybaC	carbon compounds	1.25881	0.0399296		0.909008	0.000144729		-0.362678	0.564164		0.56539	0.0371977		-0.397088	0.164171		-0.176681	0.545985		-0.262516	0.535485		0.510544	0.0776628		0.806603	0.00198621		0.249319	0.425959		-0.307178	0.281614		0.366831	0.648056		0.0534994	0.906272		-0.068395
gene482	b0477	gsk	protein_coding	inosine/guanosine, kinase	1305	500125	501429	0	nucleotide and nucleoside conversions	0.725621	0.030435		-0.247469	0.117716		-0.420699	0.0951931		0.391401	0.0108466		0.356008	0.0395722		0.32738	0.0498811		0.490313	0.00781547		0.233706	0.189768		0.721238	1.34918e-06		0.51744	0.00366065		0.0546956	0.775297		-0.0336199	0.948773		-0.149999	0.485045		0.0900294
gene483	b0478	ybaL	protein_coding	inner, membrane, putative, NAD(P)-binding, transporter	1677	501562	503238	ylaA	membrane ; Porters (Uni-, Sym- and Antiporters)	-0.729044	0.0511398		0.295108	0.115487		0.475987	0.121091		2.06701	1.17209e-23	UP	0.728045	0.000305111		0.940158	1.72874e-06		0.893111	4.79165e-05		0.6071	0.00299705		-0.17349	0.344129		0.012066	0.959943		0.592414	0.000385739		-1.94782	3.00024e-06	DOWN	0.290434	0.193211		-0.628942
gene484	b0479	fsr	protein_coding	putative, fosmidomycin, efflux, system, protein	1221	503476	504696	0	membrane ; Porters (Uni-, Sym- and Antiporters) ; drug resistance/sensitivity	-0.219908	0.526146		0.399475	0.00381586		0.00669787	0.998699		0.370147	0.0120637		-0.00541922	0.977225		-0.520163	0.00105413		0.290207	0.129815		-0.350034	0.0351277		0.0652948	0.662238		0.0881106	0.608639		0.142575	0.342311		-0.0326266	0.946214		-0.0347469	0.876327		0.380061
gene485	b0480	ushA	protein_coding	bifunctional, UDP-sugar, hydrolase/5'-nucleotidase	1653	504914	506566	0	sugar nucleotide biosynthesis, conversions	-2.15704	6.36843e-09	DOWN	-0.366683	0.0354722		0.122621	0.829165		-0.854262	1.80601e-06		-1.17886	1.65326e-09	DOWN	-1.31942	1.51596e-11	DOWN	-1.23458	8.79621e-09	DOWN	-0.7295	0.000204317		-1.51558	3.10848e-15	DOWN	-0.946119	1.5055e-06		-0.88926	1.56359e-08		-0.428901	0.34261		0.0910907	0.708667		-0.707266
gene486	b0481	ybaK	protein_coding	Cys-tRNA(Pro)/Cys-tRNA(Cys), deacylase	480	506603	507082	0	amino acid -activation	-0.141014	0.754836		0.143736	0.404887		0.0392841	0.962111		1.03366	7.50327e-10	UP	0.285871	0.126428		0.14539	0.441157		0.00195901	0.995297		-0.329748	0.117782		-0.329323	0.0802548		0.421603	0.0234225		0.176757	0.315614		-0.273262	0.593445		0.0959095	0.71649		-0.117101
gene488	b0482	ybaP	protein_coding	TraB, family, protein	795	507286	508080	0	0	-3.38239	5.79646e-13	DOWN	-0.828707	3.88804e-06		-0.229934	0.542276		-0.388892	0.0353624		-0.980554	4.4878e-07		-1.01615	1.07855e-07	DOWN	-0.743368	0.000735383		-1.16896	7.72263e-08	DOWN	-1.08299	7.6305e-08	DOWN	-0.847745	3.14106e-05		-0.476163	0.00317848		1.90822	5.11503e-07	UP	1.03085	5.88423e-08	UP	0.515563
gene489	b0483	ybaQ	protein_coding	putative, DNA-binding, transcriptional, regulator	342	508218	508559	0	transcriptional level ; Transcription related	-2.51579	0.000315094	DOWN	-0.421847	0.0624755		-0.287924	0.59597		1.37904	4.97315e-10	UP	-0.208742	0.470581		-0.325959	0.222697		-0.319822	0.281493		-0.659338	0.014152		-0.0902873	0.738208		0.162103	0.558701		-0.56542	0.0126957		2.2411	3.7553e-05	UP	0.684453	0.0191189		1.09472
gene490	b0484	copA	protein_coding	copper, transporter	2505	508875	511379	ybaR	membrane ; The P-type ATPase (P-ATPase) Superfamily	-3.12473	1.29494e-05	DOWN	-0.947652	0.00741397		0.274347	0.810439		-0.958355	0.00735382		-1.53378	6.59254e-05	DOWN	-1.67503	1.02389e-05	DOWN	-0.958186	0.0219147		-1.74793	2.65312e-05	DOWN	-1.10699	0.00122522	DOWN	-0.478568	0.253387		-0.620627	0.0636345		-0.966512	0.277362		0.87603	0.0308088		1.77663
gene491	b0485	glsA	protein_coding	glutaminase, 1	933	511641	512573	0	metabolism	2.13618	0.00565236	UP	0.319562	0.397875		0.211293	0.812178		-0.185873	0.628826		-1.83316	1.07644e-06	DOWN	-1.61044	1.2726e-05	DOWN	-1.2365	0.0308211		-0.142502	0.821769		0.218947	0.648712		-0.0537572	0.921249		-1.3631	3.87679e-05	DOWN	4.19452	4.22035e-10	UP	0.696985	0.140469		0.760101
gene492	b0486	ybaT	protein_coding	putative, amino, acid, transporter	1293	512576	513868	0	membrane ; amino acids ; Porters (Uni-, Sym- and Antiporters)	1.31665	0.0385378		0.121217	0.703351		0.219273	0.774024		0.237994	0.466077		-0.645681	0.0384555		-0.785758	0.0130414		-0.620823	0.189479		0.407865	0.278066		0.358208	0.263515		0.385814	0.28883		-0.628286	0.0240078		1.67086	0.00640509	UP	0.0569116	0.908195		0.141613
gene493	b0487	cueR	protein_coding	copper-responsive, regulon, transcriptional, regulator	408	513993	514400	copR ; ybbI	activator ; repressor ; Transcription related	-2.26007	8.07287e-06	DOWN	-0.383335	0.0461567		0.00239775	0.998699		0.439825	0.0241398		-0.315794	0.161911		0.193828	0.366313		-0.188595	0.518691		-0.856349	0.000355798		-0.61845	0.00634857		-0.249652	0.27826		-0.0983402	0.672544		0.817005	0.0900834		0.623555	0.00872844		0.279934
gene494	b0488	ybbJ	protein_coding	inner, membrane, protein%3B, stimulator, of, the, QmcA, suppressor, of, ftsH-htpX	459	514401	514859	0	0	-0.949691	0.036918		0.176219	0.411507		0.331959	0.419717		-0.316987	0.204632		0.494916	0.0266923		1.00965	1.49701e-06	UP	0.363364	0.219749		-0.399661	0.120876		0.0187017	0.930872		0.309124	0.167904		0.526595	0.00407766		-0.349901	0.521932		0.390419	0.0968327		-0.784459
gene495	b0489	qmcA	protein_coding	PHB, domain, membrane-anchored, putative, protease	918	514856	515773	ybbK	membrane	-1.30324	0.000222848	DOWN	-0.215264	0.20516		0.176218	0.670183		0.451085	0.00780538		0.54564	0.00277161		1.12495	3.92403e-10	UP	0.0677146	0.798603		-0.12145	0.552127		-0.125714	0.463388		0.3627	0.0524351		0.437021	0.00362725		0.142882	0.772288		-0.00314278	0.991873		-0.595685
gene496	b0490	fetA	protein_coding	iron, export, ABC, transporter, ATPase%3B, peroxide, resistance, protein	678	515919	516596	ybbL	ABC superfamily ATP binding cytoplasmic component ; Fe aquisition	-3.57109	1.55085e-07	DOWN	-0.620635	0.00598927		-0.13033	0.866363		-0.598295	0.0136609		-0.743392	0.00674043		-0.624486	0.0156456		-0.32153	0.309332		-0.541262	0.0468426		-1.1262	4.54583e-05	DOWN	0.107058	0.703236		-0.201619	0.427107		0.0741483	0.925409		0.177106	0.632351		0.412875
gene497	b0491	fetB	protein_coding	iron, export, ABC, transporter, permease%3B, peroxide, resistance, protein	780	516583	517362	ybbM	membrane ; Putative uncharacterized transport protein ; Fe aquisition	-1.28933	0.00178854	DOWN	-0.448518	0.0128953		-0.0136427	0.994291		-0.935098	6.60168e-06		-0.49066	0.0131092		-0.459822	0.0163277		0.0363679	0.901315		0.536235	0.00548337		-0.48338	0.014456		0.525071	0.00531109		-0.0918654	0.659808		0.501006	0.243329		0.261226	0.255781		-0.393144
gene498	b0492	ybbN	protein_coding	DnaK, co-chaperone%2C, thioredoxin-like, protein	855	517425	518279	0	chaperoning, repair (refolding)	-1.99453	9.05527e-06	DOWN	-0.133859	0.601139		-0.0921947	0.929968		-0.604659	0.00789553		-2.61776	8.54866e-21	DOWN	-3.17359	2.20776e-27	DOWN	-1.65935	1.39903e-09	DOWN	-2.88468	6.97868e-22	DOWN	-2.81284	4.10237e-24	DOWN	-1.76208	4.28716e-11	DOWN	-0.36554	0.104614		0.449208	0.480448		0.865381	0.00132295		0.241401
gene499	b0493	ybbO	protein_coding	putative, oxidoreductase	810	518340	519149	0	0	-0.582564	0.0458077		-0.510827	0.000174006		-0.085883	0.843094		-1.01554	5.06732e-11	DOWN	-0.775359	2.2255e-07		-0.919207	6.09092e-10		-0.531182	0.0012796		-0.736913	3.32858e-06		-0.973606	4.89088e-11		-0.75488	7.91403e-07		-0.0402156	0.811512		0.580661	0.068489		0.343985	0.0236016		0.802675
gene500	b0494	tesA	protein_coding	acyl-CoA, thioesterase, 1, and, protease, I, and, lysophospholipase, L1	627	519139	519765	apeA ; pldC	UNCLASSIFIED	-0.928006	0.00338959		-0.747018	3.82194e-07		-0.0489655	0.937583		-0.542649	0.000422403		-1.04046	2.47039e-10	DOWN	-1.30565	6.9611e-15	DOWN	-0.564534	0.00175148		-0.862729	5.98063e-07		-0.878873	1.74416e-08		-0.86424	2.79913e-07		-0.383909	0.00336316		0.717896	0.0286129		0.136423	0.478644		0.574249
gene501	b0495	ybbA	protein_coding	putative, ABC, transporter, ATPase	687	519733	520419	0	ABC superfamily ATP binding cytoplasmic component	-1.47494	0.00567075	DOWN	-0.332637	0.104129		0.10404	0.882983		-0.871741	0.00015951		-1.24416	1.16411e-07	DOWN	-1.48217	8.80175e-10	DOWN	-0.963917	0.000177541		-1.11244	2.21697e-05	DOWN	-0.644491	0.00622762		-0.461202	0.0524089		-0.665616	0.00063966		-0.233767	0.724973		-0.251033	0.413455		0.312626
gene502	b0496	ybbP	protein_coding	putative, ABC, transporter, permease	2415	520416	522830	0	The ATP-binding Cassette (ABC) Superfamily + ABC-type Uptake Permeases	0.691163	0.0738637		-0.22405	0.244523		-0.162779	0.755081		-2.0788	1.70471e-16	DOWN	-1.52392	3.0107e-12	DOWN	-1.56755	3.67534e-13	DOWN	-0.982202	3.83285e-05		-1.03704	4.08735e-06	DOWN	-0.698656	0.000273787		-0.706082	0.000884374		-0.419737	0.0157172		-0.023819	0.968956		-0.0280267	0.921241		0.411539
gene503	b0497	rhsD	protein_coding	Rhs, protein, with, DUF4329, family, putative, toxin, domain%3B, putative, neighboring, cell, growth, inhibitor	4281	523261	527541	0	UNCLASSIFIED	3.13673	1.11909e-07	UP	1.25091	2.83775e-06	UP	-0.0269309	0.989651		1.64686	1.49835e-09	UP	0.202404	0.55516		0.975031	0.000726895		-0.233974	0.576934		0.670587	0.0271464		0.610895	0.0352024		1.16366	0.000114615	UP	0.339483	0.238609		1.03098	0.17051		-0.17779	0.704139		0.861042
gene504	b0498	ybbC	protein_coding	putative, immunity, protein	369	527581	527949	0	0	1.50295	0.345991		2.12393	3.49405e-05	UP	0.592425	0.680858		2.25621	5.04691e-06	UP	1.7081	0.00589103	UP	2.17776	4.24065e-05	UP	0.556182	0.468166		2.21065	2.05061e-05	UP	1.81469	0.000879577	UP	2.60036	8.74128e-07	UP	0.218648	0.774352		0.963926	0.638045		-1.62199	0.0939803		2.73894
gene509	b0503	mnmH	protein_coding	tRNA, 2-selenouridine, synthase%2C, selenophosphate-dependent	1095	530132	531226	0	RNA modification	-1.51872	4.62537e-05	DOWN	-0.570756	9.80344e-05		-0.166107	0.618807		-1.03586	1.0306e-09	DOWN	0.0458311	0.802908		-0.35111	0.0237859		0.221008	0.261438		-0.494125	0.00416755		-0.52914	0.000675695		-0.129907	0.469285		-0.00871478	0.960947		-0.017335	0.972607		0.107174	0.619065		-0.51875
gene510	b0504	allS	protein_coding	allD, operon, transcriptional, activator	927	531295	532221	ybbS ; glxA1	activator ; Transcription related	-2.33673	0.0924651		0.071458	0.903128		-0.538288	0.736709		0.201072	0.731438		-0.703781	0.244634		-0.149774	0.80275		-1.10889	0.126353		-0.920517	0.179773		-0.203031	0.748709		-0.762009	0.269628		-0.453698	0.447143		-2.12004	0.167415		-0.826777	0.311179		-1.06719
gene511	b0505	allA	protein_coding	ureidoglycolate, lyase%2C, releasing, urea	483	532451	532933	glxA2 ; ybbT	allantoin assimilation ; nitrogen metabolism	-0.802302	0.368006		-0.0212311	0.95807		0.00887096	0.998699		0.902647	0.00609668		-0.265596	0.492532		-0.179588	0.632966		-0.338809	0.521721		-0.598241	0.198537		0.458902	0.201699		0.592228	0.0985168		-0.264475	0.496154		-0.756306	0.462659		-0.213251	0.706544		0.272702
gene512	b0506	allR	protein_coding	glyoxylate-inducible, transcriptional, repressor, of, all, and, gcl, operons	816	533011	533826	glxA3 ; ybbU	repressor ; operon ; Transcription related	-0.12796	0.628353		-0.634202	5.55237e-07		-0.422318	0.0277811		-0.901991	1.09613e-11		-0.811031	5.18477e-09		-1.35634	5.56211e-20	DOWN	-0.441748	0.0028617		-0.938457	9.17818e-11		-0.835564	3.46588e-11		-0.160277	0.284798		-0.167979	0.177741		0.838347	0.0032397		0.556836	4.78528e-05		0.368683
gene513	b0507	gcl	protein_coding	glyoxylate, carboligase	1782	533916	535697	0	glyoxylate degradation ; glycolate metabolism	1.85291	0.00328089	UP	0.989657	0.000178682		-0.0839342	0.955359		0.115745	0.72788		-0.202225	0.555948		-0.989139	0.00388102		-0.305666	0.518986		-0.76068	0.0536796		-0.585866	0.0940296		0.0503325	0.896926		0.0391384	0.917473		1.57732	0.0186854		-0.0516615	0.918405		-0.142947
gene514	b0508	hyi	protein_coding	hydroxypyruvate, isomerase	777	535710	536486	ybbG ; gip	unassigned reversible reactions	1.82064	0.226638		1.5507	0.00387274	UP	0.226575	0.936859		1.04443	0.084851		-0.0937505	0.90447		-0.615894	0.388602		-1.08185	0.23316		0.779027	0.269655		0.978884	0.135994		0.0796469	0.921249		-1.50885	0.0264879		4.06976	0.00328457	UP	-0.147105	0.890823		1.54942
gene515	b0509	glxR	protein_coding	tartronate, semialdehyde, reductase%2C, NADH-dependent	879	536586	537464	glxB1 ; ybbQ	glyoxylate degradation ; carbon compounds	5.35925	4.54195e-08	UP	1.50507	0.00157472	UP	-1.11553	0.398832		1.57003	0.00172522	UP	-0.463872	0.4734		0.161109	0.793876		-1.33143	0.0885531		-0.111372	0.892785		0.845668	0.138117		0.382827	0.558862		-0.440454	0.499818		3.01532	0.00818855	UP	0.817017	0.265876		1.22682
gene516	b0511	ybbW	protein_coding	putative, allantoin, transporter	1455	537633	539087	allP ; glxB2	membrane ; Porters (Uni-, Sym- and Antiporters)	5.69085	6.77058e-05	UP	2.06205	0.0019095	UP	-0.0404844	0.998699		2.7012	7.27948e-05	UP	0.376948	0.691142		1.14296	0.160202		-0.478174	0.705964		0.734874	0.42953		2.01764	0.0048783	UP	0.983197	0.254828		0.167961	0.871416		1.5513	0.485698		0.229919	0.861033		0.565118
gene517	b0512	allB	protein_coding	allantoinase	1362	539147	540508	glxB3 ; ybbX	allantoin assimilation ; nitrogen metabolism	6.79889	4.01147e-25	UP	1.47533	7.40526e-07	UP	0.245857	0.820669		1.45844	7.79695e-06	UP	-0.0538798	0.907464		1.1129	0.00111269	UP	0.275985	0.604931		0.711167	0.060975		0.846535	0.0110186		-0.100404	0.821582		-0.0877742	0.850747		0.9175	0.291641		-0.270359	0.629992		0.823705
gene518	b0513	ybbY	protein_coding	putative, uracil/xanthine, transporter	1302	540565	541866	glxB4	Putative uncharacterized transport protein	2.86578	0.00184552	UP	1.00487	0.00954117	UP	0.674345	0.393884		0.657331	0.12559		-0.0518858	0.925156		0.386524	0.393765		-0.30241	0.664891		0.725244	0.160378		0.659988	0.151498		0.00617802	0.9921		-0.0540969	0.920581		-0.772229	0.593872		-1.384	0.0463233		-0.257833
gene519	b0514	glxK	protein_coding	glycerate, kinase, II	1146	541888	543033	glxB5 ; ybbZ	glyoxylate degradation ; glycolate metabolism ; carbon compounds	2.30042	0.0185833		1.51895	6.08666e-05	UP	0.722889	0.323247		0.939656	0.0225816		0.0658602	0.9078		0.892607	0.0371925		-0.116267	0.878342		0.549187	0.27183		0.788056	0.0748626		0.783162	0.0856331		-0.395707	0.414139		-0.099508	0.949719		0.218904	0.763792		0.426978
gene520	b0515	allE	protein_coding	S-ureidoglycine, aminohydrolase	786	543261	544046	glxB6 ; ylbA ; ughY	allantoin assimilation ; nitrogen metabolism	2.62821	7.1567e-08	UP	1.74658	1.60321e-17	UP	0.691765	0.0289377		1.57731	2.02357e-14	UP	-0.632748	0.0214111		0.0421214	0.87632		-0.598733	0.0338095		-0.492731	0.0562904		-0.858792	0.000850832		0.365828	0.133457		-0.326698	0.163501		1.4918	0.00388263	UP	-0.00430845	0.9929		1.29486
gene521	b0516	allC	protein_coding	allantoate, amidohydrolase	1236	544057	545292	glxB7 ; ylbB	allantoin assimilation ; nitrogen metabolism	0.140405	0.845925		1.17915	2.60769e-07	UP	0.427235	0.387541		1.20425	4.66259e-07	UP	-0.112835	0.70936		0.478261	0.0551989		0.0502241	0.903372		-0.247396	0.437839		-0.315529	0.275412		0.456045	0.0892049		0.747759	0.000651507		0.749198	0.263618		-0.447549	0.229076		0.631608
gene522	b0517	allD	protein_coding	ureidoglycolate, dehydrogenase	1050	545314	546363	glxB8 ; ylbC	allantoin assimilation ; nitrogen metabolism	3.10001	0.0129236		1.27653	0.015972		-0.174599	0.953636		0.842582	0.149211		-0.881128	0.155672		-0.799239	0.205409		-0.981043	0.247216		-0.652617	0.426439		0.0644491	0.926092		-0.332135	0.662771		0.117827	0.870125		1.84892	0.215247		-0.0353052	0.973267		0.499599
gene523	b0518	fdrA	protein_coding	putative, NAD(P)-binding, acyl-CoA, synthetase	1668	546680	548347	ylbD	UNCLASSIFIED	6.46614	6.97498e-07	UP	1.41651	0.0235076		0.200709	0.956847		1.05685	0.151362		0.329352	0.684229		1.3815	0.0367351		-0.0998534	0.929328		0.0409755	0.968141		1.69767	0.0110954		1.33259	0.0726297		0.602878	0.423402		-0.465585	0.855374		-0.586033	0.633384		1.05053
gene524	b4572	ylbE	protein_coding	NO-induced, DUF1116, protein	1260	548357	549616	b0519 (obsolete) ; G0-10554 ; b4507 (obsolete)	0	4.0607	2.63119e-05	UP	1.33869	0.00294099	UP	-0.466423	0.783895		1.58838	0.000798494	UP	0.333646	0.557167		0.732322	0.154467		0.151484	0.860342		-0.528545	0.443787		0.773411	0.120723		0.807414	0.147722		0.0210123	0.974474		0.597285	0.694087		0.386084	0.605262		0.266808
gene525	b0520	ylbF	protein_coding	putative, anaerobic, allantoin, catabolic, oxamate, carbamoyltransferase%3B, DUF2877, family, protein	816	549627	550442	0	0	2.80413	0.00275725	UP	1.18501	0.00488438	UP	0.500725	0.664957		0.859588	0.0783559		0.72169	0.124893		1.28148	0.00371158	UP	0.0624919	0.934237		0.687471	0.190402		1.09832	0.0145343		0.272848	0.635863		0.391779	0.449778		-0.239069	0.880229		0.374284	0.586035		-0.453601
gene526	b0521	ybcF	protein_coding	putative, carbonate, kinase	894	550439	551332	arcC(P.a.)	metabolism of other compounds	3.28408	0.0129236		0.817549	0.165353		-0.545036	0.809526		1.75939	0.00168296	UP	0.0668245	0.939325		1.01992	0.110992		-0.415282	0.645257		-0.642176	0.433987		0.827104	0.20062		0.234986	0.759369		0.395805	0.586159		1.26969	0.507654		-0.589775	0.589762		0.905598
gene527	b0522	purK	protein_coding	N5-carboxyaminoimidazole, ribonucleotide, synthase	1068	551527	552594	purE2	purine biosynthesis	2.79828	1.37474e-06	UP	0.556927	0.0368381		0.197057	0.824535		0.142793	0.638029		2.45331	1.46273e-18	UP	2.10068	5.55246e-15	UP	1.93953	5.07762e-09	UP	2.03486	5.73345e-15	UP	2.4734	5.87281e-24	UP	0.688638	0.0107986		0.771789	0.00190271		-1.58948	0.0449166		-0.532749	0.145716		-0.29793
gene528	b0523	purE	protein_coding	N5-carboxyaminoimidazole, ribonucleotide, mutase	510	552591	553100	ade(f) ; Pur2 ; ade3 ; ade	purine biosynthesis	0.942162	0.191803		0.532307	0.0554656		0.0416185	0.982292		0.810578	0.00456212		2.01824	1.36567e-13	UP	1.73251	7.26791e-11	UP	2.43896	8.80733e-12	UP	1.73735	2.27614e-11	UP	2.28613	5.4235e-21	UP	0.26924	0.381984		0.619218	0.0207748		-1.27083	0.140101		-0.273234	0.516059		-0.155614
gene529	b0524	lpxH	protein_coding	UDP-2%2C3-diacylglucosamine, pyrophosphohydrolase	723	553218	553940	ybbF	murein ; surface antigens (ECA, O antigen of LPS) ; lipid A	0.353497	0.343519		0.0144966	0.938237		-0.109276	0.829165		0.0126392	0.947401		-0.0306937	0.878233		-1.00157	1.98451e-08	DOWN	0.328402	0.117892		-0.114992	0.552328		-0.369191	0.0186004		-0.0536466	0.781107		0.198526	0.209355		-0.05564	0.910682		-0.29773	0.131354		-0.250088
gene530	b0525	ppiB	protein_coding	peptidyl-prolyl, cis-trans, isomerase, B, (rotamase, B)	495	553943	554437	0	chaperoning, repair (refolding)	-1.7077	0.000152223	DOWN	-0.227103	0.315558		-0.0988846	0.9028		0.6772	0.00137681		-0.743802	0.00113407		-1.45115	5.38747e-10	DOWN	-0.32461	0.234297		-1.10796	2.56252e-06	DOWN	-1.88877	2.3053e-15	DOWN	-0.802634	0.000855447		-0.39764	0.0452321		0.28412	0.636885		-0.0982876	0.746874		0.310042
gene531	b0526	cysS	protein_coding	cysteinyl-tRNA, synthetase	1386	554611	555996	syc	amino acid -activation	0.702013	0.0194832		-0.120248	0.441288		-0.135586	0.742286		1.38541	2.53845e-18	UP	0.785308	1.15095e-06		0.709375	6.50785e-06		0.698585	5.82779e-05		0.676009	3.12452e-05		0.25328	0.0747645		0.240247	0.172645		0.499458	0.000177871		0.0294038	0.951578		-0.0635956	0.768908		-0.114527
gene532	b0527	ybcI	protein_coding	DUF457, family, inner, membrane, protein	522	556032	556553	0	0	1.77778	0.0383463		0.788522	0.0204785		0.632369	0.316104		0.555027	0.147538		1.72674	5.79046e-08	UP	1.57756	5.90189e-07	UP	1.16625	0.0151589		0.788569	0.0166652		1.16071	5.61848e-05	UP	0.68548	0.0514922		0.737837	0.0210531		0.506899	0.645973		-0.234929	0.650669		-0.276751
gene533	b0528	ybcJ	protein_coding	ribosome-associated, protein%3B, putative, RNA-binding, protein	213	556661	556873	0	RNA related	-1.63309	0.0514568		0.14016	0.638412		0.260243	0.794433		0.157874	0.61755		0.87775	0.00292816		1.13868	6.55046e-05	UP	0.118116	0.809644		-0.00619022	0.988253		0.352276	0.2237		-0.419237	0.188688		0.0714524	0.861243		-3.43107	0.00053437	DOWN	-0.792712	0.0875111		-0.587085
gene534	b0529	folD	protein_coding	bifunctional, 5%2C10-methylene-tetrahydrofolate, dehydrogenase/, 5%2C10-methylene-tetrahydrofolate, cyclohydrolase	867	556875	557741	ads	formyl-THF biosynthesis ; folic acid	-1.17244	8.09272e-05	DOWN	-0.266231	0.0763096		0.221875	0.499042		0.384712	0.00850558		0.554081	0.000627074		0.417671	0.00831238		0.723783	3.02712e-05		0.198119	0.243964		0.210662	0.142798		-0.490517	0.00329174		0.0499962	0.783632		-1.79287	8.94126e-08	DOWN	-0.331122	0.0516739		-0.527141
gene535	b0530	sfmA	protein_coding	FimA, homolog%2C, function, unknown	543	558212	558754	0	pilus	7.11383	3.74074e-09	UP	0.883394	0.116873		-0.199493	0.95181		1.46206	0.0137548		0.467207	0.531232		0.949603	0.14592		-0.12976	0.902459		0.572444	0.44358		1.01835	0.105395		0.878476	0.22412		-0.367878	0.624858		4.04449	0.00527582	UP	0.316106	0.757139		1.5163
gene536	b0531	sfmC	protein_coding	putative, periplasmic, pilus, chaperone	693	558974	559666	0	chaperoning, repair (refolding)	7.71259	4.71455e-07	UP	3.33581	1.23568e-05	UP	0.971782	0.704272		3.76292	1.31185e-06	UP	1.33458	0.172175		1.16523	0.230391		-0.11968	0.931832		2.54743	0.00143831	UP	3.48244	2.8051e-06	UP	1.54454	0.097014		1.73668	0.0386877		-0.972557	0.738695		-0.373321	0.798744		2.33928
gene537	b0532	sfmD	protein_coding	putative, outer, membrane, export, usher, protein	2604	559697	562300	0	UNCLASSIFIED	5.52826	1.70819e-10	UP	1.51768	6.24399e-05	UP	-0.286794	0.851501		2.37922	9.75385e-10	UP	1.6574	5.47938e-05	UP	2.68445	1.69499e-11	UP	0.761923	0.161894		2.69256	2.8255e-12	UP	3.23713	1.27648e-18	UP	2.17924	1.32775e-07	UP	0.411551	0.359528		1.86828	0.0846049		-0.29777	0.672915		1.38201
gene538	b0533	sfmH	protein_coding	FimA, homolog%2C, function, unknown	984	562336	563319	0	chaperoning, repair (refolding)	7.29003	3.35052e-07	UP	1.8752	0.00994327	UP	0.561514	0.843094		3.25719	4.75357e-06	UP	2.12466	0.00812195	UP	2.58033	0.000733418	UP	0.463631	0.713339		2.82568	6.65271e-05	UP	3.70639	3.0974e-08	UP	1.89221	0.0165284		1.28507	0.104236		1.94165	0.372462		-2.1605	0.108782		1.48077
gene539	b0534	sfmF	protein_coding	FimA, homolog%2C, function, unknown	516	563330	563845	ybcG	pilus	3.96771	0.00499474	UP	1.39001	0.0178286		-0.658587	0.790822		1.70147	0.00656361	UP	0.567613	0.472726		1.69304	0.0102514		-0.264782	0.799059		-0.223516	0.80355		1.93148	0.00197172	UP	1.08768	0.122873		0.424563	0.588528		1.86381	0.35241		-1.0641	0.352356		2.16521
gene540	b0535	sfmZ	protein_coding	response, regulator, family, protein	633	563848	564480	ybcA	activator ; operon ; pilus ; Transcription related	7.12457	4.12868e-10	UP	1.47879	0.00949167	UP	0.265834	0.92295		0.381773	0.582984		1.27984	0.0422612		1.78073	0.00219905	UP	1.18482	0.140902		1.1044	0.100898		2.50915	6.42247e-06	UP	2.02333	0.000810015	UP	0.732013	0.261834		-0.0500031	0.982773		-0.630261	0.555626		0.905048
gene542	b0537	intD	protein_coding	DLP12, prophage%3B, putative, phage, integrase	1164	564815	565978	int	prophage genes and phage related functions	-0.586057	0.267748		0.0775237	0.729298		0.104563	0.890029		0.555564	0.00610304		0.27109	0.287723		1.28793	1.94027e-08	UP	0.428939	0.0915175		-0.363274	0.139702		-0.278997	0.225613		1.15169	3.469e-07	UP	0.210391	0.338431		0.507695	0.391132		-0.320913	0.299368		0.53008
gene547	b0540	insE1	protein_coding	IS3, transposase, A	300	566842	567141	0	transposon related	-1.22638	0.0323973		-0.342349	0.101493		-0.0320368	0.982292		1.24883	3.0854e-09	UP	0.338333	0.14165		0.612601	0.00441717		0.126422	0.701009		-0.104994	0.70011		0.52576	0.019721		0.501036	0.0300355		0.0538221	0.848557		1.2186	0.0238196		0.547058	0.0550543		0.684292
gene548	b0541	insF1	protein_coding	IS3, transposase, B	867	567138	568004	tra5-2	transposon related	0.2621	0.608196		0.138121	0.5301		0.0222676	0.988871		0.259201	0.279992		0.135238	0.563838		-0.0659784	0.784311		-0.197994	0.568339		0.0397345	0.893862		0.539919	0.0111341		0.354352	0.137783		0.0414975	0.878994		0.560099	0.293687		0.392582	0.139899		0.0477835
gene549	b0543	emrE	protein_coding	DLP12, prophage%3B, multidrug, resistance, protein	333	568315	568647	eb ; mvrC	membrane ; prophage genes and phage related functions ; Accessory Factors Involved in Transport ; drug resistance/sensitivity	2.06659	0.00558207	UP	0.586475	0.042315		-0.244558	0.8243		1.65162	1.00473e-08	UP	1.59594	4.1266e-07	UP	1.88306	1.08305e-09	UP	0.977299	0.00514468		1.71478	5.19184e-08	UP	1.65732	7.36597e-08	UP	1.95723	6.31843e-10	UP	0.539585	0.076766		2.13623	0.0096156	UP	0.0384658	0.956556		1.34987
gene550	b0544	ybcK	protein_coding	DLP12, prophage%3B, putative, recombinase	1527	568902	570428	0	prophage genes and phage related functions	5.09726	5.14901e-07	UP	1.86715	1.76631e-05	UP	0.224478	0.92275		2.90197	2.70226e-11	UP	2.29304	2.79283e-06	UP	2.52628	5.87641e-08	UP	0.0426844	0.955198		2.51261	9.14455e-09	UP	2.5291	8.30954e-09	UP	2.24341	6.24145e-07	UP	1.08196	0.0196775		2.26763	0.0846049		-0.771963	0.326006		1.01412
gene551	b0545	ybcL	protein_coding	inactive, polymorphonuclear, leukocyte, migration, suppressor%3B, DLP12, prophage%3B, UPF0098, family, secreted, protein	552	570893	571444	0	inhibition / activation of enzymes ; prophage genes and phage related functions	1.77581	0.0333619		0.878402	0.00518016		-0.127418	0.94035		0.753628	0.02769		-0.0592156	0.89823		0.575687	0.114638		-0.638313	0.194439		1.44092	8.46941e-05	UP	0.676495	0.0773389		0.829015	0.0336547		-0.136478	0.764191		1.77601	0.0553037		-0.0828564	0.904713		-0.126401
gene552	b0546	ybcM	protein_coding	DLP12, prophage%3B, putative, DNA-binding, transcriptional, regulator	798	571454	572251	0	prophage genes and phage related functions	5.49822	1.68833e-18	UP	1.3788	2.35859e-07	UP	-0.188033	0.845164		1.58822	4.26998e-09	UP	0.11674	0.749442		1.33995	3.76242e-06	UP	-0.360261	0.382645		1.53553	5.63131e-07	UP	1.34691	3.65298e-06	UP	1.6176	1.40034e-07	UP	0.121394	0.72609		2.3332	0.00079858	UP	0.408009	0.342619		1.1891
gene554	b0547	ybcN	protein_coding	DLP12, prophage%3B, uncharacterized, protein	456	572466	572921	0	prophage genes and phage related functions ; DNA repair	6.37996	3.60342e-05	UP	0.918792	0.29217		0.565107	0.85749		1.56597	0.0636238		1.72473	0.046169		2.27615	0.00591483	UP	0.106972	0.941092		2.37475	0.00517547	UP	4.44091	3.75257e-10	UP	2.02011	0.033943		-0.0981016	0.937638		-0.293417	0.924822		-0.945316	0.520474		0.0865566
gene556	b0549	ybcO	protein_coding	DLP12, prophage%3B, uncharacterized, protein	291	573084	573374	0	prophage genes and phage related functions	8.02905	4.85095e-07	UP	2.18105	0.00549295	UP	-0.179225	0.974663		2.15111	0.0096896	UP	0.643122	0.510654		0.914854	0.313082		0.907776	0.503191		1.83335	0.0530863		3.21745	6.6823e-05	UP	1.19649	0.267701		0.621609	0.532898		2.19825	0.376083		2.86078	0.00195631	UP	1.64956
gene557	b0550	rusA	protein_coding	DLP12, prophage%3B, endonuclease, RUS	363	573371	573733	ybcP ; rus	prophage genes and phage related functions ; DNA ; DNA degradation ; DNA repair	7.84439	1.37056e-06	UP	2.29133	0.00405069	UP	-0.766783	0.822827		1.61117	0.0660702		0.415257	0.696522		2.0368	0.0147809		0.186561	0.900409		1.46742	0.143353		2.8636	0.00038076	UP	-0.0296052	0.981124		-0.320412	0.792016		2.29933	0.366476		-0.0587751	0.972127		2.70998
gene558	b4509	ylcG	protein_coding	uncharacterized, protein%2C, DLP12, prophage	141	573730	573870	0	prophage genes and phage related functions	4.91418	0.00255536	UP	1.879	0.0126019		0.0922459	0.989651		1.88987	0.0209742		-0.294944	0.785929		-0.118686	0.909459		-0.725302	0.581054		1.20882	0.197853		1.80802	0.0235734		1.85136	0.0334692		0.943549	0.281971		-0.38889	0.894039		0.315241	0.821843		1.52441
gene559	b0551	quuD	protein_coding	DLP12, prophage%3B, putative, antitermination, protein	384	573956	574339	quuD	prophage genes and phage related functions	2.76937	0.0946039		2.10847	0.00126321	UP	-0.0946876	0.988871		2.25214	0.000746643	UP	0.771945	0.411729		1.30694	0.106421		-0.878125	0.39809		0.880671	0.29606		1.61574	0.0303808		2.27562	0.00182189	UP	0.596741	0.489962		-1.31877	0.628033		-0.933341	0.502979		1.33382
gene561	b0552	insH1	protein_coding	IS5, transposase, and, trans-activator	1017	574737	575753	trs5-2 ; yi52_2	prophage genes and phage related functions ; transposon related	-0.971316	0.00171363		-0.294806	0.0400983		-0.0466392	0.943474		-0.00331995	0.98491		-0.183938	0.275392		0.280982	0.0688885		-0.175042	0.38668		-0.25069	0.134255		-0.169111	0.258557		0.0797695	0.655286		-0.0943443	0.559806		1.36868	2.11686e-05	UP	0.696095	1.01204e-05		0.362653
gene567	b0558	ybcV	protein_coding	DLP12, prophage%3B, uncharacterized, protein	411	579184	579594	0	prophage genes and phage related functions	-2.39101	0.179238		0.869604	0.0669885		-0.103983	0.9785		0.694307	0.22529		0.346216	0.62291		0.268423	0.681515		-1.12095	0.14855		1.31495	0.0341768		-1.19694	0.120682		1.83295	0.00308751	UP	0.674075	0.203923		-0.428481	0.852933		-0.965508	0.35131		-0.949558
gene568	b0559	ybcW	protein_coding	DLP12, prophage%3B, uncharacterized, protein	207	579880	580086	0	prophage genes and phage related functions	0.234686	0.808713		1.03943	0.000828348	UP	-0.152946	0.925075		0.608809	0.0839451		0.752498	0.0458025		1.12348	0.00121428	UP	-0.632084	0.216654		-0.199551	0.711446		0.351268	0.398169		1.63796	7.86668e-06	UP	0.499628	0.148156		-0.125218	0.920031		-0.485418	0.450439		-0.807918
gene569	b4589	ylcI	protein_coding	DUF3950, family, protein%2C, DLP12, prophage	195	580251	580445	0	0	-0.0186359	0.991183		0.85827	0.107094		0.737145	0.592804		0.818171	0.15871		-0.290617	0.694		0.341676	0.602183		-0.416862	0.668647		-0.527423	0.504203		-1.95936	0.0100905		0.609491	0.358235		0.240533	0.748296		1.97193	0.212121		-1.60535	0.101977		-0.894233
gene570	b0560	nohD	protein_coding	DLP12, prophage%3B, DNA, packaging, protein	546	580834	581379	0	prophage genes and phage related functions	2.34958	0.0276549		1.77055	1.99943e-05	UP	0.702323	0.478328		0.570061	0.278469		1.0591	0.0235799		1.53283	0.0005658	UP	0.0121579	0.989287		0.175264	0.774927		0.405422	0.419403		0.963054	0.0491619		0.383765	0.45519		-0.249319	0.883687		-1.64971	0.0275538		0.176123
gene575	b0564	appY	protein_coding	global, transcriptional, activator%3B, DLP12, prophage	750	583681	584430	0	activator ; stimulon ; prophage genes and phage related functions ; Transcription related	-3.54945	0.00534041	DOWN	-0.466441	0.238546		-0.244033	0.85749		2.58858	1.83468e-11	UP	0.468813	0.327509		0.580833	0.185368		-0.791908	0.162263		0.262078	0.603077		-1.44611	0.00419677	DOWN	1.65092	0.000207974	UP	0.827295	0.0220726		-2.0275	0.0805106		-1.36566	0.0414636		-2.13812
gene576	b0565	ompT	protein_coding	DLP12, prophage%3B, outer, membrane, protease, VII%3B, outer, membrane, protein, 3b	954	584680	585633	0	membrane ; prophage genes and phage related functions ; proteins/peptides/glycopeptides	1.74176	0.0137723		2.08742	8.45974e-10	UP	-0.112305	0.943687		2.0946	2.16982e-10	UP	2.05573	2.15212e-08	UP	4.14664	5.86684e-24	UP	1.66533	1.38032e-05	UP	1.94378	4.12237e-08	UP	1.98763	2.54518e-10	UP	2.29051	2.14524e-09	UP	1.09374	0.000228769	UP	3.05637	2.54138e-05	UP	0.230808	0.640524		0.805754
gene578	b0566	envY	protein_coding	porin, thermoregulatory, transcriptional, activator	762	586147	586908	0	activator ; operon ; Transcription related	-0.537055	0.600863		0.850401	0.0191429		0.321198	0.792823		0.886305	0.0240911		-0.583215	0.227372		0.0375838	0.937587		-0.810461	0.178453		-1.00302	0.0616267		-0.192345	0.688991		0.310061	0.535789		-0.36722	0.422231		2.53831	0.00137729	UP	1.15776	0.0109431		0.986238
gene579	b0567	ybcH	protein_coding	PRK09936, family, protein	891	587091	587981	0	0	3.0875	1.48826e-07	UP	1.55324	2.52304e-08	UP	0.789649	0.105168		-0.54003	0.167122		0.92535	0.00207776		1.45701	5.16749e-07	UP	0.405517	0.38977		-0.254825	0.539696		0.961569	0.000662503		-0.417604	0.250333		1.13837	1.81206e-05	UP	-0.435628	0.630427		-0.0961214	0.849783		-0.752995
gene580	b0568	nfrA	protein_coding	bacteriophage, N4, receptor%2C, outer, membrane, subunit	2973	587982	590954	0	prophage genes and phage related functions	2.23824	4.31714e-09	UP	1.21805	8.25305e-12	UP	0.525415	0.0568734		0.111285	0.601614		0.61904	0.00155382		1.44828	4.70484e-14	UP	0.595901	0.0119946		0.216721	0.303557		0.84531	3.93135e-07		0.556944	0.00464046		0.82282	3.1685e-07		-0.138912	0.801228		0.166947	0.500078		-0.265129
gene581	b0569	nfrB	protein_coding	bacteriophage, N4, receptor%2C, inner, membrane, subunit	2238	590941	593178	0	membrane ; prophage genes and phage related functions	1.82802	0.00208249	UP	1.17137	2.2072e-06	UP	0.765305	0.053792		1.48646	6.80658e-09	UP	1.71745	2.3576e-10	UP	2.22347	1.94113e-16	UP	1.12963	0.000412161	UP	1.45127	8.59831e-09	UP	1.78554	7.91884e-15	UP	1.39025	2.38002e-07	UP	0.781026	0.00110371		-0.933784	0.204746		-0.83392	0.0179503		-0.502279
gene582	b0570	cusS	protein_coding	copper-sensing, histidine, kinase, in, two-component, regulatory, system, with, CusR	1443	593328	594770	ybcZ	two component regulatory systems (external signal) ; covalent modification, demodification, maturation ; posttranslational modification	0.895095	0.0782846		-0.96246	1.95623e-05		-0.539883	0.128233		-1.3214	7.8734e-07	DOWN	-0.240935	0.320034		-0.290574	0.202356		0.230528	0.454134		0.218612	0.413797		0.513456	0.0183783		0.404517	0.104905		-0.142642	0.553077		1.57469	0.00156981	UP	0.124714	0.709757		0.519197
gene583	b0571	cusR	protein_coding	response, regulator, in, two-component, regulatory, system, with, CusS	684	594760	595443	ylcA	activator ; Transcription related	0.112791	0.813537		-0.839101	3.15098e-06		-0.34874	0.285692		0.626291	0.000250473		0.194459	0.326151		0.122594	0.525044		0.401495	0.0684578		0.531297	0.00659985		1.02058	3.40164e-09	UP	0.618088	0.00114334		-0.223334	0.207487		0.864623	0.0516934		0.141837	0.605262		0.391242
gene584	b0572	cusC	protein_coding	copper/silver, efflux, system%2C, outer, membrane, component	1374	595600	596973	ibeB ; ylcB	membrane ; transposon related	2.51183	0.175391		0.449552	0.460399		-0.0881507	0.982292		0.760615	0.264336		-0.887114	0.250497		-0.450861	0.557436		-0.0421856	0.969364		0.437569	0.63856		1.04243	0.15269		0.932531	0.263444		-0.428307	0.546223		3.55758	0.0564391		-0.34307	0.791488		2.36165
gene585	b0573	cusF	protein_coding	periplasmic, copper-, and, silver-binding, protein	333	597131	597463	cusX ; ylcC	adaptations ; transport	4.21857	0.0180579		1.0061	0.146064		0.204372	0.957692		1.9325	0.00575851	UP	-0.343857	0.712657		0.567524	0.476917		0.969693	0.385866		1.41355	0.101387		2.68997	0.000225472	UP	1.1002	0.247566		-0.872087	0.295216		0.34864	0.904311		0.0509241	0.973371		1.82575
gene586	b0574	cusB	protein_coding	copper/silver, efflux, system%2C, membrane, fusion, protein	1224	597479	598702	ylcD	Accessory Factors Involved in Transport ; drug resistance/sensitivity	4.54526	9.90437e-06	UP	1.24544	0.00778821	UP	0.323217	0.844947		2.5767	5.04133e-08	UP	0.381874	0.513991		1.49849	0.00227197	UP	0.639072	0.392773		1.95027	6.05633e-05	UP	2.37514	9.95803e-08	UP	1.33446	0.0120991		-0.232187	0.728353		0.360553	0.837009		-0.820564	0.325229		0.161197
gene587	b0575	cusA	protein_coding	copper/silver, efflux, system%2C, membrane, component	3144	598714	601857	ybdE	membrane ; Porters (Uni-, Sym- and Antiporters)	4.20713	2.44749e-07	UP	1.32034	0.000225254	UP	-0.133775	0.943474		1.5326	5.61063e-05	UP	0.84916	0.0385628		1.3496	0.0004404	UP	0.31875	0.60979		0.969507	0.0183172		1.80858	2.16993e-07	UP	1.06363	0.010882		0.117538	0.815608		0.0249491	0.987107		-0.393344	0.540313		0.595172
gene588	b0576	pheP	protein_coding	phenylalanine, transporter	1377	601959	603335	0	membrane ; amino acids ; phenylalanine ; Porters (Uni-, Sym- and Antiporters)	4.29952	1.3238e-19	UP	0.538429	0.0102818		-0.289212	0.551733		1.53308	4.98996e-13	UP	1.91207	1.42852e-16	UP	1.5993	5.83377e-13	UP	1.73442	4.2632e-11	UP	2.21894	5.11625e-21	UP	2.90536	6.76302e-36	UP	1.6908	3.77451e-13	UP	0.748228	8.91758e-05		0.352007	0.576907		-0.434404	0.128594		-0.0221184
gene589	b0577	ybdG	protein_coding	mechanosensitive, channel, protein%2C, miniconductance	1248	603416	604663	mscM	membrane ; Channel-type Transporters ; other (mechanical, nutritional, oxidative stress)	2.51924	2.57353e-11	UP	0.156495	0.408646		-0.128186	0.829142		0.369185	0.0440845		0.5168	0.00987758		0.68152	0.000385173		0.617482	0.0046844		0.827467	3.41442e-05		1.24114	4.53183e-12	UP	1.19206	1.28733e-08	UP	0.437719	0.00877091		2.11011	2.78623e-07	UP	0.613197	0.00275327		0.952937
gene590	b0578	nfsB	protein_coding	dihydropteridine, reductase%2C, NAD(P)H-dependent%2C, oxygen-insensitive	654	604771	605424	ntr ; dprA ; nfnB	unassigned reversible reactions ; drug resistance/sensitivity	-1.49212	3.41103e-06	DOWN	0.145086	0.41927		-0.188076	0.646944		-0.492412	0.00233547		-0.849409	1.77175e-06		-1.38155	2.62103e-14	DOWN	-0.304199	0.13615		-1.42976	3.18185e-14	DOWN	-1.6175	7.51819e-21	DOWN	-0.742065	8.58959e-05		0.104893	0.575766		-0.274292	0.550997		0.300318	0.130712		0.319551
gene591	b0579	ybdF	protein_coding	DUF419, family, protein	369	605518	605886	0	0	-0.425134	0.409999		-0.332517	0.0985199		-0.0573381	0.956673		0.375298	0.0777658		0.025082	0.929468		0.42125	0.055082		0.131685	0.68173		-0.0812625	0.775355		0.640768	0.00277302		0.839499	0.000210885		-0.0766793	0.764191		1.03485	0.0446533		0.466561	0.0917088		0.245102
gene592	b0580	ybdJ	protein_coding	DUF1158, family, putative, inner, membrane, protein	249	605951	606199	0	0	-0.318983	0.642643		-0.70709	0.0125299		0.242802	0.738472		0.347442	0.236583		0.473625	0.108886		0.285584	0.342007		0.664639	0.0580504		1.36696	7.00701e-07	UP	0.890477	0.000681769		0.673674	0.02053		-0.715834	0.0105681		0.32265	0.692505		0.766106	0.0183244		0.524487
gene593	b0581	ybdK	protein_coding	weak, gamma-glutamyl:cysteine, ligase	1119	606265	607383	0	metabolism	-0.560106	0.331532		-0.85911	0.000803419		-0.0154323	0.997074		-1.47038	1.15969e-06	DOWN	-2.48294	7.61251e-14	DOWN	-2.39985	1.99465e-13	DOWN	-2.28507	3.18916e-09	DOWN	-1.44419	4.29087e-05	DOWN	-1.4127	6.51885e-06	DOWN	-1.16244	0.000492484	DOWN	-2.09582	5.90364e-16	DOWN	0.522219	0.437108		0.417788	0.186843		-0.257494
gene595	b4415	hokE	protein_coding	toxic, polypeptide%2C, small	153	607836	607988	ybdY	UNCLASSIFIED	1.97187	0.182328		0.379795	0.588802		-0.0751799	0.989651		0.174048	0.816511		0.647745	0.355933		0.868193	0.183316		0.797814	0.39735		1.36291	0.0432322		1.49621	0.0171236		0.484754	0.558506		0.14787	0.869631		1.11859	0.584944		0.123537	0.9179		1.61123
gene596	b0582	insL1	protein_coding	IS186, transposase	1113	608065	609177	yi81-2	transposon related	-1.235	0.0002847	DOWN	0.115178	0.459275		0.320579	0.224334		-1.32923	1.40939e-13	DOWN	-0.319029	0.0585315		-0.839949	3.62855e-07		-0.0148028	0.950438		-0.718432	2.01282e-05		-1.2607	2.44491e-14	DOWN	-0.509165	0.00213862		0.341362	0.0128517		-1.8128	6.98033e-07	DOWN	-0.411365	0.0174403		-0.613971
gene597	b0583	entD	protein_coding	phosphopantetheinyltransferase, component, of, enterobactin, synthase, multienzyme, complex	621	609459	610079	0	membrane ; enterochelin (enterobactin)	0.019685	0.989615		0.759993	0.177259		-0.0568725	0.989651		0.903384	0.120504		1.62724	0.00299929	UP	1.50199	0.00538402	UP	0.836727	0.304855		-0.869622	0.202098		0.472602	0.338857		-0.557258	0.347493		0.453127	0.48786		-1.25058	0.423442		-1.13416	0.0867918		0.0327433
gene598	b0584	fepA	protein_coding	ferrienterobactin, outer, membrane, transporter	2241	610254	612494	cbr ; cbt ; fep ; feuB	colicin related ; Beta barrel porins (The Outer Membrane Porin (OMP) Functional Superfamily) ; Fe aquisition	2.38435	0.0396778		0.955913	0.137574		-0.0619485	0.99179		1.10223	0.092776		0.735168	0.319516		0.273685	0.725789		-0.478313	0.701299		-1.95996	0.0113622		-0.939447	0.14097		-2.19022	0.00162096	DOWN	0.155033	0.864384		-1.98129	0.230209		0.608791	0.341349		-0.243017
gene599	b0585	fes	protein_coding	enterobactin/ferrienterobactin, esterase	1203	612737	613939	0	incorporation of metal ions ; Fe aquisition	3.99168	0.00400715	UP	1.57283	0.0459595		-1.0698	0.711046		1.70731	0.0423539		0.71888	0.436169		0.866181	0.32602		0.0177549	0.991064		-3.27689	0.00275987	DOWN	-0.700351	0.44745		-2.82278	0.00141419	DOWN	0.311963	0.779315		0.460882	0.848339		1.94152	0.00235904	UP	2.16676
gene600	b4511	ybdZ	protein_coding	stimulator, of, EntF, adenylation, activity%2C, MbtH-like	219	613942	614160	0	Fe aquisition	0.503978	0.838304		1.56813	0.112811		0.396086	0.943474		-0.837917	0.512575		0.664636	0.576526		0.658402	0.560227		0.135515	0.942777		-1.01919	0.402746		-0.515914	0.65377		-2.67372	0.0226143		0.268645	0.858411		-1.773	0.576031		2.39728	0.00773277	UP	1.30391
gene601	b0586	entF	protein_coding	enterobactin, synthase, multienzyme, complex, component%2C, ATP-dependent	3882	614157	618038	0	membrane ; Coenzyme A and its modification ; enterochelin (enterobactin) ; Fe aquisition	1.06276	0.459392		0.653803	0.397804		-0.679665	0.796062		0.614497	0.447994		1.2173	0.129996		1.0056	0.205397		-0.317833	0.816666		-1.64328	0.0563014		-0.570831	0.411656		-2.30992	0.00628854	DOWN	0.265152	0.781484		-0.81941	0.665138		1.33813	0.0761293		-0.366682
gene602	b0587	fepE	protein_coding	regulator, of, length, of, O-antigen, component, of, lipopolysaccharide, chains	1134	618254	619387	0	membrane ; Fe aquisition ; transport	3.51588	0.0399612		1.94643	0.00212375	UP	-0.122113	0.979394		3.02642	1.85124e-06	UP	0.605174	0.472541		1.54997	0.0301752		0.356732	0.752774		1.04357	0.179049		1.85313	0.00500814	UP	0.511963	0.526009		0.687839	0.383262		-0.821916	0.769204		0.444249	0.692046		1.08279
gene603	b0588	fepC	protein_coding	ferrienterobactin, ABC, transporter, ATPase	816	619384	620199	0	ABC superfamily ATP binding cytoplasmic component ; Fe aquisition	0.470535	0.773854		1.68869	0.0341706		-1.23796	0.666504		0.839848	0.38596		0.894998	0.375096		0.413009	0.696175		-0.241941	0.882458		-2.89955	0.00775159	DOWN	-0.779018	0.397838		-3.85569	0.000542902	DOWN	0.725918	0.464809		0.648992	0.73111		1.12185	0.131264		0.954148
gene604	b0589	fepG	protein_coding	iron-enterobactin, ABC, transporter, permease	993	620196	621188	0	membrane ; ABC superfamily, membrane component ; Fe aquisition	1.86931	0.194448		1.04022	0.188516		-0.484053	0.885378		0.0318307	0.977631		1.26698	0.104397		0.107732	0.910749		-0.408098	0.789688		-2.00748	0.0357093		0.487244	0.484256		-2.59914	0.00457543	DOWN	0.761846	0.35118		1.05927	0.54196		0.851621	0.258962		1.66426
gene605	b0590	fepD	protein_coding	ferrienterobactin, ABC, transporter, permease	1005	621185	622189	0	membrane ; ABC superfamily, membrane component ; Fe aquisition	1.84587	0.0952356		0.857727	0.125773		-0.695382	0.712995		1.06125	0.0730634		0.994066	0.0928179		0.409429	0.527132		0.729831	0.380272		-2.21523	0.00358445	DOWN	0.468011	0.398169		-1.80575	0.00422222	DOWN	0.387374	0.585096		0.772772	0.611771		0.787164	0.196095		2.46168
gene606	b0591	entS	protein_coding	enterobactin, exporter%2C, iron-regulated	1251	622300	623550	ybdA	membrane ; Porters (Uni-, Sym- and Antiporters)	3.11557	0.00314244	UP	1.76656	0.00156485	UP	-0.405129	0.868687		1.95801	0.000661623	UP	1.99264	0.000483603	UP	1.04549	0.094407		0.000709389	0.999271		-0.782289	0.200458		0.887374	0.0679354		-1.1468	0.0567882		0.566566	0.41709		-0.676281	0.686674		0.0797538	0.920944		1.58549
gene607	b0592	fepB	protein_coding	ferrienterobactin, ABC, transporter, periplasmic, binding, protein	957	623554	624510	0	ABC superfamily, periplasmic binding component ; Fe aquisition	-0.956946	0.493469		0.940182	0.0718281		-0.355456	0.866402		1.47911	0.00644152	UP	0.933733	0.132324		0.386907	0.549598		0.26979	0.776085		-1.01898	0.0769301		-0.321086	0.583069		-2.0763	0.00105732	DOWN	0.287008	0.670953		0.780334	0.566043		1.08713	0.0365516		1.52776
gene608	b0593	entC	protein_coding	isochorismate, synthase, 1	1176	624885	626060	fepF	enterochelin (enterobactin)	4.25786	0.00108745	UP	1.78163	0.0170821		-0.383425	0.926815		1.89249	0.0188579		1.01952	0.234619		0.643773	0.464661		0.167284	0.91358		-1.77074	0.0519865		-0.784259	0.361552		-2.43054	0.0057936	DOWN	0.131197	0.90747		-0.325646	0.888692		0.479681	0.588904		0.627231
gene609	b0594	entE	protein_coding	2%2C3-dihydroxybenzoate-AMP, ligase, component, of, enterobactin, synthase, multienzyme, complex	1611	626070	627680	0	membrane ; enterochelin (enterobactin)	3.03777	0.0285231		1.54065	0.0715474		-0.40843	0.930402		1.30428	0.152541		1.69094	0.0536666		0.800914	0.414189		-1.02538	0.526892		-2.91003	0.00707194	DOWN	-1.69137	0.0699947		-3.73473	0.000406573	DOWN	0.325663	0.796493		-0.286824	0.89785		0.278748	0.75864		-0.507322
gene610	b0595	entB	protein_coding	isochorismatase	858	627694	628551	entG	membrane ; enterochelin (enterobactin) ; Non-ribosomal peptide synthetase	0.973857	0.55436		1.03404	0.214069		-0.663203	0.844947		-0.0629657	0.956694		1.10831	0.22713		-0.228268	0.845002		-1.09165	0.528279		-2.61004	0.0157043		-2.08419	0.0352555		-3.51554	0.00110671	DOWN	-0.129036	0.914472		-0.865898	0.679005		0.82614	0.25985		-1.7853
gene611	b0596	entA	protein_coding	2%2C3-dihydro-2%2C3-dihydroxybenzoate, dehydrogenase	747	628551	629297	0	enterochelin (enterobactin)	1.14974	0.393693		0.86477	0.214673		-0.52243	0.845203		0.315865	0.700775		1.04736	0.157484		0.541465	0.503566		-0.543474	0.691788		-2.11219	0.0173522		-2.06393	0.00891219	DOWN	-2.44109	0.00201161	DOWN	0.476937	0.550694		-1.02222	0.541918		0.407296	0.565313		-1.46746
gene612	b0597	entH	protein_coding	enterobactin, synthesis, proofreading, thioesterase	414	629300	629713	ybdB	enterochelin (enterobactin) ; Fe aquisition	-0.307562	0.855334		0.579709	0.429131		-0.00173321	0.999003		0.16883	0.84097		1.01004	0.254011		0.261332	0.790991		-0.666921	0.599873		-2.36823	0.0177037		-1.5559	0.0470849		-1.76563	0.0125644		0.20757	0.839618		-0.974148	0.59859		-0.0918299	0.918814		-1.12477
gene613	b0598	cstA	protein_coding	carbon, starvation, protein, involved, in, peptide, utilization%3B, APC, peptide, transporter, family, protein	2106	629894	631999	ybdC	membrane ; starvation ; transport	-0.614758	0.42033		0.310354	0.40989		-0.365673	0.70948		0.355252	0.362625		0.451187	0.28766		0.660616	0.0948788		0.241462	0.670142		-0.250724	0.557262		-0.195466	0.581497		0.0218051	0.960644		0.391841	0.29269		-2.125	0.010077		-0.398114	0.367947		-0.917879
gene614	b4512	ybdD	protein_coding	DUF466, family, protein	198	632182	632379	0	0	-4.25359	2.30429e-06	DOWN	-0.385453	0.204087		-0.091582	0.953636		-0.131587	0.713753		-0.637129	0.110476		-0.402046	0.27517		-1.12374	0.0101814		-0.473585	0.206796		-0.659669	0.0573492		-0.0194434	0.959586		-0.3685	0.265126		-0.332516	0.705765		-0.079992	0.87426		-0.252268
gene615	b0599	ybdH	protein_coding	putative, oxidoreductase	1089	632389	633477	0	0	0.646982	0.129767		0.396692	0.0339313		-0.0731394	0.935431		0.753914	0.00015489		0.849371	2.07928e-05		1.11234	1.61215e-08	UP	-0.0539576	0.875335		0.619573	0.00313854		1.06718	1.25806e-08	UP	0.73483	0.000271651		0.240271	0.232138		0.457494	0.3852		0.554664	0.0148386		-0.0275814
gene616	b0600	ybdL	protein_coding	methionine, aminotransferase%2C, PLP-dependent	1161	633586	634746	0	UNCLASSIFIED	0.699408	0.223613		0.318597	0.179555		-0.177448	0.832888		0.536327	0.0323701		0.0414988	0.890825		0.291441	0.25318		0.126851	0.750376		0.454825	0.0824934		0.957942	4.06814e-05		0.501996	0.0591334		-0.0436079	0.891594		0.902922	0.146017		0.539483	0.0715676		0.430986
gene617	b0601	ybdM	protein_coding	Spo0J, family, protein%2C, ParB-like, nuclease, domain	630	634747	635376	0	0	-1.4901	0.160462		0.996113	0.00163043		-0.213052	0.866402		1.09489	0.00122627	UP	0.29418	0.467507		0.620072	0.0850416		0.331374	0.540773		-0.615181	0.208864		0.561341	0.145331		0.860392	0.0201312		0.471656	0.182226		0.389601	0.727244		-0.0333027	0.964554		0.467594
gene618	b0602	ybdN	protein_coding	PAPS, reductase-like, domain, protein	1221	635349	636569	0	0	3.3379	4.25801e-05	UP	0.971126	0.00345892		0.400227	0.655064		1.22786	0.000437821	UP	0.290548	0.492122		1.29346	0.000196811	UP	0.390179	0.461061		0.995255	0.00842069		1.52479	1.88936e-05	UP	1.61637	3.91445e-05	UP	0.208277	0.63591		1.2366	0.252626		-1.03229	0.0838556		0.65304
gene619	b0603	ybdO	protein_coding	putative, DNA-binding, transcriptional, regulator	903	636716	637618	0	transcriptional level ; Transcription related	-3.2906	0.00497997	DOWN	0.329923	0.287441		0.346925	0.666158		0.62287	0.0566376		0.299205	0.448817		-0.186418	0.634731		-0.0697926	0.892152		0.35232	0.361066		0.970749	0.0040869		1.19348	0.000547974	UP	0.316542	0.351449		0.453539	0.692505		-0.289682	0.618173		0.302518
gene620	b0604	dsbG	protein_coding	thiol:disulfide, interchange, protein%2C, periplasmic	747	637827	638573	ybdP	chaperoning, repair (refolding)	-0.26592	0.555555		-0.0374158	0.836978		0.0484033	0.951075		0.192503	0.248282		-0.336291	0.0681633		0.571319	0.000459123		-0.229229	0.309516		-0.168661	0.40916		-0.498869	0.00893013		0.33331	0.0651287		-0.125676	0.491835		0.30494	0.550466		-0.52803	0.0212058		0.335128
gene621	b0605	ahpC	protein_coding	alkyl, hydroperoxide, reductase%2C, C22, subunit	564	638945	639508	tpx ; ssi8	detoxification	-0.87998	0.019848		-0.162976	0.446134		-0.271416	0.545055		0.560375	0.00456351		-1.58071	8.74385e-14	DOWN	-1.35817	6.48583e-11	DOWN	-1.12805	4.49222e-07	DOWN	-2.14962	5.21393e-22	DOWN	-2.50159	6.43849e-33	DOWN	-1.53665	1.41317e-11	DOWN	-1.19358	5.60966e-12	DOWN	0.465527	0.385832		0.535386	0.0200514		0.374536
gene622	b0606	ahpF	protein_coding	alkyl, hydroperoxide, reductase%2C, F52a, subunit%2C, FAD/NAD(P)-binding	1566	639753	641318	0	detoxification	-1.93204	1.03668e-15	DOWN	-0.535751	9.90109e-06		-0.081471	0.842857		-1.85501	6.86201e-37	DOWN	-0.83601	7.37657e-11		-1.09573	7.28566e-17	DOWN	-0.393684	0.00401114		-0.174056	0.190753		-0.563827	4.37253e-07		-0.809206	3.11378e-09		-0.881542	8.37301e-16		-0.846407	0.00155004		-0.0919507	0.570381		-0.623136
gene623	b0607	uspG	protein_coding	universal, stress, protein, UP12	429	641439	641867	UP12 ; yzzU ; ybdQ	defense/survival ; protection ; adaptations	-2.43367	1.01798e-05	DOWN	-0.612286	0.0379868		0.264177	0.755841		1.0815	0.000148675	UP	-0.390369	0.221488		-0.00754656	0.981276		-1.04397	0.00155669	DOWN	-0.988822	0.00116287		-1.10552	3.56054e-05	DOWN	0.467646	0.184905		-0.00607103	0.985799		2.61126	0.000151584	UP	-0.00516121	0.991873		-0.322861
gene624	b0608	ybdR	protein_coding	putative, Zn-dependent, NAD(P)-binding, oxidoreductase	1239	642088	643326	0	0	2.58401	5.28684e-09	UP	0.606386	0.00126048		0.249149	0.582614		1.4023	1.73518e-12	UP	0.536755	0.0129067		1.22476	1.68399e-09	UP	-0.0886968	0.800658		0.606698	0.0062827		0.788106	0.000125705		0.73215	0.000477183		-0.0451205	0.864912		0.378665	0.551826		-0.124225	0.719053		0.479822
gene625	b0610	rnk	protein_coding	regulator, of, nucleoside, diphosphate, kinase	411	643557	643967	0	unknown	0.135675	0.779844		0.277436	0.129068		0.139824	0.808225		1.25294	9.53987e-12	UP	-0.52986	0.0104626		0.0876921	0.681503		-0.326545	0.172307		-0.729113	0.000596752		-1.19684	7.87258e-09	DOWN	-0.28277	0.185844		0.132626	0.508053		-0.585417	0.247305		-0.787737	0.000585506		-0.219297
gene626	b0611	rna	protein_coding	ribonuclease, I	807	644197	645003	rnsA	RNA ; RNA degradation	-2.64272	1.06867e-14	DOWN	-0.714326	6.68393e-07		-0.236375	0.408338		-0.369124	0.0125889		-0.49709	0.0013428		-0.977281	5.04311e-10		0.117893	0.563193		-0.724206	1.13967e-05		-0.881414	4.64635e-09		-0.554797	0.000498331		-0.300294	0.0229035		0.556586	0.096272		0.581211	0.000152013		-0.0226695
gene627	b0612	citT	protein_coding	citrate/succinate, antiporter%3B, citrate, carrier	1464	645117	646580	ybdS	membrane ; carbon compounds ; Porters (Uni-, Sym- and Antiporters)	-0.264601	0.853717		0.736075	0.0303261		0.2681	0.809434		-0.652039	0.117166		-1.65248	0.000128295	DOWN	-1.56345	0.000435435	DOWN	-1.30035	0.0214012		-0.423	0.44989		0.582842	0.181945		0.542476	0.289795		-1.11419	0.00383128	DOWN	-1.87231	0.190252		-0.720834	0.30789		-0.0514395
gene628	b0613	citG	protein_coding	2-(5''-triphosphoribosyl)-3'-dephosphocoenzyme-A, synthase	879	646631	647509	ybdT	protein related	-0.476214	0.785744		0.458275	0.33336		-0.00180595	0.998699		-3.14362	1.235e-05	DOWN	-4.94475	2.43699e-09	DOWN	-4.69486	9.10221e-09	DOWN	-2.40726	0.00148017	DOWN	-1.78835	0.0627233		-1.77858	0.0366213		-0.135922	0.894719		-1.37539	0.00902454	DOWN	-1.53494	0.467384		-0.929124	0.441706		-1.98281
gene629	b0614	citX	protein_coding	apo-citrate, lyase, phosphoribosyl-dephospho-CoA, transferase	552	647484	648035	ybdU	posttranslational modification	-1.78638	0.449494		0.663517	0.206262		0.78069	0.486746		-5.63146	1.4608e-07	DOWN	-4.79214	1.49837e-05	DOWN	-5.67176	5.62825e-07	DOWN	-4.77921	7.34736e-07	DOWN	-4.13207	3.77211e-05	DOWN	-4.30017	6.33301e-06	DOWN	-1.8288	0.0639647		-1.2417	0.0370423		-1.82044	0.50142		-1.56102	0.315258		-1.40903
gene630	b0615	citF	protein_coding	citrate, lyase%2C, citrate-ACP, transferase, (alpha), subunit	1533	648039	649571	ybdV	unassigned reversible reactions	-1.09432	0.417191		0.562748	0.158833		0.294866	0.793153		-4.32817	1.48737e-07	DOWN	-4.93928	1.61175e-13	DOWN	-5.24423	4.99076e-13	DOWN	-3.73905	1.67343e-05	DOWN	-3.34584	0.00125356	DOWN	-2.48121	0.0012857	DOWN	-1.19091	0.155787		-1.65229	4.15389e-05	DOWN	-1.65529	0.215825		-0.521654	0.545797		-2.97044
gene631	b0616	citE	protein_coding	citrate, lyase%2C, citryl-ACP, lyase, (beta), subunit	909	649582	650490	ybdW	unassigned reversible reactions	-3.52487	0.0684024		0.789503	0.0478603		0.181758	0.890397		-4.34579	1.40848e-06	DOWN	-5.15413	6.04045e-13	DOWN	-5.57938	7.43157e-13	DOWN	-4.27074	1.71933e-05	DOWN	-2.89188	0.00372005	DOWN	-3.17482	0.000500787	DOWN	-2.8899	0.0075284	DOWN	-1.74196	3.6631e-05	DOWN	-0.638305	0.680285		-1.41193	0.141618		-2.51812
gene632	b0617	citD	protein_coding	citrate, lyase%2C, acyl, carrier, (gamma), subunit	297	650487	650783	ybdX	acyl carrier protein ; unassigned reversible reactions	-2.27901	0.188549		0.731954	0.104833		0.0728924	0.976664		-4.42118	1.83331e-06	DOWN	-4.87583	9.05795e-12	DOWN	-6.15201	8.47628e-13	DOWN	-3.56639	0.000216439	DOWN	-4.13148	0.00017863	DOWN	-3.94889	5.34072e-05	DOWN	-2.34415	0.0230054		-1.80293	0.000498262	DOWN	-0.358018	0.851453		-0.926654	0.36236		-3.03108
gene633	b0618	citC	protein_coding	citrate, lyase, ligase%3B, [citrate, [pro-3S]-lyase], ligase	1059	650798	651856	ybeO	covalent modification, demodification, maturation ; posttranslational modification	-2.06644	0.141285		0.645289	0.101617		-0.39014	0.680858		-3.82926	8.31194e-07	DOWN	-4.22865	2.34309e-11	DOWN	-4.41886	6.32232e-13	DOWN	-3.89303	1.94279e-05	DOWN	-2.46649	0.0097389	DOWN	-2.43935	0.0027826	DOWN	-1.68269	0.0477917		-1.91925	4.2538e-06	DOWN	0.0831322	0.95884		-2.46838	0.00918126	DOWN	-2.40782
gene634	b0619	citA	protein_coding	sensory, histidine, kinase, in, two-component, regulatory, system, with, CitB	1659	652235	653893	ybeP ; mpdB ; citA	two component regulatory systems (external signal) ; covalent modification, demodification, maturation ; membrane ; posttranslational modification	1.17486	0.00142556	UP	0.209155	0.212615		-0.0562522	0.94035		0.64177	0.000111381		-0.188591	0.341368		0.290339	0.104861		-0.412958	0.0616004		0.612761	0.00114585		0.955512	2.56011e-08		0.722657	0.000138873		-0.305647	0.0677537		1.05879	0.00896658	UP	-0.296302	0.232843		0.0993401
gene635	b0620	citB	protein_coding	response, regulator, in, two-component, regulatory, system, with, CitA	681	653862	654542	citB ; criR ; mpdA	two component regulatory systems (external signal) ; activator ; operon ; Transcription related	2.08245	6.57049e-05	UP	0.244196	0.283302		-0.0213046	0.989651		-0.331629	0.199256		-0.648049	0.00982422		0.186746	0.44772		-0.181602	0.627637		1.02433	0.000111292	UP	1.25094	3.52217e-07	UP	0.964199	0.000351004		-0.262129	0.286599		0.815547	0.199343		0.203397	0.617172		-0.291203
gene636	b0621	dcuC	protein_coding	anaerobic, C4-dicarboxylate, transport	1386	654583	655968	0	membrane ; carbon compounds ; Porters (Uni-, Sym- and Antiporters)	-5.75191	2.67596e-07	DOWN	-1.31572	0.0287562		0.641622	0.695575		-3.527	3.10579e-09	DOWN	-2.55507	3.3874e-05	DOWN	-4.91048	5.7023e-14	DOWN	-3.6178	3.11583e-07	DOWN	-4.01836	4.07726e-10	DOWN	-4.82012	1.30438e-15	DOWN	-2.72272	2.19194e-05	DOWN	-0.484625	0.447143		-2.99761	0.0271096		-0.843536	0.246042		-4.05706
gene637	b0622	pagP	protein_coding	phospholipid:lipid, A, palmitoyltransferase	561	656557	657117	ybeG ; crcA	lipid A	-0.0460208	0.955036		0.250712	0.389892		-0.014964	0.998699		0.111194	0.730199		-0.222267	0.542303		-1.17208	0.000818928	DOWN	-1.26919	0.00260066	DOWN	-0.236702	0.52886		-0.996637	0.00757686		0.605123	0.0575508		-0.476181	0.14393		-0.723004	0.447887		-1.74755	0.000453523	DOWN	-0.885621
gene638	b0623	cspE	protein_coding	constitutive, cold, shock, family, transcription, antitermination, protein%3B, negative, regulator, of, cspA, transcription%3B, RNA, melting, protein%3B, ssDNA-binding, protein	210	657292	657501	gicA ; msmC	transcriptional level	-3.72252	0.000817463	DOWN	-2.21684	0.000246236	DOWN	0.394242	0.833253		-0.32814	0.589852		-1.18195	0.0532514		-1.02572	0.0877018		-0.166947	0.86062		-0.662432	0.335609		-2.54595	4.55232e-05	DOWN	-1.51413	0.0290564		-0.371369	0.550122		0.35574	0.834192		-0.154204	0.849783		1.43202
gene639	b0624	flc	protein_coding	fluoride, efflux, channel%2C, dual, topology, membrane, protein	384	657555	657938	ybeI	protection	-1.54341	0.0831672		0.0423742	0.908222		-0.0557428	0.9785		1.09898	0.000235983	UP	0.727268	0.039647		1.73183	5.94713e-08	UP	1.06382	0.00350268	UP	1.0966	0.00110786	UP	0.461442	0.191159		1.84055	5.40281e-08	UP	-0.0789899	0.860796		1.1282	0.249206		0.970682	0.0333386		0.699998
gene641	b0627	tatE	protein_coding	TatABCE, protein, translocation, system, subunit	204	658947	659150	ybeC	membrane ; Electrochemical potential driven transporters	-0.171245	0.92485		0.714653	0.089531		0.631795	0.536235		2.33693	1.2135e-08	UP	0.119486	0.859323		0.708308	0.157783		0.456287	0.411301		1.00152	0.0339091		0.137959	0.792609		1.12051	0.0169142		-0.330034	0.544287		1.57582	0.343258		-0.377615	0.688256		1.51335
gene642	b0628	lipA	protein_coding	lipoate, synthase	966	659251	660216	lip	lipoate	-0.795208	0.0784219		0.103389	0.679508		-0.0146774	0.996741		1.77463	1.26228e-13	UP	0.681393	0.00678475		0.525929	0.0335576		1.019	0.000134294	UP	-0.198677	0.456282		0.202384	0.371154		-0.465805	0.0761967		0.363009	0.0975439		2.56989	1.55746e-06	UP	0.759561	0.00314341		1.57897
gene643	b0629	ybeF	protein_coding	LysR, family, putative, transcriptional, regulator	954	660425	661378	0	activator ; repressor ; Transcription related	6.19278	3.65112e-14	UP	1.21994	0.000643625	UP	-0.337019	0.810439		1.7039	3.66401e-06	UP	0.798732	0.0509359		2.05176	1.6589e-08	UP	0.419763	0.452089		1.76616	2.05444e-06	UP	2.4341	3.08766e-12	UP	1.98487	1.14407e-07	UP	0.519314	0.202604		1.81481	0.0806031		-1.20332	0.0489053		1.31045
gene644	b0630	lipB	protein_coding	octanoyltransferase%3B, octanoyl-[ACP]:protein, N-octanoyltransferase	642	661637	662278	cde ; lip	lipoate	0.241239	0.654047		0.205903	0.344925		0.116269	0.877361		1.82498	6.5432e-17	UP	-0.147133	0.577361		-0.204096	0.401295		0.106033	0.750376		-0.088499	0.743184		-0.550401	0.0194121		0.411522	0.082703		-0.00337877	0.989822		-0.156222	0.833427		0.0949624	0.782253		0.521851
gene645	b0631	ybeD	protein_coding	UPF0250, family, protein	264	662379	662642	0	0	-3.28182	1.65111e-05	DOWN	-0.304414	0.316369		0.439136	0.490271		1.61793	3.58804e-08	UP	-1.13132	0.000536018	DOWN	-2.19993	2.1961e-10	DOWN	-1.58079	1.98435e-05	DOWN	-2.70039	1.99134e-11	DOWN	-2.98904	1.69045e-13	DOWN	-1.44915	1.67806e-05	DOWN	0.17154	0.611214		-1.24156	0.109995		0.301871	0.443724		0.194915
gene646	b0632	dacA	protein_coding	D-alanyl-D-alanine, carboxypeptidase, (penicillin-binding, protein, 5)	1212	662752	663963	pfv	drug resistance/sensitivity ; cell division	0.0236038	0.942093		-0.712197	2.06725e-06		-0.181232	0.601907		-1.11535	3.0614e-13	DOWN	-0.868304	5.65651e-08		-1.43535	7.85078e-18	DOWN	-0.359125	0.0413622		-0.776781	1.28189e-06		-1.23515	1.91329e-16	DOWN	-0.970347	6.65636e-09		-0.293659	0.0337547		0.632511	0.0707856		-0.297528	0.0780031		0.331955
gene647	b0633	rlpA	protein_coding	septal, ring, protein%2C, suppressor, of, prc%2C, minor, lipoprotein	1089	664102	665190	0	UNCLASSIFIED	0.619693	0.0133961		-0.282804	0.0264928		-0.208562	0.433758		-1.1973	1.51003e-16	DOWN	-0.352235	0.011672		-0.847999	6.88239e-10		-0.0199766	0.918107		-0.508017	0.000318333		-0.4668	0.000116938		-0.309578	0.0309729		0.0126805	0.93876		0.462401	0.137426		-0.0118121	0.956556		0.446649
gene648	b0634	mrdB	protein_coding	cell, wall, shape-determining, protein	1113	665201	666313	mdrB ; rodA	membrane ; Putative uncharacterized transport protein ; cell division	0.391623	0.267595		0.0473919	0.787498		-0.230507	0.512762		-0.740681	2.23588e-05		0.197054	0.277782		-0.0116257	0.950957		0.686701	0.000295433		-0.428212	0.0164996		0.359895	0.0179787		0.349624	0.042907		0.589887	2.3887e-05		-0.286485	0.541362		-0.090893	0.697017		0.607852
gene649	b0635	mrdA	protein_coding	penicillin-binding, protein, 2%2C, transpeptidase, involved, in, peptidoglycan, synthesis	1902	666316	668217	pbpA	murein ; murein (peptidoglycan) ; drug resistance/sensitivity ; cell division	2.16734	4.40164e-11	UP	0.107677	0.518973		-0.0852957	0.878762		-0.669463	7.8337e-05		0.6119	0.000342495		0.514576	0.00185889		0.823046	1.03696e-05		0.644406	0.000168843		0.910556	2.33969e-09		0.609633	0.000533912		0.446608	0.00175919		0.733224	0.0533329		-0.0283372	0.906369		0.8881
gene650	b0636	rlmH	protein_coding	23S, rRNA, m(3)Psi1915, pseudouridine, methyltransferase%2C, SAM-dependent	468	668248	668715	ybeA	RNA modification	1.47814	4.15061e-07	UP	0.124153	0.388329		-0.0336833	0.962111		0.986829	4.68744e-12		0.452547	0.00289288		0.122245	0.431282		0.330712	0.0610099		0.830571	4.87754e-08		0.476388	0.000317675		0.0243843	0.891365		-0.0318495	0.860981		0.0381141	0.933828		0.0827903	0.679837		0.320031
gene651	b0637	rsfS	protein_coding	ribosomal, silencing, factor	318	668719	669036	ybeB ; rsfA	translation attenuation and efficiency ; translation	0.479369	0.102227		-0.00412941	0.97716		0.249212	0.327386		1.69543	6.60261e-29	UP	0.352188	0.017		0.0176023	0.912748		0.0117011	0.956132		0.772949	1.26991e-07		0.330362	0.0104551		-0.158724	0.310278		0.0620261	0.69862		-0.35915	0.319525		0.0701997	0.719012		0.0522181
gene652	b0638	cobC	protein_coding	putative, alpha-ribazole-5'-P, phosphatase	612	669296	669907	phpB	cobalamin	0.128491	0.811256		0.270208	0.175841		0.261759	0.538403		-2.38058	2.16954e-12	DOWN	-0.0798677	0.740325		-0.605455	0.00478784		0.0280466	0.935711		0.0280551	0.919343		-0.193542	0.400065		0.0240655	0.925378		0.346216	0.0775296		0.211567	0.729465		0.129552	0.674106		0.580784
gene653	b0639	nadD	protein_coding	nicotinic, acid, mononucleotide, adenylyltransferase%2C, NAD(P)-dependent	642	669931	670572	ybeN ; fusB	nicotinamide adenine dinucleotide	0.13248	0.751006		-0.0987111	0.575844		0.0811624	0.890397		-1.46152	1.80895e-11	DOWN	-0.293544	0.11407		-0.861917	2.90138e-06		0.0312089	0.908213		0.0663778	0.755198		-0.374692	0.0378945		-0.142608	0.477071		0.102912	0.589369		0.413409	0.370424		0.175016	0.453375		0.5901
gene654	b0640	holA	protein_coding	DNA, polymerase, III%2C, delta, subunit	1032	670574	671605	0	DNA replication	-1.08246	0.00617302	DOWN	-0.0823369	0.657855		0.044365	0.957692		-2.06687	4.41374e-18	DOWN	-0.403812	0.038466		-0.68753	0.000260145		0.0333691	0.901315		-0.356583	0.0733878		-0.307289	0.0822443		-0.210663	0.301248		0.265472	0.110997		-0.299064	0.54416		0.081509	0.751617		0.366561
gene655	b0641	lptE	protein_coding	LPS, assembly, OM, complex, LptDE%2C, lipoprotein, component	582	671605	672186	rlpB	lipopolysaccharide	0.398275	0.195055		-0.083072	0.610904		-0.00150479	0.998699		-1.64928	4.60454e-18	DOWN	0.0164225	0.935493		-0.627589	8.64323e-05		0.671284	0.000157128		0.482384	0.00380905		0.23395	0.107083		-0.202309	0.25594		0.185542	0.22418		-0.622224	0.0856898		0.172832	0.36463		0.142804
gene656	b0642	leuS	protein_coding	leucyl-tRNA, synthetase	2583	672201	674783	syl	amino acid -activation	-0.697108	0.00101144		-0.568808	9.05468e-07		-0.146294	0.583185		-0.857907	6.21787e-14		-0.236236	0.058378		-0.485016	4.77055e-05		0.408572	0.00230753		-0.171605	0.179078		0.0871489	0.448344		-0.307212	0.0199966		-0.110724	0.34982		0.0463579	0.89785		0.188759	0.17599		0.108719
gene657	b0643	ybeL	protein_coding	DUF1451, family, protein	483	675018	675500	0	0	-5.49566	1.92365e-08	DOWN	-0.694651	0.0268756		0.33583	0.659114		-1.00703	0.00145691	DOWN	-2.50473	5.86709e-10	DOWN	-2.51293	1.9465e-10	DOWN	-2.84029	1.41616e-10	DOWN	-3.97319	3.71121e-13	DOWN	-4.01691	2.15642e-15	DOWN	-1.26	0.0008094	DOWN	-1.4252	1.56436e-06	DOWN	0.258473	0.793067		0.00703413	0.991873		-0.359787
gene658	b0644	ybeQ	protein_coding	Sel1, family, TPR-like, repeat, protein	978	675570	676547	0	0	4.0403	1.30043e-05	UP	1.34427	0.00121956	UP	-0.33281	0.845731		0.981653	0.0321823		1.06928	0.024253		1.87181	2.13728e-05	UP	0.262032	0.72783		1.67326	0.000193736	UP	2.08648	5.10931e-07	UP	1.42698	0.00174984	UP	0.27219	0.633011		-0.318537	0.850122		-0.748856	0.307418		0.407576
gene659	b0645	ybeR	protein_coding	uncharacterized, protein	708	676711	677418	0	0	6.45468	3.76958e-07	UP	1.93227	0.00154409	UP	0.294933	0.926252		2.41662	8.23316e-05	UP	1.35292	0.0556827		2.08907	0.00111857	UP	0.269125	0.806352		2.01802	0.00184128	UP	3.19843	3.57142e-08	UP	2.30597	0.000489296	UP	0.890464	0.202578		3.7303	0.0134148		-1.49572	0.185619		0.585244
gene660	b0646	djlB	protein_coding	putative, HscC, co-chaperone%2C, uncharacterized, J, domain-containing, protein	1428	677415	678842	ybeS	chaperoning, repair (refolding)	5.70268	1.24962e-06	UP	1.46112	0.00463542	UP	0.234897	0.927836		1.75711	0.00120572	UP	0.940074	0.127193		1.86448	0.000576513	UP	0.308852	0.73783		1.4175	0.0167602		2.39324	2.23082e-06	UP	1.34689	0.0241372		0.0168124	0.981548		1.98208	0.223674		-1.74163	0.065832		1.02974
gene661	b0647	ybeT	protein_coding	Sel1, family, TPR-like, repeat, protein	555	678852	679406	0	0	5.09524	0.000688353	UP	1.60869	0.0143006		-1.42194	0.484995		2.28529	0.000783067	UP	1.31294	0.113405		2.63696	0.000228298	UP	1.01321	0.285908		1.74563	0.017461		2.68869	1.90163e-05	UP	1.6725	0.0276152		0.678443	0.395344		1.14037	0.614984		-2.07258	0.0718118		2.78922
gene662	b0648	ybeU	protein_coding	DUF1266, family, protein	708	679508	680215	0	0	4.90704	0.000139932	UP	1.87327	0.000770005	UP	-0.591623	0.792393		2.27926	6.55771e-05	UP	0.271902	0.714402		1.4135	0.0224184		-0.249471	0.81109		1.91547	0.00162193	UP	2.32917	4.68538e-05	UP	1.4689	0.019267		0.319831	0.682477		0.831017	0.69175		-1.62491	0.11803		1.09408
gene663	b0649	djlC	protein_coding	J, domain-containing, HscC, co-chaperone%3B, Hsc56	1452	680212	681663	hscD ; ybeV ; hsc56	chaperoning, repair (refolding)	3.08628	2.00217e-06	UP	0.610731	0.0379201		-0.270305	0.793153		0.985311	0.00129552		0.795283	0.0163259		1.3525	1.37617e-05	UP	0.546351	0.20276		1.01403	0.00160627	UP	1.45669	6.00521e-07	UP	1.38357	1.31659e-05	UP	-0.036725	0.929752		0.307037	0.764877		-0.634872	0.186248		0.597306
gene664	b0650	hscC	protein_coding	Hsp70, family, chaperone, Hsc62%3B, RpoD-binding, transcription, inhibitor	1671	681723	683393	ybeW	Transcription related ; chaperoning, repair (refolding)	-2.4554	0.000110379	DOWN	-0.491505	0.0460092		0.43757	0.283642		-0.486352	0.0740817		0.220619	0.39661		-0.0398104	0.883008		-0.613605	0.0727195		-0.409476	0.15288		-0.239807	0.335638		0.0996761	0.722264		0.0641016	0.833218		-2.50574	2.40356e-05	DOWN	-1.21275	0.000118525	DOWN	-2.24992
gene665	b0651	rihA	protein_coding	ribonucleoside, hydrolase, 1	936	683477	684412	ybeK	nucleotide and nucleoside conversions	-6.06331	5.66828e-18	DOWN	-1.11691	0.000297795	DOWN	0.131839	0.92275		-3.18143	4.40209e-20	DOWN	-3.11661	3.14632e-18	DOWN	-4.04083	1.82377e-25	DOWN	-3.05327	5.64115e-15	DOWN	-3.2666	1.20286e-17	DOWN	-4.34127	1.45058e-26	DOWN	-2.54857	3.47964e-13	DOWN	-1.22869	4.92186e-06	DOWN	-1.67136	0.017289		0.169111	0.693596		-2.31552
gene666	b0652	gltL	protein_coding	glutamate/aspartate, ABC, transporter, ATPase	726	684530	685255	0	glutamate ; aspartate ; ABC superfamily ATP binding cytoplasmic component	-0.648545	0.0593777		0.102298	0.517613		0.18264	0.589298		-1.97788	8.11798e-19	DOWN	-0.340146	0.0480134		0.0289789	0.872892		-0.11708	0.620606		-0.381862	0.0303454		-0.512869	0.00114027		-0.311056	0.0644863		0.345551	0.0122051		0.0124646	0.981669		0.309958	0.0818623		0.653337
gene667	b0653	gltK	protein_coding	glutamate/aspartate, ABC, transporter, permease	675	685255	685929	0	membrane ; glutamate ; aspartate ; ABC superfamily, membrane component	-0.444968	0.264475		0.0540702	0.773134		0.161267	0.704763		-1.65652	2.2054e-12	DOWN	-0.251288	0.18465		-0.12609	0.500291		-0.0904062	0.752488		-0.233278	0.240972		-0.276808	0.111096		-0.396143	0.0305261		0.150777	0.398283		0.0737773	0.890269		0.187175	0.390208		0.428794
gene668	b0654	gltJ	protein_coding	glutamate/aspartate, ABC, transporter, permease	741	685929	686669	0	membrane ; glutamate ; aspartate ; ABC superfamily, membrane component	-0.483512	0.221239		0.0320002	0.875713		0.313788	0.325442		-1.4216	5.13092e-10	DOWN	-0.309466	0.116848		-0.180436	0.349723		-0.144824	0.606922		-0.212188	0.308757		-0.100971	0.576524		-0.508674	0.00840276		0.0362038	0.869631		-0.314374	0.50167		0.152821	0.506889		0.391295
gene669	b0655	gltI	protein_coding	glutamate/aspartate, periplasmic, binding, protein	909	686839	687747	yzzK ; ybeJ	glutamate ; ABC superfamily, periplasmic binding component	-1.47495	2.33102e-05	DOWN	0.0960529	0.614431		0.062013	0.936609		-1.72495	1.78529e-18	DOWN	-1.5192	2.20806e-14	DOWN	-1.24016	5.50519e-11	DOWN	-1.03688	3.18368e-07	DOWN	-1.20946	8.24882e-10	DOWN	-1.11798	9.61867e-11	DOWN	-0.890978	3.85918e-06		-0.524262	0.000686952		1.4997	0.000151584	UP	0.752119	7.94781e-05		0.662247
gene670	b0656	insH1	protein_coding	IS5, transposase, and, trans-activator	1017	687997	689013	trs5-3 ; yi52_3	transposon related	-1.35233	3.80368e-06	DOWN	-0.319677	0.0196212		0.0817419	0.857405		-0.363974	0.00942099		-0.462259	0.00224109		0.0592881	0.711407		-0.46349	0.0049427		-0.555543	0.000359488		-0.479448	0.000520553		-0.0980565	0.560632		-0.270286	0.0366026		1.03937	0.000788685	UP	0.633046	2.59322e-05		0.292101
gene671	b0657	lnt	protein_coding	apolipoprotein, N-acyltransferase	1539	689343	690881	cutE	membrane ; lipoprotein	0.234772	0.46911		-0.41345	0.00864722		-0.0367659	0.964295		-1.64223	8.99165e-19	DOWN	-0.426888	0.0135463		-0.503651	0.00240439		-0.198616	0.343262		-0.6687	0.00012189		-0.521639	0.000477298		-0.270954	0.139059		0.146945	0.380101		-0.422971	0.290327		0.087083	0.692552		-0.145498
gene672	b0658	ybeX	protein_coding	putative, ion, transport	879	690906	691784	0	membrane	-1.78393	2.32179e-10	DOWN	-0.655586	4.2197e-06		-0.100869	0.832888		-0.51418	0.00019577		-0.939213	1.16831e-09		-1.07555	2.5215e-12	DOWN	-0.454327	0.00548839		-1.26246	8.2592e-15	DOWN	-1.24931	3.45475e-18	DOWN	-0.821539	3.33585e-07		-0.125995	0.405236		0.124056	0.772261		0.418899	0.0109468		-0.0702875
gene673	b0659	ybeY	protein_coding	ssRNA-specific, endoribonuclease%3B, 16S, rRNA, 3, end, maturation, and, quality, control, co-endoribonuclease, working, with, RNase, R%3B, rRNA, transcription, antitermination, factor	468	691874	692341	0	translation	-1.97952	2.37387e-07	DOWN	-0.361703	0.0460092		0.0896531	0.890397		-0.895431	2.53291e-06		-1.85277	4.56738e-17	DOWN	-1.46742	8.03399e-13	DOWN	-0.922165	2.09692e-05		-2.05591	2.35318e-18	DOWN	-2.07313	4.61192e-21	DOWN	-1.27937	6.88158e-10	DOWN	-0.0957545	0.648553		0.757307	0.0805293		0.645195	0.00127164		0.218195
gene674	b0660	ybeZ	protein_coding	heat, shock, protein%2C, putative, NTPase%3B, PhoH-like, protein	1041	692338	693378	phoL	0	-1.23149	0.001309	DOWN	-0.271726	0.186802		0.0995358	0.896655		0.308815	0.117869		-1.89373	1.431e-16	DOWN	-1.82188	2.55058e-16	DOWN	-1.12209	1.14748e-06	DOWN	-1.80459	7.04631e-15	DOWN	-1.91622	5.84576e-20	DOWN	-1.40111	7.04308e-10	DOWN	-0.135057	0.543364		0.73928	0.147451		0.758782	0.00105952		0.288492
gene675	b0661	miaB	protein_coding	tRNA-i(6)A37, methylthiotransferase	1425	693531	694955	yleA	RNA modification	2.31115	6.56203e-13	UP	0.407142	0.00966156		0.0590395	0.930402		1.34265	4.20834e-16	UP	1.81672	5.70362e-21	UP	1.24417	1.28207e-12	UP	1.44885	6.7646e-14	UP	0.994324	1.92294e-08		1.45156	5.55511e-18	UP	0.709395	0.000112507		0.603547	1.70193e-05		-0.304381	0.465199		-0.0101802	0.968132		-0.0621933
gene676	b0662	ubiF	protein_coding	2-octaprenyl-3-methyl-6-methoxy-1%2C4-benzoquinol, oxygenase	1176	695101	696276	yleB	menaquinone, ubiquinone	-2.79238	3.2553e-12	DOWN	-0.663257	0.00028882		-0.0271235	0.980845		-1.175	3.26808e-09	DOWN	-1.16487	1.34497e-08	DOWN	-1.91587	3.34033e-18	DOWN	-0.447648	0.0468846		-1.03726	6.90905e-07	DOWN	-1.22403	4.76024e-11	DOWN	-0.786411	0.000112456		-0.405664	0.0165507		0.294522	0.562606		0.88372	1.3003e-05		-0.668607
gene684	b0674	asnB	protein_coding	asparagine, synthetase, B	1665	697513	699177	0	amino acids ; asparagine	-0.995034	0.0118139		-1.32665	3.30139e-10	DOWN	-0.574611	0.0951931		-2.57491	2.56785e-26	DOWN	-3.16536	8.70043e-31	DOWN	-3.24489	9.76108e-34	DOWN	-1.9653	7.94201e-15	DOWN	-1.99364	3.40967e-16	DOWN	-1.26394	2.30771e-10	DOWN	-1.06896	2.89828e-06	DOWN	-1.20812	7.87408e-11	DOWN	1.30903	0.00653846	UP	0.426712	0.0762883		0.22315
gene685	b0675	umpH	protein_coding	UMP, phosphatase	753	699574	700326	nagD	pyrimidine ribonucleotide biosynthesis	-0.860838	0.000828768		-0.552863	1.42456e-05		-0.233807	0.342811		-1.28343	6.75074e-18	DOWN	-0.208414	0.145402		-0.664518	8.39115e-07		0.26536	0.0879988		0.193145	0.178937		-0.69409	1.80223e-08		-0.254638	0.0788542		0.0352084	0.826511		-0.720743	0.0126974		0.0530963	0.772734		-0.694564
gene686	b0676	nagC	protein_coding	N-acetylglucosamine-inducible, nag, divergent, operon, transcriptional, repressor	1221	700374	701594	nagR	activator ; repressor ; translation attenuation and efficiency ; operon	-3.78511	2.93699e-23	DOWN	-0.767914	8.37053e-07		-0.0633593	0.924314		-1.64446	1.54874e-19	DOWN	-0.95476	1.995e-08		-1.11448	4.1495e-11	DOWN	-0.464469	0.0108907		-1.14971	1.12671e-10	DOWN	-1.85278	1.50517e-24	DOWN	-0.759492	1.083e-05		-0.381475	0.00683771		-0.363202	0.36875		0.333768	0.061222		-0.419297
gene687	b0677	nagA	protein_coding	N-acetylglucosamine-6-phosphate, deacetylase	1149	701603	702751	0	amino sugar conversions	-3.70056	4.6773e-18	DOWN	-0.501829	0.00673638		0.0298432	0.9785		-1.64277	7.29724e-15	DOWN	-0.868248	1.53827e-05		-1.41898	3.13023e-12	DOWN	-0.966479	9.60009e-06		-0.855051	3.42717e-05		-1.64707	1.01955e-16	DOWN	-0.99067	1.68049e-06		-0.552114	0.000934738		-0.750032	0.0949925		0.516568	0.0140548		-1.39141
gene688	b0678	nagB	protein_coding	glucosamine-6-phosphate, deaminase	801	702811	703611	glmD	amino sugar conversions	-4.80157	1.98483e-16	DOWN	-0.523619	0.0337485		0.176774	0.829165		-1.49292	7.94618e-09	DOWN	-1.64875	1.25809e-09	DOWN	-2.73232	3.36081e-20	DOWN	-1.85068	9.20347e-10	DOWN	-1.78033	6.69022e-10	DOWN	-2.79621	1.78192e-20	DOWN	-1.66699	2.07419e-09	DOWN	-0.896205	4.02361e-05		-1.08045	0.0635854		0.715782	0.0103851		-1.60366
gene689	b0679	nagE	protein_coding	N-acetyl, glucosamine, specific, PTS, enzyme, IIC%2C, IIB%2C, and, IIA, components	1947	703944	705890	pstN ; ptsN	membrane ; amino sugar conversions ; amines ; Phosphotransferase Systems (PEP-dependent PTS)	-3.4524	4.40302e-12	DOWN	-0.257898	0.329687		-0.0173363	0.995941		-2.57889	1.45838e-20	DOWN	-0.941507	0.000327278		-1.72909	4.02393e-11	DOWN	-0.989787	0.000447795		-1.46753	3.89095e-08	DOWN	-1.31447	1.46288e-08	DOWN	-1.1939	1.94989e-05	DOWN	-0.594215	0.0089784		-2.00356	0.000416996	DOWN	0.385842	0.217569		-2.39011
gene690	b0680	glnS	protein_coding	glutamyl-tRNA, synthetase	1665	706093	707757	0	amino acid -activation	-1.23276	8.00051e-06	DOWN	-0.726936	7.75301e-07		-0.21825	0.509074		0.118179	0.425227		-0.517042	0.00104283		-0.803468	2.42421e-07		0.400998	0.0204778		-0.569965	0.00030298		-0.210743	0.136351		-0.69904	2.69778e-05		-0.0799245	0.637896		-0.193313	0.644888		0.323287	0.0653509		0.0204841
gene691	b0681	chiP	protein_coding	chitoporin%2C, uptake, of, chitosugars	1407	708334	709740	ybfM	Beta barrel porins (The Outer Membrane Porin (OMP) Functional Superfamily)	-1.0442	0.170582		0.872662	0.0036053		0.635389	0.284908		-0.657278	0.106396		0.776464	0.0242179		0.250334	0.491446		-0.863916	0.0625339		-0.142591	0.716765		-0.589336	0.0901282		0.0519395	0.897503		-0.032362	0.942691		-3.05406	0.000910755	DOWN	-0.685928	0.129519		-2.56655
gene692	b0682	chiQ	protein_coding	chitosugar-induced, verified, lipoprotein	327	709790	710116	0	0	0.874429	0.347875		1.05694	0.00266516	UP	0.991504	0.156361		-0.153854	0.743599		1.0527	0.0134022		1.07512	0.0089787	UP	0.0635916	0.922635		0.301806	0.485215		-0.0296837	0.943999		-0.521471	0.245923		0.81736	0.0310279		-1.32715	0.286129		-1.35565	0.0261546		0.329816
gene693	b0683	fur	protein_coding	ferric, iron, uptake, regulon, transcriptional, repressor%3B, autorepressor	447	710200	710646	0	activator ; repressor ; regulon ; Transcription related	-0.402141	0.128412		-0.331776	0.0166966		-0.0852249	0.8494		1.10803	1.33745e-14	UP	0.333488	0.0249041		0.240048	0.100961		0.0505985	0.805366		0.956108	9.74499e-10		0.224776	0.0832222		0.589687	0.000273203		-0.0232142	0.890814		0.695479	0.0261473		0.0582605	0.763067		0.456587
gene694	b4637	uof	protein_coding	ryhB-regulated, fur, leader, peptide	87	710639	710725	0	posttranscriptional	0.591904	0.472231		-0.326019	0.300801		0.129297	0.928209		0.690289	0.033185		-0.704424	0.0629062		-0.625792	0.0843876		-0.0975236	0.861871		1.32909	7.17763e-05	UP	0.143356	0.694973		0.852414	0.0110059		0.113629	0.774352		-0.825269	0.421887		0.137584	0.809689		0.952588
gene695	b0684	fldA	protein_coding	flavodoxin, 1	531	710935	711465	0	electron donors	-1.94374	8.01504e-13	DOWN	-0.738106	7.74659e-08		-0.0934396	0.838772		1.51454	8.70396e-23	UP	-0.527704	0.000230031		-0.757685	8.77338e-08		-0.243567	0.145481		0.32742	0.0278166		-1.22563	5.56672e-19	DOWN	-0.230221	0.151672		-0.370141	0.00224656		0.640807	0.0433082		0.0840752	0.653207		0.136174
gene696	b0685	ybfE	protein_coding	LexA-regulated, protein%2C, CopB, family	294	711605	711898	0	SOS response	0.89933	0.0790702		0.420259	0.030888		0.306927	0.457611		2.08679	2.2023e-23	UP	1.313	3.37761e-10	UP	1.94275	1.7186e-19	UP	1.19722	3.29132e-07	UP	1.40044	3.88387e-11	UP	1.37206	5.37977e-13	UP	0.910059	1.35927e-05		0.151825	0.503305		-1.28995	0.0239103		-0.483042	0.0810823		-0.0739064
gene697	b0686	ybfF	protein_coding	acyl-CoA, esterase	765	712038	712802	0	UNCLASSIFIED	-1.5973	2.75052e-07	DOWN	-0.566074	1.2967e-05		-0.191534	0.484995		-0.390789	0.00476847		-0.0761242	0.629286		-0.379298	0.00613493		-0.0439619	0.832694		0.133743	0.375184		-0.2304	0.0814421		-0.241164	0.0987889		-0.270545	0.0258776		0.621889	0.0349294		0.735574	1.27651e-07		-0.0133947
gene698	b0687	seqA	protein_coding	negative, modulator, of, initiation, of, replication	546	712987	713532	hsm-1	DNA replication	-0.817762	0.00078198		-0.582237	2.02479e-06		-0.212273	0.38411		-0.867769	1.49448e-11		0.0174785	0.913587		-0.377929	0.00313556		-0.00220002	0.991064		-0.462305	0.000583307		-0.326986	0.00500814		-0.292243	0.0360839		0.0413556	0.779873		0.669973	0.0169611		0.182829	0.211872		0.285741
gene699	b0688	pgm	protein_coding	phosphoglucomutase	1641	713558	715198	blu	misc. glucose metabolism ; carbon compounds	-0.553552	0.0113421		-0.407095	0.00046037		-0.0766857	0.844947		-1.64174	4.10412e-33	DOWN	-0.317655	0.0110702		-1.15986	4.77354e-19	DOWN	0.00307784	0.986533		-0.542982	1.23799e-05		-0.41038	0.000160599		-0.564935	1.83144e-05		0.193612	0.0828797		-0.00494817	0.988936		0.183902	0.196095		0.0644176
gene700	b0689	ybfP	protein_coding	lipoprotein	495	715412	715906	0	0	0.165054	0.861564		0.809708	0.00323873		0.510245	0.389393		-1.78199	1.10403e-05	DOWN	0.75838	0.0159539		1.47417	2.29374e-07	UP	0.239101	0.591151		0.288621	0.378293		0.150015	0.640893		0.668667	0.0221761		0.588555	0.0388815		-1.60845	0.126269		-1.22261	0.0058202	DOWN	0.927478
gene703	b0692	potE	protein_coding	putrescine/proton, symporter:, putrescine/ornithine, antiporter	1320	716946	718265	0	membrane ; polyamine biosynthesis ; amines ; Porters (Uni-, Sym- and Antiporters)	1.94473	0.00554878	UP	0.73756	0.00920697		0.0295968	0.989651		1.6559	1.43984e-08	UP	0.901525	0.0045041		1.09201	0.000327617	UP	0.208893	0.685316		1.2364	5.55638e-05	UP	1.43108	3.50968e-07	UP	1.22036	9.33384e-05	UP	0.198065	0.570632		1.08472	0.18358		-0.00299841	0.997215		0.159679
gene704	b0693	speF	protein_coding	ornithine, decarboxylase, isozyme%2C, inducible	2199	718262	720460	0	amino acids	2.99372	0.000609839	UP	0.906063	0.0195026		-0.317225	0.843094		1.49272	0.000258968	UP	0.874362	0.0556827		1.25813	0.00315639	UP	0.322399	0.630242		0.504857	0.298574		1.0469	0.00985149	UP	1.22607	0.00578812	UP	0.348643	0.464083		-1.0331	0.463295		-0.0683707	0.929844		0.108221
gene705	b4590	ybfK	protein_coding	uncharacterized, protein	258	720583	720840	0	0	2.67745	0.0798317		1.11915	0.132638		-0.517314	0.850409		0.407972	0.625443		-0.101331	0.919149		-0.377691	0.677043		-0.876891	0.445979		0.622661	0.497752		1.9311	0.00754751	UP	-0.169673	0.874989		0.390943	0.669331		-1.06682	0.648864		-0.00584692	0.997245		0.57475
gene706	b0694	kdpE	protein_coding	response, regulator, in, two-component, regulatory, system, with, KdpD	678	721056	721733	0	two component regulatory systems (external signal) ; activator ; operon ; Transcription related	1.22818	0.00217063	UP	0.417339	0.0166948		-0.239373	0.575828		-0.265101	0.2282		0.169113	0.403594		0.815674	3.64168e-06		0.385483	0.128788		0.465009	0.0142657		0.873281	4.33002e-07		0.316719	0.11578		0.0902522	0.683834		0.977539	0.021216		0.263439	0.275095		0.247622
gene707	b0695	kdpD	protein_coding	fused, sensory, histidine, kinase, in, two-component, regulatory, system, with, KdpE:, signal, sensing, protein	2685	721730	724414	kac	two component regulatory systems (external signal) ; covalent modification, demodification, maturation ; membrane ; posttranslational modification	1.92072	2.4726e-10	UP	0.239192	0.0977677		0.00153535	0.998699		0.475032	0.0018226		0.533209	0.000716701		0.87513	1.29635e-08		0.0624592	0.796904		0.38	0.019183		1.0273	4.87181e-13	UP	0.218599	0.193118		0.217651	0.127207		0.784349	0.0199551		-0.0437338	0.849783		0.289116
gene708	b0696	kdpC	protein_coding	potassium, translocating, ATPase%2C, subunit, C	573	724407	724979	kac	membrane ; The P-type ATPase (P-ATPase) Superfamily	2.02085	0.0105495		0.873391	0.00707622		-0.00162855	0.998699		1.08123	0.00144735	UP	0.512607	0.155129		1.4692	7.35528e-06	UP	0.42798	0.388302		0.62708	0.0910201		1.29118	0.000107647	UP	0.157969	0.704314		0.72513	0.0384854		1.42578	0.147991		-0.433741	0.450815		-0.156572
gene709	b0697	kdpB	protein_coding	potassium, translocating, ATPase%2C, subunit, B	2049	724988	727036	kac	membrane ; The P-type ATPase (P-ATPase) Superfamily	2.3697	0.000316224	UP	0.906965	0.000822865		-0.140853	0.900672		0.96229	0.00115809		0.128382	0.705935		0.296499	0.334391		-0.195952	0.697449		0.133172	0.732192		0.637802	0.0294366		-0.0801418	0.836761		0.285455	0.342895		1.21849	0.114011		-0.244673	0.610508		0.479765
gene710	b0698	kdpA	protein_coding	potassium, translocating, ATPase%2C, subunit, A	1674	727059	728732	kac	membrane ; The P-type ATPase (P-ATPase) Superfamily	3.47285	0.0080421	UP	1.52776	0.00289786	UP	-0.436875	0.838772		0.437287	0.521909		-0.015365	0.982966		0.183594	0.779184		0.214715	0.8298		-0.602486	0.462029		0.513639	0.414031		0.281901	0.710184		-0.254507	0.728353		1.59638	0.354273		-1.49917	0.109727		-0.303457
gene712	b0699	ybfA	protein_coding	DUF2517, family, protein	207	729134	729340	0	0	-4.46201	0.0105961		-0.0669236	0.897824		1.69574	0.0214741		0.841171	0.0672062		1.42798	0.00974439	UP	0.384419	0.530707		0.532651	0.387325		-0.437962	0.423417		-1.43274	0.00726105	DOWN	0.360986	0.49593		1.10573	0.016894		-2.06879	0.298378		-1.87095	0.0331314		-1.04128
gene713	b0700	rhsC	protein_coding	Rhs, protein, with, putative, toxin, domain%3B, putative, neighboring, cell, growth, inhibitor	4194	729583	733776	0	0	0.412815	0.518852		0.585335	0.0305547		0.740462	0.0878705		0.815582	0.00375572		1.84989	4.11427e-10	UP	2.47826	2.84269e-16	UP	1.16282	0.000351536	UP	1.48377	3.00267e-07	UP	1.13645	6.48733e-06	UP	0.8605	0.00388166		1.03084	2.17634e-05	UP	-2.19667	0.00342729	DOWN	-0.47286	0.176264		-0.481374
gene714	b0702	ybfB	protein_coding	putative, membrane, protein	327	733776	734102	0	0	1.59495	0.141615		0.865479	0.0584114		0.177866	0.946868		1.82396	0.000126391	UP	2.33409	5.79881e-07	UP	2.30527	3.84194e-07	UP	1.28856	0.0382679		2.5203	1.24776e-08	UP	1.81267	4.93567e-05	UP	1.7005	0.000501222	UP	1.04335	0.0255268		-2.17319	0.172936		-0.0302362	0.973581		-0.376561
gene716	b0704	ybfC	protein_coding	putative, secreted, protein	570	735650	736219	0	0	3.1201	0.00330505	UP	1.7905	1.66596e-05	UP	0.0358837	0.995941		2.63865	1.1819e-09	UP	0.950385	0.0698066		1.82153	8.64e-05	UP	0.968715	0.117424		1.94254	6.16315e-05	UP	1.92558	3.04897e-05	UP	1.615	0.000823706	UP	0.787539	0.0889083		0.530018	0.753127		-1.26942	0.117008		0.600759
gene719	b0706	ybfD	protein_coding	H, repeat-associated, putative, transposase	762	738092	738853	0	0	3.67482	0.000585397	UP	1.19979	0.0194		0.0794559	0.985967		0.389545	0.545361		0.493027	0.503868		1.59131	0.00449077	UP	1.34941	0.0448338		1.73817	0.00118231	UP	1.33131	0.0137311		1.13407	0.0483013		0.743958	0.194012		0.79436	0.649023		0.395821	0.661119		0.381201
gene720	b0707	ybgA	protein_coding	DUF1722, family, protein	510	739001	739510	tkp	0	-1.17307	0.0428265		-0.552393	0.0142652		0.386721	0.323247		-1.60916	7.806e-08	DOWN	-3.06251	2.19914e-20	DOWN	-3.30234	4.04763e-21	DOWN	-2.25328	8.00576e-10	DOWN	-1.06091	0.00181984	DOWN	-2.83495	2.00438e-11	DOWN	-2.1612	3.51943e-08	DOWN	-2.01234	3.20502e-16	DOWN	1.13427	0.0297817		0.414544	0.170554		0.630833
gene721	b0708	phr	protein_coding	deoxyribodipyrimidine, photolyase%2C, FAD-binding	1419	739507	740925	phrB	DNA repair	-0.237737	0.528213		-0.261797	0.10311		0.254829	0.423739		-1.10524	2.12201e-09	DOWN	-1.83579	7.93978e-19	DOWN	-1.77055	2.34635e-18	DOWN	-1.48677	2.96712e-11	DOWN	-0.702039	0.000615648		-0.795118	1.1819e-05		-0.350635	0.0728935		-1.42008	2.26245e-18	DOWN	0.24463	0.590906		0.200126	0.351553		0.106382
gene722	b0709	dtpD	protein_coding	dipeptide, and, tripeptide, permease, D	1482	741075	742556	ybgH	membrane ; amino acids ; Porters (Uni-, Sym- and Antiporters)	1.57189	0.0156328		0.885538	0.000769604		-0.0153287	0.998699		1.14897	3.62098e-05	UP	0.797371	0.00418554		0.345196	0.242367		0.563109	0.173966		0.612293	0.0488205		1.18132	5.54308e-06	UP	0.699433	0.0161779		0.323343	0.267969		0.702092	0.384754		-0.242164	0.589317		0.175798
gene723	b0710	ybgI	protein_coding	NIF3, family, metal-binding, protein	744	742827	743570	0	0	-2.20656	1.60209e-06	DOWN	-0.928431	6.61647e-06		-0.344904	0.393026		-1.19548	4.00694e-08	DOWN	-1.54943	5.63478e-11	DOWN	-1.81633	1.01195e-13	DOWN	-1.14611	4.84303e-06	DOWN	-1.73755	3.35053e-11	DOWN	-1.45948	2.75617e-10	DOWN	-0.532716	0.0197926		-0.531921	0.00407517		1.70279	0.000177125	UP	0.795624	0.000319925		0.808052
gene724	b0711	ybgJ	protein_coding	putative, allophanate, hydrolase%2C, subunit, 1	657	743593	744249	0	0	-3.00719	4.07232e-09	DOWN	-0.802016	5.40364e-05		-0.300708	0.457611		-2.12326	8.3052e-17	DOWN	-1.76971	1.00444e-13	DOWN	-1.72128	1.87093e-13	DOWN	-0.987222	5.5878e-05		-1.79896	1.05294e-11	DOWN	-1.34167	4.49297e-09	DOWN	-0.653892	0.00306658		-0.587935	0.000915662		1.43341	0.000927951	UP	0.516007	0.0199964		0.735061
gene725	b0712	ybgK	protein_coding	putative, allophanate, hydrolase%2C, subunit, 2	933	744243	745175	0	0	-1.49866	7.82582e-06	DOWN	-0.871804	1.11117e-07		-0.311323	0.301747		-1.83205	5.34371e-20	DOWN	-1.36984	1.88704e-13	DOWN	-1.63438	5.56178e-18	DOWN	-1.10844	3.1642e-08	DOWN	-1.54175	6.11647e-14	DOWN	-1.35651	1.40498e-14	DOWN	-0.878946	1.2948e-06		-0.377619	0.0106337		1.07217	0.00335147	UP	0.613012	0.000492324		0.373971
gene726	b0713	ybgL	protein_coding	UPF0271, family, protein	735	745165	745899	0	0	-1.49599	2.30026e-05	DOWN	-0.71335	9.6316e-06		-0.428535	0.0806344		-1.86298	5.67081e-18	DOWN	-1.05284	2.90626e-09	DOWN	-1.255	3.141e-12	DOWN	-0.634943	0.00151758		-1.03827	1.08697e-07	DOWN	-0.765404	3.5656e-06		-0.663682	0.000210416		-0.180947	0.251918		0.649695	0.0703984		0.466218	0.00664325		0.147737
gene727	b0714	nei	protein_coding	endonuclease, VIII, and, 5-formyluracil/5-hydroxymethyluracil, DNA, glycosylase	792	745935	746726	0	DNA repair	-0.393402	0.395191		-0.267589	0.1728		-0.188941	0.694677		-2.14491	1.89034e-13	DOWN	-0.800161	0.00024042		-0.671918	0.00150987		-0.317162	0.2588		-0.777387	0.0012637		-0.530907	0.0108064		-0.273804	0.21795		-0.0742503	0.747503		-0.0707309	0.905558		0.367888	0.10429		0.208305
gene728	b0715	abrB	protein_coding	regulator, of, aidB, expression%3B, inner, membrane, protein	1047	746723	747769	ybgN	transcriptional level ; membrane ; Putative uncharacterized transport protein	-5.26233	1.71452e-08	DOWN	-1.05076	0.0028544	DOWN	-0.101844	0.953971		-2.18733	9.7562e-06	DOWN	-0.523606	0.211063		-1.47984	0.000269469	DOWN	-1.33761	0.00656815	DOWN	-1.47905	0.000537208	DOWN	-3.43655	1.7869e-11	DOWN	-0.894707	0.0267004		0.0535895	0.903462		-1.67652	0.0438343		-1.11389	0.0114685		-2.02087
gene729	b0716	ybgO	protein_coding	putative, fimbrial, protein	1062	747921	748982	0	0	1.25681	0.338115		0.846511	0.101152		-1.22058	0.383321		1.3316	0.0135506		1.14516	0.0416912		1.33374	0.0133718		0.726276	0.370458		1.26285	0.0199244		1.39303	0.0071804	UP	0.78021	0.191515		0.233426	0.73653		-1.74409	0.326126		-0.605047	0.516059		0.458735
gene730	b0717	ybgP	protein_coding	putative, periplasmic, pilin, chaperone	729	748979	749707	0	chaperoning, repair (refolding)	3.30285	0.00363874	UP	0.914443	0.0548994		-0.211868	0.933327		1.23407	0.0169272		0.67331	0.269347		1.7762	0.000470356	UP	-0.0638837	0.939732		0.164769	0.822657		1.65796	0.00139317	UP	1.20551	0.0405461		0.0570931	0.936502		0.871116	0.618074		-0.535971	0.569163		0.594499
gene731	b0718	ybgQ	protein_coding	putative, outer, membrane, protein	2448	749722	752169	0	UNCLASSIFIED	5.16545	3.88649e-05	UP	1.99668	0.000262111	UP	0.0306051	0.998699		2.48844	1.18719e-05	UP	1.6319	0.00770291	UP	2.73512	1.57106e-06	UP	-0.149704	0.886122		2.31662	3.10234e-05	UP	3.35053	1.18963e-10	UP	2.17498	0.00023057	UP	0.77503	0.224583		0.361308	0.875029		-0.385277	0.719053		1.21025
gene732	b0719	ybgD	protein_coding	putative, fimbrial-like, adhesin, protein	567	752229	752795	0	pilus	6.76861	3.02521e-06	UP	1.896	0.00220968	UP	0.644424	0.769359		2.45866	0.000136435	UP	1.76988	0.0176725		3.87973	2.73712e-09	UP	0.87057	0.353345		2.64302	6.29745e-06	UP	3.86338	1.08931e-11	UP	3.02553	4.1138e-07	UP	0.623073	0.431585		2.49575	0.234732		-1.30654	0.239615		2.60844
gene733	b0720	gltA	protein_coding	citrate, synthase	1284	753185	754468	glut ; icdB	TCA cycle	-1.19616	0.112629		-0.397859	0.33336		-0.769695	0.313814		-1.05091	0.00423834	DOWN	-0.809846	0.0521297		-1.53167	0.000102232	DOWN	-0.666381	0.168128		-1.71124	4.0903e-05	DOWN	-0.4226	0.278666		-1.28127	0.00467747	DOWN	-1.45321	2.24418e-05	DOWN	1.62921	0.108998		0.152234	0.803013		1.05231
gene734	b0721	sdhC	protein_coding	succinate, dehydrogenase%2C, membrane, subunit%2C, binds, cytochrome, b556	390	755177	755566	cybL ; cybA ; dhsC	membrane ; cytochromes ; TCA cycle ; aerobic respiration	-0.474607	0.580532		-0.480327	0.260516		-0.613916	0.488682		0.370284	0.401343		1.89203	6.13179e-06	UP	2.16752	1.76036e-07	UP	2.35548	4.13778e-07	UP	1.87788	1.51211e-05	UP	2.20183	8.31864e-09	UP	0.731396	0.109636		1.34886	9.53387e-05	UP	2.0289	0.0230509		-0.14299	0.798431		2.09627
gene735	b0722	sdhD	protein_coding	succinate, dehydrogenase%2C, membrane, subunit%2C, binds, cytochrome, b556	348	755560	755907	cybS ; dhsD	membrane ; cytochromes ; TCA cycle ; aerobic respiration	-0.973999	0.307797		-0.764784	0.095527		-0.825921	0.346443		-0.68602	0.212614		1.81203	1.10935e-05	UP	1.56442	0.000104142	UP	2.16008	6.96068e-06	UP	2.66007	2.80241e-10	UP	1.74487	7.3542e-07	UP	0.601386	0.153309		1.15327	0.000979235	UP	1.47684	0.108852		-0.43289	0.398097		2.03353
gene736	b0723	sdhA	protein_coding	succinate, dehydrogenase%2C, flavoprotein, subunit	1767	755907	757673	dhsA	membrane ; TCA cycle ; aerobic respiration ; electron donors	-1.98847	0.0078862	DOWN	-0.514767	0.194903		-0.631422	0.434008		-1.46992	0.000338793	DOWN	1.20582	0.00475065	UP	1.01093	0.0155033		1.45755	0.00154921	UP	1.04593	0.0189819		0.810016	0.0403935		0.0628619	0.908906		0.839432	0.0230155		0.683247	0.538465		-0.629043	0.185133		1.41542
gene737	b0724	sdhB	protein_coding	succinate, dehydrogenase%2C, FeS, subunit	717	757689	758405	dhsB	membrane ; TCA cycle ; aerobic respiration ; electron donors	-1.5511	0.0453825		-0.50701	0.206661		-0.589869	0.484995		-1.3575	0.00181414	DOWN	1.07388	0.0118611		0.826	0.0483656		1.11175	0.0166547		0.906511	0.0408339		0.409883	0.29546		-0.25479	0.617759		0.84472	0.0213589		0.876265	0.405362		-1.01834	0.0207263		1.32796
gene738	b0726	sucA	protein_coding	2-oxoglutarate, decarboxylase%2C, thiamine, triphosphate-binding	2802	758706	761507	lys ; lys+met	TCA cycle	-1.8855	0.0144338		-0.769115	0.0603262		-0.722798	0.387313		-2.8246	2.04094e-12	DOWN	-0.184422	0.712657		-1.19378	0.00415547	DOWN	-0.125324	0.835721		-1.26298	0.00317593	DOWN	-1.39673	0.000227589	DOWN	-1.67202	0.00030009	DOWN	0.296805	0.508855		1.48992	0.169791		-0.204385	0.737399		1.04749
gene739	b0727	sucB	protein_coding	dihydrolipoyltranssuccinase	1218	761522	762739	0	TCA cycle	-1.83458	0.0123694		-0.541073	0.181806		-0.597735	0.488682		-2.78344	6.61663e-13	DOWN	0.191172	0.692813		-1.04295	0.00931142	DOWN	-0.263019	0.635348		-1.84634	5.33751e-06	DOWN	-1.88531	1.4628e-07	DOWN	-1.7051	0.000114614	DOWN	0.539757	0.170995		1.22113	0.236789		0.0484505	0.93936		0.750682
gene740	b0728	sucC	protein_coding	succinyl-CoA, synthetase%2C, beta, subunit	1167	763014	764180	0	TCA cycle	-1.9414	0.0144348		-0.0193228	0.969054		-0.561163	0.553453		-3.16707	1.50346e-12	DOWN	0.301927	0.548332		-0.591376	0.184315		-0.245851	0.68173		-2.13724	1.62477e-06	DOWN	-1.98052	3.22331e-07	DOWN	-1.80242	0.000173802	DOWN	0.371257	0.413857		1.41447	0.206253		-0.0371313	0.960187		0.782008
gene741	b0729	sucD	protein_coding	succinyl-CoA, synthetase%2C, NAD(P)-binding%2C, alpha, subunit	870	764180	765049	0	TCA cycle	-1.10679	0.170355		0.100256	0.841486		-0.528046	0.582614		-3.20249	2.58693e-12	DOWN	0.0920772	0.86275		-0.658495	0.135126		-0.396111	0.480309		-2.40727	7.28895e-08	DOWN	-2.21904	1.12074e-08	DOWN	-2.00235	2.15342e-05	DOWN	0.31507	0.495658		1.74861	0.101358		0.130042	0.842082		0.960741
gene742	b0730	mngR	protein_coding	transcriptional, repressor, for, the, mannosyl-D-glycerate, catabolic, operon	723	765153	765875	ybgB ; farR	repressor ; TCA cycle ; Transcription related	-1.36562	0.00129371	DOWN	-0.549425	0.000554668		0.122944	0.789596		0.223163	0.168718		-0.590316	0.000678574		-0.589997	0.000492472		-0.104945	0.663512		-0.0286975	0.89645		-0.0829514	0.646825		0.343214	0.051489		-0.384384	0.00936572		-0.341401	0.46288		-0.128891	0.601508		0.165946
gene743	b0731	mngA	protein_coding	fused, 2-O-a-mannosyl-D-glycerate, specific, PTS, enzymes:, IIA, component/IIB, component/IIC, component	1977	765984	767960	frx ; hrsA	membrane ; carbon compounds ; Phosphotransferase Systems (PEP-dependent PTS) ; temperature extremes	1.85592	0.227105		1.75496	0.00106296	UP	-1.45207	0.337648		1.38109	0.018654		0.761863	0.238069		0.911025	0.14245		-0.594321	0.525389		0.610999	0.383036		0.588104	0.365241		-0.0914244	0.908708		-0.219572	0.781208		-0.73004	0.742787		-0.943997	0.350734		-0.115089
gene744	b0732	mngB	protein_coding	alpha-mannosidase	2634	767978	770611	ybgG	carbon compounds	1.73849	3.29894e-06	UP	0.578664	0.000665981		0.18939	0.663079		0.325325	0.084851		0.37099	0.0567941		0.852909	2.68445e-06		-0.1473	0.609282		0.263208	0.21237		0.542165	0.00205113		0.349268	0.0809885		0.0484719	0.834738		0.432125	0.365728		0.109542	0.683597		0.146847
gene745	b0733	cydA	protein_coding	cytochrome, d, terminal, oxidase%2C, subunit, I	1569	771458	773026	cyd-1	membrane ; electron acceptors	-3.15635	2.00829e-10	DOWN	-1.40911	1.62153e-07	DOWN	0.444405	0.470672		-1.87012	5.37729e-13	DOWN	-1.49964	8.55564e-08	DOWN	-1.33534	1.46934e-06	DOWN	-1.19213	7.69825e-05	DOWN	-0.85711	0.00209275		-1.64495	4.29465e-11	DOWN	-0.714358	0.0166098		-0.349146	0.184776		-0.976916	0.132728		0.0346252	0.934628		-1.84888
gene746	b0734	cydB	protein_coding	cytochrome, d, terminal, oxidase%2C, subunit, II	1140	773042	774181	cyd-2	membrane ; electron acceptors	-1.95863	0.000110407	DOWN	-1.10977	5.60431e-05	DOWN	0.540632	0.349432		-2.96845	6.36086e-25	DOWN	-1.73251	2.22804e-09	DOWN	-1.47403	2.75e-07	DOWN	-1.15139	0.000195935	DOWN	-0.841692	0.00309859		-1.41674	2.36814e-08	DOWN	-0.921431	0.00217788		-0.30813	0.269571		-1.4416	0.0217435		0.189369	0.62777		-1.74173
gene747	b4515	cydX	protein_coding	cytochrome, d, (bd-I), ubiquinol, oxidase, subunit, X	114	774196	774309	ybgT	0	-2.58719	0.00214057	DOWN	-0.893429	0.00154409		0.544758	0.342774		-3.35427	5.77795e-13	DOWN	-1.68254	5.76192e-06	DOWN	-1.74477	2.64414e-06	DOWN	-0.729469	0.0542662		-1.39327	0.000129474	DOWN	-2.1041	8.41852e-09	DOWN	-0.911343	0.00797999		-0.408169	0.198096		-2.52219	0.00691062	DOWN	-0.20078	0.713272		-1.6842
gene748	b0735	ybgE	protein_coding	putative, inner, membrane, protein, in, cydABX-ybgE, operon	294	774309	774602	0	0	-0.309857	0.545493		-0.423143	0.0794762		0.781587	0.0362828		-2.52491	5.57295e-17	DOWN	-1.48458	4.1181e-08	DOWN	-1.17386	4.71273e-06	DOWN	-0.469725	0.115274		-0.521745	0.052192		-1.01274	2.77648e-05	DOWN	-0.450587	0.0981395		-0.153938	0.562319		-1.21905	0.0296369		0.278459	0.352282		-1.1482
gene749	b0736	ybgC	protein_coding	acyl-CoA, thioester, hydrolase	405	774752	775156	0	UNCLASSIFIED	0.699561	0.119455		-0.300137	0.109475		0.0142125	0.994291		0.625422	0.000657563		1.11721	2.06414e-08	UP	1.28245	7.22864e-11	UP	1.05002	1.77079e-06	UP	1.41904	4.22513e-12	UP	0.663742	0.000198731		1.21477	4.55083e-09	UP	0.284493	0.117587		-0.451774	0.434835		-0.680817	0.00684026		-0.106079
gene750	b0737	tolQ	protein_coding	membrane, spanning, protein, in, TolA-TolQ-TolR, complex	693	775153	775845	fii ; tolP	membrane ; prophage genes and phage related functions ; colicin related	1.67128	1.99263e-05	UP	-0.328254	0.07482		-0.23631	0.558673		0.110684	0.565091		1.12725	1.68427e-08	UP	1.0459	8.51891e-08	UP	0.959351	7.03368e-06		1.71619	5.95639e-16	UP	0.841702	1.56686e-06		1.16156	2.59712e-08	UP	0.380292	0.0249464		-0.318055	0.555642		-0.544899	0.0179947		0.0102733
gene751	b0738	tolR	protein_coding	membrane, spanning, protein, in, TolA-TolQ-TolR, complex	429	775849	776277	0	membrane ; prophage genes and phage related functions	0.947057	0.0657758		-0.320553	0.142437		-0.25652	0.613431		-0.470281	0.0441727		1.1307	5.40248e-07	UP	1.26632	1.21897e-08	UP	1.02534	4.28719e-05	UP	1.10342	1.89611e-06	UP	0.706606	0.000760947		1.07465	4.28747e-06	UP	0.446586	0.0257753		-0.0877191	0.907241		-0.363489	0.239615		0.367904
gene752	b0739	tolA	protein_coding	membrane, anchored, protein, in, TolA-TolQ-TolR, complex	1266	776342	777607	cim ; excC ; lky ; tol-2	membrane ; prophage genes and phage related functions ; colicin related	1.93524	1.7129e-08	UP	0.000812071	0.99582		-0.0923722	0.866959		-0.800963	2.53987e-06		0.922839	3.67812e-07		1.29823	2.53994e-12	UP	1.16321	3.69735e-09	UP	0.927097	4.07244e-07		0.87629	5.26604e-08		1.23788	4.13784e-10	UP	0.450737	0.00250611		-0.88618	0.0323531		-0.693548	0.000453523		0.236254
gene753	b0740	tolB	protein_coding	periplasmic, protein	1293	777740	779032	lky ; lkyA ; tol-3	prophage genes and phage related functions ; colicin related ; Beta barrel porins (The Outer Membrane Porin (OMP) Functional Superfamily)	1.52911	1.85678e-07	UP	0.263742	0.091024		-0.101508	0.838772		-0.856594	5.0857e-09		0.946335	1.64855e-08		0.875328	1.18927e-07		0.755848	1.35161e-05		1.19714	9.54268e-12	UP	0.643795	1.10539e-05		0.674233	0.000134837		0.538941	6.56978e-05		-0.426583	0.252305		-0.175755	0.345326		-0.253911
gene754	b0741	pal	protein_coding	peptidoglycan-associated, outer, membrane, lipoprotein	522	779067	779588	excC	prophage genes and phage related functions	0.377612	0.31759		0.636522	0.00154115		-0.208485	0.664481		-1.79217	2.9623e-19	DOWN	0.678709	0.00122713		1.09053	3.08183e-07	UP	0.650187	0.00367511		-0.17915	0.418881		-0.516536	0.00392747		0.355582	0.128799		0.814124	2.44519e-06		-0.538101	0.262874		-0.0744662	0.789722		-0.494418
gene755	b0742	ybgF	protein_coding	periplasmic, TolA-binding, protein	792	779598	780389	ybgF	inhibition / activation of enzymes	0.96048	0.00505323		-0.0178549	0.934094		-0.28211	0.450279		-1.65566	1.08036e-16	DOWN	0.82917	1.90799e-05		1.39625	5.53283e-12	UP	0.76319	0.000220328		0.516168	0.00845338		0.53242	0.00168513		0.678436	0.0011762		0.887141	3.82785e-08		-0.0788815	0.885695		-0.0932623	0.706052		0.0915649
gene763	b0750	nadA	protein_coding	quinolinate, synthase%2C, subunit, A	1044	782085	783128	nicA	nicotinamide adenine dinucleotide	-0.64551	0.117575		0.186481	0.312906		-0.0061975	0.998699		0.932166	3.37798e-07		-0.00851064	0.970981		-0.190529	0.350867		-0.135916	0.652134		-0.588578	0.0081508		-0.448116	0.0252109		-0.022328	0.921249		-0.175937	0.387352		-0.142701	0.795082		-0.140732	0.601183		-0.159918
gene764	b0751	pnuC	protein_coding	nicotinamide, riboside, transporter	720	783166	783885	0	membrane ; nucleotide and nucleoside conversions ; Transporters of Unknown Classification	-0.460498	0.267595		-0.239844	0.195787		0.0502874	0.954098		-0.561167	0.00613918		-0.512119	0.0110751		-0.875723	2.06787e-05		-0.64072	0.0116407		-0.993371	5.13804e-05		-0.947156	8.08888e-06		0.222231	0.290599		-0.565372	0.000858111		0.221524	0.661033		0.00504334	0.989445		-0.448896
gene765	b0752	zitB	protein_coding	zinc, efflux, system	942	783882	784823	ybgR	membrane ; Porters (Uni-, Sym- and Antiporters)	-1.29965	0.000987357	DOWN	-0.504434	0.00230016		-0.0737069	0.908376		-0.621512	0.00130259		-0.808331	1.51132e-05		-0.99096	1.38093e-07		-0.683522	0.00203192		-1.12768	8.82405e-07	DOWN	-0.993323	1.59759e-06		-0.178286	0.391311		-0.350358	0.0292366		1.52993	1.91968e-05	UP	0.710952	0.000151936		0.111458
gene766	b0753	ybgS	protein_coding	putative, periplasmic, protein	381	784937	785317	0	0	4.2906	2.47763e-11	UP	0.405048	0.175767		0.573659	0.331577		1.17214	9.29862e-05	UP	-1.45678	0.00217703	DOWN	-1.22517	0.00373328	DOWN	-1.83618	3.01549e-05	DOWN	-1.23154	0.0092206	DOWN	-2.39971	5.30324e-06	DOWN	-0.620103	0.161827		-1.24091	0.000135814	DOWN	4.40568	1.14718e-09	UP	0.691849	0.138302		1.95833
gene767	b0754	aroG	protein_coding	3-deoxy-D-arabino-heptulosonate-7-phosphate, synthase%2C, phenylalanine, repressible	1053	785633	786685	0	phenylalanine	-1.53996	1.06146e-06	DOWN	-1.15365	4.80575e-12	DOWN	-0.191203	0.621021		-0.392567	0.012815		-1.37342	5.52336e-14	DOWN	-2.14381	1.15723e-26	DOWN	-0.0857721	0.719902		-1.29961	1.84641e-12	DOWN	-1.31435	1.02376e-15	DOWN	-0.518411	0.00522559		-0.72536	5.14804e-07		0.0764168	0.880229		0.520162	0.00461392		0.62376
gene768	b0755	gpmA	protein_coding	phosphoglyceromutase, 1	753	786843	787595	gpm	glycolysis ; central intermediary metabolism	-1.77959	6.38014e-05	DOWN	-0.275738	0.27849		-0.403743	0.423739		-1.16573	3.98633e-07	DOWN	-1.67769	2.42814e-11	DOWN	-1.69887	1.11002e-11	DOWN	-1.48309	3.13187e-08	DOWN	-2.40659	5.71181e-19	DOWN	-2.79462	3.53888e-27	DOWN	-1.64011	1.2494e-09	DOWN	-1.41542	1.29538e-11	DOWN	1.76299	0.0014566	UP	0.557557	0.0424551		0.858613
gene769	b0756	galM	protein_coding	aldose, 1-epimerase%3B, type-1, mutarotase%3B, galactose, mutarotase	1041	787797	788837	0	carbon compounds	-3.51851	3.9305e-17	DOWN	-1.80126	1.20423e-16	DOWN	0.277758	0.575937		-2.88092	3.84411e-31	DOWN	-1.47409	4.48123e-11	DOWN	-1.75081	6.30973e-15	DOWN	-0.906978	0.000129984		-1.85355	1.29055e-15	DOWN	-2.0507	3.61408e-22	DOWN	-1.55818	7.16101e-11	DOWN	-0.073992	0.77373		-2.13906	3.30474e-06	DOWN	-0.597963	0.0107291		-1.18117
gene770	b0757	galK	protein_coding	galactokinase	1149	788831	789979	galA	capsule (M and K antigens) ; colanic acid (M antigen) ; galactose metabolism ; carbon compounds	-6.57582	1.28459e-29	DOWN	-2.2573	9.64322e-16	DOWN	0.248148	0.778365		-4.88787	5.0219e-42	DOWN	-1.91395	3.82439e-11	DOWN	-2.29931	2.98798e-15	DOWN	-1.43336	2.8768e-06	DOWN	-2.39914	3.48658e-16	DOWN	-3.17701	2.8244e-29	DOWN	-1.98764	1.13178e-10	DOWN	-0.229797	0.435168		-2.42921	6.1882e-05	DOWN	-0.447209	0.179871		-1.70694
gene771	b0758	galT	protein_coding	galactose-1-phosphate, uridylyltransferase	1047	789983	791029	galB	capsule (M and K antigens) ; colanic acid (M antigen) ; galactose metabolism ; carbon compounds	-6.91792	8.43917e-32	DOWN	-2.62682	8.57245e-20	DOWN	0.220756	0.810439		-4.40657	8.13679e-41	DOWN	-2.02006	8.06234e-12	DOWN	-2.8233	1.44375e-20	DOWN	-1.5445	5.31181e-07	DOWN	-2.51129	1.50906e-17	DOWN	-3.40249	2.07724e-32	DOWN	-2.30337	8.93622e-14	DOWN	-0.373008	0.170399		-1.2391	0.0600481		0.025381	0.957758		-1.14221
gene772	b0759	galE	protein_coding	UDP-galactose-4-epimerase	1017	791039	792055	galD	capsule (M and K antigens) ; surface antigens (ECA, O antigen of LPS) ; colanic acid (M antigen) ; galactose metabolism	-6.51468	3.26153e-30	DOWN	-2.42748	8.89201e-18	DOWN	-0.000126033	0.999624		-2.02144	1.68832e-14	DOWN	-2.34194	1.13602e-15	DOWN	-3.27867	1.61123e-26	DOWN	-2.03259	4.2632e-11	DOWN	-2.56413	1.29576e-18	DOWN	-3.6801	4.57022e-37	DOWN	-2.14094	2.06844e-12	DOWN	-0.741125	0.00205404		-0.511242	0.495397		0.186789	0.633384		-0.814004
gene773	b0760	modF	protein_coding	molybdate, ABC, transporter, ATPase	1473	792316	793788	chlD ; phrA	molybdenum ; ABC superfamily ATP binding cytoplasmic component	-0.728477	0.0499756		-1.47373	2.02717e-14	DOWN	-0.492318	0.0716542		-1.04314	1.15129e-07	DOWN	-0.57054	0.00283185		-0.890756	2.09099e-06		-0.0988925	0.706958		-0.0945871	0.658713		0.135927	0.437505		0.0101538	0.962154		-0.303263	0.0670731		2.39114	7.37519e-10	UP	1.09703	7.21416e-09	UP	0.89972
gene774	b0761	modE	protein_coding	transcriptional, repressor, for, the, molybdenum, transport, operon, modABC	789	793856	794644	chlD ; modR	activator ; repressor ; operon ; molybdenum	-3.07094	3.78731e-20	DOWN	-1.57527	6.90947e-26	DOWN	-0.203818	0.408859		-0.0772237	0.562991		-0.259462	0.0595787		-0.526998	6.55046e-05		0.126107	0.469828		-0.323403	0.022027		-0.0904122	0.481023		-0.448349	0.00104708		-0.163929	0.176751		0.532527	0.057757		0.65219	7.88782e-07		-0.106744
gene775	b0762	acrZ	protein_coding	AcrAB-TolC, efflux, pump, accessory, protein%2C, membrane-associated	150	794773	794922	ybhT	adaptations	-7.12186	0.000291665	DOWN	-1.34871	0.00584417	DOWN	0.492608	0.726001		1.04696	0.0285001		-0.0303289	0.964683		0.142841	0.811554		-0.548586	0.412789		-0.152094	0.817711		-1.03111	0.0817247		-0.555324	0.357776		0.357247	0.54706		-0.424963	0.826495		0.357022	0.675008		1.64321
gene776	b0763	modA	protein_coding	molybdate, ABC, transporter, periplasmic, binding, protein%3B, chlorate, resistance, protein	774	795089	795862	0	molybdenum ; ABC superfamily, periplasmic binding component	-1.78194	0.014561		-1.44985	7.28783e-06	DOWN	-0.134743	0.919114		-1.10703	0.000636285	DOWN	-1.74179	7.26196e-07	DOWN	-2.58273	1.58553e-12	DOWN	-1.63263	2.17911e-05	DOWN	-0.59693	0.108462		-0.793437	0.019201		-0.596074	0.108944		-1.22706	2.66291e-05	DOWN	-1.51829	0.0657187		-0.355462	0.417023		-1.28644
gene777	b0764	modB	protein_coding	molybdate, ABC, transporter, permease%3B, chlorate, resistance, protein	690	795862	796551	chlJ ; tslJ	membrane ; ABC superfamily, membrane component	-1.8208	0.00859041	DOWN	-1.228	1.64208e-05	DOWN	-0.103779	0.924152		-1.94499	1.68757e-08	DOWN	-1.47157	4.79418e-07	DOWN	-2.20812	1.03758e-12	DOWN	-0.988741	0.00539314		-0.256089	0.428785		-0.247383	0.387617		-0.579572	0.0625309		-0.679419	0.00699836		-1.4565	0.0364785		-0.16365	0.682633		-0.70926
gene778	b0765	modC	protein_coding	molybdate, ABC, transporter, ATPase%3B, chlorate, resistance, protein	1059	796554	797612	chlD ; modE ; narD	molybdenum ; ABC superfamily ATP binding cytoplasmic component	-0.746006	0.169684		-0.709735	0.00247021		-0.128519	0.857405		-1.1426	1.12183e-05	DOWN	-1.09347	7.58294e-06	DOWN	-1.72107	2.74914e-11	DOWN	-0.762136	0.00969078		-0.304555	0.247519		-0.0998623	0.671804		-0.259962	0.321385		-0.264349	0.251055		-1.45887	0.00944454	DOWN	-0.146998	0.653207		-0.879293
gene779	b0766	ybhA	protein_coding	pyridoxal, phosphate, (PLP), phosphatase	819	797613	798431	0	pyridoxal 5'-phosphate salvage ; central intermediary metabolism	-0.783665	0.0479569		-0.444393	0.00629693		-0.318482	0.29828		0.432214	0.00744511		0.450853	0.00882096		-0.0787296	0.672635		1.09219	1.4784e-08	UP	-0.0827699	0.689964		0.0425604	0.809122		-0.138691	0.477071		0.135523	0.436564		-0.0103716	0.985652		-0.247876	0.255582		-0.296347
gene780	b0767	pgl	protein_coding	6-phosphogluconolactonase	996	798586	799581	ybhE	pentose pwy, oxidative branch	-0.778937	0.0160109		-0.302079	0.0732925		0.0894678	0.88681		-1.27539	3.39569e-13	DOWN	-2.23632	6.58086e-26	DOWN	-2.9011	1.20957e-36	DOWN	-1.4339	1.04385e-12	DOWN	-1.45009	2.44615e-13	DOWN	-1.97056	2.42139e-24	DOWN	-1.56758	2.29584e-15	DOWN	-1.34307	1.07019e-17	DOWN	1.67463	1.31529e-05	UP	0.918594	7.88782e-07		0.783238
gene781	b0768	ybhD	protein_coding	putative, DNA-binding, transcriptional, regulator	954	799622	800575	0	transcriptional level ; Transcription related	2.47557	0.0173336		1.2965	0.00184644	UP	0.204462	0.91681		1.94401	5.37051e-06	UP	0.526513	0.317968		0.85924	0.0721084		0.169987	0.828922		1.24693	0.00863821	UP	1.32449	0.00294452	UP	1.21749	0.0142133		0.155589	0.796677		2.34755	0.0312185		-0.422867	0.589762		1.47848
gene782	b0769	ybhH	protein_coding	putative, PrpF, family, isomerase	1053	800759	801811	0	0	6.85588	2.85957e-09	UP	1.18944	0.0353041		-0.251032	0.928164		1.21868	0.0542745		-0.048108	0.950694		0.261791	0.701535		-0.587225	0.561634		1.0106	0.165668		1.59335	0.00642018	UP	0.293758	0.713586		-0.801671	0.242545		-0.443805	0.842061		-0.772117	0.437256		2.21407
gene783	b0770	ybhI	protein_coding	putative, DASS, family, tricarboxylate, or, dicarboxylate, transporter	1434	801887	803320	0	membrane ; Porters (Uni-, Sym- and Antiporters)	4.53851	9.9198e-05	UP	1.58171	0.00412491	UP	0.342445	0.864561		2.15746	0.000142633	UP	0.416183	0.577899		0.814652	0.217386		0.898021	0.343335		-0.453311	0.583319		1.36788	0.0140984		0.171036	0.838853		-0.759024	0.297869		0.391671	0.844855		0.235173	0.809689		0.423264
gene784	b0771	ybhJ	protein_coding	aconitase, family, protein	2262	803503	805764	0	0	5.69521	4.68366e-13	UP	1.83778	1.3267e-06	UP	0.22176	0.888459		2.03739	4.36751e-07	UP	1.10013	0.00970769	UP	1.67167	3.4985e-05	UP	0.837746	0.149301		1.1003	0.00919386	UP	2.45314	3.08129e-12	UP	0.871007	0.0463337		0.0881837	0.88082		0.859682	0.452465		-0.608976	0.329119		0.517191
gene785	b0772	ybhC	protein_coding	acyl-CoA, thioesterase%2C, lipoprotein	1284	805998	807281	0	UNCLASSIFIED	0.807929	0.00722954		-0.48949	0.000836079		-0.535677	0.0169424		0.829044	1.10884e-08		0.704418	7.28896e-06		0.0984488	0.547582		0.823982	1.44055e-06		1.14543	4.20766e-12	UP	0.581724	2.30418e-05		-0.248287	0.139864		0.160467	0.282655		-0.190145	0.648864		-0.538143	0.00106843		0.0750646
gene786	b0773	ybhB	protein_coding	kinase, inhibitor, homolog%2C, UPF0098, family	477	807433	807909	0	inhibition / activation of enzymes	0.445602	0.326865		-0.334488	0.107866		-0.14684	0.822827		-0.903159	5.82663e-05		-2.27281	1.89542e-17	DOWN	-3.21144	5.15885e-25	DOWN	-2.01085	1.4411e-10	DOWN	-2.4102	1.15322e-11	DOWN	-2.15275	2.39454e-12	DOWN	-1.71884	2.35902e-09	DOWN	-1.36168	3.52424e-11	DOWN	4.06929	3.17646e-17	UP	1.81866	9.71163e-15	UP	0.973468
gene787	b0774	bioA	protein_coding	7%2C8-diaminopelargonic, acid, synthase%2C, PLP-dependent	1290	807968	809257	0	biotin	1.09203	0.213832		0.542224	0.180381		-0.610074	0.534335		-0.517865	0.249259		-1.19427	0.0111976		-2.25668	2.56062e-05	DOWN	-1.41051	0.0405604		-0.828578	0.157897		-0.522594	0.31448		-1.97413	0.00117066	DOWN	-0.702054	0.135468		5.45547	8.59774e-11	UP	4.38527	3.38116e-22	UP	1.75392
gene788	b0775	bioB	protein_coding	biotin, synthase	1041	809344	810384	0	biotin	0.444327	0.71155		0.270251	0.610413		-1.05484	0.342811		-1.69693	0.00524212	DOWN	-2.21745	0.000296952	DOWN	-3.66843	1.93421e-06	DOWN	-2.70241	0.00321475	DOWN	-3.37187	0.000784913	DOWN	-2.18021	0.00543904	DOWN	-2.89781	0.00068073	DOWN	-1.18742	0.047475		7.52201	1.28763e-12	UP	4.65139	6.47893e-18	UP	2.99062
gene789	b0776	bioF	protein_coding	8-amino-7-oxononanoate, synthase	1155	810381	811535	0	biotin	-0.211774	0.875488		0.451446	0.388864		-0.640947	0.634354		-1.66179	0.0104925		-2.04508	0.000880298	DOWN	-3.69681	3.32428e-06	DOWN	-2.20305	0.0214889		-2.59511	0.00472505	DOWN	-2.07327	0.00796032	DOWN	-2.6231	0.00246751	DOWN	-0.987	0.114781		6.04792	2.44437e-09	UP	4.39783	6.74365e-17	UP	2.41866
gene790	b0777	bioC	protein_coding	malonyl-ACP, O-methyltransferase%2C, SAM-dependent	756	811522	812277	0	biotin	0.482395	0.69404		0.247967	0.648046		-0.850803	0.519152		-2.05145	0.00343786	DOWN	-1.26608	0.0206522		-3.38654	5.79626e-06	DOWN	-2.57729	0.0123021		-2.45093	0.00454827	DOWN	-1.06247	0.100203		-2.35731	0.00425618	DOWN	-0.514173	0.44084		5.81563	7.49427e-10	UP	4.20296	1.4491e-19	UP	2.63345
gene791	b0778	bioD	protein_coding	dethiobiotin, synthetase	678	812270	812947	0	biotin	1.52522	0.137973		0.742338	0.120172		-0.447324	0.796196		-2.00758	0.00378304	DOWN	-1.50467	0.00925284	DOWN	-2.55271	0.000112247	DOWN	-1.74423	0.0458347		-2.79543	0.00247963	DOWN	-1.79614	0.0159388		-1.88955	0.00993148	DOWN	-0.701949	0.268404		6.01593	5.99603e-11	UP	4.38224	1.55813e-20	UP	2.48219
gene792	b0779	uvrB	protein_coding	exision, nuclease, of, nucleotide, excision, repair%2C, DNA, damage, recognition, component	2022	813526	815547	dar-1 ; dar-6	DNA ; DNA degradation ; DNA repair ; radiation	0.814114	0.00219759		-0.161724	0.255646		0.0330865	0.962478		0.496665	0.000206549		-0.217104	0.157448		0.0826599	0.596855		0.033682	0.872751		0.0190234	0.916117		0.67991	3.0645e-07		-0.0344734	0.84707		-0.103254	0.489962		1.30801	3.80509e-05	UP	0.996447	3.0462e-10		0.561451
gene793	b0780	ybhK	protein_coding	putative, CofD, superfamily, transferase	909	815739	816647	0	0	-0.0806884	0.79496		0.00191246	0.988105		-0.243498	0.295539		0.582695	1.84381e-06		0.529892	5.42903e-05		0.65046	4.40557e-07		0.323924	0.0346157		0.31339	0.0182247		0.396969	0.00065864		0.599849	5.61046e-06		0.360057	0.000995282		0.701703	0.0130696		-0.283766	0.0647804		0.167699
gene794	b0781	moaA	protein_coding	molybdopterin, biosynthesis, protein, A	990	817044	818033	bisA ; chlA ; chlA1 ; narA	molybdenum	-3.37329	2.17416e-09	DOWN	-0.841607	0.00172594		0.0349035	0.985967		-0.442948	0.0970928		0.0826344	0.808658		0.275371	0.35752		-0.761193	0.0166472		-1.21967	3.02484e-05	DOWN	-1.56733	2.49191e-09	DOWN	-1.13751	0.000142662	DOWN	-0.0484385	0.887462		-1.71227	0.00482142	DOWN	-0.225765	0.531539		-1.73053
gene795	b0782	moaB	protein_coding	inactive, molybdopterin, adenylyltransferase	513	818055	818567	chlA2	molybdenum	-4.26767	5.28868e-09	DOWN	-0.794443	0.0140089		-0.125775	0.928409		-2.84303	4.61727e-13	DOWN	-0.974528	0.00560813		-0.568683	0.0968983		-2.49979	5.83575e-09	DOWN	-2.64512	2.82504e-10	DOWN	-2.7891	6.10424e-13	DOWN	-2.15092	9.73532e-09	DOWN	-0.23636	0.504034		-0.921501	0.256375		0.505966	0.183817		-2.06023
gene796	b0783	moaC	protein_coding	molybdopterin, biosynthesis%2C, protein, C	486	818570	819055	chlA3	molybdenum	-4.41017	1.49133e-08	DOWN	-1.07017	0.00047986	DOWN	-0.102425	0.94035		-3.59899	3.44567e-14	DOWN	-1.19642	0.000529696	DOWN	-0.864184	0.00882897		-2.21163	3.86855e-07	DOWN	-2.3788	1.35322e-08	DOWN	-2.6377	1.7265e-11	DOWN	-1.96205	1.52408e-07	DOWN	-0.402026	0.186125		-1.28013	0.0805846		0.508887	0.158056		-2.10522
gene797	b0784	moaD	protein_coding	molybdopterin, synthase%2C, small, subunit	246	819048	819293	chlA4 ; chlM	molybdenum	-3.59701	9.6246e-05	DOWN	-0.793548	0.0118834		0.180118	0.861384		-3.19357	3.43531e-09	DOWN	-0.831093	0.0300915		-0.863085	0.0201842		-2.2271	3.55487e-05	DOWN	-1.91186	3.94283e-05	DOWN	-2.52304	1.82954e-07	DOWN	-1.68458	7.97565e-05	DOWN	-0.443508	0.165683		-1.95129	0.0241725		0.502988	0.251559		-2.20591
gene798	b0785	moaE	protein_coding	molybdopterin, synthase%2C, large, subunit	453	819295	819747	chlA5	molybdenum	-2.9539	7.90354e-05	DOWN	-0.762811	0.0112509		0.00862852	0.998699		-3.47389	4.35719e-12	DOWN	-0.966714	0.00901038		-0.273123	0.450067		-1.96812	5.90012e-06	DOWN	-2.15416	1.06566e-06	DOWN	-2.32088	6.73972e-08	DOWN	-1.69744	1.52627e-05	DOWN	-0.413779	0.169268		-0.859634	0.290071		0.663006	0.0677803		-1.58856
gene799	b0786	ybhL	protein_coding	putative, acetate, transporter%3B, BAX, Inhibitor-1, family, inner, membrane, protein	705	819884	820588	0	UNCLASSIFIED	-1.5687	2.49399e-05	DOWN	-0.387074	0.040145		-0.0680412	0.933327		-0.80137	1.79162e-05		-1.00248	9.14927e-07	DOWN	-0.77285	8.14577e-05		-0.702774	0.00138356		-0.804246	8.27373e-05		-1.01389	2.83779e-08	DOWN	-0.138671	0.545087		0.0976382	0.65366		1.07317	0.0128819		0.520159	0.0123787		-0.119255
gene800	b0787	ybhM	protein_coding	BAX, Inhibitor-1, family, inner, membrane, protein	714	820793	821506	0	membrane	2.08087	0.000529127	UP	1.01613	3.16155e-05	UP	0.492191	0.351269		2.15323	1.16007e-16	UP	1.2941	1.57919e-06	UP	2.00372	4.72071e-14	UP	1.27069	8.37083e-05	UP	1.66839	6.98385e-10	UP	1.84213	6.31141e-13	UP	1.78456	6.05808e-11	UP	0.233447	0.43836		1.16652	0.100143		0.465772	0.219302		0.39365
gene801	b0788	ybhN	protein_coding	UPF0104, family, inner, membrane, protein	957	821542	822498	0	0	2.50874	0.00774013	UP	0.411377	0.323812		0.148262	0.930402		0.306526	0.519646		-0.903482	0.0907297		-0.953765	0.0755807		-0.883382	0.212037		-0.650973	0.346042		0.076695	0.886707		0.113149	0.861912		-0.978994	0.0268592		1.11532	0.354273		0.192282	0.797833		0.699014
gene802	b0789	clsB	protein_coding	cardiolipin, synthase, 2	1242	822498	823739	ybhO	phospholipid	3.39718	1.85075e-08	UP	-0.161002	0.571049		0.294176	0.604487		-0.780086	0.0180999		-1.79899	3.03179e-07	DOWN	-1.17421	0.000212875	DOWN	-1.36688	0.00119367	DOWN	-1.69657	0.000496844	DOWN	-1.19338	0.00169739	DOWN	-0.878724	0.0213746		-1.23329	1.39593e-05	DOWN	2.84518	6.3683e-06	UP	-0.130035	0.798235		1.54454
gene803	b0790	ybhP	protein_coding	endo/exonuclease/phosphatase, family, protein	762	823736	824497	0	DNA degradation	2.58276	1.93539e-06	UP	-0.53456	0.0349266		-0.0380324	0.9785		-0.553955	0.0604935		-1.69928	1.13037e-08	DOWN	-1.80984	2.68715e-09	DOWN	-0.741525	0.0482257		-1.70623	4.8164e-05	DOWN	-1.36323	0.000125294	DOWN	-1.09043	0.00148657	DOWN	-1.2804	4.67623e-07	DOWN	2.03527	0.000346419	UP	0.00326498	0.995719		1.01775
gene804	b0791	ybhQ	protein_coding	inner, membrane, protein	411	824630	825040	0	0	-3.83455	1.09511e-11	DOWN	-1.49313	4.04012e-10	DOWN	-0.515411	0.186021		-1.19119	1.53862e-06	DOWN	-0.955092	0.000127802		-1.40395	1.94027e-08	DOWN	-1.28837	9.84094e-06	DOWN	-1.32478	1.56877e-06	DOWN	-1.56794	1.25573e-09	DOWN	-0.0119244	0.966586		-0.542507	0.0094661		-0.740779	0.186038		-0.111032	0.739482		-1.18012
gene805	b0792	ybhR	protein_coding	putative, ABC, transporter, permease	1107	825002	826108	0	membrane ; ABC superfamily, membrane component	-3.5629	2.32116e-13	DOWN	-0.575641	0.00300657		0.263159	0.526498		-3.95332	6.02359e-23	DOWN	-1.97373	1.39059e-15	DOWN	-2.82178	5.82701e-24	DOWN	-1.90028	2.09136e-11	DOWN	-2.49951	1.99923e-16	DOWN	-2.34812	1.59217e-18	DOWN	-1.85475	4.92634e-13	DOWN	-0.419154	0.0198105		0.844735	0.0632467		0.598801	0.0056232		-0.732806
gene806	b0793	ybhS	protein_coding	putative, ABC, transporter, permease	1134	826119	827252	0	membrane ; ABC superfamily, membrane component	-3.89719	1.08963e-16	DOWN	-0.876926	3.15098e-06		0.218999	0.599944		-3.4893	3.62803e-25	DOWN	-1.69493	3.4565e-14	DOWN	-2.26534	3.00571e-21	DOWN	-1.57141	4.20277e-10	DOWN	-2.09273	8.0523e-16	DOWN	-1.77352	1.24965e-15	DOWN	-1.45331	1.253e-10	DOWN	-0.456038	0.00703939		0.225688	0.666382		0.397962	0.059182		-0.948118
gene807	b0794	ybhF	protein_coding	putative, ABC, transporter, ATPase	1737	827245	828981	0	ABC superfamily ATP binding cytoplasmic component	-4.32508	1.32357e-22	DOWN	-0.912242	3.15098e-06		0.312822	0.478328		-2.82881	2.69973e-28	DOWN	-1.44663	1.97997e-11	DOWN	-2.06344	6.19673e-20	DOWN	-1.35208	3.91587e-09	DOWN	-1.91914	1.41285e-16	DOWN	-1.70085	1.6741e-17	DOWN	-1.32637	2.10163e-09	DOWN	-0.468072	0.00885935		-0.483957	0.357304		0.317866	0.180369		-1.3844
gene808	b0795	ybhG	protein_coding	putative, membrane, fusion, protein, (MFP), component, of, efflux, pump%2C, membrane, anchor	999	828974	829972	0	UNCLASSIFIED	-4.68034	1.36308e-21	DOWN	-0.8837	2.66861e-05		0.250359	0.624351		-2.49434	3.7322e-21	DOWN	-1.48782	1.90343e-10	DOWN	-2.2583	8.2403e-20	DOWN	-1.59636	4.50388e-10	DOWN	-1.88424	5.24207e-14	DOWN	-1.86577	2.99689e-17	DOWN	-1.56419	9.45627e-11	DOWN	-0.478165	0.013501		0.0160385	0.982725		0.37975	0.129287		-1.21643
gene809	b0796	ybiH	protein_coding	DUF1956, domain-containing, tetR, family, putative, transcriptional, regulator	672	829972	830643	0	transcriptional level ; Transcription related	-2.4468	4.34923e-11	DOWN	-0.764212	6.66968e-06		-0.1753	0.67884		-0.437724	0.0131086		-0.131321	0.516343		-0.436226	0.0145632		-0.422994	0.0455767		-0.462453	0.014644		-0.146455	0.388655		-0.161925	0.42704		-0.049338	0.81401		1.02367	0.00778186	UP	0.392428	0.0386114		-0.602856
gene810	b0797	rhlE	protein_coding	ATP-dependent, RNA, helicase	1365	830872	832236	0	RNA related	1.96575	0.000380471	UP	0.470562	0.0867974		0.740378	0.0958512		1.05099	8.2384e-05	UP	1.83228	2.34935e-09	UP	1.63501	5.20691e-08	UP	1.87079	1.11549e-08	UP	1.75701	1.78553e-08	UP	1.92356	7.21001e-12	UP	0.089493	0.801601		0.361193	0.181835		-1.71317	0.00765977	DOWN	-0.866089	0.00555298		-0.282471
gene811	b0798	ybiA	protein_coding	DUF1768, family, protein	483	832468	832950	0	0	-5.44603	6.38925e-08	DOWN	-0.453128	0.0861505		-0.239923	0.731927		0.146031	0.617414		-0.573372	0.0452501		-1.12086	0.000135428	DOWN	-0.786845	0.0296895		-0.510163	0.125883		-1.25123	0.000215552	DOWN	0.397745	0.196872		-0.624324	0.0149862		-0.762481	0.278942		-0.520341	0.170085		-0.691226
gene812	b0799	dinG	protein_coding	ATP-dependent, DNA, helicase	2151	833070	835220	rarB	bent DNA or supercoiling, inversion ; DNA repair ; SOS response ; DNA related	0.0893358	0.757198		-0.129352	0.361025		0.133214	0.711046		-0.381459	0.00540028		0.137679	0.388313		0.384906	0.00756638		0.48635	0.00223937		0.495145	0.000934535		0.469988	0.00027129		0.176025	0.281744		0.205251	0.120131		-0.621683	0.051128		0.332357	0.0308088		-0.175084
gene813	b0800	ybiB	protein_coding	putative, family, 3, glycosyltransferase	963	835248	836210	0	0	-1.40179	9.64606e-06	DOWN	-0.271749	0.0806698		0.0932144	0.856446		-1.37658	1.37746e-14	DOWN	-0.928273	5.40745e-08		-1.03543	6.70938e-10	DOWN	-0.751947	4.46199e-05		-0.914264	2.9482e-07		-0.971871	8.66032e-10		-0.672631	0.000110573		-0.318687	0.0266606		0.810309	0.0238337		0.693132	3.78706e-05		0.0778053
gene814	b0801	ybiC	protein_coding	putative, dehydrogenase	1086	836351	837436	0	0	-0.536263	0.195674		-0.0921536	0.665295		-0.0941745	0.895953		-1.0184	3.83842e-06	DOWN	-0.783322	0.000361914		-0.41185	0.0528704		-0.598601	0.0146111		-0.609403	0.00741271		-0.395794	0.0408057		-0.662064	0.00270922		-0.666568	0.000175113		2.8513	3.88724e-10	UP	0.883842	3.34183e-05		0.757415
gene815	b0802	ybiJ	protein_coding	DUF1471, family, putative, periplasmic, protein	261	837665	837925	0	0	-0.0933938	0.924594		-0.222597	0.575844		0.890115	0.152335		2.46295	6.4547e-11	UP	0.913311	0.0275443		0.643535	0.117697		0.720108	0.133718		0.842746	0.0432861		0.106186	0.79911		-0.961947	0.0240553		1.10481	0.000907947	UP	0.361065	0.770236		-0.206349	0.723353		2.00664
gene816	b0803	ybiI	protein_coding	DksA-type, zinc, finger, protein	267	838190	838456	0	0	-4.93234	0.000763319	DOWN	-0.264824	0.544121		-0.890883	0.350598		-1.07813	0.057676		-1.58112	0.0111226		-1.18797	0.0321592		-1.75878	0.0089015	DOWN	-1.48544	0.0232697		-1.83601	0.00229422	DOWN	-0.821867	0.171223		-2.02212	2.80626e-05	DOWN	0.421916	0.767849		-0.178797	0.820184		-0.394179
gene817	b0804	ybiX	protein_coding	Fe(II)-dependent, oxygenase, superfamily, protein	678	838530	839207	0	0	-0.612775	0.692616		0.250377	0.744748		-0.44104	0.852807		0.83595	0.24254		0.550607	0.473086		0.0346227	0.966584		0.0709686	0.954851		-2.05848	0.0153142		-1.37097	0.0552375		-2.03766	0.00590861	DOWN	-0.0668769	0.941082		-2.25271	0.195301		-1.12545	0.132978		0.419979
gene818	b0805	fiu	protein_coding	catecholate, siderophore, receptor	2283	839249	841531	ybiL	Beta barrel porins (The Outer Membrane Porin (OMP) Functional Superfamily) ; Fe aquisition	2.41647	0.117317		1.56138	0.0480506		-0.817604	0.800453		1.16153	0.175313		1.01264	0.258757		0.796149	0.370956		-0.377157	0.809537		-2.27749	0.00819122	DOWN	-1.22227	0.13817		-3.22279	0.000369414	DOWN	0.221685	0.850786		-4.25709	0.0772704		-0.700374	0.406276		0.352407
gene819	b0806	mcbA	protein_coding	colanic, acid, mucoidy, stimulation, protein	261	841796	842056	ybiM	cell structure	-1.82528	0.165841		-0.474664	0.293675		0.536317	0.635551		-2.12306	0.000267294	DOWN	-0.87542	0.168321		-0.461265	0.422748		-1.1312	0.0663366		-0.874389	0.162124		-0.906301	0.119396		0.727725	0.235861		-0.441003	0.40729		2.06277	0.12361		-0.13065	0.89766		1.59144
gene820	b0807	rlmF	protein_coding	23S, rRNA, m(6)A1618, methyltransferase%2C, SAM-dependent	927	842332	843258	ybiN	RNA modification	1.36442	0.00259773	UP	0.00611219	0.977337		-0.0958278	0.896655		1.93194	1.19789e-20	UP	0.884433	2.03271e-05		0.825139	4.27596e-05		0.930834	9.8725e-05		1.15235	1.15023e-07	UP	2.29583	1.98817e-27	UP	1.18391	1.13243e-07	UP	-0.129005	0.585488		1.33223	0.00483989	UP	0.343566	0.196841		0.328568
gene821	b0808	ybiO	protein_coding	mechanosensitive, channel, protein%2C, intermediate, conductance	2226	843255	845480	0	Channel-type Transporters ; osmotic pressure	1.90891	2.3753e-06	UP	0.0417532	0.84023		0.292588	0.408041		-0.490763	0.0204422		-1.22608	2.9159e-08	DOWN	-0.8148	0.000101892		-0.941553	0.000240784		-0.978355	5.0551e-05		-0.545808	0.00875739		-0.141302	0.545087		-0.911076	7.02749e-07		0.812298	0.0776054		-0.490145	0.0652789		0.44584
gene822	b0809	glnQ	protein_coding	glutamine, transporter, subunit	723	845741	846463	0	glutamine ; ABC superfamily ATP binding cytoplasmic component	-0.750997	0.116166		0.0194621	0.947039		0.459255	0.349535		-3.24074	1.3234e-24	DOWN	-2.11732	2.92775e-14	DOWN	-1.62363	4.15316e-10	DOWN	-1.72054	3.58435e-09	DOWN	-0.868383	0.00102756		-2.80917	1.76059e-23	DOWN	-1.51547	2.67943e-08	DOWN	0.101357	0.728368		-2.37052	9.53383e-06	DOWN	-0.540855	0.0477382		-1.25156
gene823	b0810	glnP	protein_coding	glutamine, transporter, subunit	660	846460	847119	0	membrane ; glutamine ; ABC superfamily, membrane component	-0.679593	0.17317		0.0273266	0.928779		0.535268	0.25306		-3.01313	1.39888e-20	DOWN	-2.11256	2.90882e-13	DOWN	-1.36827	2.44378e-07	DOWN	-1.65153	5.67141e-08	DOWN	-1.15112	3.49637e-05	DOWN	-2.88509	1.70092e-21	DOWN	-1.4035	5.01837e-07	DOWN	-0.126141	0.662798		-2.26441	4.77457e-05	DOWN	-0.497807	0.0841309		-1.12116
gene824	b0811	glnH	protein_coding	glutamine, transporter, subunit	747	847258	848004	0	glutamine ; ABC superfamily, periplasmic binding component	-0.47509	0.383467		0.203003	0.509001		0.736562	0.136608		-1.02184	0.000112693	DOWN	-2.68913	9.14998e-19	DOWN	-2.28096	6.00124e-15	DOWN	-2.73312	1.32341e-16	DOWN	-2.18773	1.36908e-13	DOWN	-3.71239	1.2755e-33	DOWN	-1.97418	1.90942e-10	DOWN	-0.69727	0.0046853		-1.76684	0.00401387	DOWN	-0.35511	0.295762		-0.929328
gene825	b0812	dps	protein_coding	Fe-binding, and, storage, protein%3B, stress-inducible, DNA-binding, protein	504	848408	848911	pexB ; vtm	incorporation of metal ions ; starvation ; nucleoproteins, basic proteins	-3.59313	1.25814e-08	DOWN	-1.27849	0.00031753	DOWN	0.268309	0.816899		-1.58281	1.43206e-06	DOWN	-3.56127	3.59326e-21	DOWN	-3.05164	2.07587e-17	DOWN	-3.32255	3.52927e-16	DOWN	-3.86317	1.25015e-22	DOWN	-4.38653	2.62819e-29	DOWN	-2.27819	3.95326e-10	DOWN	-2.44676	1.06886e-15	DOWN	2.24117	0.00528405	UP	0.354366	0.40908		1.04733
gene826	b0813	rhtA	protein_coding	threonine, and, homoserine, efflux, system	888	849210	850097	ybiF	membrane ; Porters (Uni-, Sym- and Antiporters)	2.16243	2.61453e-05	UP	0.35056	0.119723		0.154787	0.826995		1.43737	2.96894e-11	UP	1.22744	2.69293e-08	UP	1.51648	3.94805e-12	UP	1.1177	5.66927e-05	UP	0.741782	0.00186532		0.821601	9.64106e-05		0.925569	6.24255e-05		0.647282	0.00122856		-0.56761	0.428448		-0.999976	0.00246067		-0.213425
gene827	b0814	ompX	protein_coding	outer, membrane, protein, X	516	850450	850965	ybiG ; ompP	prophage genes and phage related functions	-0.412505	0.430356		0.0028819	0.992093		-0.0630471	0.962111		1.82725	7.5587e-11	UP	1.82075	1.35306e-09	UP	1.06173	0.000190823	UP	1.76361	5.78542e-08	UP	1.1202	0.000242563	UP	0.655454	0.0116446		1.4695	1.12356e-05	UP	1.49529	7.03296e-10	UP	2.0733	0.000821824	UP	0.818513	0.00768926		0.648773
gene828	b0815	opgE	protein_coding	OPG, biosynthetic, transmembrane, phosphoethanolamine, transferase	1584	851014	852597	ybiP	membrane	2.65906	2.20393e-06	UP	0.380172	0.153496		0.838072	0.0289377		0.737498	0.00538807		1.64387	3.99821e-09	UP	2.44307	2.02091e-17	UP	1.68268	5.48347e-08	UP	2.15685	4.51582e-14	UP	2.24211	2.40939e-18	UP	1.50679	2.05962e-07	UP	0.727734	0.00244332		-0.594944	0.444563		-0.50381	0.126499		0.596221
gene829	b4705	mntS	protein_coding	Mn(2)-response, protein%2C, MntR-repressed	129	852869	852997	G0-8881	0	-3.67253	1.54366e-05	DOWN	-1.62548	2.37462e-07	DOWN	0.0266	0.990748		-0.38213	0.237073		0.0652264	0.867702		0.2086	0.540631		0.129187	0.790295		-0.0126497	0.97429		0.307047	0.304567		0.0309084	0.933749		-0.123461	0.736041		0.869359	0.226498		0.52852	0.142158		0.837586
gene830	b0817	mntR	protein_coding	Mn(2+)-responsive, manganese, regulon, transcriptional, regulator	468	853183	853650	ybiQ	transcriptional level ; Transcription related	-2.2184	0.00617221	DOWN	-0.428961	0.117627		0.137241	0.891865		0.713541	0.00532007		0.717033	0.013844		1.67868	8.76423e-10	UP	1.16632	0.000128467	UP	0.480198	0.0944473		0.900954	0.000764779		1.09042	5.99054e-05	UP	0.0706274	0.846468		1.90575	0.00378312	UP	0.0809691	0.870339		1.41297
gene831	b0818	ybiR	protein_coding	putative, transporter	1119	853647	854765	0	The Arsenite-Antimonite (Ars) Efflux Family	0.851369	0.0117413		-0.12415	0.478336		-0.0275146	0.974663		0.214347	0.205357		1.02962	4.66889e-10	UP	1.434	1.52378e-17	UP	1.10963	1.79792e-08	UP	1.40634	5.1274e-16	UP	1.5111	7.92526e-22	UP	1.02565	1.70157e-09	UP	0.464452	0.00116997		1.03028	0.00272638	UP	0.073417	0.755107		0.861061
gene832	b0819	ldtB	protein_coding	L%2CD-transpeptidase, linking, Lpp, to, murein	921	854824	855744	ybiS	murein (peptidoglycan)	2.16111	1.34231e-10	UP	-0.0812788	0.6435		-0.148683	0.743508		1.54241	5.98295e-19	UP	1.93344	4.42633e-22	UP	1.25141	2.87989e-12	UP	1.17772	1.15916e-09	UP	1.66909	7.88631e-18	UP	1.10017	7.34625e-12	UP	0.208156	0.276179		0.139242	0.424395		1.04495	0.00554965	UP	-0.352422	0.077411		0.820831
gene833	b0820	ybiT	protein_coding	ABC-F, family, putative, regulatory, ATPase	1593	855963	857555	0	ABC superfamily ATP binding cytoplasmic component	2.08762	1.7616e-14	UP	0.449231	0.000613374		0.363851	0.0809685		1.76049	2.58113e-30	UP	0.565315	6.52835e-05		0.73853	1.27302e-07		1.08028	8.22868e-12	UP	1.659	1.9486e-23	UP	1.15345	2.24972e-17	UP	0.519848	0.00055702		0.162326	0.216584		-0.103743	0.789056		-0.24576	0.109866		0.28215
gene834	b0821	ybiU	protein_coding	DUF1479, family, protein	1266	857796	859061	0	0	3.83094	2.71457e-11	UP	1.23127	5.76443e-06	UP	-0.423549	0.540965		2.02144	4.74731e-13	UP	0.926627	0.00195053		1.16446	6.76986e-05	UP	0.265393	0.560089		-0.195231	0.576078		0.712689	0.00639189		-0.164956	0.614662		-0.171339	0.637896		3.53867	2.5361e-09	UP	-0.224415	0.586831		1.93106
gene835	b0822	ybiV	protein_coding	sugar, phosphatase%3B, fructose-1-P/ribose-5-P/glucose-6-P, phosphatase	816	859213	860028	supH	UNCLASSIFIED	1.82207	0.000143352	UP	0.170277	0.481046		-0.255989	0.671722		1.37123	1.95419e-09	UP	0.334071	0.201402		1.03115	1.29115e-05	UP	0.549235	0.061838		0.923589	0.000159265		1.49117	1.85126e-11	UP	0.488956	0.0543752		-0.237677	0.365179		3.40514	6.3342e-12	UP	0.663792	0.0147825		1.97106
gene836	b0823	ybiW	protein_coding	putative, pyruvate, formate, lyase	2433	860174	862606	pflF	0	-3.58355	2.48029e-05	DOWN	-0.582333	0.0677722		0.21426	0.8243		-3.61921	3.0614e-13	DOWN	-3.65743	9.25284e-19	DOWN	-4.09829	5.49681e-21	DOWN	-2.89709	8.84083e-09	DOWN	-2.15821	1.03682e-05	DOWN	-2.36271	1.58354e-07	DOWN	-1.51787	0.000458515	DOWN	-2.26764	7.01949e-13	DOWN	-2.8245	0.000253068	DOWN	-0.20288	0.674881		-3.07657
gene837	b0824	ybiY	protein_coding	putative, pyruvate, formate, lyase, activating, enzyme	900	862612	863511	pflE	inhibition / activation of enzymes ; anaerobic respiration ; posttranslational modification	-3.97652	0.000737125	DOWN	-0.272217	0.48155		-0.0676866	0.969295		-2.73547	2.01549e-06	DOWN	-2.42676	4.25463e-09	DOWN	-3.48224	1.00976e-12	DOWN	-1.9311	0.00121207	DOWN	-2.84296	3.9699e-05	DOWN	-2.70351	1.55006e-05	DOWN	-1.31566	0.0132526		-1.30073	0.000776641	DOWN	-1.35412	0.194145		-1.11305	0.0541108		-3.16128
gene838	b0825	fsaA	protein_coding	fructose-6-phosphate, aldolase, 1	663	863642	864304	ybiZ ; fsa ; mipB	metabolism	-5.78703	1.12209e-09	DOWN	-0.774863	0.00643564		-0.00362099	0.998699		-2.3462	3.23199e-10	DOWN	-2.52602	3.39915e-12	DOWN	-3.37447	8.8877e-16	DOWN	-1.52027	9.3405e-05	DOWN	-2.09726	2.2131e-06	DOWN	-3.16206	9.3875e-10	DOWN	-0.527328	0.128876		-1.3052	3.3431e-06	DOWN	-0.606814	0.420799		0.0391686	0.938691		-2.01781
gene839	b0826	moeB	protein_coding	molybdopterin, synthase, sulfurylase	750	864380	865129	chlN	molybdenum	-1.42037	7.35375e-05	DOWN	-0.158711	0.356913		-0.0372569	0.964295		-1.85856	1.69467e-16	DOWN	-0.507331	0.00553078		-0.556748	0.00152748		0.340792	0.112934		-0.0137697	0.950171		-0.359546	0.0244328		-0.713984	9.08678e-05		0.12716	0.47634		-0.317351	0.463295		0.512602	0.00425416		-0.672664
gene840	b0827	moeA	protein_coding	molybdopterin, molybdenumtransferase%3B, molybdopterin, biosynthesis, protein	1236	865129	866364	bisB ; chlE ; narE	molybdenum	-1.5438	3.72426e-07	DOWN	-0.308567	0.0350187		-0.14573	0.704763		-0.430929	0.00412985		-0.215114	0.196143		-0.541779	0.000414335		0.325347	0.071349		0.453484	0.00496481		-0.279939	0.0445243		-0.60095	0.000216495		0.159632	0.288132		-0.0315382	0.947628		0.575404	0.00032994		-0.5518
gene841	b0828	iaaA	protein_coding	Isoaspartyl, peptidase	966	866568	867533	spt ; ybiK	amino acids	-1.1135	0.0198418		-0.836244	0.000212448		-0.344142	0.47039		-0.0580743	0.811729		-1.01632	5.11578e-05	DOWN	-0.605167	0.0126445		-0.943625	0.000667685		-1.03101	7.22315e-05	DOWN	0.167323	0.463388		-0.362013	0.171458		-0.674336	0.00094427		0.685393	0.215247		0.251984	0.381841		1.00934
gene842	b0829	gsiA	protein_coding	glutathione, ABC, transporter, ATPase	1872	867520	869391	yliA	ABC superfamily ATP binding cytoplasmic component	-1.76284	6.52575e-05	DOWN	-0.969489	9.15249e-06		-0.449284	0.253028		-1.50256	6.18654e-10	DOWN	-1.34505	2.78959e-08	DOWN	-0.778305	0.000637177		-1.56144	1.35022e-08	DOWN	-1.17054	2.31645e-06	DOWN	-0.409043	0.0478114		-0.932208	0.000138825		-0.615747	0.00167082		-0.07037	0.915946		0.35353	0.167699		0.378689
gene843	b0830	gsiB	protein_coding	glutathione, ABC, transporter, periplasmic, binding, protein	1539	869411	870949	yliB	ABC superfamily, periplasmic binding component	-3.15374	7.49829e-10	DOWN	-0.688138	0.00233718		-0.302536	0.541403		-2.66867	6.73994e-18	DOWN	-2.10536	3.75751e-14	DOWN	-1.15648	2.81349e-06	DOWN	-1.91924	3.05183e-10	DOWN	-1.72357	9.61375e-10	DOWN	-1.45851	1.30093e-09	DOWN	-1.41423	8.42314e-08	DOWN	-0.744739	0.000263115		0.142113	0.83568		0.743456	0.0029986		0.188535
gene844	b0831	gsiC	protein_coding	glutathione, ABC, transporter, permease	921	870967	871887	yliC	Putative uncharacterized transport protein	-2.65883	4.91251e-07	DOWN	-0.518893	0.0142998		-0.101025	0.8884		-2.52248	7.89185e-15	DOWN	-1.41899	1.82299e-08	DOWN	-0.680335	0.00283111		-1.67099	1.60246e-07	DOWN	-1.15462	2.45168e-05	DOWN	-1.08913	7.63903e-06	DOWN	-1.00292	9.64736e-05	DOWN	-0.837926	1.34817e-05		-0.357845	0.508505		0.546111	0.0187414		0.119297
gene845	b0832	gsiD	protein_coding	glutathione, ABC, transporter, permease	912	871890	872801	yliD	membrane ; ABC superfamily, membrane component	-1.78603	0.000625159	DOWN	-0.424204	0.0677722		-0.302577	0.500919		-2.70628	9.24657e-14	DOWN	-1.51203	3.48247e-09	DOWN	-0.368595	0.109345		-1.40451	5.11471e-05	DOWN	-1.11426	0.000220178	DOWN	-1.0282	5.90165e-05	DOWN	-0.606593	0.0221362		-0.414686	0.0450868		-0.635115	0.212284		0.708999	0.00219499		0.0272907
gene846	b0833	yliE	protein_coding	putative, membrane-anchored, cyclic-di-GMP, phosphodiesterase	2349	872979	875327	yliE	0	0.810235	0.217912		-0.568353	0.0376512		-0.695291	0.158398		-0.509999	0.0857927		-0.60024	0.0674158		0.0629917	0.847659		-0.69216	0.0818021		0.747333	0.0201453		0.166161	0.616429		1.10666	0.000269872	UP	-0.000316914	0.999318		-0.407149	0.65521		0.0541075	0.917312		0.47472
gene847	b0834	yliF	protein_coding	putative, membrane-anchored, diguanylate, cyclase	1329	875335	876663	yliF	0	2.33046	0.000236504	UP	0.481223	0.0687429		-0.067597	0.962478		0.683713	0.0125747		0.460788	0.141935		1.18477	2.42183e-05	UP	0.208926	0.636873		1.73515	1.21039e-09	UP	1.69877	5.61665e-10	UP	1.74543	3.76968e-09	UP	0.420706	0.126046		0.162101	0.875458		0.0549045	0.9179		0.761625
gene848	b0835	rimO	protein_coding	ribosomal, protein, S12, methylthiotransferase	1326	876710	878035	yliG	posttranslational modification	1.7778	4.27104e-06	UP	0.0101591	0.96092		0.0939516	0.868602		2.03822	1.39115e-27	UP	1.0938	3.49476e-09	UP	0.920527	3.53583e-07		1.27732	4.3117e-10	UP	0.589968	0.00147656		1.28398	1.15249e-14	UP	0.560984	0.00268304		-0.176086	0.356687		-1.49961	0.00121342	DOWN	-0.858804	0.000155675		-0.492476
gene849	b0836	bssR	protein_coding	repressor, of, biofilm, formation, by, indole, transport, regulation	384	878248	878631	yliH	information transfer	-4.04927	5.12855e-05	DOWN	-1.53849	0.000812191	DOWN	-0.106079	0.964295		-2.50043	1.95531e-06	DOWN	-2.26736	1.54873e-05	DOWN	-2.43354	1.92216e-06	DOWN	-2.21662	0.000176067	DOWN	-2.31197	5.78456e-05	DOWN	-4.28736	5.4711e-10	DOWN	-0.459224	0.405878		-0.736794	0.0970725		1.53439	0.18555		-1.451	0.0103851		-1.7625
gene850	b0837	yliI	protein_coding	soluble, aldose, sugar, dehydrogenase	1116	878742	879857	0	metabolism	-1.16874	0.095427		-0.462752	0.0809462		0.463969	0.334657		-1.07254	0.00135959	DOWN	-0.708461	0.0231021		-0.795871	0.00850142		-1.32351	0.000608008	DOWN	-1.13836	0.00143446	DOWN	-2.36527	3.48107e-09	DOWN	-0.245135	0.505231		-0.808966	0.00129476		0.0225208	0.981669		-0.793129	0.0375253		-0.560741
gene851	b0838	gstB	protein_coding	glutathione, S-transferase	627	879854	880480	yliJ	detoxification	-0.123856	0.7492		-0.00170074	0.992093		-0.252345	0.505886		0.477188	0.00499101		-1.42443	7.76045e-13	DOWN	-1.56708	4.4252e-15	DOWN	-1.17205	4.91401e-08	DOWN	-0.941141	3.88557e-06		-1.23209	1.98261e-11	DOWN	-0.580286	0.00291598		-1.03117	1.21903e-10	DOWN	2.32252	5.02754e-09	UP	0.463444	0.0162738		0.757603
gene852	b0839	dacC	protein_coding	D-alanyl-D-alanine, carboxypeptidase%3B, penicillin-binding, protein, 6a	1203	880727	881929	0	drug resistance/sensitivity ; cell division	-1.78462	3.08627e-07	DOWN	-1.15002	1.16073e-12	DOWN	-0.183719	0.601182		-0.982357	2.33643e-09		-1.34594	1.06447e-13	DOWN	-2.01116	1.12436e-23	DOWN	-0.947334	3.99283e-07		-0.668973	0.000145032		-1.0195	4.52262e-10	DOWN	-0.813372	4.122e-06		-1.17731	1.05657e-15	DOWN	0.901212	0.010239		-0.108962	0.616629		0.232199
gene853	b0840	deoR	protein_coding	deoxyribose-5-phosphate-inducible, deoxyribose, operon, transcriptional, repressor%3B, repressor, of, nupG, and, tsx	759	881976	882734	nucR	repressor ; operon ; nucleotide and nucleoside conversions ; Transcription related	0.813308	0.00794334		-0.167914	0.250079		-0.0666836	0.903		0.452779	0.00185804		0.418696	0.00664019		0.845757	1.45306e-08		0.515992	0.00232419		1.04394	2.82396e-11	UP	0.880886	3.03185e-10		0.487592	0.0016678		0.0936286	0.566714		1.42971	8.60149e-06	UP	0.113602	0.589224		0.607013
gene854	b0841	ybjG	protein_coding	undecaprenyl, pyrophosphate, phosphatase	597	882792	883388	0	membrane ; murein (peptidoglycan) ; drug resistance/sensitivity	3.21384	1.44065e-09	UP	1.09534	5.19651e-06	UP	-0.276867	0.710567		3.48855	5.90407e-37	UP	2.45215	6.61297e-20	UP	2.78574	7.73335e-25	UP	2.01203	3.98503e-11	UP	2.72084	5.45277e-26	UP	3.011	2.0641e-34	UP	1.8165	9.97117e-14	UP	0.66365	0.00564049		1.63395	0.00440233	UP	-0.117481	0.775533		0.500046
gene855	b0842	mdfA	protein_coding	multidrug, efflux, system, protein	1233	883673	884905	cmlA ; cmr	membrane ; Porters (Uni-, Sym- and Antiporters) ; drug resistance/sensitivity	3.36276	6.03472e-14	UP	0.657723	0.000604324		0.00229249	0.998699		1.67942	9.19757e-17	UP	1.75172	3.32185e-16	UP	2.21832	8.87915e-24	UP	2.04143	2.00769e-16	UP	2.76311	3.9555e-32	UP	2.68459	3.56341e-36	UP	2.1702	2.95316e-21	UP	0.467571	0.0124107		0.836418	0.116877		-0.509431	0.0762883		0.292517
gene856	b0843	ybjH	protein_coding	uncharacterized, protein	285	884946	885230	0	0	-2.5972	0.000613812	DOWN	-0.403042	0.0692339		-0.098359	0.920397		-1.12753	2.70618e-05	DOWN	0.474796	0.051268		-0.367037	0.149678		-0.1175	0.747053		1.18079	1.28766e-06	UP	-0.645113	0.011913		0.122092	0.677381		0.710463	0.000298079		1.3686	0.0205791		0.0388368	0.928037		0.0811616
gene857	b0844	ybjI	protein_coding	5-amino-6-(5-phospho-D-ribitylamino)uracil, phosphatase%3B, pyrimidine, phosphatase%3B, riboflavin, synthesis	816	885316	886131	0	riboflavin	-0.362011	0.277815		0.15322	0.286554		0.132128	0.723266		-0.409978	0.00865007		-0.937085	1.36001e-08		-0.786159	7.67193e-07		-0.489526	0.0119132		-0.763433	1.50746e-05		-0.579046	0.000234942		-0.680422	2.62293e-05		-0.186502	0.216059		0.0410472	0.928681		0.293231	0.0886969		0.268958
gene858	b0845	ybjJ	protein_coding	putative, drug, efflux, MFS, transporter%2C, inner, membrane, protein	1209	886131	887339	0	Putative uncharacterized transport protein	1.50385	2.80893e-05	UP	-0.109764	0.55176		-0.298844	0.408859		0.184592	0.314642		-0.249951	0.192444		-0.246677	0.184981		0.00400603	0.989722		-0.0355531	0.875582		0.329189	0.0471591		0.103057	0.606673		-0.223643	0.216584		0.499767	0.243329		0.146126	0.538867		0.397834
gene859	b0846	rcdA	protein_coding	transcriptional, regulator, of, csgD, and, ybiJI%3B, autoregulator	537	887423	887959	ybjK	unknown	-1.99915	0.00172305	DOWN	0.177003	0.4941		-0.00420858	0.998699		0.159796	0.574979		-0.0651199	0.844891		-0.158347	0.595494		-0.186957	0.671246		-0.459953	0.128523		-0.791091	0.00602388		-0.187377	0.53144		0.215063	0.43886		-0.947216	0.143469		-0.0817819	0.844167		-1.15572
gene861	b0847	ybjL	protein_coding	putative, transporter	1686	888134	889819	0	Putative uncharacterized transport protein	0.690608	0.032977		0.0127701	0.946279		0.334301	0.247162		0.492982	0.00184516		0.624254	0.00031538		1.04513	1.43682e-09	UP	0.364052	0.0653548		1.2087	2.53469e-11	UP	1.19675	7.1149e-14	UP	0.610974	0.00068073		-0.0616736	0.750529		-0.0844156	0.863623		-0.102423	0.65186		-0.163454
gene862	b0848	ybjM	protein_coding	inner, membrane, protein	378	890089	890466	0	0	-1.79678	0.00417556	DOWN	-0.805424	0.00168782		-0.186586	0.808225		-1.06813	0.000107789	DOWN	-0.321888	0.255375		-1.08074	7.41997e-05	DOWN	-1.15499	0.000683734	DOWN	-1.08631	0.000488154	DOWN	-0.797954	0.00368909		-0.167625	0.601447		-0.614586	0.0100428		-2.05467	0.00147753	DOWN	-1.56298	5.34932e-06	DOWN	-1.18713
gene863	b0849	grxA	protein_coding	glutaredoxin, 1%2C, redox, coenzyme, for, ribonucleotide, reductase, (RNR1a)	258	890496	890753	grx	thioredoxin, glutaredoxin	-0.42992	0.736932		-0.606534	0.13561		-0.317903	0.832888		-1.07626	0.0197		0.300175	0.612725		0.339656	0.503566		-0.418608	0.461437		-0.446517	0.434637		-1.02874	0.051718		1.28586	0.00412397	UP	-0.124637	0.83168		1.19646	0.441929		0.860987	0.219349		1.64727
gene864	b0850	ybjC	protein_coding	DUF1418, family, protein	288	890913	891200	0	0	-2.63962	4.07259e-07	DOWN	-0.153051	0.527602		0.0493959	0.967034		1.09788	1.24019e-06	UP	1.11082	4.44728e-06	UP	0.541008	0.0224872		1.2064	7.15719e-06	UP	-0.223033	0.40916		-0.127826	0.582726		0.00196892	0.99421		1.05032	1.42399e-07	UP	-0.313942	0.618626		0.610751	0.0144391		0.67224
gene865	b0851	nfsA	protein_coding	nitroreductase, A%2C, NADPH-dependent%2C, FMN-dependent	723	891184	891906	mda18 ; mdaA ; ybjB	UNCLASSIFIED	-3.22362	3.77101e-14	DOWN	-0.0814054	0.698577		-0.0108597	0.998063		0.494539	0.00801089		0.575364	0.00554788		0.328291	0.109444		0.83406	0.000174334		-0.618937	0.00321355		-0.76489	2.99926e-05		-0.29273	0.19265		0.595412	0.000504983		-0.316745	0.546322		0.590411	0.00606325		0.503138
gene866	b0852	rimK	protein_coding	ribosomal, protein, S6, modification, protein	903	891967	892869	nek	posttranslational modification	-2.58399	2.02371e-11	DOWN	-0.0713473	0.70023		0.175997	0.678598		-0.561887	0.00150207		0.799178	1.12517e-05		0.616514	0.000494561		0.964925	1.1901e-06		-0.54877	0.00319238		-0.563731	0.000499953		0.0122134	0.95564		0.670979	7.35191e-06		-1.14003	0.00267079	DOWN	0.298254	0.12882		-0.0385313
gene867	b0853	ybjN	protein_coding	negative, regulator, of, motility%3B, multicopy, suppressor, of, coaA(Ts)	477	892957	893433	0	adaptations	-0.638213	0.0609379		-0.26888	0.104459		-0.207121	0.571696		-0.0824795	0.628317		-0.303557	0.098898		-0.434133	0.0122399		-0.154823	0.504375		-0.817837	9.11532e-06		-1.07989	1.05076e-10	DOWN	-0.202298	0.299143		0.167923	0.321661		-1.10258	0.00314374	DOWN	-0.2379	0.23381		-0.257054
gene868	b0854	potF	protein_coding	putrescine, ABC, transporter, periplasmic, binding, protein	1113	893784	894896	0	amines ; ABC superfamily, periplasmic binding component	4.16934	2.09594e-10	UP	1.62688	6.44566e-10	UP	0.950788	0.0204785		1.70307	5.20332e-10	UP	0.2894	0.400564		1.37148	1.07683e-06	UP	0.237352	0.625718		0.138347	0.703098		0.317671	0.302815		0.0995749	0.785527		0.162431	0.658582		1.10408	0.18818		-1.95334	0.000108824	DOWN	2.11229
gene869	b0855	potG	protein_coding	putrescine, ABC, transporter, ATPase	1134	894991	896124	0	amines ; ABC superfamily ATP binding cytoplasmic component	3.37772	7.61887e-05	UP	1.89589	2.95529e-08	UP	0.323782	0.781242		0.658123	0.106801		-0.0213145	0.966373		0.694846	0.0851847		-0.784033	0.217148		0.00887719	0.988253		0.0767792	0.868892		-0.0649931	0.898944		-0.488465	0.27406		0.208567	0.88368		-0.19762	0.774304		1.53865
gene870	b0856	potH	protein_coding	putrescine, ABC, transporter, permease	954	896134	897087	0	membrane ; amines ; ABC superfamily, membrane component	3.07804	0.00114071	UP	1.86511	5.07033e-06	UP	0.421049	0.741469		0.862085	0.0648049		0.355625	0.51375		0.720632	0.141878		0.15871	0.855352		-0.157631	0.83053		0.755205	0.116365		0.919093	0.0885827		0.223709	0.700684		-0.177747	0.910761		-1.54823	0.0445964		0.388158
gene871	b0857	potI	protein_coding	putrescine, ABC, transporter, permease	846	897084	897929	0	membrane ; amines ; ABC superfamily, membrane component	3.49804	6.79452e-06	UP	1.63077	7.13502e-07	UP	0.169256	0.905134		0.774597	0.0388864		0.314601	0.440871		0.717654	0.0551007		0.0706921	0.914586		-0.266127	0.620844		1.22534	0.000391696	UP	0.849069	0.0373124		-0.343912	0.429052		0.756886	0.47925		-1.32973	0.0240651		0.797089
gene872	b0858	ybjO	protein_coding	DUF2593, family, inner, membrane, protein	489	897989	898477	0	0	0.885243	0.239376		0.561815	0.0539339		-0.155322	0.895953		1.22134	2.46736e-05	UP	1.18631	4.96505e-05	UP	1.63647	7.82849e-09	UP	0.8395	0.0312556		0.285076	0.443504		1.43234	6.06856e-08	UP	0.843443	0.00609186		0.45837	0.123868		-0.389694	0.689704		-0.668583	0.119643		0.12546
gene873	b0859	rlmC	protein_coding	23S, rRNA, m(5)U747, methyltransferase%2C, SAM-dependent	1128	898518	899645	ybjF ; rumB	RNA modification	4.21155	4.8244e-20	UP	1.1816	2.84594e-09	UP	0.189127	0.751138		2.38346	2.94881e-27	UP	1.8235	1.77719e-16	UP	2.42229	4.81064e-26	UP	1.80704	1.62612e-12	UP	1.70711	1.20365e-15	UP	2.50247	1.01813e-32	UP	1.17726	3.59605e-08	UP	0.598247	0.00175626		-0.293012	0.657498		-0.110021	0.739444		0.657236
gene874	b0860	artJ	protein_coding	arginine, ABC, transporter, periplasmic, binding, protein	732	899844	900575	0	arginine ; ABC superfamily, periplasmic binding component	0.389108	0.505247		-0.411331	0.0353537		-0.00493292	0.998699		-0.718322	0.00126968		-2.02284	2.36588e-13	DOWN	-1.84407	1.72295e-12	DOWN	-1.74905	7.96696e-09	DOWN	-0.970142	0.000682581		-1.57527	5.73721e-08	DOWN	-0.906699	0.000834722		-1.20722	2.21719e-09	DOWN	2.35437	8.0775e-07	UP	0.0404015	0.917312		1.99847
gene875	b0861	artM	protein_coding	arginine, ABC, transporter, permease	669	900866	901534	0	membrane ; amino acids ; arginine ; ABC superfamily, membrane component	-0.250335	0.43198		-0.358004	0.00881354		0.138994	0.678432		-2.14868	2.74267e-24	DOWN	-1.58754	8.57986e-19	DOWN	-1.98059	1.93357e-24	DOWN	-1.13476	3.50798e-09	DOWN	-1.04814	5.59978e-09	DOWN	-2.04449	1.26467e-24	DOWN	-1.17308	2.58183e-11	DOWN	-0.843184	6.07625e-11		-0.373091	0.293238		-0.166965	0.368904		0.0364626
gene876	b0862	artQ	protein_coding	arginine, ABC, transporter, permease	717	901534	902250	0	membrane ; arginine ; ABC superfamily, membrane component	-1.21729	0.00268426	DOWN	-0.305331	0.0817852		0.220826	0.555716		-3.1399	4.47908e-23	DOWN	-1.81675	5.6955e-16	DOWN	-2.59787	3.11397e-24	DOWN	-1.5429	2.01636e-09	DOWN	-1.76236	1.02453e-11	DOWN	-2.75963	5.81127e-24	DOWN	-1.62902	5.58563e-12	DOWN	-1.25843	7.61911e-14	DOWN	-0.45314	0.306246		0.0511486	0.848459		-0.116357
gene877	b0863	artI	protein_coding	arginine, transporter, subunit	732	902257	902988	0	glutamine ; ABC superfamily, periplasmic binding component	-1.51209	0.00322338	DOWN	-0.137399	0.610904		0.170474	0.838772		-2.48009	4.39853e-16	DOWN	-2.54444	1.04905e-16	DOWN	-3.20818	2.89898e-22	DOWN	-2.48186	4.33293e-13	DOWN	-2.53412	9.19212e-14	DOWN	-3.85671	2.14663e-24	DOWN	-2.40253	4.5552e-14	DOWN	-1.50513	2.55826e-11	DOWN	0.780447	0.20313		0.178355	0.594263		0.0092395
gene878	b0864	artP	protein_coding	arginine, ABC, transporter, ATPase	729	903006	903734	0	arginine ; ABC superfamily ATP binding cytoplasmic component	-1.24349	0.00360213	DOWN	-0.831768	1.11486e-05		-0.113842	0.847423		-2.00082	1.44518e-15	DOWN	-1.6355	3.47852e-13	DOWN	-1.70599	2.26201e-14	DOWN	-1.48862	4.92936e-09	DOWN	-0.718566	0.00166359		-1.9883	1.15179e-15	DOWN	-1.14119	7.51719e-07	DOWN	-0.983355	9.49016e-09		0.42631	0.382514		-0.127051	0.643623		0.293449
gene879	b0865	ybjP	protein_coding	lipoprotein	516	903952	904467	0	0	-2.34628	7.96074e-05	DOWN	-1.11499	1.52553e-05	DOWN	0.140003	0.866959		-1.35898	3.12598e-06	DOWN	-2.63398	2.00873e-14	DOWN	-3.53118	3.63156e-19	DOWN	-2.62365	1.80012e-11	DOWN	-2.39784	1.01308e-09	DOWN	-3.57318	2.04857e-15	DOWN	-1.96238	3.38556e-08	DOWN	-1.64148	3.62174e-11	DOWN	1.83442	0.00136141	UP	0.683705	0.0218802		0.0321541
gene880	b0866	ybjQ	protein_coding	UPF0145, family, protein	324	904593	904916	0	0	-3.51788	1.55423e-08	DOWN	-0.741597	0.000129047		-0.104994	0.882298		-0.115539	0.583228		-0.680083	0.0080971		-0.215044	0.381705		-0.195513	0.493874		-0.97039	7.86351e-05		-1.25965	1.16594e-07	DOWN	-0.108074	0.662771		-0.251076	0.213343		1.21881	0.00709052	UP	0.642969	0.00808284		0.265404
gene881	b0867	amiD	protein_coding	1%2C6-anhydro-N-acetylmuramyl-L-alanine, amidase%2C, Zn-dependent%3B, OM, lipoprotein	831	904913	905743	ybjR	membrane ; murein ; proteins/peptides/glycopeptides	-2.18865	1.55006e-11	DOWN	-0.688864	9.70156e-07		-0.0734841	0.876819		-1.22142	3.85337e-13	DOWN	-0.374662	0.0147748		-0.272772	0.0668004		-0.167147	0.389399		-0.616622	0.00012566		-0.891618	2.78179e-09		-0.0142775	0.936329		-0.238332	0.0708381		0.485999	0.144812		0.504749	0.000890514		-0.276213
gene882	b0868	ybjS	protein_coding	putative, NAD(P)H-dependent, oxidoreductase	1014	905740	906753	0	0	1.16477	0.00175667	UP	-0.673992	0.000105843		-0.40439	0.154873		0.509529	0.00233986		0.437118	0.0139747		0.633453	0.000188036		1.0382	1.88913e-07	UP	1.22487	3.32248e-11	UP	1.30954	2.20944e-15	UP	0.437992	0.0186272		0.16825	0.331725		0.26671	0.593445		-0.151365	0.544458		0.0676484
gene883	b0869	ybjT	protein_coding	putative, NAD-dependent, oxidoreductase	1431	906852	908282	0	0	-0.879803	0.00159194		-0.665185	1.14833e-07		-0.182007	0.477463		-2.09494	4.5878e-29	DOWN	-1.07235	5.23514e-14	DOWN	-1.36891	2.78009e-20	DOWN	-0.520334	0.000670323		-0.79307	1.22879e-07		-0.531684	2.59734e-05		-0.608101	1.83144e-05		-0.308984	0.00545675		0.942951	0.000519153		-0.170191	0.273668		0.35582
gene884	b0870	ltaE	protein_coding	L-allo-threonine, aldolase%2C, PLP-dependent	1002	908293	909294	ltaA ; ybjU	glycine	-2.24495	2.18551e-15	DOWN	-0.846329	1.18587e-11		-0.118685	0.711046		-0.841745	5.94789e-11		-1.40139	5.60795e-21	DOWN	-1.73068	1.33745e-28	DOWN	-0.888039	1.64496e-09		-1.09471	1.54952e-13	DOWN	-1.17826	8.85469e-19	DOWN	-1.07048	1.55542e-13	DOWN	-0.652104	2.23139e-09		0.819417	0.00280146		0.0023075	0.991873		0.00931755
gene885	b0871	poxB	protein_coding	pyruvate, dehydrogenase%2C, thiamine, triphosphate-binding%2C, FAD-binding	1719	909331	911049	0	membrane ; pyruvate oxidation ; electron donors ; carbon compounds	-1.99205	1.92793e-05	DOWN	-0.398062	0.0796641		0.5072	0.225958		-1.0688	3.87373e-06	DOWN	-2.83307	9.03097e-22	DOWN	-3.54026	2.12348e-28	DOWN	-1.80862	2.13306e-10	DOWN	-2.87474	1.3163e-16	DOWN	-3.54409	1.15359e-23	DOWN	-2.3729	3.70725e-15	DOWN	-2.0475	6.55629e-20	DOWN	1.46899	0.00440755	UP	0.743636	0.00275327		0.981541
gene886	b0872	hcr	protein_coding	HCP, oxidoreductase%2C, NADH-dependent	969	911182	912150	ybjV	metabolism	-4.12291	0.000253353	DOWN	-0.965985	0.0119405		-0.158428	0.890029		-3.67377	1.64852e-08	DOWN	-1.94194	8.07427e-07	DOWN	-3.53182	1.98765e-13	DOWN	-2.53527	4.2935e-05	DOWN	-2.6653	2.35186e-06	DOWN	-3.46599	6.95891e-09	DOWN	-1.36579	0.00319637	DOWN	-1.26458	7.2931e-05	DOWN	-2.14183	0.0093371	DOWN	-0.990849	0.0317925		-1.97909
gene887	b0873	hcp	protein_coding	hybrid-cluster, [4Fe-2S-2O], subunit, of, anaerobic, terminal, reductases	1653	912162	913814	priS ; ybjW	nitrogen metabolism	-2.61361	0.00129127	DOWN	-0.711303	0.0181115		0.0227477	0.994291		-1.8617	4.88096e-06	DOWN	-1.31404	6.88801e-05	DOWN	-1.83272	1.86931e-07	DOWN	-1.54021	0.000544877	DOWN	-2.38177	1.05427e-05	DOWN	-1.51528	0.000138572	DOWN	-0.720721	0.0546667		-0.530835	0.0712133		-1.35368	0.0904705		-0.986841	0.0230847		-1.63739
gene888	b0874	ybjE	protein_coding	putative, transporter	900	913958	914857	ybjE	Putative uncharacterized transport protein	4.99404	1.32357e-22	UP	0.731697	0.000440928		-0.0972677	0.91592		2.07515	5.30577e-21	UP	1.16841	9.86634e-08	UP	1.61126	1.4186e-13	UP	1.04651	8.80224e-05	UP	1.44338	1.03556e-10	UP	1.93039	1.45823e-20	UP	1.44763	3.21595e-10	UP	0.482926	0.0194737		0.0471937	0.955224		-0.499696	0.111653		0.13031
gene889	b0875	aqpZ	protein_coding	aquaporin, Z	696	915352	916047	bniP	membrane ; alpha-type channels ; osmotic pressure	2.76185	3.26748e-09	UP	0.546339	0.00920697		0.310276	0.486257		1.39483	5.57046e-11	UP	0.641312	0.00353277		0.93966	9.82026e-06		-0.0597763	0.880965		0.917435	4.07825e-05		0.59846	0.00404715		0.821762	0.000259615		-0.0342823	0.904827		-0.138831	0.848411		-0.351278	0.25181		0.33149
gene890	b0876	ybjD	protein_coding	putative, OLD, family, ATP-dependent, endonuclease%3B, DUF2813, family, protein	1659	916473	918131	0	0	-1.99499	5.71374e-09	DOWN	-0.287059	0.0644276		-0.0667146	0.914511		-0.698893	2.8042e-05		-0.770677	9.59164e-06		-0.963218	2.73332e-08		-0.721991	0.000205406		-0.25061	0.16353		-0.46654	0.00220819		-0.131023	0.484571		-0.420484	0.00285569		-0.16871	0.701974		0.320251	0.0726592		-0.655424
gene891	b0877	ybjX	protein_coding	DUF535, family, protein	993	918128	919120	0	0	0.987372	0.029981		0.386085	0.0853374		-0.176881	0.80806		1.53693	1.01077e-11	UP	2.19824	6.9966e-18	UP	1.90286	7.34336e-15	UP	2.36365	7.79143e-17	UP	1.75436	1.90836e-12	UP	2.72507	3.73366e-28	UP	1.58245	4.29702e-10	UP	0.627075	0.00199262		3.26128	7.24393e-11	UP	-0.329007	0.239502		1.37799
gene892	b0878	macA	protein_coding	macrolide, transporter, membrane, fusion, protein, (MFP), component	1116	919235	920350	ybjY	membrane ; Accessory Factors Involved in Transport	-0.0470987	0.894999		-0.0752484	0.601992		-0.0499306	0.930402		-0.52759	0.000347403		-0.279891	0.0661825		-0.0333967	0.834181		-0.372851	0.0367105		-0.606626	0.000253298		-0.426093	0.00435046		0.314996	0.034272		-0.168269	0.228805		0.833639	0.00878816		-0.104062	0.617248		0.607109
gene893	b0879	macB	protein_coding	macrolide, ABC, transporter, peremase/ATPase	1947	920347	922293	ybjZ	membrane ; ABC superfamily, ATP binding and membrane component	-0.152956	0.706524		0.365863	0.0335156		-0.155538	0.742481		-0.455797	0.0151124		-0.799239	3.7006e-05		-0.441327	0.0177691		-0.560973	0.0139473		-0.655307	0.00127582		-0.369112	0.0414952		0.221174	0.272617		-0.172172	0.348465		-0.156268	0.761839		0.57564	0.00279119		-0.0426467
gene894	b0880	cspD	protein_coding	inhibitor, of, DNA, replication%2C, cold, shock, protein, homolog	225	922366	922590	ybjA ; cspH	DNA structure level ; DNA replication	-6.78863	1.34253e-08	DOWN	-0.692599	0.0452471		0.287313	0.781242		-0.894323	0.0118045		-1.32184	0.000855989	DOWN	-1.54018	8.27184e-05	DOWN	-1.85687	2.60023e-05	DOWN	-2.57577	8.65261e-09	DOWN	-3.00889	3.93785e-12	DOWN	-1.02649	0.00879309	DOWN	0.358851	0.311649		-0.304984	0.761839		-0.614251	0.164215		-0.761057
gene895	b0881	clpS	protein_coding	regulatory, protein, for, ClpA, substrate, specificity	321	922913	923233	yljA	proteins/peptides/glycopeptides ; turnover, degradation	-5.7979	2.51263e-06	DOWN	-0.462826	0.108296		-0.32484	0.708198		-1.21972	0.000115869	DOWN	-1.17546	0.0019867	DOWN	-1.02323	0.00413721	DOWN	-1.20987	0.000529719	DOWN	-1.82425	2.24002e-06	DOWN	-1.58978	1.35451e-05	DOWN	-0.200527	0.581315		-0.411892	0.214292		-0.580888	0.622329		-0.411324	0.434368		0.394255
gene896	b0882	clpA	protein_coding	ATPase, and, specificity, subunit, of, ClpA-ClpP, ATP-dependent, serine, protease%2C, chaperone, activity	2277	923264	925540	cipA ; lopD	proteins/peptides/glycopeptides ; chaperoning, repair (refolding) ; turnover, degradation	-1.79848	3.56032e-05	DOWN	-0.233531	0.340602		0.15714	0.844947		-1.40405	1.75659e-10	DOWN	-2.03063	2.3691e-16	DOWN	-2.32635	2.03593e-20	DOWN	-1.84889	1.62612e-12	DOWN	-2.06578	6.95887e-17	DOWN	-2.16054	7.1345e-22	DOWN	-1.24801	1.01256e-06	DOWN	-0.663703	0.00112898		2.55656	6.05419e-06	UP	1.1198	2.95893e-05	UP	0.85826
gene898	b0884	infA	protein_coding	translation, initiation, factor, IF-1	219	926225	926443	bypA1	translation	-1.76442	0.00012095	DOWN	-0.27239	0.207936		0.357926	0.397052		0.734852	0.000350048		0.468133	0.0419929		0.914646	4.03169e-05		0.594585	0.017044		0.786024	0.000704482		-0.147155	0.493648		0.89931	0.000334494		0.429763	0.0263853		-0.780515	0.132267		-0.502827	0.0397223		-0.114089
gene899	b0885	aat	protein_coding	leucyl/phenylalanyl-tRNA-protein, transferase	705	926728	927432	ycaA	proteins/peptides/glycopeptides ; turnover, degradation	-0.873401	0.0102958		-0.393671	0.00549446		-0.104208	0.810439		-0.912927	3.96017e-08		-0.488326	0.00191606		-0.689345	7.99647e-06		-0.049586	0.834755		-0.0312656	0.872329		-0.269887	0.0629415		-0.179003	0.290961		-0.239607	0.0804332		-0.306813	0.430434		0.206006	0.24189		-0.357997
gene900	b0886	cydC	protein_coding	glutathione/cysteine, ABC, transporter, export, permease/ATPase	1722	927474	929195	mdrA ; mdrH ; surB ; ycaB	membrane ; ABC superfamily, ATP binding and membrane component	-2.26929	2.70742e-10	DOWN	-0.683	3.78516e-05		-0.403616	0.14736		-3.07614	3.76929e-33	DOWN	-1.17596	2.25934e-10	DOWN	-1.22547	1.32087e-11	DOWN	-0.428391	0.0310183		-0.756255	4.31675e-05		-0.879555	6.03037e-08		-0.760731	3.37029e-05		-0.235995	0.146483		-0.446044	0.28585		0.60321	0.000863392		-0.268949
gene901	b0887	cydD	protein_coding	glutathione/cysteine, ABC, transporter, export, permease/ATPase	1767	929196	930962	htrD	membrane ; ABC superfamily, ATP binding and membrane component	-1.30464	4.1177e-05	DOWN	-1.03062	8.54983e-11	DOWN	-0.485048	0.0428177		-1.22508	2.44055e-13	DOWN	-0.680671	4.65097e-05		-0.776766	1.89963e-06		-0.248911	0.205716		-0.0919279	0.625496		-0.327005	0.0263527		-0.548615	0.00137105		-0.348395	0.0145731		0.419456	0.285259		0.523962	0.00212011		-0.144141
gene902	b0888	trxB	protein_coding	thioredoxin, reductase%2C, FAD/NAD(P)-binding	966	931085	932050	trxR	unassigned reversible reactions	1.48981	0.000441831	UP	-0.0161431	0.950996		-0.771329	0.0204785		0.0751469	0.743102		0.241915	0.33935		-0.285426	0.229127		0.792879	0.00183031		1.19326	7.9877e-07	UP	0.0246313	0.911346		-0.129398	0.633855		0.331262	0.115668		2.40575	1.62138e-06	UP	0.34357	0.185133		0.711622
gene903	b0889	lrp	protein_coding	leucine-responsive, global, transcriptional, regulator	495	932595	933089	rblA ; oppI ; mbf ; lstR	activator ; repressor ; operon ; isoleucine/valine	-0.148849	0.668435		0.137672	0.420304		-0.297457	0.343166		-0.203816	0.208467		-0.651173	0.000199164		-0.636098	0.000211121		-0.69741	0.000210513		-0.536937	0.00252864		-0.505093	0.00109431		0.190469	0.335097		0.0124471	0.952207		0.972797	0.00867377		0.129571	0.5539		0.981248
gene904	b0890	ftsK	protein_coding	DNA, translocase, at, septal, ring, sorting, daughter, chromsomes	3990	933224	937213	dinH	membrane ; Transporters of Unknown Classification ; cell division ; SOS response	-0.491116	0.0372122		-0.188383	0.142823		0.0517973	0.92472		-0.737625	1.02542e-09		0.11943	0.40955		0.616958	4.72272e-06		0.0508384	0.78791		0.189207	0.182902		0.28722	0.0175842		0.0433004	0.794449		0.414414	0.000214933		-0.020059	0.960102		-0.287944	0.0419882		0.569416
gene905	b0891	lolA	protein_coding	lipoprotein, chaperone	612	937372	937983	yzzV ; lplA	Putative uncharacterized transport protein	0.134888	0.64988		-0.114556	0.444933		0.195999	0.532958		-1.2955	7.22389e-16	DOWN	-0.381803	0.014358		0.285657	0.0611794		-0.623856	0.00019664		0.331954	0.0364901		-0.61522	7.79078e-06		-0.588939	0.000219799		0.246403	0.0697373		0.282478	0.461491		0.0626277	0.759867		0.479378
gene906	b0892	rarA	protein_coding	recombination, intermediate, processing, DNA-dependent, ATPase	1344	937994	939337	ycaJ ; mgsA	DNA replication ; DNA recombination	-0.277212	0.337014		-0.00276725	0.985464		0.170772	0.599832		-2.47088	4.78635e-31	DOWN	-0.269046	0.0880799		0.287139	0.0555986		-0.0150128	0.942777		0.0383293	0.835449		-0.367708	0.0060195		-0.567197	0.000288867		0.249593	0.0628366		-0.547787	0.10453		-0.053174	0.795756		0.19604
gene907	b0893	serS	protein_coding	seryl-tRNA, synthetase	1293	939428	940720	0	amino acid -activation	-3.55827	2.31004e-25	DOWN	-1.32155	8.90029e-15	DOWN	0.0640885	0.930402		-1.753	2.61936e-24	DOWN	-1.28153	3.0247e-13	DOWN	-1.64979	7.18414e-20	DOWN	-0.738674	6.80804e-05		-1.89207	2.30238e-23	DOWN	-2.39728	4.73644e-38	DOWN	-1.11216	2.67328e-09	DOWN	-0.175848	0.291056		-1.07818	0.00355913	DOWN	-0.241854	0.229601		-0.401219
gene908	b0894	dmsA	protein_coding	dimethyl, sulfoxide, reductase%2C, anaerobic%2C, subunit, A	2445	940959	943403	0	membrane ; anaerobic respiration ; electron acceptors	-5.13088	5.4217e-08	DOWN	-0.840922	0.102067		0.934965	0.387541		-3.06947	4.58108e-10	DOWN	-1.88038	0.000282078	DOWN	-1.97733	9.31865e-05	DOWN	-2.33359	3.20189e-05	DOWN	-1.92313	0.000192543	DOWN	-4.37628	5.9209e-18	DOWN	-0.911172	0.111272		0.107556	0.864912		-2.0976	0.0747113		-1.33313	0.0133915		-3.47786
gene909	b0895	dmsB	protein_coding	dimethyl, sulfoxide, reductase%2C, anaerobic%2C, subunit, B	618	943414	944031	0	membrane ; anaerobic respiration ; electron acceptors	-4.60336	3.88026e-06	DOWN	-0.677808	0.139829		0.701639	0.488682		-4.79139	9.27365e-11	DOWN	-2.01067	4.65663e-05	DOWN	-2.31318	1.29422e-06	DOWN	-1.97859	0.000812732	DOWN	-1.52807	0.00232585	DOWN	-3.9828	1.53463e-12	DOWN	-1.05448	0.0344686		-0.336715	0.491697		-2.627	0.00980609	DOWN	-1.21594	0.0156196		-3.49424
gene910	b0896	dmsC	protein_coding	dimethyl, sulfoxide, reductase%2C, anaerobic%2C, subunit, C	864	944033	944896	0	membrane ; anaerobic respiration ; electron acceptors	-4.36899	1.92978e-05	DOWN	-0.457579	0.356913		0.759571	0.478328		-4.10814	1.04436e-10	DOWN	-1.99567	0.00010491	DOWN	-2.44973	1.11352e-06	DOWN	-1.91569	0.00107415	DOWN	-1.51574	0.00369858	DOWN	-3.56035	1.49375e-11	DOWN	-0.760839	0.155329		-0.280672	0.601551		-2.94646	0.00530839	DOWN	-0.866302	0.109165		-3.52786
gene911	b0897	ycaC	protein_coding	putative, isochorismatase, family, hydrolase	627	944931	945557	0	amino acids	3.15496	8.85773e-08	UP	0.218624	0.423362		0.79671	0.0362828		0.453958	0.0953921		-4.39509	3.38579e-17	DOWN	-4.18471	1.00051e-16	DOWN	-3.20551	3.94235e-10	DOWN	-3.53473	4.6411e-07	DOWN	-3.62934	2.25172e-09	DOWN	-3.53375	2.8361e-08	DOWN	-3.81492	5.8246e-19	DOWN	2.31131	0.000201581	UP	0.312015	0.510725		0.152241
gene912	b0898	ycaD	protein_coding	putative, MFS, transporter%2C, inner, membrane, protein	1149	945871	947019	0	membrane ; Porters (Uni-, Sym- and Antiporters)	3.16517	1.23523e-08	UP	-0.41473	0.0605713		-0.587212	0.0951931		1.37844	7.52217e-11	UP	0.507516	0.0316012		0.566917	0.0120808		0.561742	0.0443731		1.46622	1.58807e-09	UP	1.17085	4.45047e-08	UP	0.932285	0.000219899		-0.301678	0.171419		-0.022057	0.981669		-0.547077	0.0971915		-0.17256
gene913	b0899	ycaM	protein_coding	putative, transporter	1431	947229	948659	0	membrane ; Porters (Uni-, Sym- and Antiporters)	-1.17993	0.197252		0.105529	0.734909		0.54309	0.280067		-0.781146	0.0134398		-0.190513	0.591121		-0.485248	0.130749		-0.613627	0.147751		-0.425937	0.238259		-0.690106	0.0315459		0.512206	0.114823		-0.113897	0.755583		-3.7601	0.000227302	DOWN	-1.28576	0.00417231	DOWN	-2.18094
gene914	b0900	ycaN	protein_coding	LysR, family, putative, transcriptional, regulator	909	948660	949568	0	activator ; repressor ; Transcription related	2.98698	5.56084e-06	UP	0.475243	0.115668		-0.388656	0.621934		0.425197	0.218712		-0.0872472	0.824858		0.62958	0.0449657		-0.195291	0.69228		1.50774	5.63188e-06	UP	0.992651	0.00194572		1.42777	1.78319e-05	UP	-0.0281039	0.9483		2.19125	0.00202309	UP	0.289171	0.56858		1.32159
gene915	b0901	ycaK	protein_coding	putative, NAD(P)H-dependent, oxidoreductase	591	949668	950258	0	metabolism	1.40155	0.176172		1.62309	4.75913e-06	UP	-0.318635	0.782462		1.65814	9.2189e-07	UP	-0.574967	0.205718		0.772077	0.035297		0.139554	0.829853		1.29609	0.001662	UP	1.08699	0.00646294	UP	1.48869	0.000291777	UP	-0.461922	0.274312		0.565641	0.653689		-0.506569	0.457398		-0.653917
gene916	b0902	pflA	protein_coding	pyruvate, formate-lyase, 1-activating, enzyme%3B, [formate-C-acetyltransferase, 1]-activating, enzyme%3B, PFL, activase	741	950340	951080	act	inhibition / activation of enzymes ; anaerobic respiration ; posttranslational modification	-1.77806	4.26068e-06	DOWN	0.074901	0.717026		0.475322	0.126586		-0.433704	0.01888		-0.766076	0.000136922		-1.10148	3.00423e-08	DOWN	-0.708757	0.00121921		-1.7996	5.48167e-15	DOWN	-2.12544	2.89482e-22	DOWN	-1.37001	1.22143e-10	DOWN	0.165853	0.395344		0.466285	0.332966		0.223441	0.332805		-0.395404
gene917	b0903	pflB	protein_coding	formate, C-acetyltransferase, 1%2C, anaerobic%3B, pyruvate, formate-lyase, 1	2283	951272	953554	pfl	fermentation	-2.1349	0.000516316	DOWN	-0.271412	0.446275		0.460873	0.540241		-2.11318	2.83519e-11	DOWN	-2.54665	3.68634e-13	DOWN	-3.0799	4.34006e-18	DOWN	-2.0944	1.73011e-08	DOWN	-3.1057	1.39693e-18	DOWN	-2.893	5.84576e-20	DOWN	-2.40676	4.00615e-11	DOWN	-0.771668	0.00894273		0.687737	0.439897		0.253378	0.58724		-0.646308
gene918	b0904	focA	protein_coding	formate, channel	858	953609	954466	ycaE	membrane ; carbon compounds ; Porters (Uni-, Sym- and Antiporters)	-1.3997	0.0218125		-0.631863	0.0538022		0.203247	0.851501		-0.52346	0.0973683		-0.95408	0.00651835		-0.304034	0.411273		-1.28989	0.000472467	DOWN	-0.831721	0.0167519		-2.2976	5.62445e-13	DOWN	-0.893138	0.0134844		0.478068	0.130497		2.17358	0.00474796	UP	-0.640153	0.0784576		0.127173
gene919	b0905	ycaO	protein_coding	ribosomal, protein, S12, methylthiotransferase, accessory, factor	1761	954872	956632	0	posttranslational modification	3.252	5.11303e-15	UP	0.68649	0.000333249		-0.0412624	0.967034		0.959832	4.6191e-07		1.1958	1.2864e-08	UP	1.27672	7.86567e-10	UP	1.89077	4.9363e-15	UP	0.930021	9.21817e-06		1.51279	6.50106e-15	UP	0.534686	0.0139271		0.509666	0.00374966		-2.03747	1.91968e-05	DOWN	-0.408749	0.0749428		-0.813893
gene920	b0906	ycaP	protein_coding	UPF0702, family, putative, inner, membrane, protein	693	956762	957454	0	0	1.40786	0.0233435		-0.0739157	0.805636		0.188823	0.826995		-0.339247	0.259599		-0.646409	0.073273		-0.34157	0.295667		-1.01337	0.00745497	DOWN	-1.2579	0.000615403	DOWN	-0.980779	0.00403632		-0.0233048	0.949131		-0.868364	0.00185831		-0.39588	0.685836		-0.79182	0.0850599		-0.0414513
gene921	b0907	serC	protein_coding	3-phosphoserine/phosphohydroxythreonine, aminotransferase	1089	957653	958741	pdxC ; pdxF	serine	-0.842181	0.00464267		-0.971086	4.09237e-10		-0.518201	0.0277811		-0.788427	2.17591e-07		-1.07811	1.3866e-10	DOWN	-1.58986	1.61769e-19	DOWN	-0.669237	0.000138275		-0.772135	3.43894e-06		-0.896121	1.08055e-09		-0.4485	0.00939193		-0.321607	0.0238413		1.25082	0.00029223	UP	0.311614	0.0770178		0.831293
gene922	b0908	aroA	protein_coding	5-enolpyruvylshikimate-3-phosphate, synthetase	1284	958812	960095	0	chorismate	-0.116096	0.763132		-0.485158	0.00229968		-0.191614	0.591667		-1.61816	9.86389e-17	DOWN	-1.26637	9.22073e-12	DOWN	-1.15595	1.39856e-10	DOWN	-0.515756	0.00780048		-0.94496	6.78239e-07		-0.764047	5.62751e-06		-0.712606	7.31982e-05		-0.497367	0.000630063		0.602464	0.136317		-0.247819	0.219349		0.999374
gene923	b0909	ycaL	protein_coding	putative, peptidase-related, chaperone	765	960264	961028	0	temperature extremes	2.25217	0.000730838	UP	0.0656456	0.844723		0.00805078	0.998699		0.264736	0.416216		0.365717	0.227847		0.474532	0.10346		0.637729	0.098408		1.25782	1.58129e-05	UP	0.679069	0.0198979		0.714755	0.0194206		-0.167809	0.642556		0.434938	0.653689		-0.565068	0.196841		0.539594
gene924	b0910	cmk	protein_coding	cytidylate, kinase	684	961201	961884	ycaF ; mssA ; ycaG	nucleotide and nucleoside conversions ; pyrimidine ribonucleotide biosynthesis	0.459476	0.178842		0.0548171	0.772255		0.167082	0.702277		1.38771	2.33541e-15	UP	1.3299	2.32272e-12	UP	1.68216	1.40613e-17	UP	1.2478	5.88114e-10	UP	1.23887	1.07361e-10	UP	1.44911	9.02316e-17	UP	1.13498	1.89532e-08	UP	0.525598	0.0004329		-0.330424	0.466892		-0.702633	0.000215468		0.0418453
gene925	b0911	rpsA	protein_coding	30S, ribosomal, subunit, protein, S1	1674	961995	963668	ssyF	ribosomes ; translation ; ribosomal proteins	1.22192	0.00219823	UP	0.226531	0.300129		0.0960753	0.905134		0.205409	0.318341		1.22696	9.13949e-08	UP	1.20404	1.54386e-07	UP	1.40626	1.918e-08	UP	0.601979	0.0108858		0.784102	0.00017802		0.630342	0.0125548		0.79584	1.7471e-05		-1.21487	0.00858677	DOWN	-0.202146	0.474092		-0.255573
gene926	b0912	ihfB	protein_coding	integration, host, factor, (IHF)%2C, DNA-binding, protein%2C, beta, subunit	285	963828	964112	hip ; himD	activator ; repressor ; DNA recombination ; Transcription related	-0.0648632	0.884822		-0.142628	0.500208		0.173152	0.763037		0.966371	8.72963e-07		-0.487496	0.0226292		0.0608889	0.792616		-0.629435	0.00608063		-0.46453	0.0306686		-0.220415	0.258099		0.0341795	0.894833		-0.520744	0.00309618		0.093382	0.879764		-0.396147	0.0844783		0.782639
gene927	b0913	ycaI	protein_coding	ComEC, family, inner, membrane, protein	2265	964320	966584	0	0	2.85687	1.9652e-09	UP	0.599603	0.00665369		0.0922189	0.928164		0.819337	0.000429151		0.93623	7.68293e-05		1.34077	6.81174e-09	UP	0.320482	0.342707		1.28025	4.87754e-08	UP	1.7753	9.80809e-16	UP	1.09867	7.62337e-06	UP	0.13005	0.638785		0.0492037	0.951578		-0.112153	0.768908		-0.112761
gene928	b0914	msbA	protein_coding	lipid, ABC, transporter, permease/ATPase	1749	966621	968369	0	membrane ; ABC superfamily, ATP binding and membrane component	0.832363	0.00268319		-0.238044	0.101518		-0.0384019	0.957692		0.456338	0.00114705		0.810608	2.58909e-07		0.962015	1.2127e-09		1.04609	1.06624e-09	UP	1.44696	9.24938e-17	UP	1.11207	7.17615e-14	UP	0.616049	0.000258157		0.3776	0.00396923		-0.147299	0.719432		-0.373311	0.0194735		-0.055787
gene929	b0915	lpxK	protein_coding	lipid, A, 4'kinase	987	968366	969352	ycaH	membrane ; capsule (M and K antigens) ; murein ; surface antigens (ECA, O antigen of LPS)	1.2512	0.00013225	UP	0.293082	0.0679525		0.26279	0.422865		-0.755434	2.38392e-05		0.907729	1.73504e-07		1.0087	3.25247e-09	UP	1.28571	6.5198e-11	UP	1.03549	2.90765e-09	UP	0.896385	3.2856e-09		0.598254	0.000721306		0.697291	1.0301e-06		-1.51735	5.36785e-05	DOWN	-0.481078	0.010579		-0.275378
gene930	b0916	ycaQ	protein_coding	DUF1006, family, protein, with, C-terminal, wHTH, domain	1233	969389	970621	0	0	2.03006	5.58139e-08	UP	0.243467	0.179372		0.278729	0.450279		-0.898286	4.06406e-05		0.581515	0.0022573		0.993748	6.28024e-08		0.771517	0.000396057		1.13827	3.58058e-09	UP	0.854321	4.86835e-07		0.483251	0.0135999		0.63922	6.18676e-05		-0.612371	0.209756		-0.309919	0.196041		0.211139
gene931	b0917	ycaR	protein_coding	peroxide, and, acid, resistance, protein%2C, UPF0434, family	183	970673	970855	0	0	-3.29226	0.00069717	DOWN	-0.446406	0.134765		-0.073253	0.969295		-1.03015	0.00358327	DOWN	-0.259149	0.507908		-0.00969746	0.979582		0.140962	0.765082		-0.409473	0.278801		-1.46485	8.66702e-05	DOWN	0.0619903	0.875699		-0.039405	0.925377		-0.781367	0.496638		0.44881	0.383733		0.433414
gene932	b0918	kdsB	protein_coding	3-deoxy-manno-octulosonate, cytidylyltransferase	747	970852	971598	0	core region	-1.86005	1.24626e-09	DOWN	-0.433359	0.00333527		-0.27034	0.348645		-1.32113	1.36428e-15	DOWN	-0.0841123	0.642181		-0.759058	1.61035e-06		0.0349254	0.877887		-0.0321816	0.868256		-0.923438	2.29962e-10		-0.225151	0.198294		-0.00941249	0.959939		0.282117	0.481371		0.548974	0.000819397		-0.217749
gene933	b0919	ycbJ	protein_coding	protein, kinase-like, domain, protein	894	971752	972645	0	0	-7.26977	6.31266e-15	DOWN	-2.33464	2.68417e-08	DOWN	0.397506	0.75152		-2.93502	5.63708e-11	DOWN	-2.14745	1.38671e-06	DOWN	-3.41565	1.85406e-13	DOWN	-2.44373	8.14235e-07	DOWN	-2.80094	2.76833e-09	DOWN	-3.92708	1.41871e-16	DOWN	-1.48914	0.00123461	DOWN	-0.819856	0.0381147		-0.544607	0.657112		-0.838024	0.0746964		-2.28529
gene934	b0920	elyC	protein_coding	envelope, biogenesis, factor%3B, DUF218, superfamily, protein	780	972622	973401	ycbC	membrane ; murein (peptidoglycan)	0.242569	0.674716		0.201002	0.340853		-0.245761	0.663366		1.16477	2.26019e-08	UP	0.868548	5.01614e-05		0.824551	9.77313e-05		0.895261	0.000607447		0.83836	0.00014403		0.584999	0.00477935		0.436462	0.0506283		0.341509	0.106349		0.839765	0.147279		-0.288367	0.371175		0.557542
gene935	b0921	smtA	protein_coding	putative, S-adenosyl-L-methionine-dependent, methyltransferase	786	973537	974322	ycbD ; smtA	RNA modification ; tRNA	-0.813777	0.00238106		-0.535719	1.43493e-05		-0.00185361	0.998699		-0.274152	0.0285441		0.301916	0.0235736		0.42406	0.000878834		0.304818	0.0423156		0.117257	0.419026		0.129899	0.290096		0.370174	0.00680272		-0.0240184	0.876356		-0.127275	0.721993		0.415271	0.00212075		-0.0150959
gene936	b0922	mukF	protein_coding	chromosome, condensin, MukBEF%2C, kleisin-like, subunit%2C, binds, calcium	1323	974319	975641	kicB	cell killing ; cell division ; DNA related	-0.787113	0.00255135		-0.514894	5.13622e-05		-0.167966	0.539185		-2.10535	1.56557e-32	DOWN	0.182918	0.196709		0.0347218	0.812998		0.165211	0.322982		0.0718691	0.639302		0.0763607	0.543193		0.00955544	0.953504		0.0729096	0.61208		0.0298084	0.941522		0.211631	0.149902		0.0368144
gene937	b0923	mukE	protein_coding	chromosome, condensin, MukBEF%2C, MukE, localization, factor	705	975622	976326	kicA ; ycbA	unknown ; cell division ; defense/survival ; DNA related	-0.68447	0.00968919		-0.309215	0.0140856		-0.191318	0.465663		-2.38771	2.08194e-32	DOWN	-0.274919	0.0450182		-0.288158	0.0276885		-0.0981511	0.59728		-0.285066	0.0458142		-0.104229	0.405464		-0.425988	0.00221639		0.149339	0.234		-0.279696	0.385878		0.250428	0.0786109		0.0244312
gene938	b0924	mukB	protein_coding	chromosome, condensin, MukBEF%2C, ATPase, and, DNA-binding, subunit	4461	976326	980786	0	cell division	-0.549657	0.0388908		0.0348025	0.832662		-0.0612787	0.919114		-2.95302	4.48357e-49	DOWN	-0.500738	0.000820262		-0.506467	0.000600375		0.195386	0.278778		-0.654096	1.40643e-05		-0.0325022	0.821343		-0.384437	0.0173474		0.253259	0.0573098		-0.79597	0.013026		0.286952	0.0886066		0.00918811
gene939	b0925	ldtD	protein_coding	murein, L%2CD-transpeptidase	1848	981047	982894	ycbB	murein (peptidoglycan)	-1.92746	4.95963e-07	DOWN	-1.16267	3.54878e-09	DOWN	-0.258433	0.555699		-1.62169	1.58248e-14	DOWN	-1.98545	4.20918e-18	DOWN	-1.87676	1.38945e-17	DOWN	-1.83324	4.47537e-14	DOWN	-0.969286	5.6449e-06		-1.13005	2.17806e-09	DOWN	-0.997146	4.73159e-06		-1.10687	2.47683e-10	DOWN	2.39441	2.33225e-07	UP	0.634508	0.00367608		0.656188
gene940	b0926	ycbK	protein_coding	M15A, protease-related, family, periplasmic, protein	549	983075	983623	0	0	-1.2329	0.000432166	DOWN	-0.896261	5.71318e-07		-0.0900191	0.890397		-0.381448	0.028902		-0.579374	0.00252572		-1.00535	9.20198e-08	DOWN	-0.294533	0.188255		-0.707225	0.000259672		-0.510652	0.00223799		-0.720266	0.000325188		-0.349775	0.0358623		0.91888	0.0263446		-0.143846	0.545023		0.593864
gene941	b0927	ycbL	protein_coding	putative, metal-binding, enzyme	648	983650	984297	ycbL	methylglyoxal metabolism	-0.939496	0.0018039		-0.655684	1.37834e-05		0.0391373	0.957692		-1.04551	3.31327e-11	DOWN	-0.489009	0.0026594		-1.09055	5.76197e-11	DOWN	-0.178838	0.372795		-0.8713	1.63973e-07		-0.702748	1.29233e-06		-0.446717	0.00882441		-0.30048	0.0320061		0.318185	0.420471		0.0648094	0.763642		0.46715
gene942	b0928	aspC	protein_coding	aspartate, aminotransferase%2C, PLP-dependent	1191	984519	985709	0	amino acids ; aspartate	-1.53566	9.01951e-08	DOWN	-0.403313	0.00709215		-0.0316646	0.969295		-0.339132	0.0185429		-1.62408	1.02455e-20	DOWN	-2.02483	7.34407e-29	DOWN	-0.678225	5.33831e-05		-1.46214	2.03605e-17	DOWN	-0.947971	1.95501e-11		-1.33303	2.3303e-14	DOWN	-0.825869	6.29876e-10		-0.469609	0.214675		0.629689	0.000223674		-0.376625
gene943	b0929	ompF	protein_coding	outer, membrane, porin, 1a, (Ia%3Bb%3BF)	1089	985894	986982	nfxB ; tolF ; cmlB ; cry	Beta barrel porins (The Outer Membrane Porin (OMP) Functional Superfamily)	0.21292	0.696054		0.369808	0.166826		-0.270772	0.674222		0.362937	0.152524		1.91463	7.9226e-11	UP	2.51399	5.2157e-16	UP	1.2263	5.84342e-05	UP	1.74402	1.90527e-08	UP	1.57956	7.483e-09	UP	1.90545	1.04865e-08	UP	0.822692	0.0004329		-4.16498	2.01131e-12	DOWN	-0.919621	0.00105952		-1.57687
gene944	b0930	asnS	protein_coding	asparaginyl, tRNA, synthetase	1401	987585	988985	lcs ; tss	amino acid -activation	-1.22382	8.51772e-06	DOWN	-0.58365	7.63382e-05		0.00932892	0.997074		0.352414	0.0137144		-0.00682707	0.970981		-0.403651	0.00857577		0.543636	0.00156649		-0.165336	0.328685		0.431618	0.00272965		-0.252272	0.154272		-0.299089	0.0275184		-0.843278	0.0116073		0.545637	0.00127164		-0.128923
gene945	b0931	pncB	protein_coding	nicotinate, phosphoribosyltransferase	1203	989154	990356	0	nicotinamide adenine dinucleotide	-0.413235	0.213405		-0.104854	0.558859		0.311051	0.349432		0.399998	0.014367		1.18733	2.30859e-10	UP	1.00252	3.54587e-08	UP	1.10311	2.65783e-08	UP	0.829835	1.16418e-05		0.734072	1.08218e-05		0.315709	0.121715		0.465318	0.00228129		0.0897996	0.861308		-0.520525	0.0051381		0.0998861
gene946	b0932	pepN	protein_coding	aminopeptidase, N	2613	990622	993234	0	proteins/peptides/glycopeptides ; turnover, degradation	-3.65976	8.30111e-24	DOWN	-0.886408	3.54814e-07		-0.172577	0.723266		-1.98022	1.0151e-25	DOWN	-1.90264	2.69544e-21	DOWN	-2.10017	2.86455e-25	DOWN	-0.464179	0.0208684		-1.44876	2.77273e-14	DOWN	-1.51276	5.11748e-19	DOWN	-1.12886	7.46076e-09	DOWN	-0.593855	0.000112558		0.344997	0.474114		0.683381	0.000628867		0.182008
gene947	b0933	ssuB	protein_coding	aliphatic, sulfonate, ABC, transporter, ATPase	768	993277	994044	ycbE	sulfur metabolism ; ABC superfamily ATP binding cytoplasmic component	0.780889	0.52009		1.10736	0.00794671	UP	0.0611598	0.985967		0.621961	0.178147		-0.0717952	0.916218		0.537574	0.308828		-0.527181	0.477037		-0.463597	0.461515		0.542495	0.284138		0.0887385	0.8841		0.0662072	0.913478		-0.316495	0.852933		-0.295493	0.719358		0.471088
gene948	b0934	ssuC	protein_coding	aliphatic, sulfonate, ABC, transporter, permease	792	994041	994832	ycbM	membrane ; phosphorous metabolism ; ABC superfamily, membrane component	4.88005	7.4213e-06	UP	1.47568	0.00484155	UP	-0.843903	0.562567		-0.648775	0.344744		0.102945	0.885182		0.758158	0.199958		-0.846989	0.35088		0.760647	0.292154		1.2954	0.0245405		-0.255003	0.751574		0.164385	0.826538		-0.0446018	0.982787		0.622761	0.443886		-0.291408
gene949	b0935	ssuD	protein_coding	alkanesulfonate, monooxygenase%2C, FMNH(2)-dependent	1146	994843	995988	ssi6 ; ycbN	sulfur metabolism	3.87328	0.00012969	UP	1.57232	0.000295262	UP	0.283735	0.86306		1.67064	0.000388085	UP	0.109729	0.858111		0.908539	0.0595001		-0.485552	0.55346		0.0388698	0.958548		1.2286	0.00914355	UP	-1.69689	0.0134974		-0.53493	0.334511		1.94616	0.10843		0.401185	0.589762		0.796326
gene950	b0936	ssuA	protein_coding	aliphatic, sulfonate, ABC, transporter, periplasmic, binding, protein	960	995985	996944	ycbO	phosphorous metabolism ; ABC superfamily, periplasmic binding component	4.15498	0.000438867	UP	1.5619	0.00208247	UP	-0.212789	0.935431		1.12181	0.057621		-0.182376	0.787576		0.5174	0.381285		-0.273723	0.779005		0.819691	0.246475		1.05494	0.0735284		0.426886	0.567569		0.264436	0.69862		1.18102	0.480163		-1.25604	0.166479		0.504797
gene951	b0937	ssuE	protein_coding	NAD(P)H-dependent, FMN, reductase	576	996937	997512	ssi4 ; ycbP	sulfur metabolism ; starvation	3.34765	0.0255523		2.12103	0.00129271	UP	-0.238628	0.953636		2.43091	0.000424678	UP	0.451922	0.6024		1.01482	0.179898		-1.20628	0.253759		1.68287	0.0325538		2.00413	0.00291344	UP	0.199431	0.843856		-0.147045	0.884612		1.86002	0.335686		-0.548623	0.650669		2.67532
gene952	b0938	elfA	protein_coding	laminin-binding, fimbrin, subunit	540	997868	998407	ycbQ	pilus	3.02822	3.03113e-07	UP	1.14662	7.38253e-06	UP	0.162631	0.86306		2.17777	1.57364e-16	UP	0.0305706	0.934978		0.586235	0.040751		-0.260878	0.561288		1.0547	0.00056438	UP	0.816217	0.00403249		0.878998	0.00219978		0.297715	0.326102		0.776185	0.303403		0.153833	0.748046		-0.0185438
gene953	b0939	elfD	protein_coding	putative, periplasmic, pilin, chaperone	702	998490	999191	ycbR	chaperoning, repair (refolding)	2.64167	0.0543124		1.39313	0.00574603	UP	0.809269	0.484995		1.21322	0.0301867		-0.322704	0.666578		0.827709	0.159051		-0.656103	0.426927		1.85804	0.00108839	UP	1.8415	0.000536814	UP	0.543214	0.403577		-0.00395438	0.995445		-4.05564	0.0424855		-0.201236	0.844545		1.36393
gene954	b0940	elfC	protein_coding	putative, outer, membrane, fimbrial, subunit, export, usher, protein	2601	999216	1001816	ycbS	UNCLASSIFIED	3.83278	5.06696e-06	UP	1.37693	0.000103566	UP	0.0726423	0.973227		1.03129	0.00748024	UP	0.417192	0.354167		1.07224	0.00609581	UP	-0.132667	0.840178		0.78162	0.0683929		0.827225	0.0388873		1.09196	0.00815166	UP	0.333217	0.449651		-0.651266	0.655247		-0.119036	0.869029		0.96508
gene955	b0941	elfG	protein_coding	putative, fimbrial-like, adhesin, protein	1071	1001807	1002877	ycbT	pilus	2.43392	0.00228151	UP	0.727538	0.0353041		-0.169681	0.91681		1.15073	0.0013598	UP	0.945941	0.0159208		1.33969	0.000277892	UP	0.293083	0.626751		0.884687	0.0331015		0.96476	0.0093561		1.31659	0.000592342	UP	0.151141	0.74054		1.09327	0.27307		-0.211431	0.746522		0.35802
gene956	b0942	ycbU	protein_coding	putative, fimbriae, protein	543	1002889	1003431	0	pilus	2.71079	0.00513574	UP	1.0996	0.00906679	UP	0.039008	0.994291		-0.533926	0.342128		0.592608	0.251976		1.58737	0.000321661	UP	-0.387676	0.616152		0.486895	0.398666		1.36568	0.00235374	UP	1.44425	0.00287891	UP	0.257503	0.642516		-0.256537	0.874806		-0.79802	0.280222		0.317951
gene957	b0943	ycbV	protein_coding	putative, fimbrial-like, adhesin, protein	516	1003439	1003954	0	pilus	2.62053	0.00702267	UP	0.912382	0.0349266		-0.144523	0.949107		0.438496	0.389424		0.375035	0.461461		0.933554	0.0357301		-0.405543	0.591745		1.75605	0.000219623	UP	1.02373	0.0255874		1.92716	4.48084e-05	UP	-0.188659	0.750529		0.330557	0.82515		-0.159196	0.845228		-0.406321
gene958	b0944	ycbF	protein_coding	putative, periplasmic, pilin, chaperone	711	1003947	1004657	0	chaperoning, repair (refolding)	0.0840209	0.919694		0.689938	0.010663		-0.14257	0.903394		1.01925	0.000386476	UP	-0.0335943	0.935493		0.784851	0.00831134		0.0556918	0.90959		0.931782	0.0026299		0.536524	0.0876071		1.21431	9.29765e-05	UP	0.0337978	0.929305		-0.361138	0.716568		0.124474	0.809689		0.632513
gene959	b0945	pyrD	protein_coding	dihydro-orotate, oxidase%2C, FMN-linked	1011	1004768	1005778	0	membrane ; pyrimidine biosynthesis	2.42133	4.61456e-09	UP	0.766211	1.72961e-05		0.568739	0.0408451		2.25009	1.31275e-28	UP	1.07189	6.22016e-08	UP	1.28868	3.71686e-11	UP	0.73716	0.00165909		1.45222	5.29491e-13	UP	1.35484	4.03258e-14	UP	0.842071	3.17137e-05		0.176476	0.385338		-1.37361	0.00703596	DOWN	-0.0453769	0.882644		-1.25678
gene960	b0946	zapC	protein_coding	FtsZ, stabilizer	543	1005952	1006494	ycbW	cell division	1.88415	6.9432e-06	UP	0.46019	0.0248546		0.0921547	0.911084		1.27011	1.09038e-09	UP	1.54506	1.92416e-11	UP	2.58528	7.65455e-25	UP	1.62583	9.95183e-11	UP	1.57431	8.58272e-12	UP	2.23661	9.58994e-24	UP	1.90196	6.35213e-14	UP	0.284714	0.174852		0.629842	0.219643		-0.442058	0.0814171		0.411114
gene961	b0947	ycbX	protein_coding	6-N-hydroxylaminopurine, detoxification, oxidoreductase	1110	1006491	1007600	0	detoxification	-0.627316	0.0461383		-0.218901	0.107746		0.0190317	0.981976		0.075545	0.594937		-0.939457	9.36693e-10		-1.40816	4.95796e-18	DOWN	-0.111181	0.577224		-1.04375	3.18143e-10	DOWN	-0.661934	1.74043e-06		-0.542989	0.000406058		-0.274681	0.0312985		0.127822	0.747637		0.10254	0.582091		0.336894
gene962	b0948	rlmL	protein_coding	23S, rRNA, m(2)G2445, and, m(7)G2069, methyltransferases%2C, SAM-dependent	2109	1007844	1009952	ycbY ; rlmK ; rlmKL	RNA modification	1.83503	9.76587e-09	UP	0.341745	0.0326326		0.00408437	0.998699		0.347228	0.0278813		1.88078	1.48665e-21	UP	2.10018	2.85925e-25	UP	1.85744	1.80517e-18	UP	1.94811	6.07801e-22	UP	2.1483	2.74342e-29	UP	0.920933	9.87928e-07		0.817186	1.24242e-08		-0.429208	0.290794		-0.295756	0.112748		-0.242161
gene963	b0949	uup	protein_coding	replication, regulatory, ABC-F, family, DNA-binding, ATPase	1908	1009964	1011871	ycbI ; ycbH ; tex	prophage genes and phage related functions ; transposon related	0.984102	0.00259101		0.560915	0.000655084		0.117665	0.8225		-0.360265	0.031954		1.32559	9.04582e-13	UP	1.63248	1.24007e-17	UP	1.71661	2.17544e-16	UP	1.74221	4.00063e-18	UP	1.89195	2.59688e-24	UP	0.6776	0.000384623		0.733792	5.54863e-07		-1.47196	8.52427e-05	DOWN	-0.658933	0.000283956		-0.493172
gene964	b0950	pqiA	protein_coding	paraquat-inducible%2C, SoxRS-regulated, inner, membrane, protein	1254	1012001	1013254	pqi5 ; pqi5A	UNCLASSIFIED	1.61284	2.12664e-07	UP	0.279362	0.0533619		-0.0241266	0.977446		-0.913744	1.07636e-07		1.08674	9.78654e-12	UP	1.00405	9.5091e-11	UP	0.955283	8.19527e-08		1.27744	5.33169e-15	UP	1.62184	6.1489e-26	UP	0.705409	1.21116e-05		0.41693	0.0015036		-0.161754	0.711626		-0.386469	0.0300784		0.124159
gene965	b0951	pqiB	protein_coding	paraquat-inducible%2C, SoxRS-regulated, MCE, domain, protein	1641	1013259	1014899	pqi5 ; pqi5B	UNCLASSIFIED	0.721884	0.00382135		0.20833	0.0839471		-0.171259	0.513418		-1.83687	2.94881e-27	DOWN	0.761025	7.82694e-09		0.617591	1.25363e-06		0.3945	0.00662134		0.726517	4.08095e-08		0.863987	3.30343e-13		0.293403	0.0318635		0.363067	0.000757119		0.197851	0.551499		-0.128751	0.422005		-0.222283
gene966	b0952	pqiC	protein_coding	DUF330, family, putative, lipoprotein	564	1014896	1015459	0	0	0.718465	0.0347601		0.438245	0.002056		0.108317	0.816899		-2.75538	1.45775e-22	DOWN	0.409162	0.0110901		0.316355	0.0456987		0.461999	0.019902		0.372677	0.0286588		0.133498	0.41146		0.322323	0.05297		0.432967	0.00114692		0.334778	0.427014		0.114036	0.623731		-0.159164
gene967	b0953	rmf	protein_coding	ribosome, modulation, factor	168	1015715	1015882	res ; rimF	ribosomes ; translation	-6.49683	0.000724249	DOWN	-1.80659	3.05168e-05	DOWN	0.565332	0.542276		-1.39362	0.00141108	DOWN	-2.75414	0.000108291	DOWN	-4.17661	1.00197e-06	DOWN	-3.46138	2.16571e-09	DOWN	-4.05594	5.6043e-11	DOWN	-4.92483	1.6802e-14	DOWN	-2.08218	6.5454e-05	DOWN	-1.68411	9.26414e-05	DOWN	0.574727	0.68629		-0.224439	0.78927		1.30242
gene968	b0954	fabA	protein_coding	beta-hydroxydecanoyl, thioester, dehydrase	519	1015952	1016470	0	fatty acids and phosphatidic acid	1.95952	1.74175e-06	UP	0.359523	0.100468		-0.13978	0.842857		2.20813	7.49681e-20	UP	0.83418	0.000279704		0.637337	0.00466054		0.965086	0.000102374		-0.189635	0.440541		0.626092	0.00219889		0.47461	0.0635855		0.24401	0.24871		-0.467751	0.385832		-0.6597	0.0038941		0.450347
gene969	b0955	ycbZ	protein_coding	putative, peptidase	1761	1016539	1018299	0	turnover, degradation	-1.17583	2.08958e-05	DOWN	-0.475553	0.00069373		0.0992342	0.830137		-0.904347	3.98487e-10		-0.170507	0.291292		0.29322	0.0521192		0.440176	0.00736441		0.114752	0.491655		-0.307237	0.0209208		-0.229321	0.170159		0.296228	0.0238281		-0.528912	0.116913		-0.161224	0.36132		-0.0522077
gene970	b0956	matP	protein_coding	Ter, macrodomain, organizer, matS-binding, protein	453	1018485	1018937	ycbG	cell division	-1.56191	0.00255174	DOWN	0.0202363	0.932628		0.0452324	0.967034		0.234871	0.272092		0.239553	0.37882		0.45768	0.0547411		0.0535887	0.873572		-0.291478	0.222343		-0.206329	0.360064		0.6109	0.00443698		-0.0853348	0.741179		0.420531	0.45758		0.123521	0.703354		-0.272564
gene971	b0957	ompA	protein_coding	outer, membrane, protein, A, (3a%3BII*%3BG%3Bd)	1041	1019013	1020053	con ; tolG ; tut	membrane ; Beta barrel porins (The Outer Membrane Porin (OMP) Functional Superfamily)	-2.11936	3.82476e-10	DOWN	-0.391983	0.0284887		0.175806	0.711145		1.694	9.4013e-19	UP	0.397668	0.0361662		0.513921	0.00558194		0.637553	0.00210438		-0.112991	0.59342		-0.490213	0.00394144		-0.644091	0.00140405		-0.382298	0.0160563		0.24635	0.623161		0.248423	0.264557		-0.444742
gene972	b0958	sulA	protein_coding	SOS, cell, division, inhibitor	510	1020410	1020919	sfiA ; suf	inhibition / activation of enzymes ; DNA repair ; cell division ; SOS response	2.00452	6.47505e-07	UP	0.0846034	0.711831		0.181477	0.759147		0.98162	9.89967e-07		0.45591	0.0413114		0.18225	0.418089		0.218759	0.429344		0.081469	0.749327		-0.122642	0.548922		-0.131956	0.607467		0.151259	0.493734		0.622821	0.225421		-0.0635054	0.832103		0.798427
gene973	b0959	sxy	protein_coding	CRP-S-dependent, promoter, expression, factor	630	1021138	1021767	yccR	activator	-0.454737	0.247033		-0.802376	9.7633e-06		-0.391741	0.173139		-0.0759266	0.682922		-0.580929	0.00197391		-0.927713	1.05288e-06		-0.962011	4.13485e-05		-0.331889	0.118335		-0.126802	0.503877		0.526183	0.00536392		-0.552549	0.000538389		-0.581616	0.178161		-0.333942	0.14278		-0.320293
gene974	b0960	yccS	protein_coding	putative, transporter%2C, FUSC, superfamily, inner, membrane, protein	2154	1021730	1023883	0	0	0.864745	0.0187298		0.0611227	0.743211		-0.0342408	0.969295		-0.000927873	0.996536		1.28632	2.05704e-12	UP	1.46517	8.22957e-16	UP	1.12284	2.71071e-08	UP	1.15945	1.68531e-10	UP	1.06035	2.31363e-11	UP	0.47643	0.00871844		0.797533	6.7317e-08		-0.670741	0.125889		-0.467518	0.024801		-0.14095
gene975	b0961	yccF	protein_coding	DUF307, family, inner, membrane, protein	447	1023902	1024348	0	0	1.0918	0.0264369		0.0104547	0.963626		0.260443	0.533318		1.97955	2.06735e-23	UP	1.55301	3.4565e-14	UP	1.3211	2.87832e-11	UP	1.40979	2.42648e-09	UP	1.85318	1.27417e-18	UP	1.09878	1.91271e-09	UP	0.904371	7.30317e-06		0.422553	0.0198528		-0.63997	0.286129		-0.602772	0.0310717		0.17326
gene976	b0962	helD	protein_coding	DNA, helicase, IV	2055	1024471	1026525	srjB	DNA recombination	-2.41041	4.70601e-14	DOWN	-0.885279	6.06771e-10		-0.252533	0.349432		-1.18805	1.1895e-13	DOWN	-0.643453	2.76475e-05		-0.743222	8.2149e-07		-0.211124	0.254283		-0.3484	0.0276374		-0.474559	0.000496735		-0.388212	0.0130821		-0.243824	0.0650508		1.09205	0.000483252	UP	0.769408	4.22623e-07		-0.0424815
gene977	b0963	mgsA	protein_coding	methylglyoxal, synthase	459	1026557	1027015	mgs ; yccG	methylglyoxal metabolism	-4.78334	5.41782e-17	DOWN	-1.44934	3.52995e-08	DOWN	-0.294678	0.644702		-2.75949	6.00609e-20	DOWN	-2.28969	1.04797e-14	DOWN	-3.43034	1.7231e-25	DOWN	-2.00089	1.72941e-10	DOWN	-3.09931	6.70203e-20	DOWN	-3.64687	9.04605e-27	DOWN	-1.66532	1.2287e-08	DOWN	-0.811053	0.000473129		-0.663724	0.324851		0.160451	0.658811		-1.23928
gene978	b0964	yccT	protein_coding	UPF0319, family, protein	663	1027111	1027773	0	0	-0.652368	0.451428		0.435468	0.160535		0.501479	0.412415		1.6913	5.97291e-08	UP	0.871112	0.00508698		0.971923	0.00154702		0.201375	0.720692		0.87459	0.00982459		0.149066	0.674116		0.489909	0.203548		0.152648	0.676263		-1.68022	0.0656893		-0.488943	0.310955		-0.882673
gene979	b0965	yccU	protein_coding	putative, CoA-binding, protein	414	1027946	1028359	0	0	-1.58445	0.0275155		-0.325754	0.222928		0.371919	0.514934		-0.21858	0.42469		-1.32085	0.00025475	DOWN	-1.27195	0.000193848	DOWN	-1.09425	0.00205175	DOWN	-1.67961	3.67257e-06	DOWN	-1.77764	3.60623e-07	DOWN	-0.781508	0.0119288		-0.757914	0.00429538		0.171507	0.85078		-0.306145	0.492866		-0.184553
gene980	b0966	hspQ	protein_coding	heat, shock, protein, involved, in, degradation, of, mutant, DnaA%3B, hemimethylated, oriC, DNA-binding, protein	318	1028404	1028721	yccV	DNA related ; regulation	-0.25699	0.633296		-0.358131	0.160535		0.0550705	0.967034		1.60376	2.82443e-10	UP	-1.02031	0.00020853	DOWN	-0.401926	0.137413		-0.985006	0.000967122		-1.11355	0.000111009	DOWN	-0.666026	0.0118724		-0.249706	0.404342		-0.19264	0.479737		1.141	0.0583136		1.11044	5.75244e-05	UP	0.443701
gene981	b0967	rlmI	protein_coding	23S, rRNA, m(5)C1962, methyltransferase%2C, SAM-dependent	1191	1028779	1029969	yccW	RNA modification	1.71289	2.2647e-06	UP	0.0401035	0.831398		-0.129872	0.802024		1.2045	3.9853e-13	UP	1.55434	7.41001e-17	UP	1.55029	2.72473e-17	UP	1.71495	1.52603e-16	UP	1.1269	3.73844e-10	UP	1.31449	6.5829e-16	UP	0.694464	0.000106117		0.593772	4.54624e-05		-0.209983	0.682288		-0.331528	0.120354		-0.261648
gene982	b0968	yccX	protein_coding	weak, acylphosphatase	279	1030064	1030342	0	UNCLASSIFIED	0.201138	0.784083		0.29331	0.273175		0.340092	0.571242		0.00418516	0.990028		-0.714844	0.048828		-0.243278	0.470126		-0.903009	0.0202824		-0.681701	0.0561679		-1.35439	0.000114713	DOWN	0.0721314	0.838853		-0.444626	0.133199		0.0513762	0.960132		-0.206312	0.680615		0.245849
gene983	b0969	tusE	protein_coding	mnm(5)-s(2)U34-tRNA, 2-thiolation, sulfurtransferase	330	1030339	1030668	yccK	RNA modification	-0.141523	0.797975		-0.217724	0.213647		-0.00330052	0.998699		0.255577	0.143232		-0.358665	0.0814676		0.162223	0.412114		0.0818317	0.766675		0.00370514	0.988543		0.206112	0.289225		0.00794271	0.97067		-0.46417	0.00683771		0.74217	0.141894		-0.348157	0.196095		0.709693
gene984	b0970	yccA	protein_coding	Modulator, of, FtsH, protease%2C, inner, membrane, protein	660	1030759	1031418	0	membrane ; Putative uncharacterized transport protein ; turnover, degradation	-1.14265	0.000224068	DOWN	-0.907334	1.4028e-07		-0.282399	0.441508		-0.569573	0.000433408		-1.12215	5.22435e-10	DOWN	-1.11909	4.62017e-10	DOWN	-0.230616	0.296821		-1.27076	5.76965e-12	DOWN	-1.30796	1.47502e-15	DOWN	-0.662534	0.000524587		-0.0533337	0.801927		1.32745	0.000610303	UP	0.178082	0.418912		0.905308
gene986	b0972	hyaA	protein_coding	hydrogenase, 1%2C, small, subunit	1119	1032139	1033257	0	anaerobic respiration ; aerobic respiration ; electron donors	-2.05943	0.202898		0.328012	0.563866		0.66137	0.466763		-0.262734	0.662383		-2.04544	0.000343201	DOWN	-2.03842	0.000400831	DOWN	-1.28168	0.144992		-1.2956	0.147304		-0.988599	0.165008		-1.26322	0.161827		-0.766317	0.142298		-1.49927	0.359117		-1.59266	0.0842484		-1.39997
gene987	b0973	hyaB	protein_coding	hydrogenase, 1%2C, large, subunit	1794	1033254	1035047	0	anaerobic respiration ; aerobic respiration ; electron donors	-2.87899	0.0448087		0.180032	0.725163		0.730229	0.226706		-1.47881	0.0136531		-2.12556	1.08741e-05	DOWN	-2.23576	7.37551e-06	DOWN	-1.29427	0.0684578		-1.1011	0.13041		-0.819871	0.165532		-0.700867	0.313383		-1.09196	0.0105905		-0.131208	0.927698		-0.132207	0.866738		-1.7658
gene988	b0974	hyaC	protein_coding	hydrogenase, 1%2C, b-type, cytochrome, subunit	708	1035066	1035773	cybH	membrane ; cytochromes ; anaerobic respiration ; aerobic respiration	-1.04471	0.577059		0.717476	0.230173		0.943198	0.327308		0.407355	0.536757		-1.10546	0.102048		-1.53747	0.0246853		-0.356516	0.754533		-0.592197	0.503453		0.139355	0.841679		-1.448	0.120509		-0.358997	0.604981		0.129972	0.953676		-0.862551	0.401058		0.033108
gene989	b0975	hyaD	protein_coding	hydrogenase, 1, maturation, protease	588	1035770	1036357	0	anaerobic respiration ; aerobic respiration ; posttranslational modification	-1.55457	0.223613		0.547246	0.239777		0.631146	0.500919		0.3819	0.475412		-0.829807	0.121044		-0.333649	0.535812		-0.631431	0.418721		-0.88551	0.190987		-0.970805	0.102226		-0.795511	0.210446		-0.148846	0.802399		-0.897791	0.54196		-0.128588	0.882653		-0.854146
gene990	b0976	hyaE	protein_coding	putative, HyaA, chaperone	399	1036354	1036752	0	anaerobic respiration ; aerobic respiration ; chaperoning, repair (refolding)	-1.60502	0.193554		0.46163	0.322595		0.555286	0.568445		-1.40891	0.0222725		-0.535644	0.307833		-0.929627	0.0809343		-0.443399	0.579772		-0.276744	0.68801		0.210886	0.688991		-1.54882	0.0214251		-0.799892	0.111068		-3.46131	0.0136948		-0.59223	0.428817		0.075843
gene991	b0977	hyaF	protein_coding	hydrogenase-1, protein, nickel, incorporation, factor	858	1036749	1037606	0	anaerobic respiration ; aerobic respiration ; chaperoning, repair (refolding)	-0.45771	0.709578		0.397227	0.3485		0.894863	0.160653		-0.150231	0.767341		-0.963293	0.0581445		-0.404116	0.399066		-0.225127	0.762382		-1.53274	0.0203991		-0.256305	0.636372		-0.0788865	0.898128		-0.173643	0.746025		-0.0129822	0.993095		-1.17234	0.107391		-0.39515
gene992	b0978	cbdA	protein_coding	cytochrome, bd-II, oxidase%2C, subunit, I	1545	1037740	1039284	cbdA ; cyxA	membrane ; electron acceptors	1.11708	0.0170679		0.0495724	0.832662		0.147699	0.809434		0.299717	0.166924		-0.433644	0.0452501		-0.326062	0.134225		-0.0486068	0.897621		0.0478976	0.87098		0.36724	0.0898687		0.117552	0.665541		-0.205906	0.346173		-0.121672	0.857342		-0.0266007	0.944995		-0.249529
gene993	b0979	cbdB	protein_coding	cytochrome, bd-II, oxidase%2C, subunit, II	1137	1039296	1040432	cbdB ; cyxB	membrane ; electron acceptors	2.02824	0.00582658	UP	0.302725	0.372705		0.102737	0.949107		-0.493677	0.238675		0.044924	0.916218		0.293871	0.418451		-0.381218	0.514913		0.370236	0.36527		0.572316	0.115654		0.453776	0.270629		0.458375	0.155526		0.283086	0.802216		-0.357424	0.546553		0.0153543
gene994	b4592	cbdX	protein_coding	putative, cytochrome, bd-II, oxidase, subunit	93	1040445	1040537	yccB	0	-0.615473	0.686085		-0.0109262	0.986981		0.190991	0.961651		0.346223	0.636115		0.0341913	0.968973		0.877974	0.202729		1.04869	0.267631		0.0763165	0.934353		0.625541	0.387497		-1.61924	0.0607269		0.217675	0.802399		-0.70384	0.753278		0.459946	0.672915		-0.0277961
gene995	b0980	appA	protein_coding	phosphoanhydride, phosphorylase	1299	1040617	1041915	0	metabolism of other compounds	0.543406	0.159533		0.188601	0.280193		-0.116471	0.82696		-0.464075	0.0185454		-0.398378	0.0280179		-0.444589	0.0132677		-0.699985	0.00672908		-0.481165	0.02777		0.236996	0.188636		-0.146064	0.506601		-0.0687565	0.741179		1.05292	0.00369999	UP	0.227035	0.311537		-0.113318
gene996	b0981	etk	protein_coding	tyrosine-protein, kinase%2C, role, in, O-antigen, capsule, formation	2181	1042030	1044210	yccC	membrane ; posttranslational modification	2.93327	4.12245e-15	UP	0.570715	0.00080113		-0.140614	0.810439		0.654145	0.00055223		0.560134	0.00265347		0.837733	3.24864e-06		0.80019	0.000301137		0.440653	0.0274651		1.10207	9.28922e-11	UP	0.699556	0.000154479		0.496027	0.00197777		0.0243247	0.968942		-0.0426717	0.885031		0.121252
gene997	b0982	etp	protein_coding	O-antigen, capsule, forming, protein-tyrosine-phosphatase%3B, Etk-P, dephosphorylase	447	1044230	1044676	yccY	posttranslational modification	1.9339	0.10802		1.66846	0.000538641	UP	-0.271015	0.900527		-1.16173	0.0863859		0.882989	0.0971421		1.2398	0.0148646		-0.0258568	0.976677		1.23127	0.0173388		0.770667	0.138784		1.25675	0.0205656		0.617854	0.249982		2.40354	0.057971		-0.211699	0.809689		1.14793
gene998	b0983	gfcE	protein_coding	putative, O-antigen, capsule, outer, membrane, auxillary, protein, export, channel	1140	1044664	1045803	yccZ	0	3.3415	4.9092e-05	UP	1.18317	0.00119362	UP	-0.0446202	0.989568		0.303123	0.511169		0.903661	0.0238051		1.90962	2.64591e-07	UP	0.481548	0.423884		0.70056	0.106121		1.42356	0.000108394	UP	1.16667	0.0030041	UP	0.249169	0.611311		-0.00709413	0.996324		-0.409392	0.51996		0.92752
gene999	b0984	gfcD	protein_coding	putative, O-antigen, capsule, production, periplasmic, protein	2097	1045849	1047945	ymcA	0	5.23086	4.40389e-07	UP	1.59946	0.000561189	UP	0.551756	0.692532		1.16966	0.0267688		0.881675	0.0864905		2.57434	2.5309e-08	UP	0.75084	0.293855		2.54051	8.8838e-09	UP	3.69289	1.5772e-17	UP	2.18462	9.93407e-06	UP	0.77798	0.129		1.46258	0.335867		-0.540258	0.528571		0.685219
gene1000	b0985	gfcC	protein_coding	putative, O-antigen, capsule, production, periplasmic, protein	747	1047945	1048691	ymcB	0	6.70597	1.88484e-07	UP	1.22929	0.0444704		0.314447	0.911539		1.32206	0.051892		1.65807	0.00565574	UP	3.58095	2.04258e-10	UP	0.736645	0.451635		3.58934	3.24895e-13	UP	4.23001	5.08254e-18	UP	2.25981	0.000182299	UP	-0.152087	0.869631		2.04505	0.275528		-0.580616	0.56622		2.00847
gene1001	b0986	gfcB	protein_coding	O-antigen, capsule, production, lipoprotein	645	1048688	1049332	ymcC	0	7.5692	3.76934e-08	UP	1.80548	0.00425919	UP	0.760382	0.703133		2.23143	0.000714592	UP	2.60776	2.57658e-05	UP	3.93258	8.51479e-11	UP	1.57451	0.0737305		3.93425	8.38451e-14	UP	4.82981	3.08437e-20	UP	2.83978	9.10632e-06	UP	1.20795	0.0789502		2.56901	0.18818		-1.266	0.25985		1.18066
gene1002	b0987	gfcA	protein_coding	O-antigen, capsule, production, threonine-rich, inner, membrane, protein	306	1049439	1049744	ymcD	membrane	5.08571	8.13001e-08	UP	1.31936	0.00354241	UP	0.886502	0.351269		2.43537	7.0945e-08	UP	3.00076	2.91696e-11	UP	4.25744	2.22112e-20	UP	2.13231	0.000128168	UP	3.17757	9.82762e-16	UP	4.14346	1.42437e-26	UP	2.3384	7.61522e-08	UP	1.24268	0.00623861	UP	0.628082	0.677879		-1.73236	0.0188318		1.5468
gene1003	b4516	insA	protein_coding	IS1, repressor, TnpA	276	1049833	1050108	0	transposon related	-3.13884	0.000850574	DOWN	0.0298216	0.929447		0.169897	0.86895		1.53673	7.53305e-08	UP	0.796973	0.00596184		0.368869	0.227887		0.909297	0.0138646		0.388946	0.227824		0.719	0.00998181		-0.289026	0.431268		-0.150214	0.676685		-0.371848	0.7093		0.0639659	0.898272		0.625393
gene1004	b0988	insB1	protein_coding	IS1, transposase, B	504	1050027	1050530	0	transposon related	1.13017	0.106671		0.189666	0.511492		-0.0480672	0.9785		1.07717	0.000144163	UP	0.553206	0.0605539		0.297959	0.335556		0.674458	0.06428		-0.131867	0.714251		0.817919	0.00251679		0.0260412	0.942236		-0.111742	0.764741		-2.05706	0.022279		-0.772713	0.0730452		-1.04825
gene1005	b0989	cspH	protein_coding	stress, protein%2C, member, of, the, CspA-family	213	1050963	1051175	cspK	0	-0.707966	0.588786		-0.57002	0.143539		0.861923	0.244982		1.95728	1.33632e-07	UP	2.21556	6.24712e-08	UP	3.60689	1.67902e-18	UP	2.75822	8.60806e-10	UP	2.65512	6.43974e-13	UP	2.48178	1.68325e-13	UP	1.687	1.4566e-05	UP	0.354927	0.417475		-3.55841	0.0313918		-3.70222	5.30556e-05	DOWN	-1.36423
gene1006	b0990	cspG	protein_coding	cold, shock, protein, homolog%2C, cold-inducible	213	1051461	1051673	0	temperature extremes	-6.16522	1.17073e-13	DOWN	-1.96711	5.34357e-09	DOWN	0.492845	0.524817		1.67958	1.48976e-06	UP	1.86816	1.71066e-06	UP	2.08887	9.80805e-08	UP	1.97846	2.89005e-06	UP	1.68211	2.58925e-05	UP	1.68127	1.40682e-06	UP	1.12209	0.00860496	UP	0.206737	0.591806		-2.21235	0.00219964	DOWN	-1.22987	0.000501553	DOWN	-0.2971
gene1007	b0991	ymcE	protein_coding	cold, shock, gene	231	1051847	1052077	0	0	-5.23497	0.000156632	DOWN	-0.99731	0.0139564		0.558356	0.463318		0.948549	0.011496		2.13824	3.4474e-09	UP	2.08942	3.33757e-09	UP	1.76099	4.09177e-05	UP	1.93037	8.72513e-09	UP	1.84832	1.05771e-09	UP	1.70911	2.75918e-06	UP	0.518689	0.176693		-3.34205	0.00310489	DOWN	-0.729941	0.16261		-1.12654
gene1008	b4517	gnsA	protein_coding	putative, phosphatidylethanolamine, synthesis, regulator	174	1052067	1052240	yccL ; sfa	phospholipid	-2.21925	0.0557527		0.218434	0.480145		0.401222	0.611627		1.58914	1.32092e-07	UP	1.53054	4.18604e-06	UP	2.54856	4.66211e-15	UP	1.30499	0.00011416	UP	1.35701	9.37374e-06	UP	1.68507	2.8774e-08	UP	1.96224	6.13878e-10	UP	0.452405	0.159187		-0.268015	0.844492		-0.0296181	0.964554		1.28739
gene1009	b0992	yccM	protein_coding	putative, 4Fe-4S, membrane, protein	1074	1052289	1053362	0	0	-1.57512	0.0441555		-0.179761	0.60265		0.10694	0.930402		-0.708316	0.058273		-0.197573	0.578137		-1.14382	0.000809102	DOWN	-0.434521	0.412127		-0.626803	0.108573		-1.4613	0.000166021	DOWN	-0.607078	0.101487		0.0321954	0.932984		-2.27037	0.00316881	DOWN	-1.06668	0.0113689		-1.93241
gene1010	b0993	torS	protein_coding	hybrid, sensory, histidine, kinase, in, two-component, regulatory, system, with, TorR	2745	1053434	1056178	yccI	two component regulatory systems (external signal) ; covalent modification, demodification, maturation ; membrane ; anaerobic respiration	1.11351	0.0152119		0.281675	0.158661		0.08984	0.905134		0.100267	0.66699		0.533584	0.0129317		0.808259	7.96286e-05		0.726058	0.00379905		0.737664	0.00098447		1.05404	7.16757e-08	UP	0.679872	0.00275123		0.252784	0.221204		0.876098	0.0811281		-0.442285	0.120354		0.358398
gene1011	b0994	torT	protein_coding	periplasmic, sensory, protein, associated, with, the, TorRS, two-component, regulatory, system	1029	1056261	1057289	yccH	two component regulatory systems (external signal) ; anaerobic respiration ; posttranslational modification	-0.270224	0.694055		0.382349	0.106802		0.0175963	0.994981		-0.333067	0.255739		0.0568733	0.856667		-0.00935987	0.973683		0.0701545	0.865242		0.119035	0.724707		0.44032	0.108269		1.03129	0.000195411	UP	0.00481879	0.986761		1.28305	0.0311721		-0.908175	0.0182875		0.0115098
gene1012	b0995	torR	protein_coding	response, regulator, in, two-component, regulatory, system, with, TorS	693	1057262	1057954	0	two component regulatory systems (external signal) ; activator ; repressor ; operon	-1.31334	0.0177802		0.299348	0.234726		-0.422326	0.505886		0.571054	0.0393112		0.702769	0.00889565		0.757444	0.00438856		0.45497	0.232871		-0.244939	0.376564		0.284254	0.221796		0.812401	0.000373921		0.173676	0.555131		0.510373	0.358411		0.630342	0.014675		0.221224
gene1013	b0996	torC	protein_coding	trimethylamine, N-oxide, (TMAO), reductase, I%2C, cytochrome, c-type, subunit	1173	1058084	1059256	0	operon ; membrane ; cytochromes ; anaerobic respiration	3.38935	0.0590811		-0.0556527	0.87672		-0.0714573	0.962111		-1.4829	1.141e-06	DOWN	-0.776928	0.0218856		-0.609041	0.0621833		-0.608611	0.085192		-0.0540261	0.959436		0.41089	0.615156		0.976116	0.269347		-0.0480792	0.900382		-1.25697	0.658378		-1.46766	0.250914		-0.137509
gene1014	b0997	torA	protein_coding	trimethylamine, N-oxide, (TMAO), reductase, I%2C, catalytic, subunit	2547	1059256	1061802	0	anaerobic respiration ; electron acceptors	2.13019	0.0619554		0.386467	0.266773		0.167934	0.890397		-3.51713	4.19114e-20	DOWN	-1.23128	0.000423354	DOWN	-0.810561	0.0195526		-0.310663	0.46432		0.107645	0.874115		0.45943	0.33501		0.778097	0.163058		0.00187572	0.995451		-0.841948	0.576907		-0.422712	0.582091		-0.0846118
gene1015	b0998	torD	protein_coding	TorA-maturation, chaperone	600	1061799	1062398	0	chaperoning, repair (refolding)	2.05882	0.0277569		0.450302	0.0622651		0.268346	0.627589		-3.40356	1.12943e-18	DOWN	-0.943881	0.000534747		-0.623051	0.0168128		0.134179	0.704817		0.226463	0.704766		1.27671	0.000779662	UP	0.583853	0.227109		0.122289	0.661188		-0.240118	0.861899		0.261084	0.674746		-0.0757165
gene1016	b0999	cbpM	protein_coding	modulator, of, CbpA, co-chaperone	306	1062550	1062855	yccD	inhibition / activation of enzymes ; chaperoning, repair (refolding)	-1.81991	0.000230861	DOWN	-1.10237	1.84998e-07	DOWN	0.124899	0.843094		-1.18024	4.19978e-06	DOWN	-1.5828	2.31575e-10	DOWN	-1.61425	1.65348e-10	DOWN	-1.2706	1.54158e-05	DOWN	-0.309397	0.214347		-0.0278236	0.900098		-0.472854	0.0461207		-1.04979	6.92314e-08	DOWN	0.573388	0.243329		0.477691	0.046462		-0.670607
gene1017	b1000	cbpA	protein_coding	DnaK, co-chaperone%3B, curved, DNA-binding, protein	921	1062855	1063775	0	nucleoproteins, basic proteins ; chaperoning, repair (refolding)	-3.92523	1.56232e-13	DOWN	-1.38385	7.0117e-12	DOWN	0.153871	0.790822		-0.533192	0.00673792		-1.5887	2.37564e-12	DOWN	-0.872966	2.35931e-05		-1.23098	3.00407e-07	DOWN	-0.270544	0.225943		0.203198	0.297839		-0.216284	0.351075		-1.05143	2.21719e-09	DOWN	1.21729	0.00513909	UP	0.580267	0.00746122		-0.0992276
gene1018	b1001	yccE	protein_coding	uncharacterized, protein	1257	1064036	1065292	0	0	4.5312	9.75098e-05	UP	1.5708	0.00103671	UP	-0.53441	0.779397		1.9655	7.45853e-05	UP	0.355348	0.591098		1.03487	0.057501		-0.986816	0.183232		1.53348	0.00562444	UP	1.1712	0.0390221		1.88895	0.000526558	UP	-0.166144	0.821298		0.954362	0.599255		-1.86549	0.0469206		1.15443
gene1019	b1002	agp	protein_coding	glucose-1-phosphatase/inositol, phosphatase	1242	1065585	1066826	0	misc. glucose metabolism	-5.31311	1.0836e-09	DOWN	-1.24322	0.000525828	DOWN	0.0761562	0.969295		-3.20889	1.28932e-13	DOWN	-4.09473	2.43346e-17	DOWN	-4.50446	3.96292e-19	DOWN	-4.11965	3.58126e-14	DOWN	-2.97673	8.92025e-10	DOWN	-3.38379	5.21143e-13	DOWN	-2.46849	1.98438e-08	DOWN	-2.9107	5.27111e-17	DOWN	-0.146003	0.894317		0.15309	0.761414		-1.05101
gene1020	b1003	yccJ	protein_coding	uncharacterized, protein	228	1066864	1067091	0	0	-5.86309	1.62458e-06	DOWN	-1.24306	0.00201201	DOWN	0.819123	0.274427		-2.73944	8.18919e-09	DOWN	-3.53485	2.80177e-10	DOWN	-4.4723	1.20563e-12	DOWN	-3.29978	1.67652e-08	DOWN	-4.47649	1.77577e-11	DOWN	-5.03811	1.44233e-13	DOWN	-2.17333	1.00647e-05	DOWN	-2.22572	3.77214e-09	DOWN	-0.209735	0.863653		-0.603699	0.277234		-0.963904
gene1021	b1004	wrbA	protein_coding	NAD(P)H:quinone, oxidoreductase	597	1067112	1067708	0	UNCLASSIFIED	-6.67303	1.20337e-10	DOWN	-1.33761	0.00425834	DOWN	0.719037	0.518042		-3.37548	5.66317e-12	DOWN	-4.20276	3.82142e-15	DOWN	-4.87117	2.04934e-18	DOWN	-3.85566	7.98843e-11	DOWN	-4.32694	1.19519e-12	DOWN	-5.25548	1.26658e-17	DOWN	-2.60583	2.58103e-07	DOWN	-2.207	6.4959e-08	DOWN	0.826071	0.522452		-0.592602	0.276778		-0.637322
gene1022	b4518	ymdF	protein_coding	KGG, family, protein	174	1068081	1068254	0	0	2.43624	0.00137073	UP	-0.348033	0.252828		0.0469473	0.980845		0.0965047	0.778492		-1.77882	9.63137e-05	DOWN	-1.7104	0.000217116	DOWN	-2.43049	1.23101e-06	DOWN	-0.800552	0.117478		-0.912875	0.0502033		0.231694	0.629123		-1.24561	0.000181376	DOWN	6.80361	1.54391e-21	UP	0.702406	0.204631		1.83219
gene1023	b1006	rutG	protein_coding	pyrimidine, permease	1329	1068511	1069839	ycdG	membrane ; Porters (Uni-, Sym- and Antiporters)	-1.70111	0.0901919		0.781279	0.011463		-0.0412937	0.985967		0.598269	0.0852921		0.0637627	0.880646		0.306215	0.395743		-0.418425	0.449241		0.0745224	0.873661		0.202526	0.584866		-0.274523	0.531798		-0.160628	0.694209		0.240558	0.818937		-0.252204	0.650112		0.142924
gene1024	b1007	rutF	protein_coding	flavin:NADH, reductase	495	1069860	1070354	ycdH	nitrogen metabolism	-0.658551	0.715212		0.800603	0.245058		-0.0544525	0.994981		0.575076	0.490052		0.0561711	0.949923		0.17725	0.823324		-0.88629	0.391286		-0.780385	0.430279		-1.1843	0.17936		-0.999409	0.279715		0.183386	0.83973		0.833139	0.701974		0.767204	0.432245		1.19708
gene1025	b1008	rutE	protein_coding	putative, malonic, semialdehyde, reductase	591	1070365	1070955	ycdI	nitrogen metabolism	5.3966	2.58435e-05	UP	1.66978	0.0160361		0.583	0.809526		0.637778	0.438922		-0.0367019	0.969058		0.770195	0.326634		-0.156296	0.90261		-1.72578	0.0719335		0.308369	0.706015		-0.329704	0.74298		-0.530016	0.561201		0.379977	0.874806		-0.996429	0.39423		1.17559
gene1026	b1009	rutD	protein_coding	putative, reactive, intermediate, detoxifying, aminoacrylate, hydrolase	801	1070965	1071765	ycdJ	nitrogen metabolism	2.3923	0.138445		1.32699	0.0492928		0.992698	0.514934		1.71157	0.0183192		-0.384471	0.655853		0.628739	0.412874		-1.18874	0.297308		-0.876645	0.378693		0.314385	0.692876		-1.3837	0.186182		0.304405	0.73671		0.984868	0.673981		-0.16052	0.89766		1.85312
gene1027	b1010	rutC	protein_coding	putative, aminoacrylate, deaminase%2C, reactive, intermediate, detoxification%3B, weak, enamine/imine, deaminase, activity	387	1071773	1072159	ycdK	nitrogen metabolism	1.79661	0.207573		1.47277	0.0339313		0.482649	0.844947		1.7631	0.0162061		0.172568	0.849623		0.310099	0.715508		0.837552	0.429848		1.60809	0.0454541		2.22283	0.000636209	UP	-0.712583	0.463485		0.154848	0.873463		-0.648677	0.769013		0.180702	0.87989		0.70266
gene1028	b1011	rutB	protein_coding	ureidoacrylate, amidohydrolase	693	1072171	1072863	ycdL	nitrogen metabolism	4.64607	0.0102346		2.07462	0.00846569	UP	-0.131205	0.982292		1.28413	0.153586		0.0671249	0.950877		-1.09988	0.300084		-0.495766	0.722931		-0.279789	0.822657		-0.205066	0.841401		-0.756588	0.532002		0.238163	0.837163		-0.204311	0.952277		1.19966	0.289079		1.34813
gene1029	b1012	rutA	protein_coding	pyrimidine, oxygenase%2C, FMN-dependent	1149	1072863	1074011	ycdM	nitrogen metabolism	2.72139	0.108777		2.16141	0.00152476	UP	1.28232	0.357427		1.25648	0.100924		0.0687054	0.940405		-0.0333933	0.969035		-0.470392	0.722466		-0.563432	0.597534		0.106048	0.902584		-1.21429	0.222265		0.701925	0.392438		3.07083	0.0961949		0.555889	0.61651		1.22846
gene1030	b1013	rutR	protein_coding	rut, operon, transcriptional, repressor, for	639	1074242	1074880	ycdC	repressor ; operon ; Transcription related	0.40913	0.342675		0.337517	0.0679682		-0.168827	0.755841		1.13125	8.72448e-10	UP	0.305366	0.139866		0.408943	0.0365264		0.406249	0.11785		-0.0052807	0.984766		0.562045	0.00258299		0.292289	0.156963		-0.0110446	0.964101		1.31266	0.00123336	UP	0.492212	0.0283776		0.813805
gene1031	b1014	putA	protein_coding	fused, DNA-binding, transcriptional, regulator/proline, dehydrogenase/pyrroline-5-carboxylate, dehydrogenase	3963	1074920	1078882	putC ; poaA	repressor ; electron donors ; amino acids ; Transcription related	-1.67449	0.080351		0.0354857	0.952166		-0.665925	0.527224		-1.30382	0.0087132	DOWN	-0.158192	0.796092		-0.0157867	0.97797		-0.161107	0.822518		-1.40207	0.00999688	DOWN	-0.184502	0.704965		-0.784981	0.177714		-0.0735891	0.904378		0.625419	0.665288		0.239702	0.739091		0.0864136
gene1032	b1015	putP	protein_coding	proline:sodium, symporter	1509	1079305	1080813	putC	membrane ; Porters (Uni-, Sym- and Antiporters)	0.629724	0.35297		0.284578	0.348457		-0.36195	0.608029		1.96025	1.33022e-11	UP	1.07241	0.000646868	UP	1.23359	6.87729e-05	UP	1.41173	4.46036e-05	UP	1.45512	1.78658e-06	UP	1.19351	8.07558e-06	UP	1.14281	0.000248179	UP	0.406217	0.165484		0.732164	0.347641		-0.134455	0.75864		1.0524
gene1034	b1018	efeO	protein_coding	inactive, ferrous, ion, transporter, EfeUOB	1128	1082243	1083370	ycdO	Accessory Factors Involved in Transport	2.97852	0.00348839	UP	1.57664	0.00123384	UP	-0.03832	0.997074		1.15966	0.0389697		1.7647	0.000589464	UP	1.36737	0.00926739	UP	-0.126739	0.893627		-0.706245	0.26215		0.27321	0.603316		-0.82765	0.128671		0.791275	0.145967		-0.557663	0.730429		-0.415047	0.575925		0.299528
gene1035	b1019	efeB	protein_coding	deferrrochelatase%2C, periplasmic	1272	1083376	1084647	ycdB	Accessory Factors Involved in Transport	1.87829	0.0380703		1.09214	0.00841741	UP	-0.288176	0.85749		0.597121	0.226924		1.01554	0.0246591		0.769096	0.0948788		-0.0479914	0.953845		-0.0543769	0.919208		0.307629	0.470222		-0.10272	0.839252		-0.035439	0.955001		-0.944648	0.450968		-0.647671	0.263066		-0.185907
gene1036	b1020	phoH	protein_coding	ATP-binding, protein%3B, putative, PhoH, family, P-loop, ATPase	1065	1084992	1086056	psiH	regulons or multilayer component regulatory systems ; starvation	3.46173	1.48731e-05	UP	0.693064	0.0853374		0.23252	0.861128		2.44033	3.20957e-09	UP	-0.69389	0.161149		-0.524938	0.277055		-1.82537	0.00307807	DOWN	-0.344266	0.539215		1.43562	0.000243781	UP	-0.783494	0.132419		-0.823789	0.0471816		9.32699	6.83697e-22	UP	2.10714	5.91477e-07	UP	5.18475
gene1037	b1021	pgaD	protein_coding	biofilm, PGA, synthase, PgaCD%2C, regulatory, subunit%3B, c-di-GMP-stimulated, activity, and, dimerization	414	1086106	1086519	hmsS ; ycdP	biosynthesis of macromolecules (cellular constituents)	2.05856	0.0441939		0.572825	0.122539		0.271137	0.844947		0.855979	0.0330205		1.64709	3.81565e-05	UP	2.79704	3.47017e-13	UP	0.242548	0.677882		1.2882	0.00140264	UP	1.17693	0.00330599	UP	1.96509	1.11704e-06	UP	0.868069	0.0161908		0.38231	0.800936		-0.386425	0.589762		1.23522
[truncated: 3,078 more rows]
[truncated: 71 more columns]
