# Supplementary material for: Mechanism-of-Action Classification of Antibiotics by Global Transcriptome Profiling
Source: Antimicrob Agents Chemother. 2020 Feb 21;64(3):e01207-19. doi: 10.1128/AAC.01207-19 (PMC7038283; doi:10.1128/AAC.01207-19)
Supplement: Supplemental file 4 [file AAC.01207-19-sd004.xlsx]

## Sheet: Dataset S3. Network analysis
DATASET S3. Edge weights for each DEG used in network analysis. Genes unique to given MOAs are indicated in the last column.
Locus_tag	CM	CW	DG	DS	FAS	PS30	PS50	RS	Unique?
b0001	0.25	0.181818
b0002	0.25	0.181818		-0.25		0.5	0.8	0.25
b0003			-0.25					-0.25
b0004			-0.25					-0.5
b0005	0.25	0.545455	0.25		0.333333		0.2	0.25
b0006							-0.4		PS50
b0007	-0.25	-0.181818		-0.25	-1		-0.8	-0.5
b0008	-0.25			-0.25		-0.5	-0.8	-0.5
b0009								-0.25	RS
b0010	0.25		0.25			0.5	1	0.75
b0011	0.25		0.25					0.25
b0013			0.25			0.5	0.2
b0014	-0.25		-0.25		0.333333	-0.5	-1	-0.25
b0015	-0.25		-0.25			-0.5	-1	-0.5
b0016	-0.25		-0.25		-0.333333		-0.6	-0.5
b0018	0.25			0.25				-0.25
b0019		0.181818	0.25	0.25			-0.2
b0020			0.25	0.25
b0021		-0.0909091			-0.666667		0.2	-0.25
b0022		-0.0909091						0
b0023	0.25				-0.666667		0.8	0.25
b0026								-0.25	RS
b0027		0.0909091			-0.333333			-0.25
b0028	-0.25				-0.333333			-0.25
b0029	-0.25	0.0909091			-0.333333			-0.25
b0030	-0.25		-0.25	0	-0.666667	-1	-1	-0.5
b0031	-0.25		-0.25			-0.5	-0.8	-0.5
b0032	0.25	0	-0.25	0.5		0.5	0.8	0.5
b0033		0	-0.25	0.5		0.5	0.8	0
b0034	-0.25	-0.181818		-0.25			-0.4
b0035	0.25		0.25					0.75
b0036			0.25	0.25			0.2	0.75
b0037	0.25	-0.0909091	0.25	0.25	-0.333333		0.4	0.25
b0038	0.25		0.25	0.5			0.4
b0039	0.25	-0.0909091	0.25				0.4	0.25
b0040	0.25							0.75
b0041			0.25				0.2	0.25
b0042	0.25		0.25	0.25
b0043	0.25		0.25					0.5
b0044			0.25						DG
b0045	0.25		0.25					0.75
b0046		0.181818		-0.25				-0.25
b0047		0.181818		-0.25				-0.25
b0048	0.25			-0.25			0.2	0.25
b0049	-0.25		0.25					-0.5
b0050	-0.25		0.25					-0.5
b0051			0.25						DG
b0052	-0.25							-0.25
b0053								-0.25	RS
b0054								-0.25	RS
b0058			0.25	0.5	-0.333333		0.2	0.5
b0059	-0.25		0.25	0.5	-0.333333			0.75
b0060			0.75	0.5
b0061	-0.25					-0.5	-0.2
b0062						-0.5	-0.8	-0.25
b0063							-0.2		PS50
b0064	-0.25	-0.0909091	-0.25	-0.25			-1	-0.5
b0065		-0.0909091			-0.666667		-0.8	-0.5
b0066	0.25		0.25					0.5
b0067			0.25				0.2	0.25
b0068			0.25				0.8	0.5
b0069				0.25	0.333333
b0070					-0.333333		0.2
b0071			0.25				0	0.25
b0072					0.333333		0.2	0.25
b0073							0.2	0.25
b0074						0.5	0.2	0.25
b0075		-0.0909091							CW
b0076		-0.0909091			0.666667	0.5		0.25
b0078								-0.25	RS
b0080	-0.25		-0.25	0	-0.333333		-1	-0.75
b0081		0.0909091			0.333333		0.4
b0082					0.333333				FAS
b0083								-0.25	RS
b0084	-0.25						-0.2	-0.25
b0085	-0.25						-0.2	-0.25
b0086	-0.25						-0.2	-0.25
b0087	-0.25							-0.25
b0088	-0.25							-0.25
b0089	-0.25		0.25					-0.25
b0090			0.25		0.333333			-0.25
b0091	-0.25							-0.25
b0092			0.25					-0.25
b0093			0.25					-0.25
b0094			0.25					-0.25
b0095							-0.4	-0.25
b0096	0.25		0.25	0.25
b0097			0.25					-0.25
b0098	-0.25		0.25	0.25	-0.333333		-0.6	-0.5
b0099	-0.25	0.0909091	0.25					-0.5
b0101								-0.25	RS
b0102			-0.25						DG
b0103			-0.25					-0.25
b0104	-0.25		-0.25	-0.25			-0.2	0.5
b0106	0.25						0.2
b0108	-0.25			0.25			-0.2
b0109			-0.25	-0.25			-0.6	-0.5
b0110			-0.25			-0.5	-1	-0.5
b0111			-0.25				-1	-0.5
b0112		-0.181818			0.666667			0.25
b0113	0.25		-0.25		0.666667		0.8	0.25
b0114		0.181818					0.8
b0115		0.363636					0.6	-0.25
b0116	0.5	0.272727	0.25		0.333333		0.6
b0117	-0.25		-0.25	-0.25	0.333333	-0.5	-0.8	-0.25
b0118	0.25	0.0909091	-0.25					-0.5
b0119	0.25						-0.2
b0120				0.25			-0.2	0.75
b0121								0.75	RS
b0122	-0.25	-0.0909091	-0.25	-0.25			-0.4	-0.5
b0123			-0.25	-0.25	0.333333		-0.2
b0124	0.25	0		0.25	0.666667		1	0.5
b0126		0.272727	-0.25	-0.25	0.666667
b0127					0.333333				FAS
b0128								-0.25	RS
b0129		-0.0909091			-0.333333
b0130						0.5		0.25
b0131	0.25			-0.25	0.333333
b0132	0.5					0.5	0.4	0.5
b0133					0.333333	-0.5	-0.6	-0.75
b0134							-0.2	-0.25
b0135	0.25	-0.0909091	0.25		0.333333	0.5	0.8	0.75
b0136			0.25			0.5	0.4	0.5
b0137			0.25			0.5	0.4	0.75
b0138		-0.0909091	0.25			0.5	0.8	0.75
b0139	0.25		0.25			0.5	0.6	0.75
b0140			0.25			0.5	0.6	0.75
b0141			0.25			0.5	0.6	0.75
b0142	-0.25					1	0.4	-0.25
b0143							1	0.25
b0144						0.5	1	0.25
b0145	0.25	0.0909091						0.25
b0146				0.25			-0.6	-0.25
b0147	-0.25			-0.25	0.333333
b0148	0.25								CM
b0149		0.181818						-0.25
b0150	0.25	0.272727					-0.2
b0151		-0.0909091				-0.5	-0.2
b0152		-0.0909091				-0.5
b0153	0.25	-0.0909091		0.25
b0154					0.333333			0.25
b0155								-0.25	RS
b0156	0.25	0.181818		0.25				0.25
b0157			0.25				0.2
b0158			0.25					-0.5
b0159			0.25				-0.4
b0160			-0.25		0.333333		-0.4	-0.25
b0161		0.272727	-0.25	-0.25	0.666667	-1	-1	-0.25
b0162	-0.25	-0.0909091	-0.25		-0.666667	-0.5	-1	-0.5
b0163						-0.5	-1	-0.25
b0164	-0.25			-0.25				-0.25
b0166				-0.25	0.666667		-0.6	-0.5
b0167					0.333333			-0.5
b0168	0.25							-0.25
b0169	0.25	0.181818	0.25		-0.333333	1	1	0.5
b0170	0.25	0.181818	0.25		-0.333333	0.5	1
b0171							1		PS50
b0172	0.25								CM
b0173					-0.333333			-0.25
b0174					-0.666667		0.2
b0175					-0.333333		0.6
b0177					-0.333333			-0.25
b0179								-0.25	RS
b0181								0.25	RS
b0182								-0.25	RS
b0183								-0.25	RS
b0184			0.25					0.25
b0186				-0.25		-0.5	-0.6
b0187		0.272727		-0.25	0.333333
b0188		0.181818		-0.25			0.2	0.25
b0189	0.25				0.333333		-0.4
b0190	0.25								CM
b0191	0.25								CM
b0192	0.25								CM
b0193	0.25					0.5	0.6	0.25
b0195	-0.25								CM
b0196					0.333333			-0.25
b0197					0.333333				FAS
b0198				-0.25		0.5	0.4	0.25
b0199		0.272727	0.25			0.5	0.8	0.5
b0200							-0.8	-0.25
b0207			-0.25					-0.25
b0208			-0.25		0.333333		-0.2	-0.25
b0209	-0.25		-0.25	-0.25	0.666667		-1	-0.5
b0210	-0.25		-0.25	-0.25			-0.6
b0211	-0.25		-0.25	0.25	-0.666667
b0212	-0.25		-0.25				-0.4
b0213	-0.25		-0.25					-0.25
b0214			-0.25	-0.25				-0.25
b0215			-0.25						DG
b0217	0.25		0.25	0.25		0.5	1	0.5
b0219			-0.25				-0.6	-0.25
b0220	0.25	0.363636		-0.25	0.333333		-0.4	0.5
b0221	0.25	0.181818	-0.25					0.5
b0222			-0.25				-0.6	-0.25
b0223			-0.25				-0.2	-0.5
b0224		-0.272727					0.2	0.5
b0225	0.25	-0.0909091					0.2
b0226	0.25				0.666667		0.2
b0227							0.4	0.5
b0228	-0.25	-0.0909091	-0.25	-0.25	-0.333333		-1	-0.5
b0231	0.25		0.75	0.5				0.25
b0232			0.75	0.25				0.25
b0233		-0.0909091	0.5	0.25	0.333333
b0234		-0.0909091	0.25		0.333333	0.5	0.4	0.25
b0237	-0.25		-0.25			-0.5	-1	-0.5
b0256	-0.25				0.333333			-0.25
b0259	0.25		0.25		0.333333
b0260	0.25								CM
b0261	-0.25		-0.25				-1	-0.5
b0262	0.25		0.25				0.4	0.75
b0264							0.2	0.25
b0265		-0.181818						0
b0267	0.25		0.25					0.5
b0268	0.25		-0.25		-0.333333	-0.5	-0.6	-0.25
b0269	0.25		-0.25		-0.333333	-0.5	-0.6	-0.25
b0270	0.25					-0.5	-0.4	0.25
b0271	0.25					-0.5	-0.6	0
b0272	0.25				0.333333	0.5	0.8	0.5
b0273		0.0909091		-0.25	0.666667
b0275		-0.272727		-0.25				0
b0277	0.25	-0.0909091	0.25		0.333333	0.5	0.8	0.75
b0278			0.25		0.333333	0.5	0.4	0.75
b0279			0.25		0.333333	0.5	0.2	0.75
b0280	-0.25				0.333333		-0.6	0
b0281						0.5	0.8	0.75
b0283		0.181818			0.333333			0.5
b0284		0.181818			0.333333			0.5
b0285		0.181818						0.25
b0286	0.25	0.181818				0.5	0.4	0.25
b0287						0.5	0.6	0.75
b0288	0.25		0.25			0.5	0.6	0.75
b0291	0.25		0.25					0.75
b0292			0.25			0.5	0.2	0.75
b0293			0.25					0.75
b0294			0.25					0.75
b0295	0.25		0.25				0.4	0.5
b0296	0.25		0.25		0.333333
b0298	0.25			-0.25				0
b0301	0.25		0.25			0.5	0.4	0.75
b0303			0.25		0.333333		0.6	0.25
b0304	-0.25	-0.0909091		-0.25		-0.5	-0.4	0.25
b0305				0.25			0.4	0.5
b0306	-0.25						-0.4	-0.25
b0307	-0.25						-0.4	-0.25
b0308	-0.25						-0.4
b0310			0.25			0.5	0.8	0.75
b0311	0	0			0.333333		0.4	0.25
b0312		0			0.333333		0.6	0.25
b0313	0.25	0			0.333333		0.8	0.5
b0314		-0.181818			0.333333		1	0.5
b0315			0.25		0.333333	0.5	1	0.75
b0316		-0.0909091	-0.25					-0.25
b0317	0.25		0.25					0.25
b0318	-0.25	-0.0909091		-0.5			-0.6
b0319								0.25	RS
b0320	0.25		0.25				0.4	0.75
b0321	0.25		0.25				0.2	0.5
b0323		0.0909091	0.25				0.6	0.5
b0325			-0.25		0.333333	-1	-1
b0326		-0.0909091	0.25			0.5	0.4	0.75
b0327	0.25	0.0909091				0.5	1	0.25
b0328	0.25	-0.181818	-0.25	-0.5			-0.8
b0329	-0.25	-0.0909091	-0.25	-0.5		-0.5	-0.4	0.25
b0330	0.25							0.75
b0331	0.25							0.5
b0333							0.2		PS50
b0334	0.25		0.25				0.2	0.5
b0335	0.25		0.25					0.5
b0336	0.25	0.0909091	-0.25			0.5	0.8	0.25
b0337			-0.25					-0.25
b0338								0.5	RS
b0339	0.25	0.0909091					0
b0340	-0.25						-0.4	0.25
b0342	0.25					0.5	0.6	0.25
b0343	-0.25	0.181818				-0.5	-0.8
b0344	-0.25	0.0909091	-0.25			-1	-1	-0.25
b0345								0.25	RS
b0346	0.5	0.181818			0.666667		0.6	0.5
b0347	0.5	0.0909091					0.4	0.75
b0348	0.5	0.0909091	0.25				0.2	0.5
b0349	0.25	0.0909091					0.2	0.25
b0350								0.5	RS
b0351	0.25	0.0909091
b0352	0.25	0.0909091						0.25
b0353	0.25								CM
b0354			-0.25	-0.25				-0.25
b0355			0.25	0.25			1	0.75
b0356		-0.0909091	0.25	0.25	0.333333		0.4	0.5
b0357			0.25			0.5	0.6	0.5
b0358	0.25					0.5	0.6	0.75
b0360								-0.25	RS
b0363			0.25			0.5	0.6	0.75
b0364			0.25		0.333333	0.5	0.2	0.75
b0365	0.25		0.25		0.333333			0.75
b0366	0.25				0.333333			0.5
b0367	0.25							0.25
b0368	0.25				0.333333			0.25
b0369			0.25	0.25			-0.2	-0.25
b0372				-0.25					DS
b0373	0.25							0
b0375			0.25		-0.333333	0.5		0.25
b0376	-0.25		-0.25	-0.25			-0.4	-0.75
b0377							-0.2	-0.25
b0378							-0.4		PS50
b0379		0.545455	0.25		0.666667			0.5
b0380		-0.0909091	-0.25				-0.6	-0.25
b0382		-0.181818		-0.25		0.5	-0.2	0.25
b0383				-0.25	0.333333		0.2	0.5
b0384			-0.25	-0.75		-0.5	-0.6
b0385							0.2	0.75
b0386			-0.25		0.333333
b0387							-0.2	-0.25
b0389	-0.25								CM
b0390				0.25		0.5	1	0.25
b0391			-0.25		0.666667		-1	-0.25
b0393								0.25	RS
b0394							-0.6	-0.25
b0397								-0.25	RS
b0398								0.25	RS
b0399	0.25	0.272727			0.666667		0.2	0.5
b0400	0.25	0.181818			0.666667		0.2	0.5
b0401							0.2	0.25
b0402							1	0.25
b0403		0.0909091					-0.2	-0.25
b0404							0.2		PS50
b0405						0.5	1	0.25
b0406							0.6	0.25
b0408								-0.25	RS
b0409					-0.333333			-0.25
b0410				-0.25	-0.333333			-0.25
b0411	-0.25	-0.181818	-0.25		-0.666667			-0.25
b0412		0.363636						0.25
b0413	0.25		0.25		0.333333			-0.25
b0414	0.25		0.25					-0.25
b0415			0.25						DG
b0416			0.25						DG
b0417	-0.25			0.25
b0418								-0.25	RS
b0419			-0.25			-0.5	-1	-0.5
b0420	-0.25		-0.25				-0.2	-0.5
b0421	-0.25		-0.25					-0.25
b0422			-0.25					-0.25
b0423			-0.25		-0.333333		0.8	0.25
b0424			-0.25					-0.5
b0425			-0.25		0.333333			-0.5
b0426			-0.25		-0.333333
b0427							0.6		PS50
b0428	0.5	0.181818		0.25	0.333333	0.5	0.6
b0429	0.5	0.272727		0.25		0.5	1
b0430	0.5	0.272727			0.333333	0.5	1
b0431	0.5	0.272727			0.333333	0.5	1
b0432	0.25	0		0.5	0.333333	0.5	1	0.25
b0433	-0.25			-0.25			-0.2
b0434				-0.25				-0.25
b0435	0.25			-0.25			-0.8	-0.25
b0436			0.25	0.25			0.4	0.25
b0437							-0.2	-0.25
b0438								-0.25	RS
b0439	-0.25		-0.25				-0.8
b0440					-0.333333				FAS
b0442	0.25		0.25					-0.25
b0443	0.25		0.25				0.2	0.25
b0444							-0.2	-0.25
b0445	-0.25	-0.181818	-0.25	-0.25	-0.333333	-0.5	-1	-0.5
b0446								0.25	RS
b0447	0.25			0.25				-0.25
b0448				0.25				-0.25
b0449				0.25				-0.25
b0450	0.25	0.0909091		0.25			-0.4	-0.25
b0451	0.25	0.0909091		0.25			-0.4	-0.25
b0453	0.25	0.363636	-0.25	-0.25	0.666667			0.25
b0454		-0.181818	-0.25	-0.25			-0.8	-0.25
b0456	0.25		0.25	0.25			1	0.5
b0458	0.25		0.25		0.333333	0.5	1	0.75
b0459	0					0.5	0.8	0.25
b0460	-0.25							-0.25
b0461	0.25				0.333333
b0462			-0.25					-0.5
b0463			-0.25					-0.25
b0464	-0.5	-0.0909091	-0.25	-0.25				-0.25
b0466	0.25						0.2	-0.25
b0467	0.25								CM
b0468	0.25		-0.25		0.666667	-0.5		-0.25
b0469					-0.333333		0.4	0.5
b0471			0.25						DG
b0472					-0.333333			-0.25
b0473	-0.25		-0.25			-0.5	-1	-0.25
b0474								0.25	RS
b0477			-0.25	-0.25
b0478				0.75	-0.333333			0.25
b0479			-0.25						DG
b0480			-0.25				-0.8	-0.25
b0481								0.25	RS
b0482			-0.25		0.666667		-0.6	-0.25
b0483			-0.25		0.666667			0
b0484		0.0909091	-0.25		0.333333		-0.8	-0.25
b0485	-0.25	-0.0909091		-0.25	0.333333	-0.5	-0.4	0.25
b0486		-0.181818		-0.25	0.333333
b0487	0.25							-0.25
b0488	0.25		0.25				0.2
b0489	0.25		0.25				0.2	-0.25
b0490	-0.25	-0.0909091	-0.25				-0.2	-0.25
b0491	-0.25		-0.25					-0.25
b0492	-0.25	0.0909091	-0.25			-0.5	-1	-0.25
b0493								-0.25	RS
b0494			-0.25	-0.25			-0.4
b0495		0.272727					-0.6	-0.25
b0496		0.0909091					-0.6	-0.25
b0497			0.25			0.5		0.75
b0498			0.25			0.5	0.8	0.5
b0503			-0.25					-0.5
b0506			-0.25	-0.25			-0.2
b0507	0.25							0.25
b0508			0.25		0.333333			0.25
b0509			0.25		0.333333			0.75
b0511			0.25				0.2	0.75
b0512	0.25		0.25				0.2	0.75
b0513	0.25		0.25					0.5
b0514	0.25		0.25					0.25
b0515					0.666667			0.75
b0516								0.5	RS
b0518			0.25					0.25
b0520	0.25						0.2	0.5
b0521	0.25							0.25
b0522							1	0.25
b0523							1		PS50
b0524	-0.25						-0.2
b0525							-0.6	-0.25
b0526			-0.25					0.25
b0527		0.0909091					0.6
b0528					-0.333333		0.2
b0529					-0.333333			-0.25
b0530		-0.0909091			0.333333			0.25
b0531			0.25	0.25			0.4	0.75
b0532	0.25		0.25			0.5	0.8	0.75
b0533	0.25		0.25				0.8	0.75
b0534			0.25				0.2	0.5
b0535			0.25			0.5	0.4	0.5
b0537	0.25			-0.25		0.5	0.2
b0540	0.25			-0.25				0.25
b0543	0.25		0.25		0.333333	0.5	0.8	0.5
b0544	0.25		0.25			0.5	0.8	0.75
b0545		-0.0909091	0.25				0.2
b0546	0.25	-0.0909091	0.25		0.333333	0.5	0.6	0.75
b0547							0.6	0.25
b0549		0.0909091	0.25		0.333333		0.2	0.75
b0550							0.2	0.5
b0551			0.25			0.5		0.5
b0552	0.25		0.25		0.333333
b0558	-0.25	-0.0909091				0.5
b0559		-0.181818				0.5	0.2	0.25
b0560							0.2	0.25
b0564	-0.5	-0.181818			-0.333333	0.5	-0.2	0
b0565			0.25		0.333333	1	1	0.5
b0566					0.333333				FAS
b0567				0.25		0.5	0.2	0.5
b0568				0.25			0.2	0.5
b0569			-0.25			0.5	1	0.75
b0570	-0.25		-0.25	-0.25	0.333333			-0.25
b0571			-0.25	-0.25			0.2
b0572		-0.0909091							CW
b0573							0.2	0.25
b0574							0.6	0.75
b0575	0.25						0.4	0.75
b0576						0.5	1	0.5
b0577		0.181818			0.333333	0.5	0.2	0.25
b0578	-0.25		-0.25	0.25			-0.6	-0.25
b0580	0.25						0.2
b0581	-0.25		-0.25	-0.75		-1	-1	-0.25
b0582	-0.25		-0.25		-0.333333		-0.2	-0.5
b0583							0.4		PS50
b0584		0.272727				-0.5
b0585	0.25	0.272727			0.333333	-0.5	-0.2	0.25
b0586		0				-0.5
b0587	0.25		0.25				0.2	0.5
b0588	0.25	0				-0.5	-0.2
b0589		0.0909091				-0.5
b0590	0.5	0.0909091			0.333333	-0.5	-0.2
b0591	0.5	0.181818		0.25			0.2	0.75
b0592	0.25	0.0909091				-0.5		0.25
b0593	0.25	0.272727				-0.5		0.25
b0594	0.25	0		0.25		-0.5	-0.2
b0595	0.25	0				-0.5
b0596	0.25	0		0.25		-0.5	-0.2
b0597			-0.25	0.25
b0598	0.25		-0.25
b0599	0.25		0.25				0.4
b0601								0.25	RS
b0602			0.25			0.5	0.4	0.5
b0603	-0.25	-0.181818				0.5		-0.25
b0604			-0.25						DG
b0605	-0.25					-1	-1
b0606			-0.25				-0.2	-0.5
b0607	0		0.25	0	0.333333		-0.4	0
b0608	0.25	0.0909091					0.2	0.5
b0610	0.25	0.0909091					-0.2	0.25
b0611			-0.25					-0.25
b0612	-0.25	-0.0909091				-0.5	-0.4
b0613	-0.25	-0.272727		-0.25		-0.5	-0.6	-0.25
b0614	-0.5	-0.181818					-1	-0.25
b0615	-0.5	-0.272727		-0.25	-0.333333	-0.5	-1	-0.25
b0616	-0.5	-0.272727		-0.25		-1	-1	-0.25
b0617	-0.25	-0.181818		-0.5	-0.333333	-0.5	-1	-0.25
b0618	-0.25	-0.454545		-0.5	-0.666667	-0.5	-1	-0.25
b0619			0.25		0.333333			0.25
b0620		-0.0909091	0.25				0.4	0.25
b0621	-0.5	-0.0909091	-0.25		-0.333333	-0.5	-1	-0.5
b0622	-0.25	-0.0909091	0.25		-0.333333		-0.4
b0623							-0.2	-0.5
b0624	0.25					0.5	0.6	0.25
b0627								0.25	RS
b0628			-0.25	0.25	0.666667		0.2	0.25
b0629			0.25			0.5	0.6	0.75
b0630								0.25	RS
b0631		0.0909091				-0.5	-1	0
b0632							-0.4	-0.25
b0633								-0.25	RS
b0635								0.25	RS
b0636								0.25	RS
b0637								0.25	RS
b0638	-0.25							-0.25
b0639	-0.25							-0.25
b0640	-0.25							-0.5
b0641								-0.25	RS
b0643			-0.25	-0.25		-1	-1	-0.5
b0644						0.5	0.6	0.5
b0645			0.25			0.5	0.6	0.75
b0646	0.25						0.4	0.75
b0647					0.333333		0.4	0.5
b0648			0.25				0.4	0.75
b0649	0.25					0.5	0.6	0.25
b0650		-0.181818		0.25	-1			-0.25
b0651	-0.25	-0.181818	-0.25	-0.25	-0.333333	-1	-1	-0.75
b0652			0.25					-0.25
b0653			0.25					-0.25
b0654			0.25					-0.25
b0655			0.25		0.333333		-1	-0.5
b0656	0.25		0.25		0.333333			-0.25
b0657	-0.25							-0.25
b0658	-0.25						-0.6	-0.25
b0659	-0.25					-0.5	-0.8	-0.25
b0660	-0.25					-0.5	-1	-0.25
b0661			0.25				0.8	0.5
b0662							-0.8	-0.5
b0674	-0.25				0.333333	-1	-1	-0.5
b0675								-0.25	RS
b0676	-0.25						-0.6	-0.5
b0677		-0.0909091		0.25	-0.333333		-0.4	-0.5
b0678	-0.25	-0.181818	-0.25	0	-0.333333	-0.5	-1	-0.5
b0679		-0.181818	-0.25	-0.25	-0.666667	-0.5	-0.6	-0.5
b0680	-0.25							-0.25
b0681	-0.25	-0.181818	-0.25		-0.666667
b0682	0.25						0.2	0.25
b0683	0.25		0.25					0.25
b0684							-0.2	0
b0685	0.25		0.25				1	0.25
b0686								-0.25	RS
b0688							-0.2	-0.25
b0689		0.0909091			-0.333333		0.2	-0.25
b0692	0.5		0.25			0.5	0.6	0.5
b0693	0.25					0.5	0.4	0.5
b0694			0.25					0.25
b0695							0.2	0.25
b0696	0.5		0.25				0.4	0.25
b0697	0.25							0.25
b0698	0.25	0.0909091	0.25					0.5
b0699	0.25		0.25				0
b0700				0.25	-0.333333	0.5	1
b0702				0.25		0.5	0.8	0.25
b0704						0.5	0.6	0.75
b0706							0.4	0.25
b0707	-0.5	-0.181818	-0.25	-0.75		-1	-1	-0.25
b0708	-0.25	-0.0909091		-0.25		-0.5	-0.6	-0.25
b0709	0.25						0.2	0.25
b0710			-0.25	-0.5	0.333333		-1	-0.5
b0711				-0.5	0.333333		-0.8	-0.5
b0712				-0.25	0.333333		-1	-0.5
b0713				-0.25			-0.6	-0.5
b0714	-0.25			-0.25				-0.25
b0715	-0.25	-0.0909091	-0.25	-0.25	-0.333333		-0.8	-0.75
b0716	0.25						0.2
b0717							0.4	0.25
b0718	0.5		0.25			0.5	0.8	0.75
b0719	0.5		0.25			0.5	0.6	0.75
b0720	0.25	0.0909091		-0.25		-1	-0.4	-0.25
b0721	0.25	0	0.25		0.333333	0.5	1
b0722	0.5	0	0.25		0.333333	0.5	1
b0723	0.5	0.0909091	0.25		0.333333		0.4	-0.5
b0724	0.5	0.0909091	0.25					-0.25
b0726	0.25	0.0909091				-0.5	-0.6	-0.25
b0727	0.25	0.0909091				-0.5	-0.6	-0.25
b0728	0.25	0.0909091	0.25			-0.5	-0.4	-0.25
b0729	0.25	0.0909091	0.25			-0.5	-0.4	-0.25
b0730	0.25							-0.25
b0731	0.25		0.25					0.25
b0732								0.25	RS
b0733	-0.5	-0.181818	-0.25	0.25	-0.333333		-0.8	-0.75
b0734	-0.5	-0.272727	-0.25	0.25	-0.333333		-0.8	-0.75
b0735	-0.5	-0.0909091		0.25	-0.333333		-0.6	-0.25
b0736	0.25					0.5	0.8
b0737	0.25					0.5	0.6	0.25
b0738	0.25			-0.25		0.5	0.8
b0739	0.25	0.0909091		-0.25		0.5	0.4	0.25
b0740							0.2	0.25
b0741							0.2	-0.25
b0742							0.2	-0.25
b0750		0.0909091	-0.25
b0751		0.0909091	-0.25
b0752			-0.25	-0.25	0.333333		-0.2	-0.25
b0753	0.5	0.363636		-0.5	0.666667	-0.5	-1	0.5
b0754	-0.25	-0.181818	-0.25	-0.25			-0.8	-0.5
b0755			-0.25		0.333333	-1	-1	-0.5
b0756	-0.25	-0.0909091			-0.666667	-0.5	-0.8	-0.75
b0757	-0.5	-0.0909091	-0.25	-0.25	-0.666667	-0.5	-1	-0.75
b0758	-0.5	-0.181818	-0.25	-0.25	-0.333333	-0.5	-1	-0.75
b0759	-0.25	-0.0909091	-0.25	-0.25		-0.5	-1	-0.75
b0760				-0.25	0.666667			-0.5
b0761								-0.5	RS
b0762	0.5							-0.5
b0763	-0.5	0		-0.25		-0.5	-0.6	-0.5
b0764	-0.25	-0.0909091		-0.25			-0.4	-0.75
b0765	-0.25				-0.333333		-0.4	-0.25
b0766							0.2		PS50
b0767			-0.25	-0.25	0.333333	-1	-1	-0.25
b0768	0.25						0.4	0.5
b0769			0.25				0.2	0.25
b0770			0.25					0.75
b0771	0.5		0.25				0.8	0.75
b0772		0.0909091					0.2
b0773		0.0909091			0.666667	-1	-1
b0774	-0.5	0.0909091		0.25	1	-0.5	-0.2
b0775	0.25	0.0909091		0.25	1	-0.5	-1	-0.25
b0776	0	0.0909091		0.25	1	-0.5	-0.8
b0777	0	0.0909091		0.25	1	-0.5	-0.4	-0.25
b0778	-0.25	0.0909091			1	-0.5	-0.6	-0.25
b0779			0.25	0.25	0.333333
b0781		-0.0909091	-0.25		-0.666667	-0.5	-0.4	-0.25
b0782	-0.25	-0.0909091	-0.25		-0.333333	-0.5	-0.6	-0.5
b0783	-0.25	-0.0909091	-0.25		-0.333333	-0.5	-0.8	-0.75
b0784	-0.25		-0.25		-0.333333	-0.5	-0.6	-0.5
b0785	-0.25	-0.0909091	-0.25		-0.333333	-0.5	-0.6	-0.5
b0786			-0.25				-0.4	-0.25
b0787	0.25		0.25			0.5	1	0.75
b0788		0.0909091		-0.25				0.25
b0789		0.272727		-0.5	0.666667	-0.5	-1	0.25
b0790		0.272727	-0.25	-0.5	0.666667	-1	-0.8	0.25
b0791			-0.25	-0.5	-0.333333		-0.8	-0.75
b0792	-0.25		-0.25			-0.5	-1	-0.5
b0793	-0.25	-0.0909091	-0.25			-0.5	-1	-0.5
b0794	-0.25	-0.0909091	-0.25		-0.333333	-0.5	-1	-0.5
b0795	-0.25		-0.25		-0.333333	-0.5	-1	-0.5
b0796			-0.25		0.333333			-0.25
b0797	-0.25	-0.0909091			-0.333333		1	0.5
b0798		-0.181818	-0.25				-0.4	-0.25
b0799		-0.0909091	0.25	0.25
b0800				0.25			-0.2	-0.5
b0801				-0.25	0.333333			-0.25
b0802	0.25			0.25	0.333333	0.5		0.25
b0803						-0.5	-0.4	-0.25
b0804			-0.25			-0.5
b0805	0.25	0.272727		0.25		-0.5	-0.2
b0806								-0.25	RS
b0807					0.333333	0.5	0.4	0.5
b0808		0.0909091					-0.2	0.25
b0809					-0.666667	-0.5	-0.8	-0.25
b0810				0.25	-0.666667	-0.5	-1	-0.25
b0811				0.25	-0.333333	-0.5	-1	-0.25
b0812	-0.25	-0.181818	-0.25	-0.5	0.333333	-1	-1	-0.75
b0813							0.6	0.5
b0814	0.25	0.363636	0.25	0.5	0.333333	1	0.8	0.25
b0815		-0.0909091				0.5	1	0.25
b0817	0.25				0.666667	0.5	0.4	-0.25
b0818	0.25				0.333333	0.5	1
b0819	0.25	0.272727			0.333333		1	0.5
b0820				0.25			0.6	0.5
b0821	0.25	0.0909091		0.25	0.666667		0.2	0.75
b0822		0.0909091	-0.25	-0.25	0.666667		0.4	0.5
b0823	-0.25	-0.363636		0	-0.666667	-1	-1	-0.5
b0824	-0.25				-0.333333	-0.5	-1	-0.5
b0825	-0.25	-0.0909091	-0.25	-0.25	-0.333333	-0.5	-1	-0.5
b0826								-0.5	RS
b0827	0.25							-0.25
b0828			-0.25	-0.25	0.333333		-0.4
b0829	-0.25		-0.25				-0.6	-0.5
b0830	-0.25	-0.0909091	-0.25	-0.25		-0.5	-1	-0.5
b0831	-0.25		-0.25	-0.25		-0.5	-0.8	-0.5
b0832	-0.25	-0.181818	-0.25	-0.25			-0.8	-0.5
b0833	-0.25			-0.25		0.5
b0834						0.5	0.6	0.25
b0835	-0.25		-0.25		-0.333333		0.6	0.5
b0836		-0.0909091	-0.25	-0.5	-0.333333		-1	-0.75
b0837			-0.25	-0.25			-0.6	-0.25
b0838			-0.25	-0.25	0.333333	-0.5	-0.8
b0839		0.0909091	-0.25	-0.5		-0.5	-0.6	-0.5
b0840					0.333333		0.2
b0841		0.272727	0.25		0.333333	0.5	1	0.75
b0842						0.5	1	0.5
b0843							0.2	-0.5
b0845								0.25	RS
b0846					-0.333333			-0.25
b0847	0.25						0.6
b0848	-0.5	-0.181818	-0.25	-0.25	-1		-0.6	-0.5
b0849	0.25	0.0909091		0		0.5
b0850				0.25		0.5	0.4	0
b0851				0.25				-0.25
b0852				0.25	-0.333333			-0.25
b0853					-0.333333		-0.2
b0854	0.25		0.25	0.25	0		0.2	0.75
b0855		0.0909091	0.25		0.333333			0.5
b0856	0.25							0.5
b0857			0.25				0.2	0.5
b0858							0.6	0.25
b0859			0.25			0.5	1	0.75
b0860	-0.25			-0.5	0.666667	-0.5	-0.8
b0861	-0.25		-0.25	-0.25		-0.5	-1	-0.25
b0862	-0.25		-0.25	-0.25		-1	-1	-0.5
b0863	-0.25		-0.25	-0.25		-1	-1	-0.5
b0864	-0.25		-0.25	-0.25		-0.5	-0.8	-0.5
b0865		0.272727	-0.25	-0.75	0.333333	-1	-1	-0.75
b0866	0.25			-0.5	0.333333		-0.2	-0.25
b0867								-0.5	RS
b0868	-0.25						0.6	0.25
b0869	-0.25		-0.25				-0.4	-0.25
b0870	-0.25		-0.25			-0.5	-0.8	-0.25
b0871	-0.25		-0.25	-0.25	0.333333	-1	-1	-0.5
b0872	-0.25	-0.181818	-0.25	-0.25	-0.666667	-1	-1	-0.5
b0873	-0.25	-0.181818	-0.25		-0.333333		-1	-0.5
b0874						0.5	1	0.5
b0875	0.25	0.0909091						0.5
b0876								-0.25	RS
b0877	0.25	0.181818		0.25	0.666667	0.5	1	0.25
b0880	0.25		-0.25	-0.25		-0.5	-1	-0.25
b0881							-1	-0.5
b0882	0.25		-0.25	-0.25	0.666667	-0.5	-1	-0.5
b0884	0.25	0.0909091	0.25					-0.25
b0885	-0.25								CM
b0886	-0.25						-0.4	-0.5
b0887	-0.25							-0.75
b0888	0.25	0.0909091	0.25		0.333333		0.2	0.25
b0890			0.25						DG
b0891		0.181818	0.25	0.25				-0.25
b0892	-0.25		0.25	0.25				-0.25
b0893			-0.25	-0.25	-0.333333	-0.5	-0.8	-0.75
b0894	-0.5	-0.181818	-0.25		-0.333333		-1	-0.5
b0895	-0.5	-0.181818	-0.25	-0.25	-0.666667		-1	-0.5
b0896	-0.5	-0.181818	-0.25	-0.25	-0.666667		-1	-0.5
b0897	-0.25	-0.181818	-0.25	-0.75	0.333333	-1	-1	0.25
b0898				-0.25			0.4	0.5
b0899	-0.25	0	-0.25	-0.25	-1
b0900					0.666667	0.5	0.2	0.25
b0901	0.25					0.5	0.4	0.5
b0902			0.25	0.25		-0.5	-0.6	-0.25
b0903	-0.5	-0.0909091	-0.25			-0.5	-1	-0.5
b0904	-0.5	-0.0909091			0.333333		-0.4
b0905	-0.25		0.25		-0.333333		0.8	0.25
b0906							-0.4		PS50
b0907	-0.25		-0.25	-0.25	0.333333		-0.4
b0908	-0.25		-0.25	-0.25			-0.4	-0.25
b0909	0.25						0.2	0.25
b0910	0.25	0.181818	0.25			0.5	1	0.25
b0911	0.25	0.181818	0.25		-0.333333		0.6	0.25
b0912	0.25								CM
b0913	0.25					0.5	0.6	0.25
b0914							0.6		PS50
b0915					-0.333333		0.6	0.25
b0916							0.2	0.25
b0917	0.25	0.0909091					-0.2	-0.5
b0918			-0.25					-0.5
b0919	-0.5	-0.0909091	-0.25	-0.25	-0.333333	-0.5	-1	-0.75
b0920		0.272727	-0.25					0.25
b0921	0.25		-0.25
b0922			-0.25					-0.25
b0923			-0.25					-0.25
b0924			-0.25					-0.25
b0925		0.0909091	-0.25	-0.5	0.333333	-0.5	-0.8	-0.75
b0926			-0.25	-0.25			-0.2	-0.25
b0927			-0.25	-0.25			-0.2	-0.25
b0928	-0.25		-0.25			-0.5	-0.6	-0.25
b0929	-0.25	0	-0.25	-0.5	-0.666667	0.5	1
b0930			-0.25					-0.25
b0931			-0.25				0.6
b0932			-0.25	-0.25		-0.5	-0.8	-0.5
b0933								0.25	RS
b0934		0.0909091						0.5
b0935	0.25	0.0909091					0.2	0.75
b0936								0.5	RS
b0937					0.333333		0.2	0.5
b0938			0.25	0.25			0.2	0.75
b0939			0.25				0.4	0.25
b0940			0.25			0.5	0.2	0.75
b0941						0.5	0.2	0.5
b0942						0.5	0.4	0.5
b0943						0.5	0.2	0.25
b0944						0.5		0.25
b0945	-0.25		-0.25	0.25	-0.666667		0.8	0.5
b0946	-0.25	-0.0909091	-0.25			0.5	1	0.5
b0947	-0.25		-0.25				-0.4
b0948			-0.25				1	0.25
b0949			-0.25		-0.333333		1
b0950			-0.25				0.8	0.25
b0951			-0.25					-0.25
b0952			-0.25					-0.25
b0953		-0.0909091	-0.25	-0.5		-1	-1	-0.75
b0954								0.5	RS
b0955								-0.25	RS
b0956	0.25							-0.25
b0957								0	RS
b0958	0.25	-0.272727	0.75					0.25
b0960							1		PS50
b0961							1	0.25
b0962			-0.25		0.333333			-0.5
b0963		-0.0909091	-0.25	-0.25	-0.333333	-0.5	-1	-0.75
b0964		-0.0909091						0.25
b0965							-1		PS50
b0966	0.25	0.181818			0.333333		-0.4	0.25
b0967							1	0.5
b0968	0.25						-0.2
b0969		0.0909091							CW
b0970			-0.25		0.333333		-0.8	-0.25
b0972	-0.25						-0.4
b0973	-0.25						-0.4
b0974	0.25								CM
b0979								0.25	RS
b0980					0.333333				FAS
b0981	0.25						0.2	0.25
b0982	0.25							0.25
b0983	0.25					0.5	0.4	0.5
b0984	0.25		0.25			0.5	0.6	0.5
b0985						0.5	0.8	0.25
b0986			0.25			0.5	0.8	0.75
b0987	0.25	-0.0909091	0.25			1	1	0.75
b0988								0.25	RS
b0989		-0.0909091	-0.25	0.25	-0.333333	0.5	1	0.25
b0990		-0.272727	-0.25	-0.25	-0.666667	0.5	1	0
b0991		-0.181818	-0.25		-0.333333	0.5	1	-0.25
b0992	-0.25	-0.0909091			-0.666667		-0.4
b0993							0.2		PS50
b0994						0.5			PS30
b0996	-0.25	0.0909091		-0.5				-0.25
b0997	-0.5	0.0909091		-0.25			-0.2	-0.25
b0998	-0.5	0.0909091	0.25				0.2	-0.25
b0999	-0.25	-0.0909091	-0.25	-0.5		-0.5	-0.6	-0.75
b1000	-0.25		-0.25	-1	0.333333	-0.5	-0.4	-0.5
b1001			0.25			0.5	0.2	0.75
b1002	-0.25	-0.363636	-0.25	-0.5		-1	-1	-0.75
b1003	-0.5	-0.181818	-0.25	-0.75		-1	-1	-0.75
b1004	-0.5	-0.272727	-0.25	-0.75		-1	-1	-0.75
b1006	0.25								CM
b1008								0.25	RS
b1009	0.25								CM
b1010	0.25	0.0909091					0.2
b1011								0.25	RS
b1012	0.5	0.0909091		0.25				0.25
b1013	0.25				0.333333			0.25
b1014	0.25	0	-0.25				-0.2	-0.25
b1015	0.25	0.272727	-0.25			0.5	1	0.25
b1018		0.0909091		0.25			0.4	0.5
b1019	0.25							0.25
b1020	0.5	0.272727		-0.25	1		0	0.5
b1021	0.25		0.25			0.5	0.8
b1022						1	0.6
b1023		-0.0909091				1	0.6
b1024	-0.25	-0.272727	-0.25	-0.25	-0.333333	0.5	0.4	-0.25
b1025		-0.181818				0.5	0.6	0.25
b1027	0.25				0.333333			0.25
b1029	0.5		0.25			0.5	0.8	0.75
b1033					0.333333			-0.25
b1034								-0.25	RS
b1035								-0.5	RS
b1036				-0.25			0.2	-0.5
b1037	0.25						0.6	0.75
b1038		-0.0909091						0.5
b1039		-0.0909091					0.2	0.5
b1040		-0.181818			0	0.5	0.2	0.25
b1041	0.25						0.4	0.75
b1042	0.25		0.25					0.5
b1043		-0.0909091		-0.25				0.25
b1044				-0.5		0.5		0.25
b1045						-0.5	-0.8	-0.25
b1046	-0.25						-0.4	-0.25
b1047	-0.25					0.5	1	0.25
b1048				0.25			-0.2	0
b1049	-0.25							-0.5
b1050				0.25	-0.333333			-0.25
b1051						-0.5	-0.8	-0.25
b1053	-0.25	-0.0909091						-0.5
b1054	0.25				0.333333		0.6	-0.5
b1055	0.5	0.0909091		0.25		0.5	1	0.25
b1056		0	-0.25	-0.25	0.666667	-1	-0.8	0.5
b1057		0.0909091			0.666667		0.4	0.25
b1059			-0.25		0.666667		-0.4
b1060	0.25			-0.25				0
b1061	0.25	-0.0909091	0.75	0.25	0.333333		0.2	0.25
b1062	-0.25		-0.25				0.2
b1063		0.272727							CW
b1064	-0.5	-0.181818		-0.5	1	-1	-1
b1065		-0.0909091	-0.25			-0.5
b1066			-0.25				-1	-0.25
b1067			-0.25			-0.5	-1	-0.5
b1068			-0.25			-0.5	-1	-0.5
b1069							1	0.25
b1070		-0.0909091			-0.666667		-0.4	-0.5
b1071		-0.0909091			-0.666667	-0.5	-0.4	-0.5
b1072				-0.25	-0.666667		-0.4	-0.25
b1073	-0.25		-0.25		-0.666667	-0.5	-0.8	-0.75
b1074	-0.25		-0.25		-1	-0.5	-0.6	-0.75
b1075	-0.25	-0.0909091			-1	-0.5	-0.8	-0.75
b1076	-0.25				-1	-0.5	-1	-0.75
b1077	-0.25				-1	-0.5	-1	-0.75
b1078	-0.25				-1	-0.5	-1	-0.75
b1079	-0.25	-0.181818			-1	-0.5	-1	-0.75
b1080	-0.25	-0.181818			-1	-0.5	-0.8	-0.75
b1081	-0.25	-0.181818			-1	-0.5	-1	-0.75
b1082	-0.25				-1	-0.5	-0.8	-0.75
b1083	-0.25					-0.5	-1	-0.5
b1084			-0.25		-0.333333		0.4	-0.5
b1085	0.25								CM
b1086			-0.25	-0.25		0.5	0.4
b1087			-0.25		0.333333			-0.25
b1088	0.25				-0.333333	1	1	0.5
b1089	0.25				-0.333333	1	0.8	0.25
b1090							1	0.25
b1091							0.6	-0.25
b1092								-0.25	RS
b1093								-0.25	RS
b1094	0.25								CM
b1095	0.25						0.6	0.25
b1096							0.8	0.25
b1097							0.8	0.25
b1098							0.2		PS50
b1099								0	RS
b1100								0	RS
b1101	-0.25		-0.25	0.25		-0.5	-1	-0.75
b1102	0.5		-0.25
b1103			-0.25					-0.25
b1104			-0.25						DG
b1105			-0.25					-0.25
b1106			-0.25	-0.25
b1107			-0.25					-0.5
b1108		-0.0909091					-0.6	-0.25
b1109	0.25	0.0909091			0.666667		0.6	0.25
b1110	0.5	0.545455	0.25		0.666667	0.5	0.8	0.25
b1111	0.25		0.25	0.25	0.666667			0.5
b1112	0.25	0.0909091	0.25	0.25	0.666667		0.6	0.5
b1113		0.272727	-0.25		0.333333	-0.5	-1	-0.25
b1114	-0.25		-0.25			-0.5	-0.8	-0.5
b1115		0.363636						0.25
b1116	-0.25		-0.25	-0.25				-0.5
b1117	-0.25		-0.25	-0.25				-0.75
b1118	-0.25		-0.25					-0.5
b1119	-0.25		-0.25					-0.5
b1120	-0.25		-0.25				-0.2	-0.5
b1121						1	0.8	0.5
b1122	-0.25				-0.666667	1	0.4	0.5
b1123				0.25			-0.2	0.5
b1124	-0.25		-0.25		-0.333333		0.8	0.25
b1125	-0.25		-0.25		-0.333333		1	0.25
b1126			-0.25			0.5	1	0.5
b1127	-0.5	-0.0909091	-0.25	-0.25	-0.333333	-0.5	-1	-0.5
b1128			-0.25					-0.25
b1129	-0.25				0.333333			-0.25
b1130				-0.25	0.666667			-0.25
b1131	-0.25			0.5	-0.666667		0.6	0
b1132							1		PS50
b1133							1		PS50
b1134	-0.25							-0.25
b1135	-0.5	-0.0909091						-0.25
b1136			-0.25		0.333333	-1	-0.8	-0.5
b1137		-0.0909091	0.25	0.25	-0.333333	0.5	0.2
b1138	-0.25	-0.0909091	0.25				-0.2	-0.25
b1139	-0.25	-0.0909091	0.25	0.25			-0.2	0.25
b1140						0.5	0.2	0.25
b1141			0.25						DG
b1143		-0.0909091	-0.25	-0.25	0.333333		-1	-0.25
b1144			0.25					0.25
b1147			0.25				0.2
b1148			0.25				0.2
b1150								0.25	RS
b1154			0.25					0.5
b1155	0.25						0.4	0.5
b1156			0.25					0.5
b1158			0.25			0.5		0.5
b1159					0.333333	0.5	0.6	0.25
b1160	0.25	0.0909091	0.25		0.333333	1	0.6	0.75
b1161				0.25		0.5	0.8	0.5
b1162	0.25						0.2	0
b1163			-0.25		0.666667		0.4	0.25
b1164	0.25				0.333333	0.5	0.4	0.5
b1165	0.25				0.333333		0.4	0.25
b1166	0.25				0.666667		0.4	0.5
b1167	0.25				0.666667	0.5	0.8	0.25
b1168					0.333333	0.5	0.6	0.75
b1171	0.25	0.545455	0.25	-0.25				0.25
b1172	0.25	0.636364	0.25
b1174	-0.25		-0.25	-0.25			-0.6	-0.5
b1175	-0.25		-0.25	-0.25			-0.4	-0.75
b1176			-0.5	-0.25				-0.5
b1177	0.25				0.666667	0.5	0.4	0.75
b1178				-0.5		-0.5	-1
b1179					0.333333	0.5
b1180			-0.25		0.333333
b1181						0.5	0.2
b1182	-0.25	-0.272727		-0.5		-0.5	-0.6	-0.25
b1183	0	-0.363636	0.5		0.333333			0.5
b1184	0.25	-0.363636			0.333333			0.5
b1185	0.25						0.4	-0.25
b1186			-0.25	-0.25			0.4
b1187			-0.25		-0.333333		-0.2	-0.25
b1188		-0.363636	-0.25	-1	0.333333	-1	-1	-0.5
b1189	0.5	0	-0.25	-0.25	0.666667
b1190	0.5	0.181818	-0.25	-0.25	0.666667	-0.5
b1191	-0.25		-0.25					-0.25
b1192			-0.25	-0.25	0.333333			-0.25
b1193		0.0909091		-0.25	0.333333	0.5	0.6	0.5
b1194	0.25				0.333333
b1195	0.25			-0.25
b1196							0.6	0.25
b1197	-0.5	-0.181818	-0.25	0		-1	-1	-0.5
b1198		-0.0909091	-0.25	-0.25		-0.5	-1	-0.75
b1199		-0.0909091	-0.25	-0.25	-0.333333	-0.5	-1	-0.75
b1200		-0.0909091	-0.25	-0.25		-0.5	-1	-0.75
b1201								0.25	RS
b1202			0.25			0.5	0.6	0.75
b1203	0.25		0.25	0.25			0.2	0.25
b1204					0.333333		0.6
b1205	0.25	-0.0909091	-0.25	-0.25			-1	-0.25
b1206			0.25				0.8	0.25
b1207	-0.25		0.25		-0.333333
b1208			0.25						DG
b1209	-0.25							-0.5
b1210							0.2	-0.25
b1211	-0.25		0.25				0.2	-0.25
b1212	-0.25		0.25				0.2	-0.25
b1213			0.25			0.5	0.4
b1214								-0.25	RS
b1215				0.25			-0.2	-0.25
b1216		0.272727	-0.25	0.25	0.333333			0.25
b1217		-0.0909091		-0.25		0	0.2
b1218			-0.25	-0.25	0.333333	0.5	0.2
b1219							-0.4	-0.25
b1221	-0.25							-0.25
b1223	0						-0.6	-0.25
b1224	-0.25		-0.25	-0.25	-0.333333	-1	-0.8	-0.25
b1225	-0.25		-0.25	-0.25	-0.333333	-1	-0.6	-0.25
b1226	-0.25			-0.25	-0.333333	-0.5	-0.6	-0.25
b1227	-0.25			-0.25	-0.333333	-0.5	-0.6	-0.25
b1232								-0.25	RS
b1233			-0.25					-0.25
b1234	-0.25	-0.0909091	-0.25	-0.5	-0.666667		-0.6	-0.5
b1235	-0.25		-0.25					0.25
b1236		0.454545						0.25
b1237	0.25	0.272727				1	1	0
b1238				0.25	0.333333	0.5	1	0.75
b1241	-0.5	-0.0909091			-0.333333	-0.5	-1	-0.5
b1242	0.25	-0.0909091				0.5	0.8	0.25
b1243	-0.25		0.25	0	0.666667			-0.5
b1244	-0.25		0.25	0	0.333333		-0.2	-0.75
b1245	-0.25		0.25	0	0.333333			-0.75
b1246	-0.25		0.25	0	0.333333		-0.2	-0.75
b1247			0.25	0.25	0.333333		-0.4	-0.75
b1248	0.25	0.181818				0.5	0.2	0.25
b1249	0.25					0.5	0.4	0.25
b1250			-0.25		0.333333
b1251			-0.25	-0.25		-0.5	-1	-0.25
b1252	0.5	0	-0.25			-0.5
b1253		0.0909091	-0.25	-0.25			0.4	0.25
b1254			-0.25				0.2	-0.25
b1255			-0.25						DG
b1256	-0.5	-0.0909091	-0.25	-0.25	-0.333333		-0.2
b1257	0.25		0.25		0.333333	0.5	0.2	0.75
b1258		0.272727	0.25		0.333333			0.75
b1259		0.0909091						0.25
b1260	0.25	0	-0.25		0.666667	-0.5	-0.6	-0.25
b1261	0.25		-0.25		0.666667		-0.2	-0.25
b1262		0	-0.25		0.666667		0.2
b1263							-0.4	-0.25
b1264	-0.25					-0.5	0
b1266	0.25						0.2	-0.25
b1267	0.25		0.25					-0.25
b1268			0.25				0.2
b1269					-0.333333	0.5	1	0.5
b1270	-0.25		-0.25		0.333333		-1	-0.5
b1271	-0.25		-0.25	-0.25			-1	-0.25
b1272			-0.25		0.333333			-0.25
b1273	0.25		-0.25				-0.4	-0.25
b1274	-0.25		-0.25	-0.25			0.2
b1275		-0.0909091					0.2	0
b1276	0.25		-0.25		0.666667	-1	-0.2
b1277	0.25		-0.25				-0.2	-0.25
b1278			-0.25					-0.25
b1279			-0.25					-0.25
b1280			-0.25					-0.25
b1281			-0.25	0.25		0.5	1	0.5
b1282			-0.25	0.25			1	0.25
b1283	0.25	0.545455	0.25			-0.5		0.25
b1284			-0.25	-0.25
b1285			-0.5	-0.75		-0.5
b1286			-0.25						DG
b1287	0.25				0.333333		0.4	0.5
b1288				0.25	0.333333	-0.5	-0.4	-0.25
b1289	-0.25	-0.181818			-0.666667			-0.5
b1290	-0.25		-0.25				-0.2	-0.5
b1291	-0.25						-0.2	-0.5
b1292	-0.25							-0.5
b1293								-0.25	RS
b1294			-0.25					-0.25
b1295			-0.25						DG
b1296	0.25	0			0.333333		0.6	0.5
b1297	0.25	0			0.333333		0.6	0.75
b1298	0.25	0.0909091			0.333333		0.8	0.5
b1299	0.25				0		0.6	0.5
b1300	0.25	-0.0909091					0.6	0.75
b1301	0.25						0.6	0.5
b1302	0.25						0.6	0.5
b1303			-0.25					-0.25
b1304		0.363636		-0.25			-0.8
b1305		0.272727		-0.25
b1306		0.363636						-0.25
b1307	0.25	0.363636						-0.25
b1308		0.0909091		0.25		-0.5	-1	-0.25
b1309			-0.25			0.5	0.4	0.25
b1310	-0.25				-0.333333
b1311						0.5			PS30
b1312	-0.25				-0.333333			-0.25
b1313					-0.666667	-0.5	-0.4	-0.25
b1314			-0.25		-0.666667	-0.5	-0.2
b1315	-0.25		-0.25		-0.333333		-0.2	-0.25
b1316							-0.2		PS50
b1319	0.25		0.25				0.6	0.75
b1320	-0.25		-0.25	-0.25
b1321	-0.25		-0.25			-0.5	-1	-0.5
b1322	-0.25		-0.25			-0.5	-1	-0.5
b1323		-0.0909091	-0.25				-0.2	-0.25
b1324			-0.25		0.666667	-0.5	-0.6
b1325			-0.25					-0.5
b1326			-0.25	-0.25	0.333333		-0.8	-0.25
b1327			0.25		0.333333			0.75
b1328			-0.25			0.5	0.6	0.25
b1329		-0.0909091	-0.25	0.25
b1330			0.25		0.333333	0.5	0.6	0.5
b1331	0.25		0.25		0.333333
b1332	0.25	0.181818			0.666667		0.2	0.25
b1333	-0.5	-0.181818	-0.25	-0.5		-1	-1	-0.75
b1334	0.25		0.25		0.333333		0.2	-0.5
b1335				-0.25					DS
b1336			0.25			0.5	0.4	0.25
b1337	0.25		0.25			0.5	0.8
b1338	0.25		0.25			0.5	0.8	0.5
b1339			-0.25				-0.2
b1340	0.25					0.5	0.8	0.75
b1341	-0.25	-0.363636	-0.25	-0.75		-0.5	-1	-0.25
b1342			-0.25	-0.5	0.333333
b1343	-0.25						0.8
b1344			-0.25				0.2
b1373	0.25							0.5
b1374						0.5	0.8
b1375		0		0.25			0.8	0.25
b1376	-0.25	-0.0909091	-0.25	-0.25	-0.666667		-1	-0.5
b1377	0.25		0.25	0.25	0.666667	0.5	0.4	0.75
b1378			0.25	0.25		-0.5	-0.8	-0.5
b1379		0.454545	0.25		0.666667			0.5
b1380				-0.25	0.666667	-1	-1
b1381	-0.25				0.333333			-0.5
b1382	-0.25							-0.25
b1383	-0.25						-0.2	-0.5
b1384	0.25	0.0909091	-0.25			0.5	0.2	-0.25
b1385	0.5	0.0909091			0.333333		0.2
b1386	0.5								CM
b1387	0.25		0.25				0.2	0.5
b1388	0.25	0.0909091
b1389	0.25	0.0909091
b1390	0.25								CM
b1391	0.25	0.0909091
b1392		0.0909091				-0.5
b1393	0.25	0.0909091			0.333333
b1395	0.25								CM
b1396						-0.5			PS30
b1397	0.5						0.6
b1398	0.25								CM
b1399					0.333333			-0.25
b1400								-0.25	RS
b1403								-0.25	RS
b1404	-0.25				0.666667			-0.25
b1406	-0.25		-0.25	-0.25	-0.333333	-0.5	-0.4	-0.5
b1407			0.25			0.5	0.8	0.75
b1408						0.5	0.6	0.5
b1409	0.25		0.25				0.6	0.5
b1410	0.25					0.5	0.6	0.25
b1411						0.5	0.2
b1412			-0.25	0.25			-0.4	-0.25
b1413								-0.5	RS
b1414		0.272727			0.333333			0.5
b1460						0.5		0.25
b1468	-0.25	-0.181818		-0.75	0.333333	-0.5	-0.6	0
b1469	-0.25	-0.0909091		-0.5		-0.5	-0.4	0.5
b1473	-0.25		-0.25
b1474	0		-0.25		-0.333333			-0.25
b1475	0		-0.25		-0.333333			-0.25
b1476	-0.25				-0.333333			-0.25
b1477	0.25		-0.25					-0.25
b1478					0.333333			0.25
b1479	-0.25				0.333333			-0.25
b1480		0.0909091		-0.25			-0.8
b1481		0.454545		-0.25	0.666667	-0.5	-0.2
b1482		0.363636		-0.5	0.333333	-0.5	-1
b1483								-0.25	RS
b1484	0.25							0.25
b1485	0.25								CM
b1487	0.25			0.25				0.25
b1488	0.25								CM
b1489			-0.25	-0.25	0.666667		-0.2	0.25
b1490			-0.5	-0.5	0.666667		-0.2	0.5
b1491			-0.25		0.333333		0.2
b1492	-0.5	-0.363636		-0.75		-0.5	-0.6	0
b1493	-0.5	-0.363636		-0.75		-1	-1	0.25
b1494	0.25					0.5	0.8	0.75
b1495						0.5	0.6	0.75
b1496	0.25		0.25			0.5	0.6	0.5
b1497	0	-0.0909091	0.25	-0.25			0
b1498	-0.25	-0.272727		0	-0.333333	-0.5	-0.6	-0.5
b1499			0.25				0.4	0.5
b1501	0.25	0.0909091	0.25	0.25		0.5	0.6	0.75
b1502	0.25		0.25			0.5	0.6	0.75
b1503	0.25		0.25			0.5	0.8	0.75
b1504	0.25		0.25			1	0.8	0.75
b1507		-0.0909091	-0.25					-0.25
b1508								-0.25	RS
b1511					0.333333	-0.5	-0.6	-0.5
b1512			-0.25	-0.25	0.333333		-0.6	-0.5
b1513	-0.25			-0.25	0	-0.5	-1	-0.5
b1514						-0.5			PS30
b1515							-0.2	-0.25
b1516	-0.25		-0.25	-0.5		-1	-1	-0.25
b1517	-0.25		-0.25	-0.5	-0.333333	-0.5	-1	-0.25
b1518	-0.25		-0.25	-0.25		-1	-1	-0.25
b1519	-0.25		-0.25	-0.5		-0.5	-1
b1520					0.333333		0.6	0.25
b1521	-0.5	-0.0909091		0	-0.666667		-0.4	-0.25
b1522					-0.333333				FAS
b1523							0.2	-0.25
b1524			-0.25						DG
b1525	-0.25	0.0909091	-0.25	-0.25			-1	-0.5
b1526			-0.25		0.333333
b1527			0.25				0.4	0.25
b1528	0.25	0.0909091	0.25		0.666667	0.5	1	0.25
b1529	0.25		-0.25		0.333333			-0.25
b1530				0.5	0.333333	0.5	1	0.25
b1531	0.25		0.25	0.75	1		1	0.25
b1532	0.25	0.0909091	0.25	0.75	0.666667		1
b1533	0.25				0.333333	0.5		0.25
b1534			-0.25	-0.25	1
b1535	0.25	0.272727			0.333333			0.25
b1536		0.363636	0.25		0.666667			0.75
b1537		0.272727	0.25			0.5	0.2	0.75
b1538			-0.25		0.333333	-0.5	-1	-0.5
b1539			-0.25				-1	-0.25
b1540		-0.0909091	-0.25					-0.25
b1541	-0.25					0.5	0.4	0.25
b1542			0.25			0.5	0.6	0.75
b1544		0			-0.333333	0.5	0.6	0.25
b1545						0.5	0.8	0.25
b1546						0.5	0.2	0.25
b1547	0.25					0.5	0.2	0.5
b1549								0.5	RS
b1550					0.333333			0.25
b1551							0.4		PS50
b1552			-0.25				0.4	0
b1553	0.25					0.5	0.8	0.75
b1554						0.5	0.8	0.25
b1555						0.5	1
b1556						1	1	0.25
b1557		-0.0909091	-0.25		-0.333333		1	0
b1558		-0.0909091	-0.25		-0.666667	0.5	1	0
b1559	0.25	0.0909091	0.25			0.5	0.2	0.5
b1560			0.25			0.5	1	0.75
b1561	0.5	0.0909091	0.25			0.5	0.8	0.5
b1562	0.25		0.25
b1563	0.25		0.25		0.333333	0.5		0.25
b1564	0.25		0.25			0.5		0.25
b1565	0.25						0.2
b1566								0.25	RS
b1570		-0.0909091					-0.2	-0.5
b1571			0.25		0.333333	0.5	0.2
b1572						0.5			PS30
b1573		-0.0909091			0.333333	0.5	0.4
b1580								0.25	RS
b1581						0.5	0.2	0.25
b1582								0.25	RS
b1583	0.25				0.333333			-0.25
b1584	0.25				0.333333			-0.25
b1585			-0.25						DG
b1586		0.181818		-0.5		-1	-1	-0.5
b1587	-0.5	-0.181818	-0.25		-0.333333		-1	-0.5
b1588	-0.5	-0.181818	-0.25	-0.25	-0.333333		-1	-0.5
b1589	-0.5	-0.181818			-0.333333		-1	-0.5
b1590	-0.5	-0.181818					-1	-0.5
b1591	-0.5	0			-0.333333		-0.6	-0.5
b1592			0.25			0.5	1	0.25
b1593	-0.5	-0.0909091			-0.666667		-1	-0.5
b1594	-0.25	-0.0909091	-0.25	-0.25	-0.333333		-1	-0.5
b1595							0.2		PS50
b1596		-0.272727	-0.25	-0.25		-1	-0.4	-0.25
b1597		0.0909091			0.666667
b1598			-0.25	-0.5				-0.25
b1599	-0.5	0	-0.25		-0.666667	0.5	0.4	-0.5
b1600	-0.5	0	-0.25	-0.25	-0.333333	0.5		-0.5
b1601			-0.25	-0.25				-0.5
b1602			-0.25				-0.2	-0.5
b1603			-0.25				-0.4	-0.5
b1604	-0.25		-0.25					-0.25
b1605							1	0.25
b1607			-0.25		0.666667		0.4	0.25
b1608	0.25	0.272727		-0.5	1		0.2	-0.25
b1609	-0.25	0.0909091	-0.25	-0.25	0.666667			-0.5
b1610					0.333333				FAS
b1611	0.5	0.181818		0.5	1		-0.2	0
b1612	0.5	0.272727		0.25	0.666667	-0.5	-0.2
b1613							-0.8	-0.5
b1614				-0.25		-1	-0.6	-0.5
b1615	0.25		0.25			0.5		0.75
b1616	0.25		0.25
b1617					-0.333333		-0.4
b1618	0.25	-0.0909091						-0.5
b1619		-0.181818		-0.5	0.333333	-0.5	-0.4	0.25
b1620					-0.333333			-0.25
b1621		0.0909091			-0.333333
b1622							-0.2	-0.5
b1623			0.25				-0.8	0
b1624			0.25		0.333333		-0.2
b1625	0.25	0.0909091			-0.333333	0.5	1	0.75
b1626	0.25		0.25	0.25		0.5	1	0.75
b1627	0.25		0.25	0.5		0.5	1	0.5
b1628	0.25		0.25	0.5		0.5	1	0.75
b1629			0.25	0.25		0.5	1	0.5
b1630			0.25	0.25	-0.333333	0.5	1	0.5
b1631			0.25	0.25	-0.333333		0.8	0
b1632			0.25	0.25	-0.333333		0.6	0
b1633				0.25	-0.333333		0.6	0
b1634			0.25	0.25	-0.333333		1	0
b1635			0.25		0.333333
b1636	-0.25		-0.25		-0.333333			-0.5
b1637			-0.25						DG
b1638	-0.25		-0.25	-0.25		-0.5	-0.8	-0.5
b1639		0.363636	-0.25
b1640	-0.25	0.181818	-0.25		0.333333		-0.6
b1641			-0.25	0.25				0
b1642	-0.25		-0.25				-0.2	-0.25
b1643			-0.25				0.6
b1644							0.6		PS50
b1645							0.4	0.25
b1646			-0.25	-0.25	0.333333	-1	-1
b1647			-0.25			-1	-1	-0.5
b1648		-0.181818	-0.25	-0.25			-0.4	-0.25
b1649	0.25			0	0.333333		0.4	0.25
b1650				0.25	0.666667	-0.5		0.25
b1651			-0.25	0.25	0.333333		-0.4	-0.25
b1652			-0.25	0.25				0.5
b1653	-0.25		-0.25
b1654	0.25				0.333333		0.2	0.25
b1655	-0.5	-0.0909091	-0.25		0		-0.2
b1656	-0.25			-0.25		-0.5	-0.6
b1657			-0.25				1	0.25
b1658			-0.25		-0.666667	0.5	0.8
b1659	0.25		-0.25					-0.25
b1660	-0.25		-0.25	0.5			0.2	0.25
b1661			-0.25		0.666667		0.2	0.25
b1662			-0.25	-0.25			-0.6	-0.25
b1663	0.25				-0.333333	0.5	1	0.5
b1664	-0.25		-0.25	-0.25			-0.4	-0.25
b1667	0.25				0.333333		0.4	0.25
b1668		0.181818	-0.25	-0.75	0.333333	-0.5	0	0.5
b1669	-0.5	0	-0.25				-1	-0.25
b1670	-0.5	0					-1	-0.25
b1671	-0.5	0					-0.8	-0.25
b1672	-0.5	-0.181818	-0.25	-0.25	-0.333333		-0.8	-0.25
b1673	-0.5	-0.181818	-0.25	-0.25	-0.333333		-1	-0.5
b1674	-0.5	-0.181818	-0.25	-0.25	-0.333333		-1	-0.5
b1675				-0.25		0.5
b1676	-0.5		-0.25	0.25		-0.5	-0.6
b1677							-0.6		PS50
b1678		-0.272727	-0.25	-0.75		-1	-1	-0.25
b1679			-0.25		0.333333	-0.5	-1	-0.25
b1680		-0.0909091	-0.25	-0.25	0.333333	-1	-1	-0.25
b1681		-0.0909091	-0.25	-0.25	0.333333	-1	-1	-0.25
b1682		0.0909091	-0.25	-0.25	0.333333	-1	-0.8	-0.25
b1683		0	-0.25	-0.5	0.333333	-1	-1	-0.25
b1684		0.0909091	-0.25	-0.25	0.333333	-1	-1	-0.25
b1685	-0.25	-0.0909091	0.25	0.25			-0.4	0.25
b1686			-0.25	0.25			-0.2	-0.5
b1687	-0.25		-0.25	0.25				-0.5
b1688			-0.25		0.333333
b1689		0.0909091					0.2
b1690						0.5	0.4	0.25
b1691			0.25				0.2	0.5
b1692			0.25				0.4	0.75
b1693	-0.25		-0.25	-0.25	0.666667		-1	0.25
b1694			0.25				0.2	0.5
b1695			0.25		0.333333		0.4	0.5
b1697					0.333333			0.25
b1698								0.75	RS
b1699	0.25							0.5
b1701								0.25	RS
b1702	0	0.181818		0.25		-0.5	-0.6
b1703	-0.25		-0.25		0.666667		-1
b1704	-0.25		-0.25		0.333333
b1705		0.0909091	-0.25
b1706		-0.0909091	-0.25	0	0.333333			-0.25
b1707	-0.5	-0.272727		-0.25		0.5
b1708			-0.25						DG
b1709	-0.25		-0.25					-0.25
b1710			-0.25						DG
b1711					0.333333				FAS
b1712	0.25							0.25
b1713				0.25	-0.333333
b1714					-0.333333		0.2
b1716	0.25		0.25	0.25	-0.333333	1	1	0.25
b1717	0.25		0.25		-0.333333	1	1	0.25
b1718	0.25		0.25			0.5	0.8
b1719								-0.25	RS
b1722	0.25	0.181818		0.5	-0.333333		0.6	0.5
b1723				-0.25	0.666667	-0.5	-0.8
b1724				-0.5	0.333333	-0.5	-0.6
b1725		-0.181818	-0.25	-0.5			-1	-0.5
b1726		-0.0909091		0.25
b1728	0.25						0.4	0.25
b1729			0.25	0.25		0.5	1	0.5
b1730			0.25			0.5	0.8	0.75
b1731	0.25					0.5	0.6	0.25
b1732	-0.25	0.272727		-0.25	0.666667	-1	-1	0.25
b1733	0.25							0.25
b1734	0.25							0.5
b1735								0.25	RS
b1737			0.25				0.4	0.75
b1739	-0.25	0.0909091	-0.25	-0.75		-1	-1	-0.5
b1740			-0.25		0.333333	-0.5	-1
b1741		-0.0909091	0.25
b1742		0.181818	0.25					0.5
b1743	0.25	0.363636	0.25		1		-0.4	0.5
b1744	0.25		-0.25	0.25	-0.333333	-0.5	-0.2
b1745	0.25		-0.25	0.25	-0.333333	-0.5	-0.2
b1746	0	0.0909091	-0.25	0.25	-0.333333	-0.5	-0.2
b1747	0.25	0.0909091	-0.25	0.25	-0.333333	-0.5	-0.6	-0.25
b1748	0.25	0.272727	-0.25	0.25	-0.333333		-0.6
b1749					0.333333				FAS
b1750	-0.25					0.5	1	0.75
b1751	0.25					0.5	0.4	0.5
b1752			-0.25					0.25
b1753			-0.25						DG
b1754			-0.25					0.25
b1755			-0.25					0
b1756			-0.25						DG
b1757	-0.5	-0.0909091	-0.25		-0.666667		-0.4
b1759							0.2	0.25
b1760		-0.181818	-0.25	-0.25			-0.6
b1761	-0.25		-0.25	-0.25	0.666667		-0.2
b1762						0.5	0.6	0.5
b1763			-0.25					-0.25
b1764			-0.25					-0.25
b1765	0.25		-0.25		0.333333			-0.25
b1766			-0.25		0.333333		-0.2	-0.25
b1767			-0.25	-0.25
b1768			-0.25	-0.25
b1769		-0.0909091	0.25			0.5	0.6	0.75
b1770				0.25		0.5		0.25
b1771			0.25					0.25
b1772	-0.25			-0.25	-0.333333		-0.2	0.25
b1773						-0.5	-0.2
b1774	-0.25		0.25				-0.2
b1775	-0.25						-0.2
b1776				-0.25	-0.666667	0.5	0
b1777	0.5				0.666667		0.2	0
b1778	0.5	0.0909091			0.666667		0.2	0
b1779	-0.5		-0.25	0.25		-0.5	-1	-0.25
b1780	-0.25	-0.0909091	-0.25	-0.25		-1	-1	-0.5
b1781	-0.25		-0.25
b1782			-0.25					0.5
b1783	-0.25	-0.363636	-0.25	-1		-1	-1	-0.5
b1784	-0.5	-0.363636	-0.25	-0.75		-1	-1	-0.5
b1785	-0.25						-0.4	0
b1786							0.8	0.75
b1787					0.333333				FAS
b1789							0.2	0.25
b1790			-0.25						DG
b1791	-0.25		-0.25			-0.5		0.25
b1792			-0.25				-1	-0.5
b1793			-0.25				-0.2
b1794	-0.25	-0.0909091	-0.25	-0.25
b1795	0	-0.0909091		-0.25	0.666667	-0.5	-0.6
b1796	0.25					0.5	0.2	0.25
b1797							0.8		PS50
b1798	-0.25	-0.0909091				0.5	0.2	0.25
b1799	-0.25	-0.0909091	-0.25		-0.333333		-0.6	-0.5
b1800		-0.272727	-0.25	-1		-1	-1	-0.5
b1801	0.5		0.25				0.4	0.75
b1802								0.5	RS
b1804	0.25		-0.25				0.2
b1805		0.0909091					0.8	0.25
b1806	0.25	0.272727
b1807			-0.25	0.25			0.8	0.5
b1808			-0.25						DG
b1809			-0.25				-0.4	-0.25
b1810	0			-0.25	-0.333333	0.5	0.2	0.25
b1811	0.25						0.2
b1812			-0.25				1	0.25
b1813			-0.25						DG
b1814	0.25	0.181818	-0.25			-0.5	-0.4
b1815								0.25	RS
b1816	-0.25		-0.25		-0.333333	-0.5	-1	-0.5
b1817		-0.0909091	-0.25	-0.5	-0.333333	-1	-1	-0.5
b1818		-0.0909091	-0.25	-0.5	-0.333333	-1	-1	-0.5
b1819		-0.0909091	-0.25	-0.5	-0.333333	-1	-1	-0.5
b1820	-0.25	-0.0909091	-0.25	-0.25	-0.333333		-0.8	-0.5
b1821						0.5	1	0.75
b1822			-0.25			0.5	0.6	0.25
b1823	-0.25						-0.8	-0.25
b1824	-0.25						-0.8	-0.5
b1825	0.25		0.25			0.5	1	0.25
b1826	0.25		0.25			0.5	1	0
b1827			-0.25				-0.2	-0.25
b1828	-0.25								CM
b1829	0.25	0.272727	-0.25	-0.25			-0.4
b1830			-0.25					-0.25
b1831	0.25		-0.25				0.2
b1832			-0.25		0.666667			-0.25
b1833			-0.25		0.333333
b1834	-0.25		-0.25					-0.25
b1835			-0.25	0.25			0.6	0.25
b1836	-0.25		-0.25			-0.5	-0.4
b1837	0.25			-0.25
b1838	0.25							0.5
b1839			-0.25	-0.25	0.333333
b1840			-0.25	-0.25	0.333333		0.2
b1841			-0.25	-0.25	0.333333		0.2	-0.25
b1842	-0.25		-0.25	-0.25	0.333333	0.5		0.25
b1843	-0.25	0.181818	-0.25				-0.8	-0.25
b1844			-0.25	-0.25	0.333333		-0.4
b1845	-0.25							-0.25
b1846	0.25	0.363636	0.25	-0.25	0.666667	-0.5	-0.6	-0.25
b1847	0.25	-0.0909091	0.75	0.25			0.2	0.25
b1848	0.25		0.75	0.25	0.333333		0.4	0.25
b1849	0.25	0.0909091		0.25			0.8	0.5
b1850							-0.6		PS50
b1851		-0.0909091	-0.25	0.25	-0.666667		-0.6	-0.25
b1852			-0.25		0.333333		-0.6
b1853		-0.0909091	-0.25				-0.2	-0.5
b1854	-0.5		-0.25			-0.5	-1	-0.5
b1855			-0.25				1	0.25
b1856			-0.25		-0.666667		0.4
b1857		0.0909091	-0.25		-1			-0.25
b1858		-0.181818		0.25	-0.666667			-0.25
b1859				0.25	-0.666667		0.2
b1860				0.25				0.25
b1861	0.25			0.25				0.25
b1862						0.5	0.6	0.75
b1863			0.25	0.25	-0.333333		0.6	-0.25
b1864			0.25	0.25	-0.333333		0.2	-0.25
b1865			0.25	0.25	-0.333333			-0.25
b1866			0.25	0.25	-0.333333
b1867		0.181818		-0.25	0.666667		-0.4
b1868		0.181818			0.666667		-0.6	-0.75
b1870							0.6		PS50
b1871	-0.25						0.4
b1872	0.5							0.25
b1873							0.2	0.75
b1874	0.25					-0.5	-0.2	-0.25
b1875					0.333333			0.25
b1876							0.8	0.25
b1877			0.25			0.5	1
b1878	-0.25	-0.0909091		-0.25	-1		-0.6	-0.75
b1879	-0.25			-0.25	-1		-0.6	-0.75
b1880	-0.25			-0.25	-0.666667			-0.75
b1881							-0.8	0
b1882							-0.8	-0.25
b1883		-0.0909091	-0.25			-0.5	-0.6	0
b1884		-0.0909091				-0.5	-0.4	0.25
b1885		-0.0909091	-0.25			-0.5	-1	0
b1886		-0.181818	-0.25			-0.5	-0.8	0.25
b1887							-0.8		PS50
b1888		-0.181818					-0.4	0.25
b1889		-0.0909091						0.25
b1890		-0.181818					0.2	0.25
b1891	-0.25	-0.181818	-0.25	-0.25	-0.333333	0.5	0.6	-0.25
b1892	-0.25	-0.181818	-0.25	-0.25	-0.333333	0.5	0.6
b1893		-0.0909091			-0.666667			-0.25
b1894		-0.181818						0.25
b1895	-0.25	-0.363636		-0.25	0.333333			-0.5
b1896	-0.25	0.0909091		-0.25	0.666667	-1	-1	0
b1897			-0.25	-0.5	0.666667	-0.5	-1	0
b1900						-0.5	-0.2	0.5
b1901							-0.4	0.5
b1902			-0.25	-0.25			-1	-0.25
b1904		-0.0909091		-0.5	-1		-0.2	-0.5
b1905	-0.5	0.0909091			-0.333333
b1906	-0.25	0.0909091					-0.6
b1907						0.5	1	0.5
b1908							-0.4	-0.25
b1912	-0.25	-0.0909091	-0.25				-0.6	-0.5
b1913	-0.25		-0.25				-0.6	-0.5
b1914			-0.25					-0.25
b1915						0.5	1	0.5
b1916				0.25	0.666667		0.2
b1917								-0.25	RS
b1918								-0.25	RS
b1920		-0.0909091					-0.2	-0.25
b1921	-0.25	-0.0909091		-0.25	-0.666667		-0.4	-0.75
b1922	-0.25			-0.25	-0.666667		-0.4	-0.75
b1923		-0.181818		-0.25		-1	-1
b1924	-0.25		-0.25	-0.5	-0.333333	-0.5	-0.8	-0.5
b1925	-0.25		-0.25	-0.5	-1	-0.5	-0.8	-0.5
b1926	-0.25	-0.0909091	-0.25	-0.5	-1	-0.5	-0.8	-0.75
b1927	-0.25	0.0909091	-0.25	-0.25			-0.6	-0.25
b1928	0.25				0.333333
b1929			0.25	0.25	-0.333333		0.6	0.75
b1930			0.25	0.25			0.4	0.25
b1931								0.25	RS
b1932							-0.2		PS50
b1937		-0.181818				0.5	0.4
b1938		-0.181818	0.25		-0.666667	0.5	1
b1939			0.25			1	0.8
b1940			0.25			0.5	0.6
b1941			0.25				0.6	0.25
b1942			0.25						DG
b1943	0.25		0.25		0.333333			0.25
b1944	-0.25			-0.25	-0.666667		-0.2	-0.75
b1945	-0.25	-0.0909091		-0.25	-1		-0.4	-0.75
b1946	-0.25			-0.25	-1		-0.4	-0.75
b1947	-0.25	-0.272727		-0.25	-1		-0.4	-0.75
b1948	-0.25	-0.181818		-0.25	-1		-0.4	-0.75
b1949	-0.25	-0.0909091			-1		-0.2	-0.75
b1950	-0.25	-0.181818		-0.25	-1		-0.6	-0.75
b1951		0.272727	0.25			0.5		0.25
b1952	0.25						0.4	0.25
b1953	0.25	-0.0909091	-0.25	-0.5		-1	-1	-0.75
b1955		-0.181818	-0.25	-0.75	0.333333	-0.5	-1
b1956			-0.25						DG
b1957						-0.5			PS30
b1959			-0.25					-0.25
b1960	-0.25							-0.25
b1961					0.333333			0.25
b1962					0.666667		0.2	0.5
b1963	0.25				0.666667	0.5	1	0.5
b1967		-0.272727		-0.5	1	-0.5	-0.4	0.5
b1968					0.666667	0.5	0.4	0.25
b1969					0.666667	0.5	0.2	0.25
b1970			0.25		0.333333		0.2	0.25
b1971	0.25							0.25
b1972	0.25		0.25				0.4	0.25
b1973			0.25			-0.5		0.25
b1974			0.25			0.5	0.6	0.5
b1976	-0.25	-0.0909091	-0.25	-0.25	-0.333333	-0.5	-1	-0.5
b1978							0.4	0.25
b1981			-0.25		0.333333			-0.25
b1982			-0.25		1	-0.5	-1	-0.25
b1983			0.25	0.25			-0.6	0
b1985					0.666667		0.2	0.25
b1987	0.25						-0.4	0.5
b1988				0.5			-0.4	0
b1990		-0.0909091	-0.25	-0.75		-0.5	-0.4	-0.5
b1992						0.5	0.2
b1993	0.25			-0.25	0.666667	0.5	0.2
b1994	0.25		0.25		0.333333
b1997								-0.25	RS
b2000			-0.25	-0.25		-1	-1
b2001	0.25		-0.25	0.25	-0.333333
b2002	0.25								CM
b2003								0.25	RS
b2007	-0.25	-0.0909091	-0.25				-1	-0.25
b2008	-0.25	-0.181818	0	0.25			-0.2	0.25
b2009	-0.25	-0.0909091	0	0.25		-0.5	-1	-0.25
b2010		0.0909091			0.666667		0.6	0.5
b2011	-0.25		-0.25				-0.8	-0.5
b2012					0.333333		1	0.25
b2013						0.5	0.8	0.25
b2014		0.363636		0.25		1	1	0.75
b2015		-0.0909091	0.25
b2016					0.333333			-0.25
b2017	0.25		0.25				0.2	0.25
b2019	-0.25		-0.25	-0.25	0.333333	-1	-0.8	-0.75
b2020			-0.25		0.333333	-0.5	0	-0.75
b2021			-0.25	-0.25	0.333333	-0.5	-0.8	-0.75
b2022			-0.25		0.333333	-0.5	-0.8	-0.75
b2023	-0.25		-0.25		0.333333	-0.5	-0.8	-0.5
b2024	-0.25		-0.25		0.333333	-0.5	-0.6	-0.75
b2025	-0.25		-0.25		0.333333	-0.5	-1	-0.5
b2026			-0.25		0.333333	-0.5	-1	-0.5
b2027		0.0909091				0.5		0.5
b2028		0.454545	0.25				0.6	0.5
b2029				0.25	0.333333	-1	-0.8	0.5
b2030	0.25		0.25		0.333333
b2032			0.25				0.2	0
b2033			0.25		-0.333333		0.4	0
b2034			0.25				0.4	0
b2035			0.25		-0.333333		0.6	0
b2036			0.25		-0.333333			0
b2037			0.25		-0.333333		0.6	0.25
b2038			0.25		-0.333333		0.4	0
b2039			0.25		-0.333333		0.2	0.25
b2040	0.25		0.25		-0.333333		0.4	0.25
b2041			0.25		-0.333333		0.4	0.25
b2042		0.0909091						0.5
b2043	0.25	0.272727	0.25					0.5
b2044		0.272727	0.25			0.5		0.25
b2045		0.363636	0.25					0.25
b2046		0.454545	0.25					0.5
b2047	0.25	0.454545	0.25					0.5
b2048	0.25	0.454545	0.25					0.25
b2049	0.25	0.454545	0.25					0.25
b2050	0.25	0.454545	0.25					0.25
b2051		0.545455	0.25					0.25
b2052	0.25	0.545455	0.25					0.25
b2053	0.25	0.545455	0.25					0.25
b2054		0.454545	0.25					0.75
b2055		0.454545	0.25					0.5
b2056		0.454545	0.25					0.5
b2057	0.5	0.454545	0.25					0.5
b2058	0.25	0.545455	0.25					0.25
b2059	0.5	0.454545	0.25					0.25
b2060	0.25	0.545455	0.25					0.5
b2061		0.454545	0.25					0.5
b2062	0.25	0.454545	0.25					0.5
b2063	-0.25				0.333333
b2064								-0.25	RS
b2066							0.4	0.5
b2067			-0.25					-0.5
b2068					0.333333		-0.8	-0.25
b2069			0.25				1	0.75
b2070	0.25					0.5	0.4	0.5
b2071			0.25			0.5	0.4	0.75
b2072						0.5	0.4
b2073		0.0909091				0.5	0.8	0.75
b2074	0.25	0.181818		0.25	1		0.4	0.25
b2075		0.0909091		0.25	0.666667		0.2	0.25
b2076		0.0909091		0.25	0.666667
b2077					0.333333				FAS
b2078	-0.25				0.666667			-0.25
b2079			-0.25	-0.25	0.333333		-0.4	-0.5
b2080	-0.25			-0.5	0.333333	-1	-1	-0.25
b2081			0.25			0.5	1	0.75
b2082	0.25		0.25				0.2	0.25
b2085			0.25				-0.2	0.75
b2086		0.363636	0.25		0.666667	-0.5	-0.8	0.25
b2088	0.25							0.25
b2091	-0.25	-0.0909091	-0.25	-0.5		-0.5	-1	-0.5
b2093	-0.5	-0.0909091	-0.25	-0.5		-0.5	-1	-0.5
b2094	-0.25	-0.181818	-0.25	-0.25		-0.5	-1	-0.5
b2095	-0.25	-0.181818	-0.25		-0.333333	-0.5	-1	-0.5
b2096	-0.25	-0.0909091	-0.25			-0.5	-1	-0.5
b2097		0.181818		-0.5	0.333333	-1	-1	0
b2098	0.25		-0.25					0.25
b2099					-0.333333		0.2
b2100							0.2	0.5
b2102	0.25	0.0909091				0.5	0.4	0.25
b2103	0.25					0.5	0.8	0.25
b2104						0.5	1	0.5
b2105					0.666667	0.5	1	0.25
b2106	0.25	0.0909091	0.25			0.5	1	0.25
b2107	0.25	0.363636			0.333333	0.5	0.2	0.25
b2108	0.25		0.25		0.333333			0.5
b2109	0.25				0.333333	0.5		0.25
b2111		0.0909091		-0.5			-0.8	-0.5
b2112	-0.25			-0.25	0.333333
b2113					0.333333		-0.2	-0.25
b2114			-0.25						DG
b2118	0.25								CM
b2119			0.25			0.5	0.4	0.75
b2120			0.25				0.4	0.75
b2121	0.25		0.25				0.4	0.5
b2123	0.25		0.25			0.5	0.4	0.25
b2124	0.25							-0.25
b2125	-0.25		-0.25					-0.25
b2126	-0.25		-0.25					-0.25
b2127			-0.25		0.333333	-0.5
b2128				-0.5			-1	-0.25
b2129	-0.25		-0.25	-0.25		-0.5	-0.8	-0.25
b2130	-0.25		-0.25	-0.25		-0.5	-1	-0.25
b2131			-0.25	-0.5		-1	-1	-0.25
b2132			-0.25						DG
b2133	-0.25		-0.25			-0.5	-1	-0.5
b2134			-0.25	-0.25
b2135			-0.25	-0.25		-0.5	-0.8
b2136			-0.25						DG
b2137				-0.5		-0.5	-0.6	-0.25
b2140	0.25		0.25			0.5	1	0.5
b2141		-0.0909091		-0.25	0.333333
b2142	-0.25			-0.25	0.333333		-0.2
b2143	-0.25	-0.0909091	-0.25	0.25	-0.333333	-0.5	-1	-0.75
b2144	-0.25	-0.181818	-0.25	0.25	-0.666667		-0.2	-0.5
b2145	-0.25	-0.0909091						-0.25
b2146	-0.25	-0.181818		-0.5	-0.333333	-0.5	-0.6	-0.25
b2147	-0.25	-0.0909091		-0.5	-0.333333	-0.5	-0.6	-0.25
b2148	0.5		0.25					0.75
b2149	0.25	0.0909091	0.25	0.25			0.2
b2150	0.5	0.0909091	-0.25			-1	-0.6	0.25
b2151	-0.25		-0.25		-0.333333		-0.2	-0.25
b2152	-0.25				0.333333
b2153					0.666667				FAS
b2154					1		-0.6	-0.25
b2155		0.0909091				-0.5		0.5
b2156								0.25	RS
b2157			-0.25				-0.4	-0.25
b2158	0.25						0.2	0.25
b2159				0.25	0.666667	-0.5	-0.4
b2160				0.25			-0.4
b2161						0.5		0.5
b2162			0.25			-0.5		0.5
b2163	-0.25		0.25				-0.2	0.25
b2164	0.25						0.2	0.25
b2165	0.25		0.25					0.75
b2166	0.25							0.5
b2167			-0.25	-0.25	-0.333333		-0.2	-0.25
b2168		-0.0909091	-0.25	-0.25	-0.333333		-0.2	-0.5
b2169		-0.0909091	-0.25	-0.25	-0.333333			-0.5
b2170	-0.25	-0.0909091	-0.25		-0.333333		0.4
b2171		0.0909091					0.2	0.25
b2172	0.5		-0.25		0.333333		0.2
b2173	-0.25		-0.25	0.25	0.333333		0.2
b2174	-0.25		-0.25	0.25	0.333333	0.5	1
b2175			-0.25					-0.25
b2176	-0.25		-0.25					-0.25
b2177			-0.25		0.333333			-0.5
b2178	-0.25	-0.181818	-0.25		0.333333		-0.4	-0.5
b2179	-0.25	-0.0909091	-0.25				-0.6	-0.5
b2180	-0.25	-0.0909091	-0.25			-0.5	-1	-0.5
b2181	0.25			-0.25	-0.333333		0.8	0
b2182							0.6		PS50
b2183				-0.25	-0.333333		0.4
b2184								-0.25	RS
b2185	0.5	0.272727	0.25			0.5	0.8	0.25
b2186								0.25	RS
b2192	0.25		0.25		0.333333
b2193						0.5	0.4	0.25
b2194	-0.25			-0.25	-0.666667		-0.8	-0.25
b2195	-0.25			-0.25	-0.666667		-0.6	-0.5
b2196	-0.25			-0.25	-0.666667		-0.6	-0.25
b2197	0	-0.0909091			-0.666667		-0.8	-0.5
b2198	-0.25				-0.333333		-0.6	-0.25
b2199	-0.25	-0.0909091			-0.333333		-0.4	-0.5
b2200	-0.25	-0.0909091		-0.25	-0.333333
b2201					-0.333333		-0.2	-0.25
b2202	0	0.181818		-0.25	-0.333333		-0.2	-0.25
b2203	0	0.363636		0.25	-0.333333			-0.25
b2204	0	0.454545			-0.333333			-0.25
b2205	0	0.363636			-0.333333			-0.25
b2206	0.25	0.181818	-0.25		-0.333333			-0.25
b2207	-0.5	0.0909091					0.4
b2208							0.4		PS50
b2209		0.363636	-0.25			-1	-1	0
b2210	0.25	0.0909091	-0.25		0.333333		1	0.5
b2211	0.25	0.0909091					0.2	0.5
b2212							0.2		PS50
b2213							0.4	0.25
b2214					-0.333333	0.5	1	0.5
b2215		-0.0909091	-0.25				-0.4
b2216			-0.25					-0.25
b2217					0.333333			-0.25
b2218			-0.25	-0.25
b2219	-0.25	-0.181818	-0.25	-0.25	-0.333333	-0.5	-1	-0.25
b2220	-0.25	-0.181818	-0.25	-0.25	-0.333333	-0.5	-1	-0.5
b2221	0.25								CM
b2222	0.25							0.25
b2223	0.25						0.2	0.25
b2224	0.25							0.25
b2225	0.25							0.25
b2226	0.25							0.25
b2229	0.25		0.25			0.5	0.6	0.25
b2230			0.25	0.25			0.2
b2231			0.25	0.25	-0.333333
b2232								-0.25	RS
b2234			0.25	0.25	-0.666667	-1	-1	-0.5
b2235	-0.25		0.25		-0.666667	-1	-1	-0.5
b2236	-0.25		0.25	0.25	-0.333333	-1	-1	-0.5
b2237			-0.25					-0.25
b2239	-0.25	-0.181818	-0.25	-0.25	-0.666667	-1	-1	-0.5
b2240	-0.25	-0.181818	-0.25		-0.666667	-0.5	-1	-0.5
b2241	-0.25	-0.0909091	-0.25		-0.333333	-0.5	-1	-0.75
b2242	-0.25	-0.0909091	-0.25		-0.333333	-0.5	-1	-0.75
b2243	-0.25	-0.0909091	-0.25	-0.25	-0.333333	-0.5	-1	-0.75
b2244		0			-0.333333		-0.4
b2245	0.25	0.0909091						0.25
b2246	0.25							0.25
b2247				-0.25		-0.5	-0.8
b2248	0.25								CM
b2249			-0.25	-0.25			-0.4	-0.25
b2250	0.5	0.272727	0.25		0.333333	0.5	0.4	0.75
b2251	-0.25		-0.25	-0.25			-0.6	-0.25
b2252		-0.0909091	0.25			0.5	0.6	0.5
b2253		-0.0909091	0.25		0.666667		0.6	0.75
b2254			0.25	-0.25			0.2	0.5
b2255	0.25						0.4	0.25
b2256	0.25						0.6	0.5
b2257							0.2	0.5
b2258	0.25							0.25
b2259		-0.181818	-0.25	-0.25	-0.666667		0.2	-0.25
b2260	-0.25	0.0909091		0.5	-0.666667		-0.2	-0.25
b2261	-0.25			0.5	-0.666667	-0.5	-0.6	-0.25
b2262	-0.25			0.5	-0.333333	-0.5	-0.8	-0.25
b2263	-0.25		-0.25		-0.666667		-0.2	-0.25
b2264	-0.25		-0.25		-0.666667		-0.2	-0.25
b2266	-0.25	-0.181818	-0.25	-0.75		-1	-1	-0.25
b2267			-0.25				-0.4	-0.25
b2268			-0.25						DG
b2269					0.333333	0.5		0.5
b2270	0.25					0.5	0.2	0.75
b2271	0.25		0.25					0.25
b2272	-0.25				-0.666667	-0.5	-0.4
b2273	0.25		0.25				0.2	0.75
b2274			0.25	0.25				0.25
b2275			0.25			0.5	0.6	0.75
b2276				0.25	-0.333333	-0.5	-0.6	-0.25
b2277	-0.25			0.25	-0.333333	-0.5	-0.6	-0.25
b2278				0.25	-0.333333	-0.5	-0.4	-0.25
b2279	0.25			0.25		-0.5	-0.4	-0.25
b2280				0.25	-0.333333	-0.5	-0.2	-0.25
b2281				0.25	-0.333333	-0.5	-0.4	-0.5
b2282				0.25	-0.333333	-0.5	-0.4	-0.5
b2283				0.25	-0.333333	-0.5	-0.2	-0.5
b2284	-0.25			0.25			-0.2	-0.5
b2285				0.25		-0.5	-0.2	-0.5
b2286	-0.25		0.25	0.25			-0.2	-0.5
b2287			0.25	0.25				-0.5
b2288		-0.0909091	0.25	0.25				-0.25
b2289		-0.0909091	0.25	-0.25				0.25
b2290				-0.25			-0.2	-0.25
b2291	-0.25	0.181818			0.666667		-0.6
b2292	-0.25	-0.0909091	-0.25	-0.25	-0.333333		-0.8	-0.75
b2293	-0.25						-1	-0.5
b2294	-0.5		-0.25				-1	-0.5
b2295	0.25		0.25				0.6	0.25
b2296	-0.5	-0.0909091			-0.666667	-0.5	-0.4	-0.25
b2297	-0.25			0.25	-0.666667	-0.5	-0.4	-0.5
b2298	-0.25				-0.333333			0.25
b2299	0.25		0.25		0.333333
b2300	0.25		0.25		0.333333			0.25
b2301	-0.25		-0.25	-0.25		-0.5	-1	-0.25
b2302		-0.0909091	-0.25	-0.25		-0.5	-1
b2303	0.25				0.666667			0.25
b2304	0.25		-0.25
b2305	0.25		0.25			0.5	0.6	0.25
b2306	0.25				0.333333		0.4	0.25
b2307	0.25				0.666667		0.6	0.25
b2308	0.5				0.333333		0.4	0.25
b2309	0.25			0.25
b2310	0.5	0.181818			0.666667		0.6	0.5
b2311					0.333333	0.5	0.8	0.25
b2312			0.25				1	0.25
b2313			0.25		-0.333333		1
b2314	0.25								CM
b2315								-0.25	RS
b2316								0.25	RS
b2317		0.181818	0.25					0
b2318		0.181818	0.25					0.25
b2319								0.25	RS
b2321					0.333333			0.25
b2322			0.25	0.25		0.5	1	0.75
b2323	-0.25			-0.25			-0.2	-0.75
b2324				-0.25	0.333333			-0.25
b2325		0.0909091							CW
b2326	-0.25	0.0909091
b2327	-0.25							-0.25
b2328	-0.25							-0.25
b2330								0.5	RS
b2331	0.25							-0.25
b2332	0.25				0.333333			0.25
b2333	0.25					0.5		0.25
b2334								-0.25	RS
b2335	0.25						0.4	0.5
b2336							0.6	0.25
b2339		-0.0909091	0.25			0.5	0.6	0.75
b2340							0.2		PS50
b2341					-0.666667		-0.2	-0.5
b2342			0.25		-1		-0.2	-0.25
b2343		-0.0909091					-0.8	-0.75
b2344		0.0909091	0.25	0.25	-0.666667		0.8	0.75
b2345			0.25			0.5	0.4	0.5
b2346				-0.25				-0.25
b2347	0.25	0.272727		-0.25				0.25
b2349				-0.25	0.333333	0.5	1	0.5
b2350	0.25				-0.333333	0.5	0.6
b2352	-0.25						-0.2
b2354	0.25					0.5	1	0.75
b2357						0.5		0.25
b2359	0.25							0.25
b2360			0.25			0.5	0.2	0.75
b2361	0.5						0.4	0.5
b2362	0.25		0.25				0.2	0.5
b2363	0.25		0.25			0.5	0.2	0.25
b2364			-0.25		-0.333333		-0.8	-0.25
b2365		-0.0909091	-0.25	0.25	-0.333333	-0.5	-1	-0.5
b2366			-0.25		-0.333333	-0.5	-1	-0.5
b2367			0.25			0.5	0.6	0.75
b2368						0.5	0.4	0.5
b2369	-0.25	-0.0909091				0.5		-0.5
b2370	-0.25	-0.0909091				0.5		-0.5
b2371			0.25				0.4	0.75
b2372			0.25				0.2	0.75
b2373	0.25		0.25			0.5	0.6	0.75
b2374	0.25		0.25			0.5	0.4	0.75
[truncated: 1,854 more rows]
