# Supplementary material for: Mechanism-of-Action Classification of Antibiotics by Global Transcriptome Profiling
Source: Antimicrob Agents Chemother. 2020 Feb 21;64(3):e01207-19. doi: 10.1128/AAC.01207-19 (PMC7038283; doi:10.1128/AAC.01207-19)
Supplement: Supplemental file 5 [file AAC.01207-19-sd005.xlsx]

## Sheet: Dataset S4. wca
DATASET S4. Expression patterns for the four gene clusters highlighted by unsupervised clustering- the comparison of the capsule synthesis wca gene expression, iron assimilation, and biotin biosynthesis.
Row.names	Name	Signature	FunGC	gene_biotype	Lorenz et al. 2016	1.2	CW.1	CW.all	CW.2.Phosphomycin	CW.1+phospho	CW.Bacitracin.+/-.3	CW.phosphomycin.+/-.3	CW.bacitracin+phsophomycin	CM.Valinomycin	CM.monactin.+/-.3	CW+CM.monactin.+/-.3	FAS.Triclosan.+/-.3	FAS.Isoniazid.+/-.2	FAS.Cerulenin.+/-.2	locus_tag	product	length	Sangurdekar2006	Martinez2008	PRODUCT.NAME	SWISS.PROT.ID	start	end	synonyms	gene_class	operons	Gene.Name	COG_ONTOLOGY	GOTERM_BP_DIRECT	GOTERM_CC_DIRECT	GOTERM_MF_DIRECT	INTERPRO	KEGG_PATHWAY	PIR_SUPERFAMILY	SMART	UP_KEYWORDS	UP_SEQ_FEATURE	FDR.overall	RS.Rifapentine.W-WATER+Rifapentine.E-ETHANOL.logFC	RS.Rifapentine.W-WATER+Rifapentine.E-ETHANOL.FDR.tfit_1	RS.Rifampicin-DMSO.logFC	RS.Rifampicin-DMSO.FDR.tfit_1	RS.Fidaxomicin-DMSO.logFC	RS.Fidaxomicin-DMSO.FDR.tfit_1
gene4	yaaX	S1		protein_coding	yaaX	8.38					Y		Y			Y		Y	Y	b0005	DUF2502, family, putative, periplasmic, protein	297			predicted protein	P75616	5234	5530	0	0	['TU0-12787']	DUF2502 family putative periplasmic protein(yaaX)					IPR019638:Protein of unknown function DUF2502,				Complete proteome,Reference proteome,Signal,	chain:Uncharacterized protein yaaX,signal peptide,	9.32414e-45	-2.2932	0.15478	0.0189911	0.968918	-0.0177473	0.998699
gene184	yaeR	S1		protein_coding	#N/A	#N/A														b0187	putative, lyase	390			predicted lyase	P52096	211877	212266	0	0	['TU0-12832']	putative lyase(yaeR)					IPR004360:Glyoxalase/fosfomycin resistance/dioxygenase domain,				Complete proteome,Reference proteome,	chain:Uncharacterized protein yaeR,	3.62927e-42	0.647843	0.104242	-0.467515	0.00546441	0.0398832	0.962111
gene220	ivy	S1		protein_coding	ivy	22.68					Y		Y			Y				b0220	inhibitor, of, c-type, lysozyme%2C, periplasmic	474			inhibitor of vertebrate C-type lysozyme	P0AD59	240343	240816	ykfE	chaperoning, repair (refolding) ; protection	['TU0-41465', 'TU0-8840']	inhibitor of c-type lysozyme, periplasmic(ivy)		GO:0050790~regulation of catalytic activity,	GO:0030288~outer membrane-bounded periplasmic space,	GO:0060241~lysozyme inhibitor activity,	IPR014453:Inhibitor of vertebrate lysozyme,		PIRSF009103:inhibitor of vertebrate lysozyme,		3D-structure,Complete proteome,Direct protein sequencing,Disulfide bond,Periplasm,Reference proteome,Signal,	chain:Inhibitor of vertebrate lysozyme,disulfide bond,helix,sequence conflict,signal peptide,site:Important for lysozyme inhibition,strand,turn,	1.66546e-45	1.98398	0.00244113	-0.0949369	0.78404	-0.0805444	0.958997
gene385	yaiY	S1	FunGC105	protein_coding	yaiY	37.19					Y		Y			Y	Y	Y		b0379	DUF2755, family, inner, membrane, protein	309			inner membrane protein	P0AAP7	399025	399333	0	0	['TU0-41509', 'TU0-8551']	DUF2755 family inner membrane protein(yaiY)			GO:0005886~plasma membrane,GO:0016021~integral component of membrane,		IPR020513:Uncharacterised protein family, inner membrane YaiY,				Cell inner membrane,Cell membrane,Complete proteome,Membrane,Reference proteome,Transmembrane,Transmembrane helix,	chain:Inner membrane protein yaiY,topological domain:Cytoplasmic,topological domain:Periplasmic,transmembrane region,	1.2781e-55	5.90677	3.87101e-11	0.0187126	0.969479	-0.15556	0.952658
gene417	yajI	S1		protein_coding	yajI	11.13					Y		Y			Y				b0412	putative, lipoprotein	540			predicted lipoprotein	P46122	432312	432851	0	0	['TU0-12920']	putative lipoprotein(yajI)			GO:0005886~plasma membrane,		IPR021658:Domain of unknown function DUF3251,				3D-structure,Cell membrane,Complete proteome,Lipoprotein,Membrane,Palmitate,Reference proteome,Signal,	chain:Uncharacterized lipoprotein yajI,helix,lipid moiety-binding region:N-palmitoyl cysteine,lipid moiety-binding region:S-diacylglycerol cysteine,signal peptide,strand,turn,	2.17793e-49	1.67874	0.00624253	-0.476646	0.0916253	-1.00229	0.0702452
gene458	ybaY	S1		protein_coding	ybaY	7.57														b0453	outer, membrane, lipoprotein	573			predicted outer membrane lipoprotein	P77717	475379	475951	0	lipoprotein	['TU0-8552']	outer membrane lipoprotein(ybaY)	Function unknown,		GO:0005886~plasma membrane,	GO:0005515~protein binding,					Cell membrane,Complete proteome,Lipoprotein,Membrane,Palmitate,Reference proteome,Signal,	chain:Uncharacterized lipoprotein ybaY,lipid moiety-binding region:N-palmitoyl cysteine,lipid moiety-binding region:S-diacylglycerol cysteine,signal peptide,	7.98012e-54	2.09738	3.0894e-07	0.256271	0.224422	0.626529	0.048826
gene1124	ycfJ	S1		protein_coding	ycfJ	102.84					Y		Y			Y	Y			b1110	uncharacterized, protein	540			predicted protein	P0AB35	1167599	1168138	0	UNCLASSIFIED	['TU0-13137']	uncharacterized protein(ycfJ)		GO:1900190~regulation of single-species biofilm formation,	GO:0016021~integral component of membrane,GO:0019867~outer membrane,		IPR008816:Glycine zipper 2TM domain,				Complete proteome,Membrane,Reference proteome,Transmembrane,Transmembrane helix,	chain:Uncharacterized protein ycfJ,transmembrane region,	4.01966e-59	4.62493	1.29889e-09	0.264965	0.527122	-0.0669758	0.979394
gene1129	ycfT	S1		protein_coding	ycfT	9.33					Y		Y			Y				b1115	inner, membrane, protein	1074			inner membrane protein YcfT	P75955	1174092	1175165	0	Putative uncharacterized transport protein	['TU0-13140']	inner membrane protein(ycfT)			GO:0005886~plasma membrane,GO:0016021~integral component of membrane,	GO:0016747~transferase activity, transferring acyl groups other than amino-acyl groups,	IPR002656:Acyltransferase 3,				Cell inner membrane,Cell membrane,Complete proteome,Membrane,Reference proteome,Transmembrane,Transmembrane helix,	chain:Inner membrane protein ycfT,topological domain:Cytoplasmic,topological domain:Periplasmic,transmembrane region,	2.677e-36	5.77153	8.18027e-06	0.947831	0.0809462	-0.959971	0.555827
gene1186	ymgD	S1		protein_coding	ymgD	19.43	Y	Y		Y	Y		Y			Y				b1171	uncharacterized, protein	330			predicted protein	P0AB46	1222305	1222634	0	0	['TU0-13167']	uncharacterized protein(ymgD)									3D-structure,Complete proteome,Reference proteome,Signal,	chain:Uncharacterized protein ymgD,signal peptide,	9.57557e-45	3.46827	4.46603e-05	0.614635	0.0849765	-0.29269	0.838772
gene1187	ymgG	S1		protein_coding	ymgG	24.63	Y	Y		Y	Y	Y	Y			Y				b1172	UPF0757, family, protein	345			predicted protein	Q7DFV3	1222644	1222988	0	0	['TU0-13167']	UPF0757 family protein(ymgG)					IPR022833:Uncharacterised protein family UPF0757, YmgG,IPR025693:Glycine-zipper-containing OmpA-like membrane domain,				Complete proteome,Reference proteome,	chain:UPF0757 protein ymgG,compositionally biased region:Gly-rich,	7.84439e-42	2.89405	0.0127248	0.863649	0.0451697	0.0832961	0.9785
gene1308	osmB	S1		protein_coding	osmB	114.75					Y		Y			Y				b1283	osmotically, and, stress, inducible, lipoprotein	219	RpoS_targets;		OsmB osmotically inducible lipoprotein	P0ADA7	1343110	1343328	0	osmotic pressure	['TU00389', 'TU00388']	osmotically and stress inducible lipoprotein(osmB)			GO:0005886~plasma membrane,GO:0019867~outer membrane,		IPR008816:Glycine zipper 2TM domain,				Cell membrane,Complete proteome,Lipoprotein,Membrane,Palmitate,Reference proteome,Signal,	chain:Osmotically-inducible lipoprotein B,lipid moiety-binding region:N-palmitoyl cysteine,lipid moiety-binding region:S-diacylglycerol cysteine,signal peptide,	2.80098e-54	3.0554	0.00220067	-0.245467	0.584048	0.321389	0.832888
gene1413	hslJ	S1		protein_coding	hslJ	11.29					Y		Y			Y	Y			b1379	heat-inducible, lipoprotein, involved, in, novobiocin, resistance	423			heat shock protein HslJ	P52644	1441321	1441743	ydbI	temperature extremes	['TU0-13241']	heat-inducible lipoprotein involved in novobiocin resistance(hslJ)		GO:0009408~response to heat,	GO:0009279~cell outer membrane,		IPR005184:Domain of unknown function DUF306, Meta/HslJ,				3D-structure,Complete proteome,Reference proteome,Stress response,	chain:Heat shock protein hslJ,	5.27321e-49	2.99412	0.000188057	0.334962	0.388278	-0.101418	0.961115
gene1516	bdm	S1		protein_coding	bdm	88.28					Y		Y			Y	Y	Y		b1481	biofilm-dependent, modulation, protein	216			biofilm-dependent modulation protein	P76127	1556065	1556280	yddX	motility, chemotaxis, energytaxis (aerotaxis, redoxtaxis etc)	['TU0-7141']	biofilm-dependent modulation protein(bdm)		GO:1902210~positive regulation of bacterial-type flagellum assembly,			IPR019625:Biofilm-dependent modulation protein Bdm, putative,				Complete proteome,Reference proteome,	chain:Protein bdm,	9.81871e-46	0.11122	0.956087	-0.25229	0.702098	-1.28983	0.446201
gene2080	ugd	S1		protein_coding	ugd	5.37					Y		Y			Y				b2028	UDP-glucose, 6-dehydrogenase	1167			UDP-glucose 6-dehydrogenase	P76373	2098447	2099613	yefA ; udg ; UDG8 ; pmrE	capsule (M and K antigens) ; surface antigens (ECA, O antigen of LPS) ; colanic acid (M antigen) ; dessication	['TU0-13495']	UDP-glucose 6-dehydrogenase(ugd)	Cell envelope biogenesis, outer membrane,	GO:0006065~UDP-glucuronate biosynthetic process,GO:0009103~lipopolysaccharide biosynthetic process,GO:0009242~colanic acid biosynthetic process,		GO:0003979~UDP-glucose 6-dehydrogenase activity,GO:0005515~protein binding,GO:0051287~NAD binding,	IPR001732:UDP-glucose/GDP-mannose dehydrogenase, N-terminal,IPR008927:6-phosphogluconate dehydrogenase, C-terminal-like,IPR013328:Dehydrogenase, multihelical,IPR014026:UDP-glucose/GDP-mannose dehydrogenase, dimerisation,IPR014027:UDP-glucose/GDP-mannose dehydrogenase, C-terminal,IPR016040:NAD(P)-binding domain,IPR017476:Nucleotide sugar dehydrogenase,	eco00040:Pentose and glucuronate interconversions,eco00053:Ascorbate and aldarate metabolism,eco00520:Amino sugar and nucleotide sugar metabolism,eco01100:Metabolic pathways,	PIRSF000124:UDP-glucose/GDP-mannose dehydrogenase,PIRSF500134:UDP-glucose 6-dehydrogenase, bacterial type [Parent=PIRSF000124],	SM00984:SM00984,	Complete proteome,NAD,Oxidoreductase,Phosphoprotein,Reference proteome,	chain:UDP-glucose 6-dehydrogenase,nucleotide phosphate-binding region:NAD,	8.67034e-41	5.64178	2.67172e-18	1.37768	1.43002e-06	0.024115	0.994981
gene2100	cpsG	S1		protein_coding	#N/A	#N/A	Y	Y		Y	Y		Y			Y				b2048	phosphomannomutase	1371			phosphomannomutase	P24175	2121609	2122979	rfbK ; manB	capsule (M and K antigens) ; surface antigens (ECA, O antigen of LPS) ; colanic acid (M antigen) ; sugar nucleotide biosynthesis, conversions	['TU0-13499']	phosphomannomutase(cpsG)	Carbohydrate transport and metabolism,	GO:0009103~lipopolysaccharide biosynthetic process,GO:0009298~GDP-mannose biosynthetic process,	GO:0005829~cytosol,	GO:0000287~magnesium ion binding,GO:0004615~phosphomannomutase activity,	IPR005841:Alpha-D-phosphohexomutase superfamily,IPR005843:Alpha-D-phosphohexomutase, C-terminal,IPR005844:Alpha-D-phosphohexomutase, alpha/beta/alpha domain I,IPR005845:Alpha-D-phosphohexomutase, alpha/beta/alpha domain II,IPR005846:Alpha-D-phosphohexomutase, alpha/beta/alpha domain III,IPR016055:Alpha-D-phosphohexomutase, alpha/beta/alpha I/II/III,IPR016066:Alpha-D-phosphohexomutase, conserved s…	eco00051:Fructose and mannose metabolism,eco00520:Amino sugar and nucleotide sugar metabolism,eco01100:Metabolic pathways,eco01110:Biosynthesis of secondary metabolites,			Capsule biogenesis/degradation,Complete proteome,Isomerase,Lipopolysaccharide biosynthesis,Magnesium,Metal-binding,Phosphoprotein,Reference proteome,	active site:Phosphoserine intermediate,chain:Phosphomannomutase,metal ion-binding site:Magnesium,metal ion-binding site:Magnesium; via phosphate group,	7.949e-31	6.98287	1.56722e-11	0.807908	0.110748	-0.132485	0.962478
gene2101	cpsB	S1		protein_coding	#N/A	#N/A	Y	Y		Y	Y		Y			Y				b2049	mannose-1-phosphate, guanyltransferase	1437			mannose-1-phosphate guanylyltransferase	P24174	2123084	2124520	rfbM ; manC ; mni	capsule (M and K antigens) ; colanic acid (M antigen) ; sugar nucleotide biosynthesis, conversions ; carbon compounds	['TU0-13499']	mannose-1-phosphate guanyltransferase(cpsB)		GO:0006972~hyperosmotic response,GO:0009103~lipopolysaccharide biosynthetic process,GO:0009242~colanic acid biosynthetic process,GO:0009298~GDP-mannose biosynthetic process,		GO:0004475~mannose-1-phosphate guanylyltransferase activity,GO:0005525~GTP binding,	IPR001538:Mannose-6-phosphate isomerase, type II, C-terminal,IPR005835:Nucleotidyl transferase,IPR006375:Mannose-1-phosphate guanylyltransferase/mannose-6-phosphate isomerase,IPR011051:RmlC-like cupin domain,IPR014710:RmlC-like jelly roll fold,	eco00051:Fructose and mannose metabolism,eco00520:Amino sugar and nucleotide sugar metabolism,eco01100:Metabolic pathways,eco01110:Biosynthesis of secondary metabolites,			Capsule biogenesis/degradation,Complete proteome,GTP-binding,Lipopolysaccharide biosynthesis,Nucleotide-binding,Nucleotidyltransferase,Reference proteome,Transferase,	chain:Mannose-1-phosphate guanylyltransferase,chain:Mannose-1-phosphate guanylyltransferase 1,sequence conflict,	6.41118e-34	6.93044	1.00011e-11	0.8764	0.0671039	0.136622	0.95799
gene2102	wcaI	S1		protein_coding	#N/A	#N/A	Y	Y		Y	Y		Y			Y				b2050	putative, glycosyl, transferase	1224			predicted colanic biosynthesis glycosyl transferase	P32057	2124523	2125746	yefD	colanic acid (M antigen)	['TU0-13499']	putative glycosyl transferase(wcaI)		GO:0009103~lipopolysaccharide biosynthetic process,GO:0045228~slime layer polysaccharide biosynthetic process,		GO:0016740~transferase activity,	IPR001296:Glycosyl transferase, family 1,IPR023910:Colanic acid biosynthesis, glycosyl transferase, WcaI,				Complete proteome,Lipopolysaccharide biosynthesis,Reference proteome,Transferase,	chain:Putative colanic acid biosynthesis glycosyl transferase wcaI,	3.59932e-36	7.49369	8.50269e-13	0.929965	0.05795	-0.022825	0.998699
gene2104	wcaG	S1		protein_coding	wcaG	5.44	Y	Y		Y	Y		Y			Y				b2052	bifunctional, GDP-fucose, synthetase:, GDP-4-dehydro-6-deoxy-D-mannose, epimerase/, GDP-4-dehydro-6-L-deoxygalactose, reductase	966			GDP-fucose synthase	P32055	2126225	2127190	wcaG ; yefB	capsule (M and K antigens) ; surface antigens (ECA, O antigen of LPS) ; colanic acid (M antigen) ; dessication	['TU0-13499']	bifunctional GDP-fucose synthetase: GDP-4-dehydro-6-deoxy-D-mannose epimerase/ GDP-4-dehydro-6-L-deoxygalactose reductase(wcaG)		GO:0009242~colanic acid biosynthetic process,GO:0042351~'de novo' GDP-L-fucose biosynthetic process,	GO:0005737~cytoplasm,	GO:0016853~isomerase activity,GO:0050577~GDP-L-fucose synthase activity,GO:0070401~NADP+ binding,	IPR001509:NAD-dependent epimerase/dehydratase,IPR016040:NAD(P)-binding domain,	eco00051:Fructose and mannose metabolism,eco00520:Amino sugar and nucleotide sugar metabolism,eco01100:Metabolic pathways,			3D-structure,Complete proteome,Cytoplasm,Isomerase,Multifunctional enzyme,NADP,Oxidoreductase,Reference proteome,	chain:GDP-L-fucose synthetase,helix,sequence conflict,strand,turn,	1.63498e-36	7.17328	6.30668e-12	0.936308	0.0814296	0.105645	0.973227
gene2105	gmd	S1		protein_coding	gmd	9.2	Y	Y		Y	Y		Y			Y				b2053	GDP-D-mannose, dehydratase%2C, NAD(P)-binding	1122			GDP-mannose 4,6-dehydratase	P0AC88	2127193	2128314	yefN ; yefA	capsule (M and K antigens) ; surface antigens (ECA, O antigen of LPS) ; colanic acid (M antigen) ; nicotinamide adenine dinucleotide	['TU0-13499']	GDP-D-mannose dehydratase, NAD(P)-binding(gmd)		GO:0009242~colanic acid biosynthetic process,GO:0019673~GDP-mannose metabolic process,GO:0042351~'de novo' GDP-L-fucose biosynthetic process,		GO:0008446~GDP-mannose 4,6-dehydratase activity,GO:0070401~NADP+ binding,	IPR006368:GDP-mannose 4,6-dehydratase,IPR016040:NAD(P)-binding domain,	eco00051:Fructose and mannose metabolism,eco00520:Amino sugar and nucleotide sugar metabolism,eco01100:Metabolic pathways,			3D-structure,Complete proteome,Lyase,NADP,Reference proteome,	active site:Nucleophile,binding site:NADP,chain:GDP-mannose 4,6-dehydratase,helix,mutagenesis site,strand,turn,	1.43922e-37	7.43429	5.26046e-13	0.710347	0.168389	0.127965	0.962199
gene2107	wcaE	S1		protein_coding	wcaE	72.43	Y	Y		Y	Y		Y			Y				b2055	putative, glycosyl, transferase	747			predicted colanic acid biosynthesis glycosyl transferase	P71239	2128904	2129650	0	colanic acid (M antigen)	['TU0-13499']	putative glycosyl transferase(wcaE)		GO:0009103~lipopolysaccharide biosynthetic process,GO:0045228~slime layer polysaccharide biosynthetic process,		GO:0016757~transferase activity, transferring glycosyl groups,	IPR001173:Glycosyl transferase, family 2,IPR024010:Colanic acid biosynthesis, glycosyl transferase, WcaE,				Complete proteome,Lipopolysaccharide biosynthesis,Reference proteome,Transferase,	chain:Putative colanic acid biosynthesis glycosyl transferase wcaE,	5.41393e-39	6.86655	1.15353e-11	0.697644	0.168775	-0.422571	0.843094
gene2109	wcaC	S1		protein_coding	wcaC	5.7	Y	Y		Y	Y		Y			Y				b2057	putative, glycosyl, transferase	1218			predicted colanic acid biosynthesis glycosyl transferase	P71237	2130853	2132070	0	colanic acid (M antigen)	['TU0-13499']	putative glycosyl transferase(wcaC)		GO:0009103~lipopolysaccharide biosynthetic process,GO:0045228~slime layer polysaccharide biosynthetic process,		GO:0016740~transferase activity,	IPR001296:Glycosyl transferase, family 1,IPR023916:Colanic acid biosynthesis, glycosyl transferase, WcaC,				Complete proteome,Lipopolysaccharide biosynthesis,Reference proteome,Transferase,	chain:Putative colanic acid biosynthesis glycosyl transferase wcaC,sequence conflict,	1.43763e-40	6.99415	3.59589e-12	0.943781	0.0566549	-0.03843	0.995941
gene2110	wcaB	S1		protein_coding	#N/A	#N/A	Y	Y		Y	Y		Y			Y				b2058	putative, acyl, transferase	489			predicted colanic acid biosynthesis acyl transferase	P0ACC9	2132067	2132555	0	colanic acid (M antigen)	['TU00207']	putative acyl transferase(wcaB)		GO:0006535~cysteine biosynthetic process from serine,GO:0009103~lipopolysaccharide biosynthetic process,GO:0045228~slime layer polysaccharide biosynthetic process,	GO:0005737~cytoplasm,	GO:0009001~serine O-acetyltransferase activity,GO:0016407~acetyltransferase activity,	IPR001451:Bacterial transferase hexapeptide repeat,IPR005881:Serine O-acetyltransferase,IPR011004:Trimeric LpxA-like,IPR018357:Hexapeptide transferase, conserved site,IPR024027:Colanic acid biosynthesis, acetyltransferase, WcaB,		PIRSF000441:serine acetyltransferase,		Acyltransferase,Complete proteome,Lipopolysaccharide biosynthesis,Reference proteome,Repeat,Transferase,	chain:Putative colanic acid biosynthesis acetyltransferase wcaB,	1.29107e-35	8.3744	1.51956e-10	1.50929	0.0136751	0.142704	0.971778
gene2111	wcaA	S1		protein_coding	wcaA	11.06	Y	Y		Y	Y		Y			Y				b2059	putative, glycosyl, transferase	840			predicted colanic acid biosynthesis glycosyl transferase	P77414	2132558	2133397	0	colanic acid (M antigen)	['TU00207']	putative glycosyl transferase(wcaA)	Cell envelope biogenesis, outer membrane,	GO:0009103~lipopolysaccharide biosynthetic process,GO:0045228~slime layer polysaccharide biosynthetic process,		GO:0016757~transferase activity, transferring glycosyl groups,	IPR001173:Glycosyl transferase, family 2,IPR024009:Colanic acid biosynthesis, glycosyl transferase, WcaA,				Complete proteome,Lipopolysaccharide biosynthesis,Reference proteome,Transferase,	chain:Putative colanic acid biosynthesis glycosyl transferase wcaA,	2.11607e-39	8.09453	1.47397e-12	1.00649	0.0674529	0.0634552	0.989651
gene2112	wzc	S1		protein_coding	wzc	17.35	Y	Y		Y	Y		Y			Y				b2060	colanic, acid, production, tyrosine-protein, kinase%3B, autokinase%3B, Ugd, phosphorylase	2163			protein-tyrosine kinase	P76387	2133490	2135652	0	colanic acid (M antigen) ; posttranslational modification	['TU00207', 'TU0-14452']	colanic acid production tyrosine-protein kinase; autokinase; Ugd phosphorylase(wzc)		GO:0009103~lipopolysaccharide biosynthetic process,GO:0009242~colanic acid biosynthetic process,GO:0018108~peptidyl-tyrosine phosphorylation,GO:0038083~peptidyl-tyrosine autophosphorylation,GO:0045226~extracellular polysaccharide biosynthetic process,	GO:0005886~plasma membrane,GO:0005887~integral component of plasma membrane,GO:0016020~membrane,	GO:0004713~protein tyrosine kinase activity,GO:0005524~ATP binding,GO:0016887~ATPase activity,	IPR003856:Lipopolysaccharide biosynthesis,IPR005702:Exopolysaccharide synthesis protein,IPR025669:AAA domain,IPR027417:P-loop containing nucleoside triphosphate hydrolase,				3D-structure,ATP-binding,Cell inner membrane,Cell membrane,Complete proteome,Exopolysaccharide synthesis,Kinase,Membrane,Nucleotide-binding,Phosphoprotein,Reference proteome,Transferase,Transmembrane,Transmembrane helix,Tyrosine-protein kinase,	chain:Tyrosine-protein kinase wzc,modified residue,mutagenesis site,topological domain:Cytoplasmic,topological domain:Periplasmic,transmembrane region,	9.67415e-42	7.66707	1.4398e-12	1.19386	0.0219136	-0.106047	0.977939
gene2113	wzb	S1		protein_coding	wzb	45.1	Y	Y		Y	Y		Y			Y				b2061	colanic, acid, production, protein-tyrosine-phosphatase%3B, Wzc-P, dephosphorylase	444			protein-tyrosine phosphatase	P0AAB2	2135655	2136098	0	colanic acid (M antigen)	['TU00207', 'TU0-14452']	colanic acid production protein-tyrosine-phosphatase; Wzc-P dephosphorylase(wzb)		GO:0009242~colanic acid biosynthetic process,GO:0035335~peptidyl-tyrosine dephosphorylation,		GO:0004725~protein tyrosine phosphatase activity,	IPR017867:Protein-tyrosine phosphatase, low molecular weight,IPR023485:Phosphotyrosine protein phosphatase I superfamily,			SM00226:LMWPc,	3D-structure,Complete proteome,Exopolysaccharide synthesis,Hydrolase,Protein phosphatase,Reference proteome,	active site:Nucleophile,active site:Proton donor,chain:Low molecular weight protein-tyrosine- phosphatase wzb,helix,strand,turn,	5.02936e-44	8.11495	1.06129e-10	1.27583	0.0374291	0.0142023	0.998699
gene2114	wza	S1		protein_coding	wza	46.8	Y	Y		Y	Y		Y			Y				b2062	colanic, acid, export, protein%3B, outer, membrane, auxillary, lipoprotein	1140			lipoprotein required for capsular polysaccharide translocation through the outer membrane	P0A930	2136104	2137243	0	colanic acid (M antigen) ; Putative uncharacterized transport protein	['TU00207', 'TU0-14452']	colanic acid export protein; outer membrane auxillary lipoprotein(wza)	Cell wall/membrane/envelope biogenesis,	GO:0000271~polysaccharide biosynthetic process,GO:0006811~ion transport,	GO:0009279~cell outer membrane,GO:0046930~pore complex,	GO:0015159~polysaccharide transmembrane transporter activity,GO:0015288~porin activity,	IPR003715:Polysaccharide export protein,IPR019554:Soluble ligand binding domain,				Cell outer membrane,Complete proteome,Exopolysaccharide synthesis,Ion transport,Lipoprotein,Membrane,Palmitate,Polysaccharide transport,Porin,Reference proteome,Signal,Sugar transport,Transmembrane,Transmembrane beta strand,Transport,	chain:Putative polysaccharide export protein wza,lipid moiety-binding region:N-palmitoyl cysteine,lipid moiety-binding region:S-diacylglycerol cysteine,sequence conflict,signal peptide,	1.98303e-43	7.9616	4.76612e-12	1.18384	0.0419233	-0.226873	0.953687
gene2450	ypeC	S1		protein_coding	ypeC	41.97					Y		Y			Y				b2390	DUF2502, family, putative, periplasmic, protein	327			conserved protein	P64542	2511001	2511327	0	0	['TU0-13616']	DUF2502 family putative periplasmic protein(ypeC)					IPR019638:Protein of unknown function DUF2502,				Complete proteome,Reference proteome,Signal,	chain:Uncharacterized protein ypeC,signal peptide,	3.81206e-56	-0.532127	0.664092	-0.196889	0.633864	0.19793	0.905134
gene2731	ygaC	S1		protein_coding	ygaC	34.03					Y		Y			Y				b2671	uncharacterized, protein	345	FUR_targets;		predicted protein	P0AD53	2799650	2799994	0	0	['TU0-3403']	uncharacterized protein(ygaC)					IPR018994:Protein of unknown function DUF2002,				Complete proteome,Reference proteome,	chain:Uncharacterized protein ygaC,sequence conflict,	8.75821e-54	2.35271	0.00551189	0.0896806	0.831905	-0.0822821	0.969872
gene3772	cbrA	S1		protein_coding	#N/A	#N/A					Y		Y			Y				b3690	colicin, M, resistance, protein%3B, FAD-binding, protein%2C, putative, oxidoreductase	1065			colicin M resistance protein	P31456	3869377	3870441	yidS	colicin related ; protection	['TU0-42468', 'TU0-8599']	colicin M resistance protein; FAD-binding protein, putative oxidoreductase(cbrA)		GO:0030153~bacteriocin immunity,GO:0055114~oxidation-reduction process,		GO:0004174~electron-transferring-flavoprotein dehydrogenase activity,GO:0016491~oxidoreductase activity,GO:0050660~flavin adenine dinucleotide binding,GO:0051539~4 iron, 4 sulfur cluster binding,GO:0071949~FAD binding,	IPR002938:Monooxygenase, FAD-binding,IPR023753:Pyridine nucleotide-disulphide oxidoreductase, FAD/NAD(P)-binding domain,				Complete proteome,Reference proteome,	chain:Protein cbrA,	1.58433e-53	3.62209	4.38728e-05	0.413002	0.27099	-0.224213	0.876791
gene3779	yidA	S1		protein_coding	#N/A	#N/A														b3697	sugar, phosphate, phosphatase	813			sugar phosphatase	P0A8Y5	3876140	3876952	0	UNCLASSIFIED	['TU0-14019']	sugar phosphate phosphatase(yidA)		GO:0016311~dephosphorylation,GO:0044283~small molecule biosynthetic process,	GO:0005737~cytoplasm,GO:0005829~cytosol,	GO:0000287~magnesium ion binding,GO:0016791~phosphatase activity,GO:0050308~sugar-phosphatase activity,	IPR000150:Cof protein,IPR006379:HAD-superfamily hydrolase, subfamily IIB,IPR023214:HAD-like domain,				3D-structure,Complete proteome,Hydrolase,Magnesium,Metal-binding,Reference proteome,	active site:Nucleophile,chain:Phosphatase yidA,helix,metal ion-binding site:Magnesium,strand,turn,	5.89661e-44	-2.78236	3.69405e-14	-0.419981	0.01064	-0.201972	0.589792
gene3800	cbrC	S1		protein_coding	#N/A	#N/A					Y		Y			Y				b3717	UPF0167, family, protein	588			colicin E2 tolerance protein	P31469	3898022	3898609	yieJ	colicin related	['TU0-14027', 'TU0-36404']	UPF0167 family protein(cbrC)		GO:0030153~bacteriocin immunity,			IPR005363:Uncharacterised protein family UPF0167,				Complete proteome,Reference proteome,	chain:UPF0167 protein cbrC,	2.25499e-59	2.56753	0.000110602	0.905558	0.000242263	-0.226697	0.809434
gene4109	yjbF	S1		protein_coding	yjbF	24.28	Y	Y		Y	Y		Y			Y				b4027	extracellular, polysaccharide, production, lipoprotein	639			predicted lipoprotein	P32687	4236262	4236900	0	biosynthesis of macromolecules (cellular constituents)	['TU0-14287', 'TU0-36435', 'TU0-14112']	extracellular polysaccharide production lipoprotein(yjbF)		GO:0045226~extracellular polysaccharide biosynthetic process,	GO:0005886~plasma membrane,GO:0045203~integral component of cell outer membrane,		IPR021308:Protein of unknown function DUF2886,IPR023373:YmcC-like domain,				Cell membrane,Complete proteome,Lipoprotein,Membrane,Palmitate,Reference proteome,Signal,	chain:Uncharacterized lipoprotein yjbF,lipid moiety-binding region:N-palmitoyl cysteine,lipid moiety-binding region:S-diacylglycerol cysteine,signal peptide,	1.62642e-42	7.65041	3.97764e-09	1.68435	0.00582971	-1.49767	0.478328
gene4110	yjbG	S1		protein_coding	yjbG	15.59	Y	Y		Y	Y		Y			Y				b4028	extracellular, polysaccharide, export, OMA, protein	738			conserved protein	P32688	4236897	4237634	0	biosynthesis of macromolecules (cellular constituents)	['TU0-14287', 'TU0-36435', 'TU0-14112']	extracellular polysaccharide export OMA protein(yjbG)		GO:0045226~extracellular polysaccharide biosynthetic process,			IPR010425:Domain of unknown function DUF1017,				Complete proteome,Reference proteome,Signal,	chain:Uncharacterized protein yjbG,signal peptide,	3.03346e-39	10.4409	3.95706e-13	2.24334	0.000313964	-1.82697	0.374351
gene4117	malE	S1	FunGC81;FunGC139	protein_coding	#N/A	#N/A														b4034	maltose, transporter, subunit	1191	Periplasmic_binding_proteins;CRP_targets;Carbon_utilization;		maltose ABC transporter - periplasmic binding protein	P0AEX9	4245229	4246419	0	ABC superfamily, periplasmic binding component ; motility, chemotaxis, energytaxis (aerotaxis, redoxtaxis etc)	['TU00038']	maltose transporter subunit(malE)		GO:0006810~transport,GO:0006974~cellular response to DNA damage stimulus,GO:0008643~carbohydrate transport,GO:0015768~maltose transport,GO:0034289~detection of maltose stimulus,GO:0042956~maltodextrin transport,GO:0060326~cell chemotaxis,	GO:0030288~outer membrane-bounded periplasmic space,GO:0042597~periplasmic space,GO:0043190~ATP-binding cassette (ABC) transporter complex,GO:0055052~ATP-binding cassette (ABC) transporter complex, substrate-binding subunit-containing,GO:1990060~maltose transport complex,	GO:0005215~transporter activity,GO:0005363~maltose transmembrane transporter activity,GO:0005515~protein binding,GO:1901982~maltose binding,	IPR006060:Maltose binding protein,IPR006061:Bacterial extracellular solute-binding family 1, conserved site,	eco02010:ABC transporters,eco02030:Bacterial chemotaxis,			3D-structure,Complete proteome,Direct protein sequencing,Periplasm,Reference proteome,Signal,Sugar transport,Transport,	chain:Maltose-binding periplasmic protein,helix,sequence conflict,signal peptide,strand,turn,	1.03233e-45	-4.31366	1.77881e-06	-0.529567	0.312906	-0.363352	0.830137
gene4330	treR	S1		protein_coding	#N/A	#N/A														b4241	trehalose, 6-phosphate-inducible, trehalose, regulon, transcriptional, repressor	948		diverse activity - trehalose system	TreR transcriptional repressor	P36673	4466299	4467246	0	repressor ; regulon ; misc. glucose metabolism ; Transcription related	['TU0-2441', 'TU0-2442', 'TU00397', 'TU0-2443']	trehalose 6-phosphate-inducible trehalose regulon transcriptional repressor(treR)		GO:0005991~trehalose metabolic process,GO:0006351~transcription, DNA-templated,GO:0045892~negative regulation of transcription, DNA-templated,		GO:0003677~DNA binding,GO:0003700~transcription factor activity, sequence-specific DNA binding,	IPR000843:Transcription regulator HTH, LacI,IPR010982:Lambda repressor-like, DNA-binding domain,IPR012771:Trehalose operon repressor,			SM00354:HTH_LACI,	3D-structure,Complete proteome,DNA-binding,Reference proteome,Repressor,Transcription,Transcription regulation,	chain:HTH-type transcriptional regulator treR,DNA-binding region:H-T-H motif,domain:HTH lacI-type,helix,strand,turn,	8.59441e-45	0.0399104	0.940428	0.0699137	0.749591	-0.0414572	0.969295
gene4469	osmY	S1		protein_coding	osmY	25.29					Y		Y		Y	Y	Y		Y	b4376	salt-inducible, putative, ABC, transporter, periplasmic, binding, protein	606	LRP_regulon;RpoS_targets;IHF_targets;		periplasmic chaperone, osmotically induced	P0AFH8	4611396	4612001	csi-5	osmotic pressure	['TU0-1981']	salt-inducible putative ABC transporter periplasmic binding protein(osmY)		GO:0006970~response to osmotic stress,	GO:0030288~outer membrane-bounded periplasmic space,GO:0042597~periplasmic space,	GO:0005515~protein binding,	IPR007055:BON domain,IPR014004:Transport-associated and nodulation domain, bacteria,			SM00749:BON,	Complete proteome,Direct protein sequencing,Periplasm,Reference proteome,Repeat,Signal,	chain:Osmotically-inducible protein Y,domain:BON 1,domain:BON 2,signal peptide,	1.01991e-53	4.08416	2.39928e-12	0.308889	0.298165	0.301554	0.67884
gene4470	ytjA	S1		protein_coding	ytjA	18.3					Y		Y		Y	Y	Y		Y	b4568	uncharacterized, protein	162			predicted protein	Q2M5U1	4612128	4612289	0	0	['TU0-14218']	uncharacterized protein(ytjA)			GO:0005886~plasma membrane,GO:0016021~integral component of membrane,		IPR009760:Protein of unknown function DUF1328,		PIRSF036466:uncharacterized conserved protein,		Cell membrane,Complete proteome,Membrane,Reference proteome,Transmembrane,Transmembrane helix,	chain:UPF0391 membrane protein ytjA,transmembrane region,	2.97822e-56	3.88612	5.25187e-10	0.56334	0.0400136	0.742965	0.131612
gene4494	creD	S1		protein_coding	#N/A	#N/A					Y		Y			Y				b4400	inner, membrane, protein	1353			predicted inner membrane protein	P08369	4638178	4639530	refII ; cet ; ref	membrane	['TU00253', 'TU0-14683']	inner membrane protein(creD)			GO:0005886~plasma membrane,GO:0016021~integral component of membrane,		IPR010364:Uncharacterised protein family, inner membrane CreD,		PIRSF004548:inner membrane protein CreD,		Cell inner membrane,Cell membrane,Complete proteome,Membrane,Reference proteome,Transmembrane,Transmembrane helix,	chain:Inner membrane protein creD,topological domain:Cytoplasmic,topological domain:Periplasmic,transmembrane region,	1.39597e-70	2.69074	0.000133294	0.893794	0.000842621	0.0209727	0.995941
gene599	fes	S2		protein_coding	#N/A	#N/A					Y		Y			Y				b0585	enterobactin/ferrienterobactin, esterase	1203	Iron_uptake;FUR_targets;		enterochelin esterase	P13039	612737	613939	0	incorporation of metal ions ; Fe aquisition	['TU00270']	enterobactin/ferrienterobactin esterase(fes)		GO:0006826~iron ion transport,GO:0046214~enterobactin catabolic process,GO:0055072~iron ion homeostasis,	GO:0005576~extracellular region,GO:0005737~cytoplasm,	GO:0005506~iron ion binding,GO:0008849~enterochelin esterase activity,	IPR000801:Putative esterase,IPR013783:Immunoglobulin-like fold,IPR014756:Immunoglobulin E-set,IPR021764:Enterochelin esterase, N-terminal,				Complete proteome,Cytoplasm,Direct protein sequencing,Ion transport,Iron,Iron transport,Reference proteome,Transport,	chain:Enterochelin esterase,	3.56952e-20	3.99168	0.00400715	1.57283	0.0459595	-1.0698	0.711046
gene600	ybdZ	S2	FunGC10	protein_coding	#N/A	#N/A					Y		Y			Y		Y		b4511	stimulator, of, EntF, adenylation, activity%2C, MbtH-like	219			MbtH-like protein that enhances the catalytic function of EntF	P18393	613942	614160	0	Fe aquisition	['TU00270']	stimulator of EntF adenylation activity, MbtH-like(ybdZ)		GO:0009239~enterobactin biosynthetic process,	GO:0005829~cytosol,		IPR005153:MbtH-like protein,			SM00923:SM00923,	3D-structure,Complete proteome,Enterobactin biosynthesis,Reference proteome,	chain:Uncharacterized protein ybdZ,	4.37045e-08	0.503978	0.838304	1.56813	0.112811	0.396086	0.943474
gene601	entF	S2	FunGC10	protein_coding	#N/A	#N/A			Y	Y		Y	Y			Y				b0586	enterobactin, synthase, multienzyme, complex, component%2C, ATP-dependent	3882	Iron_uptake;Cofactor_synthesis;FUR_targets;		<i>holo</i> [EntF peptidyl-carrier protein]	0	614157	618038	0	membrane ; Coenzyme A and its modification ; enterochelin (enterobactin) ; Fe aquisition	['TU00270']	enterobactin synthase multienzyme complex component, ATP-dependent(entF)		GO:0009239~enterobactin biosynthetic process,GO:0043041~amino acid activation for nonribosomal peptide biosynthetic process,	GO:0005829~cytosol,GO:0005886~plasma membrane,GO:0009366~enterobactin synthetase complex,	GO:0005524~ATP binding,GO:0016779~nucleotidyltransferase activity,GO:0016788~hydrolase activity, acting on ester bonds,GO:0031177~phosphopantetheine binding,GO:0047527~2,3-dihydroxybenzoate-serine ligase activity,	IPR000873:AMP-dependent synthetase/ligase,IPR001031:Thioesterase,IPR001242:Condensation domain,IPR006162:Phosphopantetheine attachment site,IPR009081:Acyl carrier protein-like,IPR010071:Amino acid adenylation domain,IPR020802:Polyketide synthase, thioesterase domain,IPR020806:Polyketide synthase, phosphopantetheine-binding domain,IPR020845:AMP-binding, conserved site,	eco01053:Biosynthesis of siderophore group nonribosomal peptides,		SM00823:SM00823,SM00824:SM00824,	3D-structure,ATP-binding,Complete proteome,Direct protein sequencing,Enterobactin biosynthesis,Ligase,Multifunctional enzyme,Nucleotide-binding,Phosphopantetheine,Phosphoprotein,Reference proteome,Transferase,	chain:Enterobactin synthase component F,domain:Acyl carrier,helix,modified residue,mutagenesis site,region of interest:Adenylation,region of interest:Elongation/condensation,region of interest:Thioesterase,sequence conflict,strand,turn,	1.80111e-09	1.06276	0.459392	0.653803	0.397804	-0.679665	0.796062
gene603	fepC	S2	FunGC76	protein_coding	#N/A	#N/A			Y	Y		Y	Y	Y		Y				b0588	ferrienterobactin, ABC, transporter, ATPase	816	Iron_uptake;ATP_based_transporters_family;FUR_targets;		ferric enterobactin ABC transporter - ATP binding subunit	P23878	619384	620199	0	ABC superfamily ATP binding cytoplasmic component ; Fe aquisition	['TU00165', 'TU0-3963']	ferrienterobactin ABC transporter ATPase(fepC)	Inorganic ion transport and metabolism / Coenzyme metabolism,	GO:0006811~ion transport,GO:0034755~iron ion transmembrane transport,GO:0055072~iron ion homeostasis,	GO:0005886~plasma membrane,GO:0043190~ATP-binding cassette (ABC) transporter complex,	GO:0005524~ATP binding,GO:0015623~iron-chelate-transporting ATPase activity,GO:0016887~ATPase activity,	IPR003439:ABC transporter-like,IPR003593:AAA+ ATPase domain,IPR017871:ABC transporter, conserved site,IPR027417:P-loop containing nucleoside triphosphate hydrolase,	eco02010:ABC transporters,		SM00382:AAA,	ATP-binding,Cell inner membrane,Cell membrane,Complete proteome,Ion transport,Iron,Iron transport,Membrane,Nucleotide-binding,Reference proteome,Transport,	chain:Ferric enterobactin transport ATP-binding protein fepC,domain:ABC transporter,nucleotide phosphate-binding region:ATP,sequence conflict,	5.77513e-10	0.470535	0.773854	1.68869	0.0341706	-1.23796	0.666504
gene608	entC	S2	FunGC9;FunGC121	protein_coding	#N/A	#N/A			Y	Y	Y	Y	Y	Y		Y				b0593	isochorismate, synthase, 1	1176	Cofactor_synthesis;FUR_targets;		isochorismate synthase 1	P0AEJ2	624885	626060	fepF	enterochelin (enterobactin)	['TU00166']	isochorismate synthase 1(entC)	Coenzyme metabolism / Secondary metabolites biosynthesis, transport, and catabolism,	GO:0009239~enterobactin biosynthetic process,GO:0009697~salicylic acid biosynthetic process,	GO:0005737~cytoplasm,	GO:0000287~magnesium ion binding,GO:0008909~isochorismate synthase activity,	IPR004561:Isochorismate synthase,IPR005801:ADC synthase,IPR015890:Chorismate binding, C-terminal,	eco00130:Ubiquinone and other terpenoid-quinone biosynthesis,eco01053:Biosynthesis of siderophore group nonribosomal peptides,eco01100:Metabolic pathways,eco01110:Biosynthesis of secondary metabolites,eco01130:Biosynthesis of antibiotics,			3D-structure,Complete proteome,Direct protein sequencing,Enterobactin biosynthesis,Isomerase,Magnesium,Metal-binding,Reference proteome,	chain:Isochorismate synthase entC,sequence conflict,	6.18435e-17	4.25786	0.00108745	1.78163	0.0170821	-0.383425	0.926815
gene609	entE	S2	FunGC9;FunGC10	protein_coding	#N/A	#N/A			Y	Y		Y	Y	Y		Y				b0594	2%2C3-dihydroxybenzoate-AMP, ligase, component, of, enterobactin, synthase, multienzyme, complex	1611	Cofactor_synthesis;FUR_targets;		enterobactin synthase	P10378	626070	627680	0	membrane ; enterochelin (enterobactin)	['TU00166']	2,3-dihydroxybenzoate-AMP ligase component of enterobactin synthase multienzyme complex(entE)		GO:0009239~enterobactin biosynthetic process,	GO:0005829~cytosol,GO:0016020~membrane,	GO:0005524~ATP binding,GO:0008668~(2,3-dihydroxybenzoyl)adenylate synthase activity,GO:0016746~transferase activity, transferring acyl groups,GO:0047527~2,3-dihydroxybenzoate-serine ligase activity,	IPR000873:AMP-dependent synthetase/ligase,IPR011963:2,3-dihydroxybenzoate-AMP ligase,IPR020845:AMP-binding, conserved site,IPR025110:Domain of unknown function DUF4009,	eco01053:Biosynthesis of siderophore group nonribosomal peptides,			3D-structure,Acyltransferase,ATP-binding,Complete proteome,Enterobactin biosynthesis,Ligase,Membrane,Nucleotide-binding,Reference proteome,Transferase,	chain:Enterobactin synthase component E,sequence conflict,	3.26571e-16	3.03777	0.0285231	1.54065	0.0715474	-0.40843	0.930402
gene610	entB	S2	FunGC9	protein_coding	#N/A	#N/A			Y	Y		Y	Y	Y		Y				b0595	isochorismatase	858	Cofactor_synthesis;FUR_targets;		<i>holo</i> EntB monomer	0	627694	628551	entG	membrane ; enterochelin (enterobactin) ; Non-ribosomal peptide synthetase	['TU00166']	isochorismatase(entB)		GO:0002047~phenazine biosynthetic process,GO:0009239~enterobactin biosynthetic process,	GO:0005829~cytosol,GO:0005886~plasma membrane,	GO:0000287~magnesium ion binding,GO:0005515~protein binding,GO:0008908~isochorismatase activity,GO:0016765~transferase activity, transferring alkyl or aryl (other than methyl) groups,GO:0031177~phosphopantetheine binding,GO:0042802~identical protein binding,GO:0047527~2,3-dihydroxybenzoate-serine ligase activity,	IPR000868:Isochorismatase-like,IPR009081:Acyl carrier protein-like,IPR016291:Isochorismatase,	eco01053:Biosynthesis of siderophore group nonribosomal peptides,eco01110:Biosynthesis of secondary metabolites,eco01130:Biosynthesis of antibiotics,	PIRSF001111:isochorismatase,		3D-structure,Complete proteome,Cytoplasm,Direct protein sequencing,Enterobactin biosynthesis,Hydrolase,Ligase,Magnesium,Metal-binding,Multifunctional enzyme,Phosphopantetheine,Phosphoprotein,Reference proteome,	chain:Isochorismatase,domain:Acyl carrier,helix,modified residue,region of interest:Isochorismate lyase,strand,turn,	1.06721e-12	0.973857	0.55436	1.03404	0.214069	-0.663203	0.844947
gene611	entA	S2	FunGC9;FunGC10	protein_coding	#N/A	#N/A			Y	Y		Y	Y			Y				b0596	2%2C3-dihydro-2%2C3-dihydroxybenzoate, dehydrogenase	747	Cofactor_synthesis;		2,3-dihydro-2,3-dihydroxybenzoate dehydrogenase	P15047	628551	629297	0	enterochelin (enterobactin)	['TU00166']	2,3-dihydro-2,3-dihydroxybenzoate dehydrogenase(entA)		GO:0009239~enterobactin biosynthetic process,	GO:0005829~cytosol,	GO:0008667~2,3-dihydro-2,3-dihydroxybenzoate dehydrogenase activity,GO:0042802~identical protein binding,	IPR002347:Glucose/ribitol dehydrogenase,IPR003560:2,3-dihydro-2,3-dihydroxybenzoate dehydrogenase,IPR016040:NAD(P)-binding domain,IPR020904:Short-chain dehydrogenase/reductase, conserved site,	eco01053:Biosynthesis of siderophore group nonribosomal peptides,eco01110:Biosynthesis of secondary metabolites,eco01130:Biosynthesis of antibiotics,			3D-structure,Complete proteome,Direct protein sequencing,Enterobactin biosynthesis,NAD,Oxidoreductase,Reference proteome,	active site:Proton acceptor,binding site:Substrate,chain:2,3-dihydro-2,3-dihydroxybenzoate dehydrogenase,helix,nucleotide phosphate-binding region:NAD,strand,turn,	7.50356e-12	1.14974	0.393693	0.86477	0.214673	-0.52243	0.845203
gene612	entH	S2		protein_coding	#N/A	#N/A			Y	Y		Y	Y			Y				b0597	enterobactin, synthesis, proofreading, thioesterase	414			proofreading thioesterase in enterobactin biosynthesis	P0A8Y8	629300	629713	ybdB	enterochelin (enterobactin) ; Fe aquisition	['TU0-14617', 'TU00166']	enterobactin synthesis proofreading thioesterase(entH)		GO:0009239~enterobactin biosynthetic process,	GO:0005829~cytosol,	GO:0005515~protein binding,GO:0016289~CoA hydrolase activity,GO:0016788~hydrolase activity, acting on ester bonds,GO:0016790~thiolester hydrolase activity,GO:0042802~identical protein binding,	IPR003736:Phenylacetic acid degradation-related domain,IPR006683:Thioesterase superfamily,IPR026576:Proofreading thioesterase EntH,				3D-structure,Complete proteome,Cytoplasm,Hydrolase,Reference proteome,	chain:Esterase ybdB,helix,strand,turn,	6.92429e-08	-0.307562	0.855334	0.579709	0.429131	-0.00173321	0.999003
gene818	fiu	S2		protein_coding	#N/A	#N/A			Y	Y		Y	Y			Y				b0805	catecholate, siderophore, receptor	2283			putative outer membrane receptor for iron transport	P75780	839249	841531	ybiL	Beta barrel porins (The Outer Membrane Porin (OMP) Functional Superfamily) ; Fe aquisition	['TU0-2521']	catecholate siderophore receptor(fiu)		GO:0015891~siderophore transport,GO:0042884~microcin transport,GO:0055072~iron ion homeostasis,	GO:0009279~cell outer membrane,GO:0016021~integral component of membrane,	GO:0004872~receptor activity,GO:0005506~iron ion binding,GO:0015344~siderophore uptake transmembrane transporter activity,	IPR000531:TonB-dependent receptor, beta-barrel,IPR010105:TonB-dependent siderophore receptor,IPR010916:TonB box, conserved site,IPR012910:TonB-dependent receptor, plug,				Cell outer membrane,Complete proteome,Ion transport,Iron,Iron transport,Membrane,Receptor,Reference proteome,Signal,TonB box,Transmembrane,Transmembrane beta strand,Transport,	chain:Catecholate siderophore receptor fiu,short sequence motif:TonB C-terminal box,signal peptide,	9.89345e-17	2.41647	0.117317	1.56138	0.0480506	-0.817604	0.800453
gene2205	mglB	S2		protein_coding	#N/A	#N/A									Y	Y				b2150	methyl-galactoside, transporter, subunit	999	Periplasmic_binding_proteins;Carbon_utilization;		galactose ABC transporter - periplasmic binding protein	P0AEE5	2239350	2240348	0	carbon compounds ; ABC superfamily, periplasmic binding component ; chaperoning, repair (refolding)	['TU00168']	methyl-galactoside transporter subunit(mglB)	Carbohydrate transport and metabolism,	GO:0006935~chemotaxis,GO:0008643~carbohydrate transport,	GO:0030288~outer membrane-bounded periplasmic space,	GO:0005515~protein binding,GO:0046872~metal ion binding,	IPR025997:Periplasmic binding protein domain,	eco02010:ABC transporters,eco02030:Bacterial chemotaxis,			3D-structure,Calcium,Chemotaxis,Complete proteome,Direct protein sequencing,Metal-binding,Periplasm,Reference proteome,Signal,Sugar transport,Transport,	calcium-binding region:First part of site,calcium-binding region:Second part of site,chain:D-galactose-binding periplasmic protein,helix,mutagenesis site,signal peptide,site:Interacts with membrane-bound trg signal transducer,strand,turn,	1.79134e-19	1.3567	0.312494	1.95753	0.000715145	-0.419709	0.8133
gene2733	nrdH	S2	FunGC44	protein_coding	#N/A	#N/A			Y	Y	Y	Y	Y		Y	Y		Y		b2673	hydrogen, donor, for, NrdEF, electron, transport, system%3B, glutaredoxin-like, protein	246	FUR_targets;		glutaredoxin-like protein	P0AC65	2800723	2800968	ygaN	thioredoxin, glutaredoxin	['TU0-1022']	hydrogen donor for NrdEF electron transport system; glutaredoxin-like protein(nrdH)		GO:0045454~cell redox homeostasis,GO:0051353~positive regulation of oxidoreductase activity,	GO:0005623~cell,	GO:0009055~electron carrier activity,GO:0015035~protein disulfide oxidoreductase activity,	IPR002109:Glutaredoxin,IPR011909:Glutaredoxin-like protein NrdH,IPR012336:Thioredoxin-like fold,				3D-structure,Complete proteome,Disulfide bond,Electron transport,Redox-active center,Reference proteome,Transport,	chain:Glutaredoxin-like protein nrdH,disulfide bond,domain:Glutaredoxin,helix,strand,turn,	2.27187e-20	3.99508	0.00950462	-0.00877056	0.992093	-0.717702	0.8243
gene2734	nrdI	S2	FunGC44	protein_coding	#N/A	#N/A			Y	Y	Y		Y			Y		Y		b2674	NrdEF, cluster, assembly, flavodoxin	411			flavodoxin involved in dimanganese-tyrosyl radical cofactor maintenance for ribonucleotide reductase	P0A772	2800965	2801375	ygaO	posttranslational modification	['TU0-1022']	NrdEF cluster assembly flavodoxin(nrdI)		GO:0006464~cellular protein modification process,		GO:0005515~protein binding,GO:0010181~FMN binding,	IPR004465:Ribonucleotide reductase Class Ib, NrdI,IPR020852:Ribonucleotide reductase, class Ib, NrdI, bacterial,		PIRSF005087:ribonucleotide reductase NrdI,		3D-structure,Complete proteome,Reference proteome,	chain:Protein nrdI,	3.96032e-18	2.9093	0.112412	0.226857	0.842921	-0.175787	0.977772
gene2735	nrdE	S2	FunGC44	protein_coding	#N/A	#N/A			Y	Y	Y	Y	Y			Y		Y		b2675	ribonucleoside-diphosphate, reductase, 2%2C, alpha, subunit	2145	FUR_targets;		ribonucleoside-diphosphate reductase 2	P39452	2801348	2803492	0	nucleotide and nucleoside conversions	['TU0-1022']	ribonucleoside-diphosphate reductase 2, alpha subunit(nrdE)		GO:0006260~DNA replication,GO:0009263~deoxyribonucleotide biosynthetic process,GO:0015949~nucleobase-containing small molecule interconversion,	GO:0005737~cytoplasm,GO:0005971~ribonucleoside-diphosphate reductase complex,	GO:0004748~ribonucleoside-diphosphate reductase activity, thioredoxin disulfide as acceptor,GO:0005524~ATP binding,	IPR000788:Ribonucleotide reductase large subunit, C-terminal,IPR008926:Ribonucleotide reductase R1 subunit, N-terminal,IPR013346:Ribonucleotide reductase, class I , alpha subunit,IPR013509:Ribonucleotide reductase large subunit, N-terminal,IPR013554:Ribonucleotide reductase N-terminal,IPR026459:Ribonucleotide reductase, class 1b, subunit NrdE,	eco00230:Purine metabolism,eco00240:Pyrimidine metabolism,eco01100:Metabolic pathways,			Allosteric enzyme,ATP-binding,Complete proteome,Disulfide bond,DNA replication,Nucleotide-binding,Oxidoreductase,Reference proteome,	active site:Cysteine radical intermediate,active site:Proton acceptor,binding site:Substrate,binding site:Substrate; via amide nitrogen,chain:Ribonucleoside-diphosphate reductase 2 subunit alpha,disulfide bond,region of interest:Substrate binding,sequence conflict,site:Allosteric effector binding,site:Important for electron transfer,site:Important for hydrogen atom transfer,site:Interacts with th…	2.55626e-14	2.94967	0.0480876	0.634918	0.492882	-0.678163	0.843094
gene2736	nrdF	S2	FunGC44	protein_coding	#N/A	#N/A			Y	Y		Y	Y			Y		Y		b2676	ribonucleoside-diphosphate, reductase, 2%2C, beta, subunit%2C, ferritin-like, protein	960	FUR_targets;		ribonucleoside-diphosphate reductase 2	P37146	2803502	2804461	ygaD	nucleotide and nucleoside conversions	['TU0-1022']	ribonucleoside-diphosphate reductase 2, beta subunit, ferritin-like protein(nrdF)		GO:0006260~DNA replication,GO:0009186~deoxyribonucleoside diphosphate metabolic process,GO:0009263~deoxyribonucleotide biosynthetic process,	GO:0005737~cytoplasm,GO:0005971~ribonucleoside-diphosphate reductase complex,	GO:0004748~ribonucleoside-diphosphate reductase activity, thioredoxin disulfide as acceptor,GO:0005506~iron ion binding,GO:0005515~protein binding,GO:0030145~manganese ion binding,	IPR000358:Ribonucleotide reductase small subunit,IPR009078:Ferritin-like superfamily,IPR012348:Ribonucleotide reductase-related,IPR026494:Ribonucleotide reductase, class 1b, subunit NrdF,	eco00230:Purine metabolism,eco00240:Pyrimidine metabolism,eco01100:Metabolic pathways,	PIRSF000355:ribonucleoside-diphosphate reductase, beta subunit,		3D-structure,Complete proteome,DNA replication,Iron,Metal-binding,Oxidoreductase,Reference proteome,	chain:Ribonucleoside-diphosphate reductase 2 subunit beta,metal ion-binding site:Iron 1,metal ion-binding site:Iron 2,	7.78639e-10	2.09545	0.16296	0.701262	0.415338	-0.57231	0.866959
gene3615	yhjX	S2		protein_coding	#N/A	#N/A						Y	Y			Y		Y		b3547	pyruvate-inducible, inner, membrane, protein%2C, putative, transporter	1209			putative transporter, major facilitator superfamily	P37662	3710799	3712007	0	membrane ; Porters (Uni-, Sym- and Antiporters)	['TU0-42492']	pyruvate-inducible inner membrane protein, putative transporter(yhjX)		GO:0031669~cellular response to nutrient levels,GO:0034220~ion transmembrane transport,GO:0055085~transmembrane transport,	GO:0005886~plasma membrane,GO:0005887~integral component of plasma membrane,GO:0016021~integral component of membrane,	GO:0005215~transporter activity,	IPR004741:Oxalate/formate antiporter family transporter,IPR011701:Major facilitator superfamily,IPR020846:Major facilitator superfamily domain,				Cell inner membrane,Cell membrane,Complete proteome,Membrane,Reference proteome,Transmembrane,Transmembrane helix,Transport,	chain:Inner membrane protein yhjX,topological domain:Cytoplasmic,topological domain:Periplasmic,transmembrane region,	4.03521e-13	0.0890265	0.966428	1.05954	0.280793	-0.587299	0.861384
gene4154	acs	S2		protein_coding	#N/A	#N/A									Y	Y			Y	b4069	acetyl-CoA, synthetase	1959	Fatty_acid_metabolism;FIS_targets;IHF_targets;		acetyl-CoA synthetase (AMP-forming)	P27550	4285413	4287371	yfaC ; acsA	acetate catabolism ; carbon compounds ; fatty acids ; fatty acids and phosphatidic acid	['TU0-3721', 'TU0-3723']	acetyl-CoA synthetase(acs)		GO:0006476~protein deacetylation,GO:0006935~chemotaxis,GO:0018394~peptidyl-lysine acetylation,GO:0019427~acetyl-CoA biosynthetic process from acetate,GO:0034421~post-translational protein acetylation,GO:0045733~acetate catabolic process,	GO:0005829~cytosol,	GO:0003987~acetate-CoA ligase activity,GO:0005524~ATP binding,GO:0016208~AMP binding,GO:0033558~protein deacetylase activity,GO:0046872~metal ion binding,GO:0050218~propionate-CoA ligase activity,	IPR000873:AMP-dependent synthetase/ligase,IPR011904:Acetate-CoA ligase,IPR020845:AMP-binding, conserved site,IPR025110:Domain of unknown function DUF4009,	eco00010:Glycolysis / Gluconeogenesis,eco00620:Pyruvate metabolism,eco00640:Propanoate metabolism,eco00680:Methane metabolism,eco01100:Metabolic pathways,eco01110:Biosynthesis of secondary metabolites,eco01120:Microbial metabolism in diverse environments,eco01130:Biosynthesis of antibiotics,eco01200:Carbon metabolism,			Acetylation,ATP-binding,Complete proteome,Ligase,Magnesium,Metal-binding,Nucleotide-binding,Reference proteome,	chain:Acetyl-coenzyme A synthetase,modified residue,	1.44444e-26	2.82608	0.00445208	1.80515	0.000197376	-0.430481	0.808225
gene4183	phnK	S2	FunGC154	protein_coding	#N/A	#N/A								Y						b4097	carbon-phosphorus, lyase, complex, subunit%2C, putative, ATP, transporter, ATP-binding, protein	759			predicted carbon-phosphorus lyase subunit	P16678	4318006	4318764	0	phosphorous metabolism	['TU00201']	carbon-phosphorus lyase complex subunit, putative ATP transporter ATP-binding protein(phnK)		GO:0006810~transport,GO:0019700~organic phosphonate catabolic process,		GO:0005524~ATP binding,GO:0016887~ATPase activity,	IPR003439:ABC transporter-like,IPR003593:AAA+ ATPase domain,IPR012700:Phosphonate C-P lyase system, PhnK,IPR017871:ABC transporter, conserved site,IPR027417:P-loop containing nucleoside triphosphate hydrolase,		PIRSF037116:ABC-type phosphonate transport system, ATPase component,	SM00382:AAA,	ATP-binding,Complete proteome,Nucleotide-binding,Reference proteome,Transport,	chain:Phosphonates transport ATP-binding protein phnK,domain:ABC transporter,nucleotide phosphate-binding region:ATP,sequence conflict,	0.000257462	1.02394	0.694055	2.82461	0.00110276	0.391565	0.937796
gene4187	phnG	S2	FunGC154	protein_coding	#N/A	#N/A								Y						b4101	ribophosphonate, triphosphate, synthase, subunit	453	Phosphorus_metabolism;		carbon-phosphorus lyase core complex, PhnG subunit	P16685	4321244	4321696	0	phosphorous metabolism	['TU00201']	ribophosphonate triphosphate synthase subunit(phnG)		GO:0015716~organic phosphonate transport,GO:0019700~organic phosphonate catabolic process,	GO:0061694~alpha-D-ribose 1-methylphosphonate 5-triphosphate synthase complex,	GO:0005515~protein binding,GO:0061693~alpha-D-ribose 1-methylphosphonate 5-triphosphate synthase activity,	IPR009609:Phosphonate metabolism PhnG,	eco00440:Phosphonate and phosphinate metabolism,			3D-structure,Complete proteome,Reference proteome,Transferase,	chain:Protein phnG,sequence variant,	2.11607e-05	2.26574	0.320389	3.08256	0.000602	-0.788766	0.847423
gene4188	phnF	S2	FunGC154	protein_coding	#N/A	#N/A								Y						b4102	putative, DNA-binding, transcriptional, regulator, of, phosphonate, uptake, and, biodegradation	726			PhnF predicted transcriptional regulator	P16684	4321697	4322422	0	repressor ; phosphorous metabolism ; Transcription related	['TU00201']	putative DNA-binding transcriptional regulator of phosphonate uptake and biodegradation(phnF)		GO:0006351~transcription, DNA-templated,GO:0015716~organic phosphonate transport,		GO:0003677~DNA binding,GO:0003700~transcription factor activity, sequence-specific DNA binding,	IPR000524:Transcription regulator HTH, GntR,IPR011663:UbiC transcription regulator-associated,IPR011991:Winged helix-turn-helix DNA-binding domain,IPR012702:Phosphonate C-P lyase system, transcriptional regulator PhnF,			SM00345:HTH_GNTR,SM00866:SM00866,	3D-structure,Alkylphosphonate uptake,Complete proteome,DNA-binding,Reference proteome,Transcription,Transcription regulation,	chain:Probable transcriptional regulator phnF,DNA-binding region:H-T-H motif,domain:HTH gntR-type,helix,strand,turn,	3.12559e-07	4.81434	0.0205387	2.81851	0.00136668	-0.840195	0.843094
gene4191	phnC	S2	FunGC154	protein_coding	#N/A	#N/A								Y						b4106	phosphonate, ABC, transporter, ATPase	789			phosphonate ABC transporter - ATP binding subunit	P16677	4324377	4325165	0	ABC superfamily ATP binding cytoplasmic component ; starvation	['TU00201']	phosphonate ABC transporter ATPase(phnC)		GO:0042916~alkylphosphonate transport,	GO:0043190~ATP-binding cassette (ABC) transporter complex,	GO:0005524~ATP binding,GO:0015416~organic phosphonate transmembrane-transporting ATPase activity,	IPR003439:ABC transporter-like,IPR003593:AAA+ ATPase domain,IPR012693:ABC transporter, phosphonate import, PhnC,IPR017871:ABC transporter, conserved site,IPR027417:P-loop containing nucleoside triphosphate hydrolase,	eco02010:ABC transporters,		SM00382:AAA,	ATP-binding,Cell inner membrane,Cell membrane,Complete proteome,Hydrolase,Membrane,Nucleotide-binding,Phosphonate transport,Reference proteome,Transport,	chain:Phosphonates import ATP-binding protein phnC,domain:ABC transporter,nucleotide phosphate-binding region:ATP,sequence variant,	4.26352e-06	3.26727	0.0926671	2.34201	0.00220805	-0.354395	0.94035
gene4328	treC	S2		protein_coding	#N/A	#N/A														b4239	trehalose-6-P, hydrolase	1656	ArcA_targets;		trehalose-6-phosphate hydrolase	P28904	4463054	4464709	treE ; olgH	carbon compounds	['TU00213']	trehalose-6-P hydrolase(treC)		GO:0005993~trehalose catabolic process,GO:0006974~cellular response to DNA damage stimulus,	GO:0005829~cytosol,	GO:0008788~alpha,alpha-phosphotrehalase activity,	IPR006047:Glycosyl hydrolase, family 13, catalytic domain,IPR012769:Alpha,alpha-phosphotrehalase,IPR013780:Glycosyl hydrolase, family 13, all-beta,IPR013781:Glycoside hydrolase, catalytic domain,IPR015902:Glycoside hydrolase, family 13,IPR017853:Glycoside hydrolase, superfamily,IPR022567:Domain of unknown function DUF3459,	eco00500:Starch and sucrose metabolism,		SM00642:Aamy,	Complete proteome,Cytoplasm,Glycosidase,Hydrolase,Reference proteome,	active site:Nucleophile,active site:Proton donor,chain:Trehalose-6-phosphate hydrolase,sequence conflict,	4.66293e-11	1.13482	0.445232	1.68544	0.0258054	-0.965806	0.599832
gene4459	fhuF	S2		protein_coding	#N/A	#N/A			Y	Y	Y		Y		Y	Y			Y	b4367	ferric, iron, reductase, involved, in, ferric, hydroximate, transport	789			hydroxamate siderophore iron reductase	P39405	4604875	4605663	yjjS	Fe aquisition	['TU0-36402', 'TU0-7701']	ferric iron reductase involved in ferric hydroximate transport(fhuF)		GO:0033212~iron assimilation,	GO:0005829~cytosol,GO:0005886~plasma membrane,	GO:0046872~metal ion binding,GO:0051537~2 iron, 2 sulfur cluster binding,	IPR008090:Ferric iron reductase,IPR022770:FhuF/siderophore biosynthesis protein, C-terminal,IPR024726:Ferric iron reductase, C-terminal,				2Fe-2S,Cell membrane,Complete proteome,Cytoplasm,Iron,Iron-sulfur,Membrane,Metal-binding,Reference proteome,	chain:Ferric iron reductase protein fhuF,metal ion-binding site:Iron-sulfur (2Fe-2S),	2.2191e-18	2.37451	0.0899251	1.01006	0.21128	-0.237715	0.962111
gene787	bioA	S3	FunGC4	protein_coding	#N/A	#N/A											Y	Y		b0774	7%2C8-diaminopelargonic, acid, synthase%2C, PLP-dependent	1290	Cofactor_synthesis;		adenosylmethionine-8-amino-7-oxononanoate aminotransferase monomer	P12995	807968	809257	0	biotin	['TU00013']	7,8-diaminopelargonic acid synthase, PLP-dependent(bioA)		GO:0009102~biotin biosynthetic process,	GO:0005737~cytoplasm,	GO:0004015~adenosylmethionine-8-amino-7-oxononanoate transaminase activity,GO:0030170~pyridoxal phosphate binding,GO:0042802~identical protein binding,	IPR005814:Aminotransferase class-III,IPR005815:Adenosylmethionine--8-amino-7-oxononanoate aminotransferase BioA,IPR015421:Pyridoxal phosphate-dependent transferase, major region, subdomain 1,IPR015422:Pyridoxal phosphate-dependent transferase, major region, subdomain 2,IPR015424:Pyridoxal phosphate-dependent transferase,	eco00780:Biotin metabolism,eco01100:Metabolic pathways,	PIRSF000521:4-aminobutyrate/lysine/ornithine transaminase,		3D-structure,Aminotransferase,Biotin biosynthesis,Complete proteome,Cytoplasm,Pyridoxal phosphate,Reference proteome,S-adenosyl-L-methionine,Transferase,	binding site:7-keto-8-aminopelargonic acid,binding site:7-keto-8-aminopelargonic acid; via carbonyl oxygen,binding site:Pyridoxal phosphate,chain:Adenosylmethionine-8-amino-7-oxononanoate aminotransferase,helix,modified residue,mutagenesis site,region of interest:7-keto-8-aminopelargonic acid,region of interest:Pyridoxal phosphate binding,sequence conflict,strand,turn,	2.53292e-28	1.09203	0.213832	0.542224	0.180381	-0.610074	0.534335
gene788	bioB	S3	FunGC4	protein_coding	#N/A	#N/A											Y	Y	Y	b0775	biotin, synthase	1041	Cofactor_synthesis;		biotin synthase monomer	P12996	809344	810384	0	biotin	['TU00117']	biotin synthase(bioB)		GO:0009102~biotin biosynthetic process,		GO:0004076~biotin synthase activity,GO:0005506~iron ion binding,GO:0005515~protein binding,GO:0051537~2 iron, 2 sulfur cluster binding,GO:0051539~4 iron, 4 sulfur cluster binding,	IPR002684:Biotin synthase/Biotin biosynthesis bifunctional protein BioAB,IPR006638:Elongator protein 3/MiaB/NifB,IPR007197:Radical SAM,IPR010722:Biotin/thiamin synthesis-associated protein,IPR013785:Aldolase-type TIM barrel,IPR024177:Biotin synthase,	eco00780:Biotin metabolism,eco01100:Metabolic pathways,	PIRSF001619:biotin synthetase,	SM00729:Elp3,SM00876:SM00876,	2Fe-2S,3D-structure,4Fe-4S,Biotin biosynthesis,Complete proteome,Direct protein sequencing,Iron,Iron-sulfur,Metal-binding,Reference proteome,S-adenosyl-L-methionine,Transferase,	chain:Biotin synthase,helix,metal ion-binding site:Iron-sulfur 1 (4Fe-4S-S-AdoMet),metal ion-binding site:Iron-sulfur 2 (2Fe-2S),mutagenesis site,sequence conflict,strand,turn,	3.85733e-31	0.444327	0.71155	0.270251	0.610413	-1.05484	0.342811
gene789	bioF	S3	FunGC4	protein_coding	#N/A	#N/A											Y	Y	Y	b0776	8-amino-7-oxononanoate, synthase	1155	Cofactor_synthesis;		8-amino-7-oxononanoate synthase monomer	P12998	810381	811535	0	biotin	['TU00117']	8-amino-7-oxononanoate synthase(bioF)	Amino acid transport and metabolism,	GO:0009102~biotin biosynthetic process,		GO:0008710~8-amino-7-oxononanoate synthase activity,GO:0030170~pyridoxal phosphate binding,	IPR001917:Aminotransferase, class-II, pyridoxal-phosphate binding site,IPR004723:8-amino-7-oxononanoate synthase/2-amino-3-ketobutyrate coenzyme A ligase,IPR004839:Aminotransferase, class I/classII,IPR015421:Pyridoxal phosphate-dependent transferase, major region, subdomain 1,IPR015422:Pyridoxal phosphate-dependent transferase, major region, subdomain 2,IPR015424:Pyridoxal phosphate-dependent tra…	eco00780:Biotin metabolism,eco01100:Metabolic pathways,			3D-structure,Biotin biosynthesis,Complete proteome,Direct protein sequencing,Pyridoxal phosphate,Reference proteome,Transferase,	binding site:Pyridoxal phosphate,binding site:Substrate,chain:8-amino-7-oxononanoate synthase,helix,modified residue,region of interest:Pyridoxal phosphate binding,sequence conflict,strand,turn,	2.58289e-28	-0.211774	0.875488	0.451446	0.388864	-0.640947	0.634354
gene790	bioC	S3		protein_coding	#N/A	#N/A											Y	Y	Y	b0777	malonyl-ACP, O-methyltransferase%2C, SAM-dependent	756	Cofactor_synthesis;		malonyl-[acp] methyltransferase	P12999	811522	812277	0	biotin	['TU00117']	malonyl-ACP O-methyltransferase, SAM-dependent(bioC)		GO:0009102~biotin biosynthetic process,	GO:0005737~cytoplasm,	GO:0008757~S-adenosylmethionine-dependent methyltransferase activity,GO:0010340~carboxyl-O-methyltransferase activity,	IPR011814:Malonyl-CoA O-methyltransferase BioC,IPR013216:Methyltransferase type 11,	eco00780:Biotin metabolism,eco01100:Metabolic pathways,			Biotin biosynthesis,Complete proteome,Methyltransferase,Reference proteome,S-adenosyl-L-methionine,Transferase,	chain:Biotin synthesis protein bioC,sequence conflict,	1.53255e-27	0.482395	0.69404	0.247967	0.648046	-0.850803	0.519152
gene791	bioD	S3	FunGC4	protein_coding	#N/A	#N/A											Y	Y	Y	b0778	dethiobiotin, synthetase	678	Cofactor_synthesis;		dethiobiotin synthetase monomer	P13000	812270	812947	0	biotin	['TU00117']	dethiobiotin synthetase(bioD)		GO:0009102~biotin biosynthetic process,	GO:0005829~cytosol,	GO:0000287~magnesium ion binding,GO:0004141~dethiobiotin synthase activity,GO:0005524~ATP binding,	IPR004472:Dethiobiotin synthase BioD,IPR027417:P-loop containing nucleoside triphosphate hydrolase,	eco00780:Biotin metabolism,eco01100:Metabolic pathways,	PIRSF006755:dethiobiotin synthetase,		3D-structure,ATP-binding,Biotin biosynthesis,Complete proteome,Cytoplasm,Direct protein sequencing,Ligase,Magnesium,Metal-binding,Nucleotide-binding,Reference proteome,	chain:Dethiobiotin synthetase,chain:Putative dethiobiotin synthetase,helix,mutagenesis site,nucleotide phosphate-binding region:ATP,sequence conflict,strand,	3.80667e-27	1.52522	0.137973	0.742338	0.120172	-0.447324	0.796196
gene2094	wcaN	CA																		b2042	putative, regulatory, subunit, for, GalU	894					2113434	2114327										eco00040:Pentose and glucuronate interconversions,eco00052:Galactose metabolism,eco00500:Starch and sucrose metabolism,eco00520:Amino sugar and nucleotide sugar metabolism,eco01100:Metabolic pathways,eco01130:Biosynthesis of antibiotics,						1.27816	0.000137496	-0.0311477	0.882501	-0.00628008	0.998699
gene2095	wcaM	CA																		b2043	colanic, acid, biosynthesis, protein	1395					2114502	2115896																5.54239	2.14186e-13	1.05374	0.00163857	0.0713106	0.971314
gene2096	wcaL	CA																		b2044	putative, glycosyl, transferase	1221					2115907	2117127																4.62304	2.8998e-10	0.641729	0.0548054	-0.140352	0.928393
gene2097	wcaK	CA																		b2045	colanic, acid, biosynthesis, protein	1281					2117124	2118404																6.57361	1.25267e-12	0.527881	0.236989	0.0201229	0.998699
gene2098	wzxC	CA																		b2046	putative, colanic, acid, exporter	1479					2118680	2120158																7.18184	2.4191e-12	1.2929	0.00656217	-0.132332	0.962111
gene2099	wcaJ	CA																		b2047	colanic, biosynthesis, UDP-glucose, lipid, carrier, transferase	1395					2120160	2121554																6.8909	5.05967e-11	1.28376	0.007088	-0.0146487	0.998699
gene2100	cpsG	CA																		b2048	phosphomannomutase	1371					2121609	2122979										eco00051:Fructose and mannose metabolism,eco00520:Amino sugar and nucleotide sugar metabolism,eco01100:Metabolic pathways,eco01110:Biosynthesis of secondary metabolites,						6.98287	1.56722e-11	0.807908	0.110748	-0.132485	0.962478
gene2101	cpsB	CA																		b2049	mannose-1-phosphate, guanyltransferase	1437					2123084	2124520										eco00051:Fructose and mannose metabolism,eco00520:Amino sugar and nucleotide sugar metabolism,eco01100:Metabolic pathways,eco01110:Biosynthesis of secondary metabolites,						6.93044	1.00011e-11	0.8764	0.0671039	0.136622	0.95799
gene2102	wcaI	CA																		b2050	putative, glycosyl, transferase	1224					2124523	2125746																7.49369	8.50269e-13	0.929965	0.05795	-0.022825	0.998699
gene2103	wcaH	CA																		b2051	GDP-mannose, mannosyl, hydrolase	480					2125743	2126222																7.8084	2.08516e-12	0.977783	0.0966752	0.123858	0.972605
gene2104	wcaG	CA																		b2052	bifunctional, GDP-fucose, synthetase:, GDP-4-dehydro-6-deoxy-D-mannose, epimerase/, GDP-4-dehydro-6-L-deoxygalactose, reductase	966					2126225	2127190										eco00051:Fructose and mannose metabolism,eco00520:Amino sugar and nucleotide sugar metabolism,eco01100:Metabolic pathways,						7.17328	6.30668e-12	0.936308	0.0814296	0.105645	0.973227
gene2105	gmd	CA																		b2053	GDP-D-mannose, dehydratase%2C, NAD(P)-binding	1122					2127193	2128314										eco00051:Fructose and mannose metabolism,eco00520:Amino sugar and nucleotide sugar metabolism,eco01100:Metabolic pathways,						7.43429	5.26046e-13	0.710347	0.168389	0.127965	0.962199
gene2106	wcaF	CA																		b2054	putative, acyl, transferase	549					2128340	2128888																7.75173	6.27351e-12	1.43582	0.00676966	0.147067	0.967034
gene2107	wcaE	CA																		b2055	putative, glycosyl, transferase	747					2128904	2129650																6.86655	1.15353e-11	0.697644	0.168775	-0.422571	0.843094
gene2108	wcaD	CA																		b2056	putative, colanic, acid, polymerase	1218					2129661	2130878																7.15201	1.17524e-12	1.13658	0.0209885	-0.0857498	0.982292
gene2109	wcaC	CA																		b2057	putative, glycosyl, transferase	1218					2130853	2132070																6.99415	3.59589e-12	0.943781	0.0566549	-0.03843	0.995941
gene2110	wcaB	CA																		b2058	putative, acyl, transferase	489					2132067	2132555																8.3744	1.51956e-10	1.50929	0.0136751	0.142704	0.971778
gene2111	wcaA	CA																		b2059	putative, glycosyl, transferase	840					2132558	2133397																8.09453	1.47397e-12	1.00649	0.0674529	0.0634552	0.989651
gene2112	wzc	CA																		b2060	colanic, acid, production, tyrosine-protein, kinase%3B, autokinase%3B, Ugd, phosphorylase	2163					2133490	2135652																7.66707	1.4398e-12	1.19386	0.0219136	-0.106047	0.977939
gene2113	wzb	CA																		b2061	colanic, acid, production, protein-tyrosine-phosphatase%3B, Wzc-P, dephosphorylase	444					2135655	2136098																8.11495	1.06129e-10	1.27583	0.0374291	0.0142023	0.998699
gene2114	wza	CA																		b2062	colanic, acid, export, protein%3B, outer, membrane, auxillary, lipoprotein	1140					2136104	2137243																7.9616	4.76612e-12	1.18384	0.0419233	-0.226873	0.953687
[truncated: 68 more columns]
