# Supplementary material for: Mechanism-of-Action Classification of Antibiotics by Global Transcriptome Profiling
Source: Antimicrob Agents Chemother. 2020 Feb 21;64(3):e01207-19. doi: 10.1128/AAC.01207-19 (PMC7038283; doi:10.1128/AAC.01207-19)
Supplement: Supplemental file 6 [file AAC.01207-19-sd006.xlsx]

## Sheet: Dataset S5
DATASET S5. This file contains the lists of DEGs for each of the 6 MOAs and their union sets.

## Sheet: PS50
doxycycline|dmso-10|1|1|10.0|39|s39	pure_compound	doxycycline	protein-synthesis	protein-synthesis	30S	tRNA binding	binds to 30S, prevents aatRNA attaching
tetracycline|water-1b|1|1|1.0|16|s31	pure_compound	tetracycline	protein-synthesis	protein-synthesis	30S	tRNA binding	binds to 30S, prevents aatRNA attaching
chloramphenicol|water-10|1|1|10.0|3|s3	pure_compound	chloramphenicol	protein-synthesis	protein-synthesis	50S	Peptidyl transfer center	binds to 50S peptidyl transfer center and blocks exit
erythromycin|water-1a|1|1|1.0|10|s7	pure_compound	erythromycin	protein-synthesis	protein-synthesis	50S	Peptidyl transfer center	binds to 50S, peptidyl transfer center, preventing elongation
linezolid|dmso-5|1|1|5.0|40|s39	pure_compound	linezolid	protein-synthesis	protein-synthesis	50S	tRNA binding	binds to 50S, preventing tRNA binding (initiation)
retapamulin|dmso-7|1|1|7.0|19|s16	pure_compound	retapamulin	protein-synthesis	protein-synthesis	50S	Peptidyl transfer center	binds to both 50S blocking peptidyl transferase activity
thiostrepton|dmso-7|1|1|7.0|22|s19	pure_compound	thiostrepton	protein-synthesis	protein-synthesis	50S	EF-Tu turnover	binds to ribosome inhibiting turnover of EF-Tu
locus_tag	PS50.Thiostrepton-DMSO.logFC	PS50.Thiostrepton-DMSO.FDR.tfit_1	PS50.Thiostrepton-DMSO.|logFC|>1&FDR<0.01		locus_tag	PS50.Retapamulin-DMSO.logFC	PS50.Retapamulin-DMSO.FDR.tfit_1	PS50.Retapamulin-DMSO.|logFC|>1&FDR<0.01		locus_tag	PS50.Linezolid-DMSO.logFC	PS50.Linezolid-DMSO.FDR.tfit_1	PS50.Linezolid-DMSO.|logFC|>1&FDR<0.01		locus_tag	PS50.Erythromycin-WATER.logFC	PS50.Erythromycin-WATER.FDR.tfit_1	PS50.Erythromycin-WATER.|logFC|>1&FDR<0.01		locus_tag	PS50.Chloramphenicol-WATER.logFC	PS50.Chloramphenicol-WATER.FDR.tfit_1	PS50.Chloramphenicol-WATER.|logFC|>1&FDR<0.01
b0008	-1.43828	2.53173e-16	DOWN		b0007	-1.07259	0.000237757	DOWN		b0007	-1.35437	8.31026e-05	DOWN		b0006	-1.12944	1.6934e-11	DOWN		b0006	-1.32923	1.8687e-16	DOWN
b0014	-3.03774	5.04291e-16	DOWN		b0008	-1.86519	2.11101e-24	DOWN		b0014	-2.28894	1.18315e-08	DOWN		b0007	-1.51622	2.57408e-06	DOWN		b0007	-2.34996	2.05095e-13	DOWN
b0015	-1.75528	9.87348e-12	DOWN		b0014	-4.50134	1.53996e-29	DOWN		b0015	-1.1612	1.80354e-05	DOWN		b0008	-1.27515	3.09682e-13	DOWN		b0008	-1.94412	1.83184e-30	DOWN
b0030	-1.67363	9.93091e-12	DOWN		b0015	-2.93694	2.98064e-25	DOWN		b0030	-1.87602	4.55061e-10	DOWN		b0014	-4.53705	1.08134e-29	DOWN		b0014	-4.83546	3.9936e-38	DOWN
b0031	-1.70104	2.0356e-17	DOWN		b0016	-1.30822	5.88359e-12	DOWN		b0062	-1.15884	0.00204363	DOWN		b0015	-3.19715	3.41935e-26	DOWN		b0015	-3.6795	3.42606e-35	DOWN
b0034	-1.2835	0.00146093	DOWN		b0019	-1.20318	7.78335e-08	DOWN		b0064	-1.95419	6.07921e-15	DOWN		b0016	-1.19086	9.51315e-10	DOWN		b0016	-1.76406	8.61673e-20	DOWN
b0061	-1.6951	0.000326722	DOWN		b0030	-1.94896	1.1673e-14	DOWN		b0065	-1.00403	4.63436e-07	DOWN		b0030	-1.82661	1.14101e-10	DOWN		b0030	-1.80715	3.32093e-12	DOWN
b0062	-1.72423	1.26317e-09	DOWN		b0031	-2.53412	3.61384e-28	DOWN		b0080	-1.10475	2.0152e-07	DOWN		b0031	-1.18321	3.08464e-09	DOWN		b0031	-1.95467	5.80589e-20	DOWN
b0064	-1.33289	2.32699e-09	DOWN		b0062	-1.39484	6.98677e-07	DOWN		b0084	-1.50286	1.84371e-05	DOWN		b0062	-1.37035	0.000524478	DOWN		b0034	-1.42384	0.000800556	DOWN
b0071	-1.0471	1.74197e-05	DOWN		b0064	-2.07591	3.63156e-19	DOWN		b0104	-1.09136	2.96126e-06	DOWN		b0063	-1.11073	0.00411547	DOWN		b0064	-2.08518	1.54208e-22	DOWN
b0080	-1.39747	7.36124e-12	DOWN		b0065	-1.00593	3.085e-08	DOWN		b0110	-1.25106	7.28458e-12	DOWN		b0064	-1.91893	2.73595e-16	DOWN		b0065	-1.122	1.51922e-11	DOWN
b0085	-1.08723	2.77738e-09	DOWN		b0080	-2.30998	1.09297e-25	DOWN		b0111	-1.35281	1.52587e-08	DOWN		b0065	-1.04966	2.82648e-08	DOWN		b0080	-1.68418	2.3003e-19	DOWN
b0086	-1.07371	6.04775e-08	DOWN		b0095	-1.15265	1.03008e-13	DOWN		b0146	-1.49555	6.07531e-09	DOWN		b0080	-1.59605	2.28953e-14	DOWN		b0109	-1.67164	2.56542e-21	DOWN
b0098	-1.39079	6.47783e-12	DOWN		b0098	-1.59795	4.59941e-15	DOWN		b0161	-1.94516	6.27014e-11	DOWN		b0095	-1.06249	8.82286e-12	DOWN		b0110	-2.33727	2.11369e-28	DOWN
b0110	-1.4124	2.66319e-17	DOWN		b0109	-1.47142	1.13941e-17	DOWN		b0162	-2.0615	2.29431e-05	DOWN		b0098	-1.19872	2.91634e-09	DOWN		b0111	-1.95575	8.90039e-19	DOWN
b0111	-1.34891	4.44573e-11	DOWN		b0110	-1.81197	2.50321e-24	DOWN		b0163	-2.8588	6.11768e-16	DOWN		b0108	-1.41569	0.00869122	DOWN		b0117	-1.47863	1.54215e-05	DOWN
b0117	-1.1512	0.000141931	DOWN		b0111	-2.02434	1.24926e-19	DOWN		b0186	-1.0984	1.79442e-07	DOWN		b0109	-1.20058	8.07723e-12	DOWN		b0120	-1.05717	3.70293e-08	DOWN
b0122	-1.05119	4.56331e-07	DOWN		b0117	-1.13111	0.000125183	DOWN		b0189	-1.45868	1.52171e-08	DOWN		b0110	-1.78777	4.78771e-19	DOWN		b0122	-1.16507	1.11961e-08	DOWN
b0133	-1.16084	8.06574e-14	DOWN		b0123	-1.15541	4.3602e-05	DOWN		b4406	-1.28482	2.24254e-05	DOWN		b0111	-1.37975	3.57422e-10	DOWN		b0146	-1.8947	2.77209e-13	DOWN
b0161	-3.00942	7.26953e-23	DOWN		b0133	-1.74301	9.77781e-26	DOWN		b0209	-1.6163	2.4131e-10	DOWN		b0117	-2.66874	3.94253e-08	DOWN		b0161	-2.19267	1.6264e-17	DOWN
b0162	-1.62838	9.2981e-06	DOWN		b0134	-1.32997	1.63294e-17	DOWN		b0210	-1.24677	2.179e-06	DOWN		b0119	-1.305	0.000593477	DOWN		b0162	-2.47507	3.16428e-10	DOWN
b0163	-2.03122	5.20519e-12	DOWN		b0159	-1.15473	3.50554e-13	DOWN		b0228	-1.98651	1.01476e-06	DOWN		b0133	-1.34548	6.22937e-17	DOWN		b0163	-3.15909	2.29584e-19	DOWN
b0166	-1.63731	2.91997e-15	DOWN		b0160	-1.25682	1.40375e-17	DOWN		b0237	-1.45169	4.94409e-13	DOWN		b0146	-1.80042	4.24878e-11	DOWN		b0166	-1.29235	4.34854e-13	DOWN
b0186	-1.057	8.90547e-09	DOWN		b0161	-3.46836	1.33745e-28	DOWN		b0261	-1.38171	7.37859e-08	DOWN		b0150	-1.6324	0.00987073	DOWN		b4406	-1.23264	4.83242e-06	DOWN
b0200	-1.25782	1.85629e-08	DOWN		b0162	-2.31851	2.1109e-09	DOWN		b0271	-1.49136	0.00556782	DOWN		b0151	-1.56243	0.00320808	DOWN		b0200	-1.67884	1.03987e-12	DOWN
b0209	-1.72013	4.63012e-13	DOWN		b0163	-2.74026	2.90686e-18	DOWN		b0318	-1.42615	0.000245855	DOWN		b0159	-1.05899	7.10053e-11	DOWN		b0209	-1.18834	5.00102e-08	DOWN
b0210	-1.29195	3.96302e-08	DOWN		b0166	-2.23517	8.4742e-25	DOWN		b0325	-1.34595	2.11772e-08	DOWN		b0160	-1.00048	1.07705e-11	DOWN		b0219	-1.14271	1.17454e-11	DOWN
b0212	-1.12102	2.94746e-08	DOWN		b0186	-1.08223	1.93763e-09	DOWN		b0329	-2.53354	3.54465e-08	DOWN		b0161	-2.23076	8.29289e-15	DOWN		b0220	-1.37053	0.000716212	DOWN
b0228	-1.77037	2.7312e-07	DOWN		b0189	-1.12899	9.85756e-08	DOWN		b0343	-1.78757	0.0029656	DOWN		b0162	-1.78303	1.99074e-05	DOWN		b0222	-1.01301	3.27962e-12	DOWN
b0237	-2.33151	2.94801e-28	DOWN		b0200	-1.3145	4.40801e-09	DOWN		b0344	-3.04308	8.45329e-07	DOWN		b0163	-2.66978	5.85671e-15	DOWN		b0228	-2.15722	6.08354e-08	DOWN
b0261	-1.33066	2.33831e-09	DOWN		b0208	-1.22781	2.59976e-08	DOWN		b0382	-1.16976	0.00256942	DOWN		b4406	-1.48439	4.95156e-07	DOWN		b0237	-2.82392	2.45472e-41	DOWN
b0270	-1.33737	0.0026594	DOWN		b0209	-2.24936	1.7322e-19	DOWN		b0384	-2.12167	3.57347e-08	DOWN		b0200	-1.77935	1.13267e-12	DOWN		b0261	-1.70594	2.00186e-12	DOWN
b0271	-1.7073	0.000111633	DOWN		b0210	-2.01597	7.33585e-15	DOWN		b0391	-1.53412	1.13717e-07	DOWN		b0209	-1.56615	3.1585e-10	DOWN		b0268	-2.26894	1.95773e-08	DOWN
b0280	-1.2147	4.82717e-05	DOWN		b0212	-1.09636	3.12984e-08	DOWN		b0419	-1.1208	5.73062e-08	DOWN		b0219	-1.11128	1.62096e-09	DOWN		b0269	-1.60099	1.39151e-05	DOWN
b0304	-1.94511	0.000420961	DOWN		b0219	-1.37611	1.88555e-14	DOWN		b0435	-2.23809	5.62204e-10	DOWN		b0220	-1.41193	0.000754811	DOWN		b0325	-1.58521	4.47739e-12	DOWN
b0306	-3.13161	1.15227e-07	DOWN		b0222	-1.61946	4.47339e-21	DOWN		b0445	-2.17698	1.71423e-06	DOWN		b0222	-1.00275	1.31107e-09	DOWN		b0328	-1.11965	0.00555367	DOWN
b0307	-3.04585	1.8554e-10	DOWN		b0228	-2.37006	2.5078e-10	DOWN		b0473	-2.20515	3.92382e-10	DOWN		b0223	-1.39152	1.10621e-15	DOWN		b0343	-1.29875	0.00537007	DOWN
b0308	-2.76622	1.15513e-08	DOWN		b0237	-2.86715	2.53217e-38	DOWN		b0480	-1.23458	8.79621e-09	DOWN		b0228	-1.98673	1.25531e-06	DOWN		b0344	-4.06461	5.97733e-13	DOWN
b0318	-2.06852	1.77186e-08	DOWN		b0261	-2.06413	8.49952e-17	DOWN		b0492	-1.65935	1.39903e-09	DOWN		b0237	-2.73804	5.99195e-34	DOWN		b0376	-1.04447	9.45747e-11	DOWN
b0325	-2.01082	9.75926e-18	DOWN		b0268	-1.30739	0.000144382	DOWN		b0581	-2.28507	3.18916e-09	DOWN		b0261	-2.2907	1.01122e-13	DOWN		b0377	-1.00921	2.83196e-10	DOWN
b0328	-1.45489	0.000146644	DOWN		b0269	-1.09031	0.00271585	DOWN		b0605	-1.12805	4.49222e-07	DOWN		b0268	-2.35016	1.35819e-08	DOWN		b0378	-1.19197	8.83541e-15	DOWN
b0329	-2.04345	2.04889e-06	DOWN		b0280	-1.49857	6.28486e-07	DOWN		b0607	-1.04397	0.00155669	DOWN		b0269	-3.06173	5.01476e-08	DOWN		b0380	-1.46327	1.02023e-05	DOWN
b0339	-1.29786	0.00242236	DOWN		b0304	-1.76324	0.000764346	DOWN		b0613	-2.40726	0.00148017	DOWN		b0270	-1.59921	0.00677666	DOWN		b0387	-1.1118	4.09762e-09	DOWN
b0340	-1.15416	0.00100297	DOWN		b0306	-2.47523	4.87501e-06	DOWN		b0614	-4.77921	7.34736e-07	DOWN		b0271	-3.74231	3.05544e-06	DOWN		b0391	-2.12696	3.58386e-14	DOWN
b0343	-1.81838	5.52662e-05	DOWN		b0307	-2.83042	1.15274e-09	DOWN		b0615	-3.73905	1.67343e-05	DOWN		b0280	-1.26482	0.000250981	DOWN		b0419	-1.39093	7.12371e-14	DOWN
b0344	-3.12103	2.82404e-09	DOWN		b0308	-2.3235	7.94426e-07	DOWN		b0616	-4.27074	1.71933e-05	DOWN		b0325	-1.58301	1.14107e-10	DOWN		b0435	-2.61387	1.08618e-13	DOWN
b0384	-2.02252	1.80504e-09	DOWN		b0318	-1.24535	0.000102305	DOWN		b0617	-3.56639	0.000216439	DOWN		b0328	-1.85131	8.46941e-05	DOWN		b0437	-1.1754	3.68132e-13	DOWN
b0391	-2.09955	5.22633e-14	DOWN		b0325	-1.51001	1.15603e-12	DOWN		b0618	-3.89303	1.94279e-05	DOWN		b0344	-3.37756	1.82856e-08	DOWN		b0439	-1.41025	1.07966e-13	DOWN
b0394	-1.14894	9.31405e-06	DOWN		b0328	-1.70426	1.21899e-05	DOWN		b0621	-3.6178	3.11583e-07	DOWN		b0369	-1.01168	1.26915e-08	DOWN		b0445	-2.37446	8.47636e-09	DOWN
b0419	-1.61612	7.38812e-16	DOWN		b0340	-1.38668	0.000156978	DOWN		b0622	-1.26919	0.00260066	DOWN		b0378	-1.28617	1.79893e-13	DOWN		b0454	-1.39328	1.87365e-07	DOWN
b0435	-1.38822	1.56059e-05	DOWN		b0343	-2.27515	1.63356e-06	DOWN		b0631	-1.58079	1.98435e-05	DOWN		b0380	-1.88335	6.14307e-06	DOWN		b0473	-4.02174	5.52783e-32	DOWN
b0439	-1.43032	1.3893e-11	DOWN		b0344	-4.16896	8.33827e-14	DOWN		b0643	-2.84029	1.41616e-10	DOWN		b0391	-2.17265	2.33127e-13	DOWN		b0480	-1.51558	3.10848e-15	DOWN
b0445	-1.62764	1.9654e-07	DOWN		b0376	-1.167	1.19266e-12	DOWN		b0651	-3.05327	5.64115e-15	DOWN		b0394	-1.11143	8.13506e-05	DOWN		b0482	-1.08299	7.6305e-08	DOWN
b0450	-2.09949	0.00224713	DOWN		b0380	-1.17989	0.000512932	DOWN		b0655	-1.03688	3.18368e-07	DOWN		b0419	-1.47109	2.21892e-12	DOWN		b0484	-1.10699	0.00122522	DOWN
b0451	-1.94846	1.02104e-06	DOWN		b0384	-1.01153	0.00032467	DOWN		b0660	-1.12209	1.14748e-06	DOWN		b0435	-2.09501	2.00331e-09	DOWN		b0490	-1.1262	4.54583e-05	DOWN
b0454	-1.09634	1.14109e-05	DOWN		b0391	-1.6042	5.42836e-10	DOWN		b0674	-1.9653	7.94201e-15	DOWN		b0439	-1.77498	5.23969e-16	DOWN		b0492	-2.81284	4.10237e-24	DOWN
b0473	-2.68157	1.015e-15	DOWN		b0394	-1.06148	2.04495e-05	DOWN		b0678	-1.85068	9.20347e-10	DOWN		b0445	-3.01556	3.79523e-09	DOWN		b0525	-1.88877	2.3053e-15	DOWN
b0480	-1.17886	1.65326e-09	DOWN		b0403	-2.98356	1.70409e-08	DOWN		b0707	-2.25328	8.00576e-10	DOWN		b0450	-2.46258	0.00157078	DOWN		b0564	-1.44611	0.00419677	DOWN
b0484	-1.53378	6.59254e-05	DOWN		b0419	-2.10745	4.9983e-23	DOWN		b0708	-1.48677	2.96712e-11	DOWN		b0454	-1.49088	1.59396e-07	DOWN		b0578	-1.6175	7.51819e-21	DOWN
b0485	-1.83316	1.07644e-06	DOWN		b0420	-1.03367	5.90424e-10	DOWN		b0710	-1.14611	4.84303e-06	DOWN		b0473	-4.13241	3.52856e-28	DOWN		b0581	-1.4127	6.51885e-06	DOWN
b0492	-2.61776	8.54866e-21	DOWN		b0433	-1.12574	2.30013e-09	DOWN		b0712	-1.10844	3.1642e-08	DOWN		b0482	-1.16896	7.72263e-08	DOWN		b0582	-1.2607	2.44491e-14	DOWN
b0494	-1.04046	2.47039e-10	DOWN		b0439	-2.1086	1.44528e-21	DOWN		b0715	-1.33761	0.00656815	DOWN		b0484	-1.74793	2.65312e-05	DOWN		b0596	-2.06393	0.00891219	DOWN
b0495	-1.24416	1.16411e-07	DOWN		b0444	-1.08752	1.5418e-12	DOWN		b0733	-1.19213	7.69825e-05	DOWN		b0492	-2.88468	6.97868e-22	DOWN		b0605	-2.50159	6.43849e-33	DOWN
b0496	-1.52392	3.0107e-12	DOWN		b0445	-2.82709	5.28372e-14	DOWN		b0734	-1.15139	0.000195935	DOWN		b0495	-1.11244	2.21697e-05	DOWN		b0607	-1.10552	3.56054e-05	DOWN
b0581	-2.48294	7.61251e-14	DOWN		b0451	-1.41937	0.000134456	DOWN		b0753	-1.83618	3.01549e-05	DOWN		b0496	-1.03704	4.08735e-06	DOWN		b0610	-1.19684	7.87258e-09	DOWN
b0605	-1.58071	8.74385e-14	DOWN		b0454	-1.14744	1.71728e-06	DOWN		b0755	-1.48309	3.13187e-08	DOWN		b0525	-1.10796	2.56252e-06	DOWN		b0614	-4.30017	6.33301e-06	DOWN
b0612	-1.65248	0.000128295	DOWN		b0473	-3.49874	7.47397e-24	DOWN		b0757	-1.43336	2.8768e-06	DOWN		b0578	-1.42976	3.18185e-14	DOWN		b0615	-2.48121	0.0012857	DOWN
b0613	-4.94475	2.43699e-09	DOWN		b0480	-1.31942	1.51596e-11	DOWN		b0758	-1.5445	5.31181e-07	DOWN		b0581	-1.44419	4.29087e-05	DOWN		b0616	-3.17482	0.000500787	DOWN
b0614	-4.79214	1.49837e-05	DOWN		b0482	-1.01615	1.07855e-07	DOWN		b0759	-2.03259	4.2632e-11	DOWN		b0585	-3.27689	0.00275987	DOWN		b0617	-3.94889	5.34072e-05	DOWN
b0615	-4.93928	1.61175e-13	DOWN		b0484	-1.67503	1.02389e-05	DOWN		b0763	-1.63263	2.17911e-05	DOWN		b0588	-2.89955	0.00775159	DOWN		b0618	-2.43935	0.0027826	DOWN
b0616	-5.15413	6.04045e-13	DOWN		b0485	-1.61044	1.2726e-05	DOWN		b0767	-1.4339	1.04385e-12	DOWN		b0590	-2.21523	0.00358445	DOWN		b0621	-4.82012	1.30438e-15	DOWN
b0617	-4.87583	9.05795e-12	DOWN		b0492	-3.17359	2.20776e-27	DOWN		b0773	-2.01085	1.4411e-10	DOWN		b0594	-2.91003	0.00707194	DOWN		b0623	-2.54595	4.55232e-05	DOWN
b0618	-4.22865	2.34309e-11	DOWN		b0494	-1.30565	6.9611e-15	DOWN		b0775	-2.70241	0.00321475	DOWN		b0605	-2.14962	5.21393e-22	DOWN		b0631	-2.98904	1.69045e-13	DOWN
b0621	-2.55507	3.3874e-05	DOWN		b0495	-1.48217	8.80175e-10	DOWN		b0782	-2.49979	5.83575e-09	DOWN		b0614	-4.13207	3.77211e-05	DOWN		b0632	-1.23515	1.91329e-16	DOWN
b0631	-1.13132	0.000536018	DOWN		b0496	-1.56755	3.67534e-13	DOWN		b0783	-2.21163	3.86855e-07	DOWN		b0615	-3.34584	0.00125356	DOWN		b0643	-4.01691	2.15642e-15	DOWN
b0643	-2.50473	5.86709e-10	DOWN		b0506	-1.35634	5.56211e-20	DOWN		b0784	-2.2271	3.55487e-05	DOWN		b0616	-2.89188	0.00372005	DOWN		b0651	-4.34127	1.45058e-26	DOWN
b0651	-3.11661	3.14632e-18	DOWN		b0524	-1.00157	1.98451e-08	DOWN		b0785	-1.96812	5.90012e-06	DOWN		b0617	-4.13148	0.00017863	DOWN		b0655	-1.11798	9.61867e-11	DOWN
b0655	-1.5192	2.20806e-14	DOWN		b0525	-1.45115	5.38747e-10	DOWN		b0789	-1.36688	0.00119367	DOWN		b0618	-2.46649	0.0097389	DOWN		b0658	-1.24931	3.45475e-18	DOWN
b0659	-1.85277	4.56738e-17	DOWN		b0578	-1.38155	2.62103e-14	DOWN		b0791	-1.28837	9.84094e-06	DOWN		b0621	-4.01836	4.07726e-10	DOWN		b0659	-2.07313	4.61192e-21	DOWN
b0660	-1.89373	1.431e-16	DOWN		b0581	-2.39985	1.99465e-13	DOWN		b0792	-1.90028	2.09136e-11	DOWN		b0631	-2.70039	1.99134e-11	DOWN		b0660	-1.91622	5.84576e-20	DOWN
b0662	-1.16487	1.34497e-08	DOWN		b0605	-1.35817	6.48583e-11	DOWN		b0793	-1.57141	4.20277e-10	DOWN		b0643	-3.97319	3.71121e-13	DOWN		b0662	-1.22403	4.76024e-11	DOWN
b0674	-3.16536	8.70043e-31	DOWN		b0606	-1.09573	7.28566e-17	DOWN		b0794	-1.35208	3.91587e-09	DOWN		b0651	-3.2666	1.20286e-17	DOWN		b0674	-1.26394	2.30771e-10	DOWN
b0678	-1.64875	1.25809e-09	DOWN		b0612	-1.56345	0.000435435	DOWN		b0795	-1.59636	4.50388e-10	DOWN		b0655	-1.20946	8.24882e-10	DOWN		b0676	-1.85278	1.50517e-24	DOWN
b0707	-3.06251	2.19914e-20	DOWN		b0613	-4.69486	9.10221e-09	DOWN		b0803	-1.75878	0.0089015	DOWN		b0658	-1.26246	8.2592e-15	DOWN		b0677	-1.64707	1.01955e-16	DOWN
b0708	-1.83579	7.93978e-19	DOWN		b0614	-5.67176	5.62825e-07	DOWN		b0809	-1.72054	3.58435e-09	DOWN		b0659	-2.05591	2.35318e-18	DOWN		b0678	-2.79621	1.78192e-20	DOWN
b0710	-1.54943	5.63478e-11	DOWN		b0615	-5.24423	4.99076e-13	DOWN		b0810	-1.65153	5.67141e-08	DOWN		b0660	-1.80459	7.04631e-15	DOWN		b0679	-1.31447	1.46288e-08	DOWN
b0711	-1.76971	1.00444e-13	DOWN		b0616	-5.57938	7.43157e-13	DOWN		b0811	-2.73312	1.32341e-16	DOWN		b0662	-1.03726	6.90905e-07	DOWN		b0684	-1.22563	5.56672e-19	DOWN
b0712	-1.36984	1.88704e-13	DOWN		b0617	-6.15201	8.47628e-13	DOWN		b0812	-3.32255	3.52927e-16	DOWN		b0674	-1.99364	3.40967e-16	DOWN		b0699	-1.43274	0.00726105	DOWN
b0713	-1.05284	2.90626e-09	DOWN		b0618	-4.41886	6.32232e-13	DOWN		b0823	-2.89709	8.84083e-09	DOWN		b0676	-1.14971	1.12671e-10	DOWN		b0707	-2.83495	2.00438e-11	DOWN
b0733	-1.49964	8.55564e-08	DOWN		b0621	-4.91048	5.7023e-14	DOWN		b0824	-1.9311	0.00121207	DOWN		b0678	-1.78033	6.69022e-10	DOWN		b0710	-1.45948	2.75617e-10	DOWN
b0734	-1.73251	2.22804e-09	DOWN		b0622	-1.17208	0.000818928	DOWN		b0825	-1.52027	9.3405e-05	DOWN		b0679	-1.46753	3.89095e-08	DOWN		b0711	-1.34167	4.49297e-09	DOWN
b4515	-1.68254	5.76192e-06	DOWN		b0631	-2.19993	2.1961e-10	DOWN		b0829	-1.56144	1.35022e-08	DOWN		b0707	-1.06091	0.00181984	DOWN		b0712	-1.35651	1.40498e-14	DOWN
b0735	-1.48458	4.1181e-08	DOWN		b0632	-1.43535	7.85078e-18	DOWN		b0830	-1.91924	3.05183e-10	DOWN		b0710	-1.73755	3.35053e-11	DOWN		b0715	-3.43655	1.7869e-11	DOWN
b0753	-1.45678	0.00217703	DOWN		b0643	-2.51293	1.9465e-10	DOWN		b0831	-1.67099	1.60246e-07	DOWN		b0711	-1.79896	1.05294e-11	DOWN		b0726	-1.39673	0.000227589	DOWN
b0754	-1.37342	5.52336e-14	DOWN		b0651	-4.04083	1.82377e-25	DOWN		b0832	-1.40451	5.11471e-05	DOWN		b0712	-1.54175	6.11647e-14	DOWN		b0727	-1.88531	1.4628e-07	DOWN
b0755	-1.67769	2.42814e-11	DOWN		b0655	-1.24016	5.50519e-11	DOWN		b0836	-2.21662	0.000176067	DOWN		b0713	-1.03827	1.08697e-07	DOWN		b0728	-1.98052	3.22331e-07	DOWN
b0756	-1.47409	4.48123e-11	DOWN		b0658	-1.07555	2.5215e-12	DOWN		b0837	-1.32351	0.000608008	DOWN		b0715	-1.47905	0.000537208	DOWN		b0729	-2.21904	1.12074e-08	DOWN
b0757	-1.91395	3.82439e-11	DOWN		b0659	-1.46742	8.03399e-13	DOWN		b0838	-1.17205	4.91401e-08	DOWN		b0720	-1.71124	4.0903e-05	DOWN		b0733	-1.64495	4.29465e-11	DOWN
b0758	-2.02006	8.06234e-12	DOWN		b0660	-1.82188	2.55058e-16	DOWN		b0848	-1.15499	0.000683734	DOWN		b0726	-1.26298	0.00317593	DOWN		b0734	-1.41674	2.36814e-08	DOWN
b0759	-2.34194	1.13602e-15	DOWN		b0662	-1.91587	3.34033e-18	DOWN		b0860	-1.74905	7.96696e-09	DOWN		b0727	-1.84634	5.33751e-06	DOWN		b4515	-2.1041	8.41852e-09	DOWN
b0763	-1.74179	7.26196e-07	DOWN		b0674	-3.24489	9.76108e-34	DOWN		b0861	-1.13476	3.50798e-09	DOWN		b0728	-2.13724	1.62477e-06	DOWN		b0735	-1.01274	2.77648e-05	DOWN
b0764	-1.47157	4.79418e-07	DOWN		b0676	-1.11448	4.1495e-11	DOWN		b0862	-1.5429	2.01636e-09	DOWN		b0729	-2.40727	7.28895e-08	DOWN		b0753	-2.39971	5.30324e-06	DOWN
b0765	-1.09347	7.58294e-06	DOWN		b0677	-1.41898	3.13023e-12	DOWN		b0863	-2.48186	4.33293e-13	DOWN		b4515	-1.39327	0.000129474	DOWN		b0754	-1.31435	1.02376e-15	DOWN
b0767	-2.23632	6.58086e-26	DOWN		b0678	-2.73232	3.36081e-20	DOWN		b0864	-1.48862	4.92936e-09	DOWN		b0752	-1.12768	8.82405e-07	DOWN		b0755	-2.79462	3.53888e-27	DOWN
b0773	-2.27281	1.89542e-17	DOWN		b0679	-1.72909	4.02393e-11	DOWN		b0865	-2.62365	1.80012e-11	DOWN		b0753	-1.23154	0.0092206	DOWN		b0756	-2.0507	3.61408e-22	DOWN
b0775	-2.21745	0.000296952	DOWN		b0688	-1.15986	4.77354e-19	DOWN		b0871	-1.80862	2.13306e-10	DOWN		b0754	-1.29961	1.84641e-12	DOWN		b0757	-3.17701	2.8244e-29	DOWN
b0776	-2.04508	0.000880298	DOWN		b0707	-3.30234	4.04763e-21	DOWN		b0872	-2.53527	4.2935e-05	DOWN		b0755	-2.40659	5.71181e-19	DOWN		b0758	-3.40249	2.07724e-32	DOWN
b0778	-1.50467	0.00925284	DOWN		b0708	-1.77055	2.34635e-18	DOWN		b0873	-1.54021	0.000544877	DOWN		b0756	-1.85355	1.29055e-15	DOWN		b0759	-3.6801	4.57022e-37	DOWN
b0783	-1.19642	0.000529696	DOWN		b0710	-1.81633	1.01195e-13	DOWN		b0880	-1.85687	2.60023e-05	DOWN		b0757	-2.39914	3.48658e-16	DOWN		b0767	-1.97056	2.42139e-24	DOWN
b0786	-1.00248	9.14927e-07	DOWN		b0711	-1.72128	1.87093e-13	DOWN		b0881	-1.20987	0.000529719	DOWN		b0758	-2.51129	1.50906e-17	DOWN		b0773	-2.15275	2.39454e-12	DOWN
b0789	-1.79899	3.03179e-07	DOWN		b0712	-1.63438	5.56178e-18	DOWN		b0882	-1.84889	1.62612e-12	DOWN		b0759	-2.56413	1.29576e-18	DOWN		b0775	-2.18021	0.00543904	DOWN
b0790	-1.69928	1.13037e-08	DOWN		b0713	-1.255	3.141e-12	DOWN		b0894	-2.33359	3.20189e-05	DOWN		b0767	-1.45009	2.44615e-13	DOWN		b0776	-2.07327	0.00796032	DOWN
b0792	-1.97373	1.39059e-15	DOWN		b0715	-1.47984	0.000269469	DOWN		b0895	-1.97859	0.000812732	DOWN		b0773	-2.4102	1.15322e-11	DOWN		b0781	-1.56733	2.49191e-09	DOWN
b0793	-1.69493	3.4565e-14	DOWN		b0720	-1.53167	0.000102232	DOWN		b0896	-1.91569	0.00107415	DOWN		b0775	-3.37187	0.000784913	DOWN		b0782	-2.7891	6.10424e-13	DOWN
b0794	-1.44663	1.97997e-11	DOWN		b0726	-1.19378	0.00415547	DOWN		b0897	-3.20551	3.94235e-10	DOWN		b0776	-2.59511	0.00472505	DOWN		b0783	-2.6377	1.7265e-11	DOWN
b0795	-1.48782	1.90343e-10	DOWN		b0727	-1.04295	0.00931142	DOWN		b0903	-2.0944	1.73011e-08	DOWN		b0777	-2.45093	0.00454827	DOWN		b0784	-2.52304	1.82954e-07	DOWN
b0808	-1.22608	2.9159e-08	DOWN		b0733	-1.33534	1.46934e-06	DOWN		b0904	-1.28989	0.000472467	DOWN		b0778	-2.79543	0.00247963	DOWN		b0785	-2.32088	6.73972e-08	DOWN
b0809	-2.11732	2.92775e-14	DOWN		b0734	-1.47403	2.75e-07	DOWN		b0906	-1.01337	0.00745497	DOWN		b0781	-1.21967	3.02484e-05	DOWN		b0786	-1.01389	2.83779e-08	DOWN
b0810	-2.11256	2.90882e-13	DOWN		b4515	-1.74477	2.64414e-06	DOWN		b0919	-2.44373	8.14235e-07	DOWN		b0782	-2.64512	2.82504e-10	DOWN		b0789	-1.19338	0.00169739	DOWN
b0811	-2.68913	9.14998e-19	DOWN		b0735	-1.17386	4.71273e-06	DOWN		b0925	-1.83324	4.47537e-14	DOWN		b0783	-2.3788	1.35322e-08	DOWN		b0790	-1.36323	0.000125294	DOWN
b0812	-3.56127	3.59326e-21	DOWN		b0753	-1.22517	0.00373328	DOWN		b0953	-3.46138	2.16571e-09	DOWN		b0784	-1.91186	3.94283e-05	DOWN		b0791	-1.56794	1.25573e-09	DOWN
b0823	-3.65743	9.25284e-19	DOWN		b0754	-2.14381	1.15723e-26	DOWN		b0963	-2.00089	1.72941e-10	DOWN		b0785	-2.15416	1.06566e-06	DOWN		b0792	-2.34812	1.59217e-18	DOWN
b0824	-2.42676	4.25463e-09	DOWN		b0755	-1.69887	1.11002e-11	DOWN		b0965	-1.09425	0.00205175	DOWN		b0789	-1.69657	0.000496844	DOWN		b0793	-1.77352	1.24965e-15	DOWN
b0825	-2.52602	3.39915e-12	DOWN		b0756	-1.75081	6.30973e-15	DOWN		b0999	-1.2706	1.54158e-05	DOWN		b0790	-1.70623	4.8164e-05	DOWN		b0794	-1.70085	1.6741e-17	DOWN
b0828	-1.01632	5.11578e-05	DOWN		b0757	-2.29931	2.98798e-15	DOWN		b1000	-1.23098	3.00407e-07	DOWN		b0791	-1.32478	1.56877e-06	DOWN		b0795	-1.86577	2.99689e-17	DOWN
b0829	-1.34505	2.78959e-08	DOWN		b0758	-2.8233	1.44375e-20	DOWN		b1002	-4.11965	3.58126e-14	DOWN		b0792	-2.49951	1.99923e-16	DOWN		b0798	-1.25123	0.000215552	DOWN
b0830	-2.10536	3.75751e-14	DOWN		b0759	-3.27867	1.61123e-26	DOWN		b1003	-3.29978	1.67652e-08	DOWN		b0793	-2.09273	8.0523e-16	DOWN		b0803	-1.83601	0.00229422	DOWN
b0831	-1.41899	1.82299e-08	DOWN		b0763	-2.58273	1.58553e-12	DOWN		b1004	-3.85566	7.98843e-11	DOWN		b0794	-1.91914	1.41285e-16	DOWN		b0809	-2.80917	1.76059e-23	DOWN
b0832	-1.51203	3.48247e-09	DOWN		b0764	-2.20812	1.03758e-12	DOWN		b4518	-2.43049	1.23101e-06	DOWN		b0795	-1.88424	5.24207e-14	DOWN		b0810	-2.88509	1.70092e-21	DOWN
b0836	-2.26736	1.54873e-05	DOWN		b0765	-1.72107	2.74914e-11	DOWN		b1020	-1.82537	0.00307807	DOWN		b0805	-2.27749	0.00819122	DOWN		b0811	-3.71239	1.2755e-33	DOWN
b0838	-1.42443	7.76045e-13	DOWN		b0767	-2.9011	1.20957e-36	DOWN		b1051	-1.1137	0.00328258	DOWN		b0810	-1.15112	3.49637e-05	DOWN		b0812	-4.38653	2.62819e-29	DOWN
b0839	-1.34594	1.06447e-13	DOWN		b0773	-3.21144	5.15885e-25	DOWN		b1056	-1.31208	0.000359881	DOWN		b0811	-2.18773	1.36908e-13	DOWN		b0823	-2.36271	1.58354e-07	DOWN
b0860	-2.02284	2.36588e-13	DOWN		b0774	-2.25668	2.56062e-05	DOWN		b1064	-2.6039	2.12882e-14	DOWN		b0812	-3.86317	1.25015e-22	DOWN		b0824	-2.70351	1.55006e-05	DOWN
b0861	-1.58754	8.57986e-19	DOWN		b0775	-3.66843	1.93421e-06	DOWN		b1066	-1.06754	3.82923e-06	DOWN		b0823	-2.15821	1.03682e-05	DOWN		b0825	-3.16206	9.3875e-10	DOWN
b0862	-1.81675	5.6955e-16	DOWN		b0776	-3.69681	3.32428e-06	DOWN		b1067	-1.23172	2.99975e-08	DOWN		b0824	-2.84296	3.9699e-05	DOWN		b0830	-1.45851	1.30093e-09	DOWN
b0863	-2.54444	1.04905e-16	DOWN		b0777	-3.38654	5.79626e-06	DOWN		b1068	-1.16987	9.69811e-08	DOWN		b0825	-2.09726	2.2131e-06	DOWN		b0831	-1.08913	7.63903e-06	DOWN
b0864	-1.6355	3.47852e-13	DOWN		b0778	-2.55271	0.000112247	DOWN		b1076	-1.0299	0.00174642	DOWN		b0828	-1.03101	7.22315e-05	DOWN		b0832	-1.0282	5.90165e-05	DOWN
b0865	-2.63398	2.00873e-14	DOWN		b0789	-1.17421	0.000212875	DOWN		b1077	-1.07132	0.00299577	DOWN		b0829	-1.17054	2.31645e-06	DOWN		b0836	-4.28736	5.4711e-10	DOWN
b0869	-1.07235	5.23514e-14	DOWN		b0790	-1.80984	2.68715e-09	DOWN		b1078	-1.27681	0.00011418	DOWN		b0830	-1.72357	9.61375e-10	DOWN		b0837	-2.36527	3.48107e-09	DOWN
b0870	-1.40139	5.60795e-21	DOWN		b0791	-1.40395	1.94027e-08	DOWN		b1079	-1.03134	0.00203192	DOWN		b0831	-1.15462	2.45168e-05	DOWN		b0838	-1.23209	1.98261e-11	DOWN
b0871	-2.83307	9.03097e-22	DOWN		b0792	-2.82178	5.82701e-24	DOWN		b1081	-1.05353	0.00131995	DOWN		b0832	-1.11426	0.000220178	DOWN		b0839	-1.0195	4.52262e-10	DOWN
b0872	-1.94194	8.07427e-07	DOWN		b0793	-2.26534	3.00571e-21	DOWN		b1083	-1.25718	3.87983e-06	DOWN		b0836	-2.31197	5.78456e-05	DOWN		b0853	-1.07989	1.05076e-10	DOWN
b0873	-1.31404	6.88801e-05	DOWN		b0794	-2.06344	6.19673e-20	DOWN		b1101	-1.7216	4.72576e-11	DOWN		b0837	-1.13836	0.00143446	DOWN		b0860	-1.57527	5.73721e-08	DOWN
b0880	-1.32184	0.000855989	DOWN		b0795	-2.2583	8.2403e-20	DOWN		b1108	-1.0032	7.76154e-06	DOWN		b0848	-1.08631	0.000488154	DOWN		b0861	-2.04449	1.26467e-24	DOWN
b0881	-1.17546	0.0019867	DOWN		b0798	-1.12086	0.000135428	DOWN		b1113	-1.03624	0.000529719	DOWN		b0861	-1.04814	5.59978e-09	DOWN		b0862	-2.75963	5.81127e-24	DOWN
b0882	-2.03063	2.3691e-16	DOWN		b0800	-1.03543	6.70938e-10	DOWN		b1127	-2.34771	7.34778e-13	DOWN		b0862	-1.76236	1.02453e-11	DOWN		b0863	-3.85671	2.14663e-24	DOWN
b0886	-1.17596	2.25934e-10	DOWN		b0809	-1.62363	4.15316e-10	DOWN		b1143	-1.22209	0.000120461	DOWN		b0863	-2.53412	9.19212e-14	DOWN		b0864	-1.9883	1.15179e-15	DOWN
b0893	-1.28153	3.0247e-13	DOWN		b0810	-1.36827	2.44378e-07	DOWN		b1178	-2.62419	7.40644e-06	DOWN		b0865	-2.39784	1.01308e-09	DOWN		b0865	-3.57318	2.04857e-15	DOWN
b0894	-1.88038	0.000282078	DOWN		b0811	-2.28096	6.00124e-15	DOWN		b1182	-2.25082	2.67535e-05	DOWN		b0870	-1.09471	1.54952e-13	DOWN		b0866	-1.25965	1.16594e-07	DOWN
b0895	-2.01067	4.65663e-05	DOWN		b0812	-3.05164	2.07587e-17	DOWN		b1188	-3.95136	9.73889e-13	DOWN		b0871	-2.87474	1.3163e-16	DOWN		b0870	-1.17826	8.85469e-19	DOWN
b0896	-1.99567	0.00010491	DOWN		b0823	-4.09829	5.49681e-21	DOWN		b1197	-2.91865	2.0007e-13	DOWN		b0872	-2.6653	2.35186e-06	DOWN		b0871	-3.54409	1.15359e-23	DOWN
b0897	-4.39509	3.38579e-17	DOWN		b0824	-3.48224	1.00976e-12	DOWN		b1198	-2.5924	2.83595e-12	DOWN		b0873	-2.38177	1.05427e-05	DOWN		b0872	-3.46599	6.95891e-09	DOWN
b0903	-2.54665	3.68634e-13	DOWN		b0825	-3.37447	8.8877e-16	DOWN		b1199	-2.83486	5.15164e-11	DOWN		b0880	-2.57577	8.65261e-09	DOWN		b0873	-1.51528	0.000138572	DOWN
b0907	-1.07811	1.3866e-10	DOWN		b0830	-1.15648	2.81349e-06	DOWN		b1200	-3.17825	3.23547e-13	DOWN		b0881	-1.82425	2.24002e-06	DOWN		b0880	-3.00889	3.93785e-12	DOWN
b0908	-1.26637	9.22073e-12	DOWN		b0836	-2.43354	1.92216e-06	DOWN		b1205	-2.25617	3.65998e-05	DOWN		b0882	-2.06578	6.95887e-17	DOWN		b0881	-1.58978	1.35451e-05	DOWN
b0919	-2.14745	1.38671e-06	DOWN		b0838	-1.56708	4.4252e-15	DOWN		b4419	-3.02501	0.000128467	DOWN		b0893	-1.89207	2.30238e-23	DOWN		b0882	-2.16054	7.1345e-22	DOWN
b0925	-1.98545	4.20918e-18	DOWN		b0839	-2.01116	1.12436e-23	DOWN		b1223	-2.26014	0.00576147	DOWN		b0894	-1.92313	0.000192543	DOWN		b0893	-2.39728	4.73644e-38	DOWN
b0928	-1.62408	1.02455e-20	DOWN		b0848	-1.08074	7.41997e-05	DOWN		b1224	-3.37615	9.10629e-08	DOWN		b0895	-1.52807	0.00232585	DOWN		b0894	-4.37628	5.9209e-18	DOWN
b0932	-1.90264	2.69544e-21	DOWN		b0860	-1.84407	1.72295e-12	DOWN		b1225	-3.28643	1.40315e-06	DOWN		b0896	-1.51574	0.00369858	DOWN		b0895	-3.9828	1.53463e-12	DOWN
b0953	-2.75414	0.000108291	DOWN		b0861	-1.98059	1.93357e-24	DOWN		b1226	-2.61929	0.000125657	DOWN		b0897	-3.53473	4.6411e-07	DOWN		b0896	-3.56035	1.49375e-11	DOWN
b0963	-2.28969	1.04797e-14	DOWN		b0862	-2.59787	3.11397e-24	DOWN		b1227	-2.82648	0.000103919	DOWN		b0902	-1.7996	5.48167e-15	DOWN		b0897	-3.62934	2.25172e-09	DOWN
b0965	-1.32085	0.00025475	DOWN		b0863	-3.20818	2.89898e-22	DOWN		b1241	-1.50947	4.60143e-05	DOWN		b0903	-3.1057	1.39693e-18	DOWN		b0902	-2.12544	2.89482e-22	DOWN
b0966	-1.02031	0.00020853	DOWN		b0864	-1.70599	2.26201e-14	DOWN		b1251	-2.01218	1.44754e-06	DOWN		b0906	-1.2579	0.000615403	DOWN		b0903	-2.893	5.84576e-20	DOWN
b0970	-1.12215	5.22435e-10	DOWN		b0865	-3.53118	3.63156e-19	DOWN		b1270	-1.25661	5.77722e-08	DOWN		b0919	-2.80094	2.76833e-09	DOWN		b0904	-2.2976	5.62445e-13	DOWN
b0972	-2.04544	0.000343201	DOWN		b0869	-1.36891	2.78009e-20	DOWN		b1271	-1.13177	7.58341e-08	DOWN		b0928	-1.46214	2.03605e-17	DOWN		b0917	-1.46485	8.66702e-05	DOWN
b0973	-2.12556	1.08741e-05	DOWN		b0870	-1.73068	1.33745e-28	DOWN		b1304	-1.55555	7.8645e-05	DOWN		b0932	-1.44876	2.77273e-14	DOWN		b0919	-3.92708	1.41871e-16	DOWN
b0997	-1.23128	0.000423354	DOWN		b0871	-3.54026	2.12348e-28	DOWN		b1308	-2.1935	4.48014e-09	DOWN		b0947	-1.04375	3.18143e-10	DOWN		b0925	-1.13005	2.17806e-09	DOWN
b0999	-1.5828	2.31575e-10	DOWN		b0872	-3.53182	1.98765e-13	DOWN		b1321	-2.19819	1.25786e-09	DOWN		b0953	-4.05594	5.6043e-11	DOWN		b0932	-1.51276	5.11748e-19	DOWN
b1000	-1.5887	2.37564e-12	DOWN		b0873	-1.83272	1.86931e-07	DOWN		b1322	-2.0846	7.58341e-08	DOWN		b0963	-3.09931	6.70203e-20	DOWN		b0953	-4.92483	1.6802e-14	DOWN
b1002	-4.09473	2.43346e-17	DOWN		b0880	-1.54018	8.27184e-05	DOWN		b1333	-2.78407	7.349e-14	DOWN		b0965	-1.67961	3.67257e-06	DOWN		b0963	-3.64687	9.04605e-27	DOWN
b1003	-3.53485	2.80177e-10	DOWN		b0881	-1.02323	0.00413721	DOWN		b1341	-1.46946	3.49711e-06	DOWN		b0966	-1.11355	0.000111009	DOWN		b0965	-1.77764	3.60623e-07	DOWN
b1004	-4.20276	3.82142e-15	DOWN		b0882	-2.32635	2.03593e-20	DOWN		b1376	-2.95107	1.40419e-07	DOWN		b0970	-1.27076	5.76965e-12	DOWN		b0968	-1.35439	0.000114713	DOWN
b4518	-1.77882	9.63137e-05	DOWN		b0886	-1.22547	1.32087e-11	DOWN		b1380	-2.42268	7.76354e-08	DOWN		b1002	-2.97673	8.92025e-10	DOWN		b0970	-1.30796	1.47502e-15	DOWN
b1045	-1.3207	9.99459e-09	DOWN		b0893	-1.64979	7.18414e-20	DOWN		b1406	-1.65681	7.80213e-05	DOWN		b1003	-4.47649	1.77577e-11	DOWN		b0992	-1.4613	0.000166021	DOWN
b1048	-1.25085	8.96948e-16	DOWN		b0894	-1.97733	9.31865e-05	DOWN		b1468	-1.67105	2.62206e-05	DOWN		b1004	-4.32694	1.19519e-12	DOWN		b1002	-3.38379	5.21143e-13	DOWN
b1051	-1.01585	0.00495785	DOWN		b0895	-2.31318	1.29422e-06	DOWN		b1480	-3.26124	1.8655e-08	DOWN		b1014	-1.40207	0.00999688	DOWN		b1003	-5.03811	1.44233e-13	DOWN
b1056	-1.85341	2.49129e-07	DOWN		b0896	-2.44973	1.11352e-06	DOWN		b1482	-3.01001	1.01661e-13	DOWN		b1045	-1.95868	1.47126e-10	DOWN		b1004	-5.25548	1.26658e-17	DOWN
b1059	-1.40028	5.83583e-13	DOWN		b0897	-4.18471	1.00051e-16	DOWN		b1489	-1.06899	0.00476575	DOWN		b1046	-1.008	9.68756e-08	DOWN		b1045	-1.34002	1.09849e-07	DOWN
b1064	-3.01463	2.14278e-20	DOWN		b0902	-1.10148	3.00423e-08	DOWN		b1490	-1.36223	0.000455504	DOWN		b1051	-1.72449	7.00001e-05	DOWN		b1051	-1.59883	8.2893e-05	DOWN
b1066	-1.29724	9.89491e-10	DOWN		b0903	-3.0799	4.34006e-18	DOWN		b1492	-2.64182	7.04944e-07	DOWN		b1064	-2.66156	4.30974e-15	DOWN		b1056	-1.04537	0.00139392	DOWN
b1067	-1.25657	2.42372e-10	DOWN		b0907	-1.58986	1.61769e-19	DOWN		b1493	-3.63046	1.03981e-11	DOWN		b1066	-1.47697	3.12325e-10	DOWN		b1064	-2.80686	1.09939e-18	DOWN
b1068	-1.31807	2.04465e-11	DOWN		b0908	-1.15595	1.39856e-10	DOWN		b1498	-2.79556	6.55705e-07	DOWN		b1067	-1.75006	1.32761e-14	DOWN		b1066	-1.96202	4.82193e-17	DOWN
b1073	-1.18954	0.000439124	DOWN		b0919	-3.41565	1.85406e-13	DOWN		b1511	-1.36214	2.2804e-05	DOWN		b1068	-1.34389	1.03556e-10	DOWN		b1067	-2.09268	1.7235e-21	DOWN
b1075	-1.03237	0.000614998	DOWN		b0925	-1.87676	1.38945e-17	DOWN		b1512	-1.03146	0.000741673	DOWN		b1070	-1.24301	8.99352e-05	DOWN		b1068	-1.86206	3.24917e-20	DOWN
b1076	-1.70205	2.21397e-08	DOWN		b0926	-1.00535	9.20198e-08	DOWN		b1513	-2.43165	0.000124851	DOWN		b1071	-1.33969	2.49143e-05	DOWN		b1070	-2.74948	7.91884e-15	DOWN
b1077	-1.80959	5.9707e-08	DOWN		b0927	-1.09055	5.76197e-11	DOWN		b1515	-1.96127	0.00206095	DOWN		b1072	-1.46003	3.13895e-06	DOWN		b1071	-2.12737	3.89372e-12	DOWN
b1078	-1.85254	2.6481e-09	DOWN		b0928	-2.02483	7.34407e-29	DOWN		b1516	-2.57311	3.51775e-05	DOWN		b1073	-1.42214	1.54924e-05	DOWN		b1072	-2.33283	3.43667e-15	DOWN
b1079	-1.66057	1.27807e-07	DOWN		b0932	-2.10017	2.86455e-25	DOWN		b1517	-3.35603	5.04177e-07	DOWN		b1074	-1.47593	1.65159e-06	DOWN		b1073	-2.94676	1.55033e-20	DOWN
b1080	-1.43836	2.39642e-06	DOWN		b0947	-1.40816	4.95796e-18	DOWN		b1518	-2.78114	9.36814e-05	DOWN		b1075	-1.64434	1.81641e-08	DOWN		b1074	-2.29018	1.26061e-15	DOWN
b1081	-1.31919	1.55516e-05	DOWN		b0953	-4.17661	1.00197e-06	DOWN		b1519	-1.61625	1.19855e-07	DOWN		b1076	-2.08089	2.95322e-12	DOWN		b1075	-2.24824	8.30272e-17	DOWN
b1082	-1.08685	6.27795e-05	DOWN		b0963	-3.43034	1.7231e-25	DOWN		b1525	-1.55014	2.64323e-07	DOWN		b1077	-1.99803	1.38443e-09	DOWN		b1076	-3.03767	2.60948e-26	DOWN
b1083	-1.46531	9.80382e-09	DOWN		b0965	-1.27195	0.000193848	DOWN		b1538	-1.06544	1.80801e-08	DOWN		b1078	-1.96783	1.11811e-10	DOWN		b1077	-3.16774	1.90477e-23	DOWN
b1101	-1.70367	5.62219e-12	DOWN		b0970	-1.11909	4.62017e-10	DOWN		b1539	-1.0743	1.79637e-06	DOWN		b1079	-1.54389	1.01084e-06	DOWN		b1078	-3.39021	7.17912e-29	DOWN
b1113	-2.04425	1.92895e-12	DOWN		b0972	-2.03842	0.000400831	DOWN		b1586	-1.517	0.000370653	DOWN		b1080	-1.73053	2.31676e-08	DOWN		b1079	-3.0729	1.10565e-21	DOWN
b1114	-1.73971	5.45963e-16	DOWN		b0973	-2.23576	7.37551e-06	DOWN		b1587	-2.55629	0.00135304	DOWN		b1081	-2.10434	3.13762e-10	DOWN		b1080	-2.87787	3.19504e-21	DOWN
b1127	-2.04514	1.91651e-12	DOWN		b0992	-1.14382	0.000809102	DOWN		b1588	-2.95487	0.000139054	DOWN		b1082	-1.94722	2.9074e-11	DOWN		b1081	-2.93114	5.11748e-19	DOWN
b1136	-1.43211	4.56113e-08	DOWN		b0999	-1.61425	1.65348e-10	DOWN		b1589	-2.82926	0.00247317	DOWN		b1083	-2.25698	1.20438e-14	DOWN		b1082	-2.84886	2.67937e-22	DOWN
b1143	-1.99832	1.02929e-08	DOWN		b1002	-4.50446	3.96292e-19	DOWN		b1590	-2.26209	0.00313627	DOWN		b1101	-2.04595	1.89049e-16	DOWN		b1083	-3.2836	1.42437e-26	DOWN
b1174	-1.00621	2.80322e-05	DOWN		b1003	-4.4723	1.20563e-12	DOWN		b1593	-1.36269	0.00121207	DOWN		b1108	-1.34428	6.84623e-10	DOWN		b1101	-2.94037	6.31061e-33	DOWN
b1178	-2.11165	4.92756e-05	DOWN		b1004	-4.87117	2.04934e-18	DOWN		b1594	-1.26832	3.35505e-05	DOWN		b1113	-2.17344	4.48221e-10	DOWN		b1108	-2.43749	3.75808e-25	DOWN
b1182	-2.66311	2.35427e-07	DOWN		b4518	-1.7104	0.000217116	DOWN		b1619	-1.69925	4.36325e-07	DOWN		b1114	-1.93142	9.334e-18	DOWN		b1113	-2.34255	2.19785e-12	DOWN
b1188	-4.36439	4.35405e-17	DOWN		b1045	-1.73781	2.17419e-12	DOWN		b1640	-1.23945	1.80624e-09	DOWN		b1127	-2.88311	1.31022e-18	DOWN		b1114	-1.87248	7.51819e-21	DOWN
b1197	-2.85678	2.36476e-18	DOWN		b1046	-1.25522	5.63893e-13	DOWN		b1646	-1.83751	1.09101e-11	DOWN		b1136	-2.17862	2.79579e-15	DOWN		b1120	-1.15876	7.36162e-08	DOWN
b1198	-2.9945	2.47597e-17	DOWN		b1056	-1.47942	5.54913e-06	DOWN		b1647	-1.49373	2.00942e-09	DOWN		b1143	-1.84293	4.16157e-07	DOWN		b1123	-1.01318	3.4426e-07	DOWN
b1199	-2.67827	1.83356e-12	DOWN		b1059	-1.50545	6.0778e-15	DOWN		b1655	-1.14152	0.000110877	DOWN		b1178	-3.47348	1.07548e-06	DOWN		b1127	-3.78788	5.21906e-29	DOWN
b1200	-2.6283	4.92517e-12	DOWN		b1064	-2.98579	6.58938e-21	DOWN		b1669	-2.20793	0.00427522	DOWN		b1188	-4.0142	1.4487e-10	DOWN		b1136	-1.33078	1.91473e-08	DOWN
b1205	-1.30386	0.00447096	DOWN		b1066	-1.48775	3.10975e-12	DOWN		b1670	-2.23656	0.00741864	DOWN		b1197	-2.0173	5.25655e-09	DOWN		b1143	-2.29086	1.17369e-09	DOWN
b1223	-1.90396	0.0022919	DOWN		b1067	-1.68894	7.25935e-16	DOWN		b1673	-2.95337	0.00182234	DOWN		b1198	-2.90954	2.64653e-16	DOWN		b1174	-1.23826	3.4214e-08	DOWN
b1224	-2.81429	1.7439e-06	DOWN		b1068	-1.40466	4.31037e-13	DOWN		b1674	-2.54884	0.00339734	DOWN		b1199	-3.33114	3.20393e-15	DOWN		b1175	-1.03849	2.34505e-12	DOWN
b1225	-3.29196	1.19851e-08	DOWN		b1073	-1.50997	5.55866e-06	DOWN		b1678	-2.54301	3.26465e-10	DOWN		b1200	-3.12263	9.21633e-15	DOWN		b1178	-2.71388	1.49137e-06	DOWN
b1226	-3.65895	6.51847e-11	DOWN		b1074	-1.48581	9.381e-07	DOWN		b1679	-1.53289	0.00539314	DOWN		b1205	-2.17956	1.43096e-05	DOWN		b1187	-1.35823	7.40024e-17	DOWN
b1227	-4.32598	8.63568e-13	DOWN		b1075	-1.77106	2.33831e-09	DOWN		b1680	-1.70137	0.00203373	DOWN		b1219	-1.5021	8.85505e-05	DOWN		b1188	-4.58565	1.78904e-13	DOWN
b1241	-2.26249	8.77064e-11	DOWN		b1076	-2.29003	7.40055e-14	DOWN		b1681	-1.56743	0.00656479	DOWN		b1224	-2.20329	0.000250404	DOWN		b1197	-2.79489	1.57948e-14	DOWN
b1244	-1.09194	7.66413e-07	DOWN		b1077	-2.51881	6.82074e-14	DOWN		b1682	-1.88202	0.00127708	DOWN		b1234	-1.21323	2.83588e-07	DOWN		b1198	-3.64477	8.70033e-27	DOWN
b1246	-1.01052	8.38766e-07	DOWN		b1078	-2.67786	2.88034e-17	DOWN		b1683	-1.9761	0.000147993	DOWN		b1241	-2.79327	1.20365e-15	DOWN		b1199	-4.21124	1.1128e-23	DOWN
b1251	-1.78374	5.471e-06	DOWN		b1079	-2.42501	3.65598e-14	DOWN		b1684	-1.67269	0.00345315	DOWN		b1247	-1.08667	1.80926e-07	DOWN		b1200	-4.19113	1.03772e-24	DOWN
b1260	-1.34907	5.69933e-09	DOWN		b1080	-2.23769	4.03752e-13	DOWN		b1693	-1.04468	3.99056e-05	DOWN		b1251	-2.39962	3.24722e-08	DOWN		b1205	-3.9169	5.50188e-12	DOWN
b1261	-1.07498	1.02534e-06	DOWN		b1081	-2.03426	4.15675e-11	DOWN		b1702	-1.05312	0.000476352	DOWN		b1260	-1.05662	1.87155e-05	DOWN		b1219	-1.75772	1.72464e-06	DOWN
b1263	-2.23288	3.32213e-07	DOWN		b1082	-1.96205	1.3818e-12	DOWN		b1703	-1.06814	0.00022996	DOWN		b1270	-1.51787	9.08928e-11	DOWN		b1234	-1.43856	3.21465e-11	DOWN
b1264	-2.76709	2.86901e-07	DOWN		b1083	-2.4377	1.31474e-18	DOWN		b1724	-1.02747	0.00736441	DOWN		b1271	-1.82495	1.10018e-14	DOWN		b1241	-2.79886	7.2646e-19	DOWN
b1270	-1.4972	1.33135e-13	DOWN		b1101	-2.65226	2.45953e-24	DOWN		b1725	-2.08587	1.0964e-06	DOWN		b1273	-1.26945	1.31756e-07	DOWN		b1251	-3.00549	7.631e-12	DOWN
b1271	-1.27771	3.77593e-11	DOWN		b1113	-3.21842	6.16446e-21	DOWN		b1732	-1.96566	8.94974e-07	DOWN		b1276	-1.17048	2.38981e-05	DOWN		b1256	-3.29541	5.87107e-13	DOWN
b1304	-1.3497	0.000194774	DOWN		b1114	-2.06659	3.12915e-21	DOWN		b1739	-2.7716	2.70692e-10	DOWN		b1288	-1.21581	2.02594e-12	DOWN		b1270	-1.76604	2.31086e-15	DOWN
b1308	-1.50232	9.54998e-06	DOWN		b1127	-3.12114	7.33711e-23	DOWN		b1740	-1.74696	1.7213e-17	DOWN		b1290	-1.28265	6.15969e-08	DOWN		b1271	-1.65656	2.13476e-15	DOWN
b1321	-2.61049	2.56865e-15	DOWN		b1136	-1.92066	3.48518e-13	DOWN		b1743	-1.44699	0.00415573	DOWN		b1291	-1.21229	1.31364e-08	DOWN		b1273	-1.10626	6.53765e-07	DOWN
b1322	-2.48145	2.58232e-13	DOWN		b1138	-1.11918	0.0085467	DOWN		b1747	-1.82728	0.000788093	DOWN		b1304	-1.00184	0.00690167	DOWN		b1277	-1.25269	2.2394e-10	DOWN
b1324	-1.1579	3.60481e-08	DOWN		b1139	-1.59206	4.28324e-08	DOWN		b1748	-1.2693	0.00372736	DOWN		b1308	-2.11368	3.02367e-08	DOWN		b1308	-2.11419	1.35968e-09	DOWN
b1326	-1.08644	2.58798e-10	DOWN		b1143	-1.67052	5.83628e-08	DOWN		b1757	-1.16849	0.00152347	DOWN		b1313	-1.43999	0.000948726	DOWN		b1313	-1.16467	0.00364081	DOWN
b1333	-3.12857	6.54191e-19	DOWN		b1174	-1.29572	9.46822e-08	DOWN		b1779	-1.99387	6.6511e-10	DOWN		b1314	-1.91982	0.0013295	DOWN		b1321	-3.81236	2.19912e-19	DOWN
b1341	-2.07091	5.07622e-12	DOWN		b1175	-1.21211	2.93928e-13	DOWN		b1780	-2.30926	4.05484e-12	DOWN		b1315	-1.38794	0.00653098	DOWN		b1322	-3.07021	2.3522e-14	DOWN
b1376	-2.14277	8.83398e-06	DOWN		b1178	-1.45555	0.00151958	DOWN		b1783	-4.22174	3.50051e-16	DOWN		b1316	-1.63973	0.00416353	DOWN		b1323	-1.02795	7.99965e-13	DOWN
b1378	-1.64804	1.05203e-08	DOWN		b1182	-1.64185	9.04471e-05	DOWN		b1784	-4.57027	4.16228e-11	DOWN		b1321	-3.71943	2.98429e-17	DOWN		b1324	-1.3773	5.07337e-13	DOWN
b1380	-1.36492	3.17379e-05	DOWN		b1188	-4.37463	5.43821e-18	DOWN		b1785	-2.02869	0.000254688	DOWN		b1322	-3.76229	4.54256e-14	DOWN		b1326	-1.02273	6.37003e-09	DOWN
b1406	-1.35852	4.72827e-06	DOWN		b1197	-2.44716	1.90567e-16	DOWN		b1792	-1.79375	1.01283e-06	DOWN		b1326	-1.17619	2.17025e-09	DOWN		b1333	-2.90972	2.30195e-20	DOWN
b1468	-2.71455	4.79272e-15	DOWN		b1198	-3.23326	5.30607e-20	DOWN		b1795	-1.53901	0.00283839	DOWN		b1333	-3.06104	3.97599e-18	DOWN		b1341	-2.30467	1.753e-11	DOWN
b1469	-2.0442	3.39461e-05	DOWN		b1199	-3.57654	7.73068e-19	DOWN		b1800	-3.30281	1.48501e-09	DOWN		b1339	-1.42462	0.000554494	DOWN		b1376	-4.40168	3.01316e-12	DOWN
b1480	-3.14453	3.73352e-05	DOWN		b1200	-2.97768	8.3263e-15	DOWN		b1816	-1.87903	1.03005e-16	DOWN		b1341	-1.35478	2.98653e-05	DOWN		b1378	-3.46486	2.31486e-30	DOWN
b1482	-2.35732	2.15066e-11	DOWN		b1205	-1.67269	0.000233677	DOWN		b1817	-3.29178	6.13391e-16	DOWN		b1376	-3.23225	1.67171e-08	DOWN		b4529	-1.61337	2.10952e-08	DOWN
b1492	-3.12254	2.92775e-14	DOWN		b1215	-1.13426	4.13381e-17	DOWN		b1818	-3.11494	8.49468e-16	DOWN		b1378	-2.54062	8.76599e-17	DOWN		b1380	-1.75315	7.16757e-08	DOWN
b1493	-3.35944	8.05107e-17	DOWN		b1223	-3.80326	3.04261e-09	DOWN		b1819	-3.17279	1.12111e-14	DOWN		b4529	-1.35504	1.3412e-05	DOWN		b1383	-1.11643	0.000229976	DOWN
b1497	-2.23667	0.000436872	DOWN		b1224	-3.85433	2.74045e-11	DOWN		b1820	-1.13931	0.00144322	DOWN		b1380	-1.26965	0.000470595	DOWN		b1412	-1.6139	4.79015e-09	DOWN
b1498	-3.66288	2.18513e-15	DOWN		b1225	-4.51909	1.48491e-14	DOWN		b1843	-1.03248	0.000356372	DOWN		b1480	-3.83233	5.9541e-08	DOWN		b1480	-4.3521	1.28844e-09	DOWN
b1511	-1.51134	9.62613e-09	DOWN		b1226	-4.79749	4.87795e-16	DOWN		b1846	-1.8804	2.36692e-08	DOWN		b1482	-2.26625	3.70197e-09	DOWN		b1482	-2.1992	1.62587e-10	DOWN
b1512	-1.21398	1.49423e-06	DOWN		b1227	-5.58416	9.09762e-17	DOWN		b1854	-1.05429	2.43078e-05	DOWN		b1493	-1.38021	0.0018149	DOWN		b1493	-1.96603	3.80645e-06	DOWN
b1513	-1.49266	0.00142071	DOWN		b1234	-1.18512	1.27883e-07	DOWN		b1878	-1.16419	0.000567888	DOWN		b1513	-2.36078	0.000252677	DOWN		b1513	-1.49951	0.00309707	DOWN
b1516	-3.28838	6.46808e-09	DOWN		b1241	-3.08905	2.72315e-18	DOWN		b1881	-1.3559	0.000113602	DOWN		b1516	-2.27934	0.000111947	DOWN		b1516	-3.06909	2.56259e-07	DOWN
b1517	-3.5573	2.84307e-10	DOWN		b1247	-1.16465	1.1244e-08	DOWN		b1882	-1.76639	9.79924e-05	DOWN		b1517	-2.72789	1.97403e-05	DOWN		b1517	-3.00372	6.40699e-07	DOWN
b1518	-3.36966	1.14702e-08	DOWN		b1251	-2.03159	3.1111e-07	DOWN		b1883	-1.1681	0.00229328	DOWN		b1518	-2.49219	0.00098447	DOWN		b1518	-3.16091	9.53575e-06	DOWN
b1519	-1.89913	1.76766e-13	DOWN		b1260	-1.00125	4.64356e-06	DOWN		b1884	-1.19758	0.000561231	DOWN		b1519	-1.38424	1.11106e-05	DOWN		b1519	-1.45017	3.16279e-07	DOWN
b1525	-2.28604	6.45238e-16	DOWN		b1263	-1.59244	0.000160794	DOWN		b1885	-1.5969	7.40192e-06	DOWN		b1525	-1.67596	8.80379e-08	DOWN		b1521	-1.0888	3.57443e-05	DOWN
b1538	-1.60305	1.4241e-17	DOWN		b1264	-2.66571	1.00628e-06	DOWN		b1886	-1.28064	0.000154803	DOWN		b1538	-1.76212	2.32803e-18	DOWN		b1525	-1.39396	8.02138e-07	DOWN
b1539	-1.65379	6.11408e-14	DOWN		b1270	-1.97534	3.60526e-20	DOWN		b1887	-1.41414	0.000217175	DOWN		b1539	-1.66602	1.09015e-13	DOWN		b1538	-1.92025	1.55275e-24	DOWN
b1586	-2.19839	2.27247e-05	DOWN		b1271	-1.50328	1.40987e-14	DOWN		b1896	-1.35792	1.62749e-06	DOWN		b1570	-1.04702	0.00505587	DOWN		b1539	-2.25909	1.32845e-23	DOWN
b1587	-2.41295	0.000410099	DOWN		b1288	-2.03835	1.63693e-27	DOWN		b1897	-1.19571	2.94454e-05	DOWN		b1586	-2.47526	1.47992e-06	DOWN		b1586	-2.47663	4.57177e-07	DOWN
b1588	-3.07039	7.20741e-06	DOWN		b1304	-1.32577	0.000222548	DOWN		b1900	-1.4969	0.00240366	DOWN		b1587	-2.29672	0.0010982	DOWN		b1587	-5.19054	5.49138e-10	DOWN
b1589	-3.27591	4.97428e-05	DOWN		b1308	-1.39569	2.08076e-05	DOWN		b1901	-1.50765	0.000591064	DOWN		b1588	-2.70244	0.000178787	DOWN		b1588	-4.81775	4.78807e-10	DOWN
b1590	-2.68915	7.54002e-05	DOWN		b1321	-3.70121	2.57784e-22	DOWN		b1902	-2.14886	6.38754e-08	DOWN		b1589	-2.78078	0.00283412	DOWN		b1589	-4.06355	2.75473e-05	DOWN
b1591	-1.27043	0.00184116	DOWN		b1322	-3.5426	7.24054e-19	DOWN		b1906	-1.68155	0.00386485	DOWN		b1590	-2.05411	0.00650965	DOWN		b1590	-2.38256	0.000314731	DOWN
b1593	-1.0136	0.00713918	DOWN		b1324	-1.10671	9.57039e-08	DOWN		b1920	-1.00872	0.000272953	DOWN		b1593	-1.50648	0.000107046	DOWN		b1591	-1.57935	9.18694e-05	DOWN
b1594	-1.2729	4.77093e-06	DOWN		b1326	-1.74988	1.42807e-19	DOWN		b1923	-1.62812	1.67864e-09	DOWN		b1594	-1.38917	1.90239e-06	DOWN		b1593	-2.74611	3.80242e-12	DOWN
b1613	-1.39863	9.84256e-12	DOWN		b1333	-3.76522	3.73402e-25	DOWN		b1925	-1.60859	1.51663e-06	DOWN		b1603	-1.16124	4.14112e-10	DOWN		b1594	-1.78146	5.34487e-11	DOWN
b1614	-1.62595	3.82142e-15	DOWN		b1341	-2.31105	8.75573e-14	DOWN		b1926	-1.47534	1.21299e-05	DOWN		b1611	-1.01964	0.00630673	DOWN		b1596	-1.00035	0.00578658	DOWN
b1619	-1.60284	1.05644e-07	DOWN		b1376	-1.26168	0.00463898	DOWN		b1927	-1.04305	1.17395e-06	DOWN		b1612	-1.76408	1.07406e-07	DOWN		b1613	-2.10897	1.48038e-23	DOWN
b1623	-1.4912	7.49059e-11	DOWN		b1378	-2.56722	5.6275e-18	DOWN		b1953	-2.39649	1.69448e-07	DOWN		b1613	-1.24172	2.45558e-09	DOWN		b1614	-1.62696	3.74211e-18	DOWN
b1624	-1.08182	4.3746e-08	DOWN		b4529	-1.45005	3.4554e-07	DOWN		b1955	-1.84831	4.86667e-06	DOWN		b1617	-1.23478	0.000584902	DOWN		b1623	-2.12395	3.92517e-20	DOWN
b1638	-1.48948	1.72531e-16	DOWN		b1380	-2.30608	2.04409e-11	DOWN		b1967	-1.52646	0.000106888	DOWN		b1623	-1.53325	1.47587e-10	DOWN		b1638	-1.17954	3.51592e-12	DOWN
b1640	-1.33259	8.09494e-14	DOWN		b1412	-1.00556	5.76642e-05	DOWN		b1976	-1.89579	1.13909e-06	DOWN		b1638	-1.08674	4.42791e-09	DOWN		b1642	-1.37696	9.90545e-06	DOWN
b1646	-1.70864	1.09097e-12	DOWN		b1468	-1.67907	2.93394e-08	DOWN		b1982	-1.25623	1.55439e-07	DOWN		b1646	-1.46413	1.24706e-08	DOWN		b1646	-1.37832	6.40155e-09	DOWN
b1647	-1.69666	1.54991e-13	DOWN		b1469	-1.41729	0.00245718	DOWN		b1987	-1.26506	0.000133673	DOWN		b1647	-1.54367	3.18143e-10	DOWN		b1647	-2.09969	3.36657e-18	DOWN
b1648	-1.68026	3.02243e-07	DOWN		b1481	-2.40119	0.00661506	DOWN		b1988	-1.23217	0.0021067	DOWN		b1656	-1.35231	2.22013e-08	DOWN		b1651	-1.54379	2.00665e-09	DOWN
b1651	-1.03189	4.33086e-05	DOWN		b1482	-2.0573	9.58374e-10	DOWN		b2000	-1.60218	4.34852e-10	DOWN		b1662	-1.27542	1.01737e-10	DOWN		b1656	-1.11094	9.86078e-08	DOWN
b1656	-1.41051	2.93802e-09	DOWN		b1492	-2.79991	2.13757e-12	DOWN		b2007	-1.71547	1.10318e-10	DOWN		b1669	-2.3879	0.00296985	DOWN		b1664	-1.15598	3.92783e-05	DOWN
b1662	-1.06529	6.37676e-09	DOWN		b1493	-3.52619	5.60037e-17	DOWN		b2008	-1.21501	9.80254e-06	DOWN		b1670	-2.69826	0.00217695	DOWN		b1669	-3.00621	0.000190808	DOWN
b1668	-1.05559	0.000412142	DOWN		b1498	-2.44265	4.80466e-10	DOWN		b2009	-1.85162	1.23968e-06	DOWN		b1671	-2.94677	0.00483812	DOWN		b1670	-3.55408	0.000113084	DOWN
b1669	-3.18085	5.56442e-05	DOWN		b1511	-1.13191	5.26849e-06	DOWN		b2019	-1.38594	3.58187e-08	DOWN		b1672	-2.48781	0.00409138	DOWN		b1671	-3.93398	0.000195532	DOWN
b1670	-2.82252	0.000197627	DOWN		b1512	-1.42311	3.59177e-08	DOWN		b2020	-1.04764	0.000336159	DOWN		b1673	-2.34154	0.0054319	DOWN		b1672	-4.39955	2.22776e-05	DOWN
b1671	-2.9362	0.000233122	DOWN		b1513	-1.5473	0.000574549	DOWN		b2021	-1.34822	5.28547e-05	DOWN		b1674	-2.59833	0.00145471	DOWN		b1673	-4.23725	2.31554e-06	DOWN
b1672	-2.8681	9.5651e-05	DOWN		b1516	-2.88724	1.4017e-08	DOWN		b2022	-1.13531	4.42503e-06	DOWN		b1677	-2.12821	3.94283e-05	DOWN		b1674	-4.36703	8.23487e-06	DOWN
b1673	-2.96165	0.000221111	DOWN		b1517	-3.39805	9.44025e-11	DOWN		b2023	-1.20093	0.000104123	DOWN		b1678	-2.32767	6.19036e-09	DOWN		b1676	-1.42624	1.30767e-14	DOWN
b1674	-2.23532	0.00188333	DOWN		b1518	-2.89668	7.22687e-07	DOWN		b2025	-1.33568	6.15264e-06	DOWN		b1679	-1.7713	0.000499045	DOWN		b1677	-1.35545	0.00225107	DOWN
b1676	-1.69989	1.88305e-15	DOWN		b1519	-1.64127	1.9161e-11	DOWN		b2026	-1.23379	3.53172e-05	DOWN		b1680	-2.80981	2.29969e-05	DOWN		b1678	-2.76651	2.42329e-13	DOWN
b1678	-2.56415	4.54032e-13	DOWN		b1521	-1.23092	9.00494e-06	DOWN		b2029	-1.12202	7.28707e-08	DOWN		b1681	-2.17564	7.16143e-05	DOWN		b1679	-1.88931	0.000147764	DOWN
b1679	-1.69727	0.000410771	DOWN		b1525	-2.41685	3.05161e-17	DOWN		b2068	-1.03706	4.2935e-05	DOWN		b1682	-1.96462	0.000264368	DOWN		b1680	-1.55869	0.000721293	DOWN
b1680	-1.52944	0.000224231	DOWN		b1538	-1.80323	4.11331e-21	DOWN		b2080	-1.62443	6.48213e-06	DOWN		b1683	-1.82617	4.04334e-05	DOWN		b1681	-1.61357	0.000543373	DOWN
b1681	-1.63474	0.000129979	DOWN		b1539	-2.0762	1.90638e-19	DOWN		b2085	-2.12538	0.0067492	DOWN		b1684	-1.58073	0.00137025	DOWN		b1683	-1.19292	0.00272208	DOWN
b1682	-2.16886	3.84096e-06	DOWN		b1586	-1.74955	9.08375e-05	DOWN		b2086	-1.18543	0.00289151	DOWN		b1685	-1.42698	0.000182207	DOWN		b1684	-1.37973	0.00431992	DOWN
b1683	-2.03128	6.51733e-07	DOWN		b1587	-3.06821	5.18883e-06	DOWN		b2091	-3.0819	1.1256e-07	DOWN		b1686	-1.16768	0.000775356	DOWN		b1685	-1.03396	0.00265076	DOWN
b1684	-2.20295	8.37737e-08	DOWN		b1588	-3.39522	4.43748e-07	DOWN		b2093	-2.91937	3.46667e-07	DOWN		b1693	-1.96894	3.687e-11	DOWN		b1693	-1.36255	1.72933e-08	DOWN
b1693	-1.96736	3.96709e-16	DOWN		b1589	-3.41695	9.88021e-06	DOWN		b2094	-2.71584	1.48411e-08	DOWN		b1703	-1.24483	2.26186e-05	DOWN		b1703	-1.1319	1.58048e-05	DOWN
b1702	-1.07982	0.000123884	DOWN		b1590	-2.59654	8.72691e-05	DOWN		b2095	-2.34849	1.40625e-08	DOWN		b1723	-1.81929	4.20949e-09	DOWN		b1723	-1.31706	9.90843e-07	DOWN
b1703	-1.64885	5.95052e-10	DOWN		b1591	-1.56881	0.000124077	DOWN		b2096	-2.09618	3.1327e-08	DOWN		b1725	-2.49479	1.90627e-08	DOWN		b1724	-1.244	0.00151428	DOWN
b1723	-2.09179	2.57568e-13	DOWN		b1593	-1.18583	0.0010965	DOWN		b2097	-2.73689	6.86611e-11	DOWN		b1732	-2.06271	8.71475e-07	DOWN		b1725	-2.52256	1.41961e-10	DOWN
b1724	-1.70265	7.69503e-05	DOWN		b1594	-1.7991	1.76412e-10	DOWN		b2128	-1.15134	0.00425436	DOWN		b1739	-2.80985	2.16074e-10	DOWN		b1732	-1.52971	1.08717e-05	DOWN
b1725	-2.27984	4.73228e-09	DOWN		b1596	-1.29516	0.00141661	DOWN		b2130	-1.01878	0.00109282	DOWN		b1740	-1.87342	2.01681e-20	DOWN		b1739	-3.88025	2.16993e-16	DOWN
b1732	-2.89184	1.0335e-13	DOWN		b1602	-1.22213	1.55861e-10	DOWN		b2131	-1.27622	1.4931e-07	DOWN		b1744	-1.67559	0.000617955	DOWN		b1740	-2.53678	2.73924e-33	DOWN
b1739	-3.0856	1.13525e-12	DOWN		b1603	-1.26859	1.55362e-12	DOWN		b2133	-1.52684	2.04639e-10	DOWN		b1745	-1.33766	0.000400396	DOWN		b1757	-2.67872	9.55212e-11	DOWN
b1740	-2.24574	5.49468e-28	DOWN		b1613	-1.52747	7.79654e-14	DOWN		b2137	-1.72085	0.000456871	DOWN		b1746	-1.62499	1.63144e-05	DOWN		b1779	-4.24279	1.64634e-41	DOWN
b1743	-1.58226	0.00192311	DOWN		b1614	-1.89255	1.89462e-19	DOWN		b2143	-2.79678	5.57424e-11	DOWN		b1747	-1.5286	0.00042306	DOWN		b1780	-4.56368	1.46816e-25	DOWN
b1747	-1.04599	0.00324565	DOWN		b1617	-1.09879	0.000458841	DOWN		b2146	-1.81127	0.00324099	DOWN		b1748	-1.31563	0.000354047	DOWN		b1783	-4.0481	3.57306e-17	DOWN
b1748	-1.00068	0.00263712	DOWN		b1622	-1.33938	7.89398e-14	DOWN		b2147	-2.01249	0.00150522	DOWN		b1760	-1.21959	0.00386444	DOWN		b1784	-4.31827	8.47106e-10	DOWN
b1760	-1.01679	0.00686063	DOWN		b1623	-2.4087	7.26905e-22	DOWN		b2150	-2.64618	0.00240114	DOWN		b1779	-3.01387	2.79436e-22	DOWN		b1792	-2.76237	4.24779e-11	DOWN
b1772	-2.11259	8.50772e-05	DOWN		b1638	-1.59381	1.67902e-18	DOWN		b2180	-1.57971	3.19955e-10	DOWN		b1780	-3.73239	4.41575e-20	DOWN		b1795	-2.13807	6.43958e-05	DOWN
b1773	-1.55512	0.00173819	DOWN		b1640	-1.27017	2.66863e-13	DOWN		b2209	-1.07171	3.24409e-05	DOWN		b1783	-3.35966	6.76777e-12	DOWN		b1799	-2.43266	5.25198e-10	DOWN
b1774	-1.84027	0.000168875	DOWN		b1646	-2.20446	1.09774e-17	DOWN		b2219	-1.82453	6.78346e-06	DOWN		b1784	-4.34538	5.73148e-07	DOWN		b1800	-1.94221	1.91487e-05	DOWN
b1775	-1.22609	0.00692564	DOWN		b1647	-2.4655	2.1462e-22	DOWN		b2220	-2.26955	3.39756e-09	DOWN		b1792	-3.46684	5.33959e-10	DOWN		b1809	-1.09324	2.64903e-07	DOWN
b1776	-1.17679	0.00421533	DOWN		b1648	-1.1123	0.00039656	DOWN		b2234	-2.99351	4.90505e-17	DOWN		b1793	-1.32291	0.000777395	DOWN		b1814	-1.4932	1.27298e-17	DOWN
b1779	-2.70746	3.19912e-18	DOWN		b1662	-1.42901	3.55998e-14	DOWN		b2235	-2.11496	4.48944e-13	DOWN		b1799	-1.93923	4.0229e-07	DOWN		b1816	-2.7029	1.75974e-33	DOWN
b1780	-3.14783	3.72037e-21	DOWN		b1664	-1.21154	2.86162e-05	DOWN		b2236	-1.87793	2.35841e-05	DOWN		b1800	-2.34099	8.05784e-05	DOWN		b1817	-4.38994	9.90643e-31	DOWN
b1783	-4.63211	3.48592e-22	DOWN		b1669	-2.78565	0.000147041	DOWN		b2239	-2.4202	6.09011e-08	DOWN		b1809	-1.43465	2.09231e-09	DOWN		b1818	-3.98541	1.45904e-29	DOWN
b1784	-4.74164	1.05383e-16	DOWN		b1670	-3.24037	3.34492e-05	DOWN		b2240	-2.56647	3.97727e-07	DOWN		b1816	-1.70514	5.67014e-16	DOWN		b1819	-4.22833	4.07544e-28	DOWN
b1785	-1.0749	0.00774744	DOWN		b1671	-3.49772	2.81819e-05	DOWN		b2241	-3.13967	3.27619e-08	DOWN		b1817	-3.16671	4.72201e-17	DOWN		b1820	-1.92472	5.3084e-09	DOWN
b1792	-1.73596	2.19433e-07	DOWN		b1672	-3.73311	1.79503e-06	DOWN		b2242	-3.33813	2.78258e-08	DOWN		b1818	-3.20604	1.56695e-18	DOWN		b1823	-1.56478	2.85525e-09	DOWN
b1800	-3.8982	1.218e-17	DOWN		b1673	-3.74712	2.99612e-06	DOWN		b2243	-3.56911	1.99113e-08	DOWN		b1819	-3.35097	8.47618e-18	DOWN		b1824	-1.80437	3.73172e-08	DOWN
b1816	-1.92906	4.49808e-20	DOWN		b1674	-3.1983	1.29103e-05	DOWN		b2247	-1.70021	0.00576366	DOWN		b1823	-1.28499	1.67285e-05	DOWN		b1827	-1.1691	4.52602e-06	DOWN
b1817	-3.37118	6.54191e-19	DOWN		b1676	-1.74733	1.65743e-16	DOWN		b2251	-1.25536	4.89628e-05	DOWN		b1824	-1.04321	0.00255378	DOWN		b1829	-1.28068	9.13957e-12	DOWN
b1818	-3.43275	1.42797e-20	DOWN		b1677	-1.45717	0.00326398	DOWN		b2266	-2.87637	1.1064e-13	DOWN		b1836	-1.05852	0.00117331	DOWN		b1836	-1.11874	0.000202722	DOWN
b1819	-3.49086	2.49525e-19	DOWN		b1678	-2.51608	5.46552e-13	DOWN		b2272	-1.74975	0.00660471	DOWN		b1843	-1.11549	0.000107918	DOWN		b1850	-1.14537	1.16985e-10	DOWN
b1820	-1.48115	2.3718e-06	DOWN		b1679	-1.10625	0.00988052	DOWN		b2292	-1.40583	0.000466945	DOWN		b1850	-1.05502	1.27126e-07	DOWN		b1851	-2.26549	6.84885e-13	DOWN
b1823	-1.05591	0.000357915	DOWN		b1680	-1.31978	0.000986713	DOWN		b2293	-1.59823	4.46643e-10	DOWN		b1851	-1.54234	1.68562e-06	DOWN		b1852	-1.55771	4.53449e-18	DOWN
b1824	-1.20677	0.000349306	DOWN		b1681	-1.53525	0.000262522	DOWN		b2294	-1.61176	1.52229e-12	DOWN		b1852	-1.07007	4.13696e-08	DOWN		b1853	-1.41768	2.52859e-09	DOWN
b1843	-1.12205	1.67005e-05	DOWN		b1682	-1.69726	6.73071e-05	DOWN		b2301	-1.23813	1.35797e-05	DOWN		b1854	-2.32717	2.52777e-20	DOWN		b1854	-2.59529	1.02542e-28	DOWN
b1844	-1.07271	2.75e-09	DOWN		b1683	-1.35685	0.000247929	DOWN		b2302	-1.84663	8.66751e-07	DOWN		b1868	-1.04965	0.000311345	DOWN		b1874	-1.43008	2.2026e-09	DOWN
b1846	-2.25889	1.41271e-12	DOWN		b1684	-1.67693	1.77904e-05	DOWN		b2364	-2.05543	0.000950433	DOWN		b1879	-1.60091	4.43617e-10	DOWN		b1878	-2.1174	1.85691e-10	DOWN
b1854	-1.77014	1.61898e-13	DOWN		b1693	-2.89389	4.43278e-24	DOWN		b2365	-4.51399	1.62398e-05	DOWN		b1881	-1.60035	2.18735e-06	DOWN		b1879	-1.85541	1.74416e-15	DOWN
b1867	-1.45012	6.70125e-10	DOWN		b1702	-1.43434	2.29863e-07	DOWN		b2366	-4.49908	6.75969e-09	DOWN		b1882	-2.34889	3.4578e-06	DOWN		b1881	-1.68303	5.1227e-09	DOWN
b1868	-1.35952	8.35071e-08	DOWN		b1703	-1.31617	1.8984e-07	DOWN		b2388	-1.50714	8.14391e-09	DOWN		b1883	-1.15946	0.000639406	DOWN		b1882	-2.35319	2.56469e-07	DOWN
b1881	-1.0567	4.34484e-06	DOWN		b1723	-1.82436	3.32029e-11	DOWN		b2389	-1.08246	1.5037e-05	DOWN		b1885	-1.60808	2.28929e-06	DOWN		b1883	-1.421	8.19891e-06	DOWN
b1882	-1.33383	0.000348881	DOWN		b1725	-2.16707	1.12027e-08	DOWN		b2457	-1.82362	0.00270997	DOWN		b1886	-1.44469	9.51511e-06	DOWN		b1884	-1.76891	6.82578e-09	DOWN
b1885	-1.04557	0.000261067	DOWN		b1732	-1.72356	1.65365e-07	DOWN		b2464	-1.76902	4.34852e-10	DOWN		b1887	-1.3071	0.000169625	DOWN		b1885	-1.98196	2.46814e-09	DOWN
b1886	-1.12289	9.32892e-05	DOWN		b1739	-3.89331	1.26249e-15	DOWN		b2465	-2.11992	1.18162e-12	DOWN		b1888	-1.06105	4.01416e-05	DOWN		b1886	-1.75449	7.68282e-09	DOWN
b1887	-1.01266	0.000388565	DOWN		b1740	-2.55167	8.71557e-34	DOWN		b2467	-1.23413	1.86675e-06	DOWN		b1896	-1.27527	6.62396e-06	DOWN		b1887	-2.03435	1.90983e-08	DOWN
b1896	-1.77278	7.16557e-12	DOWN		b1760	-1.03451	0.00416554	DOWN		b2473	-1.0533	2.86095e-06	DOWN		b1897	-2.15081	9.51315e-10	DOWN		b1888	-1.41429	4.03225e-09	DOWN
b1897	-1.72762	5.86709e-10	DOWN		b1761	-1.2039	3.76693e-08	DOWN		b2479	-1.39394	1.06265e-09	DOWN		b1902	-1.2947	0.000400709	DOWN		b1896	-1.55702	1.63981e-09	DOWN
b1901	-1.02848	0.00624037	DOWN		b1766	-1.23709	1.8775e-17	DOWN		b2480	-1.10444	1.23101e-06	DOWN		b1906	-3.22556	1.20138e-06	DOWN		b1897	-2.1568	4.11466e-11	DOWN
b1902	-1.58741	1.8537e-06	DOWN		b1779	-4.40337	1.37392e-37	DOWN		b2489	-1.33726	0.0092856	DOWN		b1913	-1.27247	1.90287e-12	DOWN		b1902	-1.64771	1.49864e-06	DOWN
b1908	-1.15716	1.69492e-07	DOWN		b1780	-4.03529	9.09857e-28	DOWN		b2494	-1.21896	6.69128e-13	DOWN		b1921	-1.39753	4.32125e-06	DOWN		b1904	-1.9407	8.04396e-09	DOWN
b1912	-1.03504	2.08737e-07	DOWN		b1783	-4.61762	4.04506e-23	DOWN		b2495	-1.19158	8.27721e-07	DOWN		b1922	-1.26283	2.85726e-06	DOWN		b1906	-3.34949	1.75998e-08	DOWN
b1913	-1.4182	4.9942e-15	DOWN		b1784	-5.20709	6.88343e-17	DOWN		b2501	-1.00893	4.64436e-09	DOWN		b1923	-1.85125	4.51835e-13	DOWN		b1912	-1.61587	4.46519e-15	DOWN
b1923	-1.53595	6.24388e-10	DOWN		b1792	-1.19222	0.000119716	DOWN		b2521	-2.14765	1.93641e-11	DOWN		b1924	-1.67413	1.14826e-08	DOWN		b1913	-1.47652	1.54448e-18	DOWN
b1924	-1.19793	9.19039e-06	DOWN		b1795	-1.55276	0.00273309	DOWN		b2535	-2.97235	5.04247e-12	DOWN		b1945	-1.41243	1.28189e-06	DOWN		b1921	-2.07094	2.88899e-13	DOWN
b1925	-1.22419	1.20832e-05	DOWN		b1799	-2.37947	1.67454e-09	DOWN		b2551	-1.0667	4.72659e-07	DOWN		b1946	-1.72618	8.16319e-09	DOWN		b1922	-1.87089	4.16966e-14	DOWN
b1926	-1.21445	2.33799e-05	DOWN		b1800	-3.91032	2.11642e-16	DOWN		b2552	-1.2892	0.0033898	DOWN		b1947	-1.69835	4.87054e-08	DOWN		b1923	-2.02138	3.37623e-18	DOWN
b1932	-1.645	0.000587977	DOWN		b1814	-1.15439	3.56296e-10	DOWN		b2572	-1.56094	4.40003e-14	DOWN		b1948	-1.58594	7.94808e-07	DOWN		b1924	-2.33018	2.14419e-16	DOWN
b1953	-2.45565	2.09292e-06	DOWN		b1816	-1.9435	2.9272e-21	DOWN		b2573	-1.01356	1.40514e-06	DOWN		b1950	-1.55549	1.14282e-05	DOWN		b1925	-3.03698	1.68439e-14	DOWN
b1955	-1.88952	2.98262e-08	DOWN		b1817	-3.9234	2.80843e-24	DOWN		b2584	-2.54114	6.1769e-11	DOWN		b1953	-2.97395	9.94993e-09	DOWN		b1926	-3.22633	8.01471e-15	DOWN
b1967	-1.99034	3.57964e-08	DOWN		b1818	-4.14929	1.53217e-27	DOWN		b2586	-1.19503	0.000962063	DOWN		b1955	-1.65504	6.07846e-05	DOWN		b1927	-1.86858	1.69088e-17	DOWN
b1976	-1.61487	1.95392e-06	DOWN		b1819	-4.35869	1.51746e-26	DOWN		b2592	-3.01874	3.00546e-13	DOWN		b1976	-2.31709	3.42661e-10	DOWN		b1944	-1.52052	2.24324e-09	DOWN
b1982	-1.77817	1.98632e-14	DOWN		b1820	-2.15862	1.15328e-10	DOWN		b2597	-4.24842	4.90505e-17	DOWN		b1982	-2.29042	2.08417e-18	DOWN		b1945	-2.28526	3.85829e-17	DOWN
b1983	-1.21103	4.58761e-06	DOWN		b1823	-2.21763	1.12007e-13	DOWN		b2614	-1.27206	0.000112435	DOWN		b1983	-1.32868	3.99893e-07	DOWN		b1946	-2.16563	1.37527e-14	DOWN
b1987	-1.28333	6.23073e-06	DOWN		b1824	-2.24983	1.46609e-10	DOWN		b2628	-1.07671	5.02751e-06	DOWN		b2000	-2.61954	1.20353e-21	DOWN		b1947	-2.17475	2.36652e-14	DOWN
b1988	-1.45564	8.38766e-07	DOWN		b1829	-1.89011	4.17637e-18	DOWN		b2642	-1.9357	4.21475e-05	DOWN		b2007	-2.07456	4.39242e-15	DOWN		b1948	-2.06183	2.08377e-12	DOWN
b1990	-1.12929	7.43458e-06	DOWN		b1843	-1.41027	1.22693e-07	DOWN		b2660	-1.4283	0.00223937	DOWN		b2009	-1.52316	2.31076e-05	DOWN		b1949	-1.78752	1.75458e-06	DOWN
b2000	-2.06611	2.89445e-17	DOWN		b1844	-1.11269	4.76876e-10	DOWN		b2661	-1.24662	0.00119244	DOWN		b2011	-1.1792	9.08928e-11	DOWN		b1950	-2.32373	1.11173e-11	DOWN
b2007	-1.60218	5.75133e-11	DOWN		b1846	-1.87692	5.04378e-10	DOWN		b2662	-1.77921	4.63055e-05	DOWN		b2025	-1.37708	1.66308e-07	DOWN		b1953	-2.91467	2.95072e-09	DOWN
b2009	-1.38879	3.89988e-05	DOWN		b1850	-1.30583	4.4161e-11	DOWN		b2665	-2.15318	6.24722e-10	DOWN		b2026	-1.54885	3.43193e-08	DOWN		b1955	-1.80949	1.40993e-06	DOWN
b2011	-1.01575	2.27461e-09	DOWN		b1851	-1.24286	3.85283e-05	DOWN		b2666	-2.03961	6.22092e-05	DOWN		b2068	-1.12855	1.56877e-06	DOWN		b1976	-2.45011	2.52099e-13	DOWN
b2019	-2.14069	9.53923e-18	DOWN		b1852	-1.04549	3.1728e-08	DOWN		b2672	-2.49616	1.13964e-06	DOWN		b2079	-1.21295	2.20046e-08	DOWN		b1982	-2.07096	3.52885e-19	DOWN
b2020	-2.0683	6.93616e-14	DOWN		b1854	-2.44301	1.20936e-22	DOWN		b2687	-1.54198	1.52464e-13	DOWN		b2080	-2.49639	2.56601e-08	DOWN		b1983	-1.60159	2.74915e-10	DOWN
b2021	-2.47322	1.45142e-15	DOWN		b1867	-1.68387	2.32735e-12	DOWN		b2696	-1.1227	0.000135353	DOWN		b2091	-3.96874	1.11811e-10	DOWN		b2000	-3.00115	7.96499e-28	DOWN
b2022	-2.21356	1.60088e-19	DOWN		b1868	-1.38896	3.12984e-08	DOWN		b2702	-2.51344	0.000584084	DOWN		b2093	-3.79426	1.4487e-10	DOWN		b2007	-2.54791	3.5982e-22	DOWN
b2023	-2.17625	2.07187e-15	DOWN		b1878	-1.53975	1.62032e-07	DOWN		b2703	-1.76578	0.00367511	DOWN		b2094	-3.88418	4.83466e-15	DOWN		b2009	-1.6944	1.32471e-06	DOWN
b2024	-2.47063	7.13976e-16	DOWN		b1879	-1.04717	1.76319e-05	DOWN		b2705	-1.67125	0.00084131	DOWN		b2095	-3.40188	1.91978e-17	DOWN		b2011	-2.02823	2.8429e-25	DOWN
b2025	-2.47188	2.03075e-18	DOWN		b1885	-1.01656	0.000313976	DOWN		b2717	-1.21832	4.96713e-06	DOWN		b2096	-2.76902	1.0694e-14	DOWN		b2019	-1.1641	2.61446e-08	DOWN
b2026	-2.50261	5.44077e-18	DOWN		b1896	-1.93417	1.20337e-13	DOWN		b2726	-1.64225	0.00115018	DOWN		b2097	-3.12815	6.00817e-11	DOWN		b2021	-1.46101	2.68416e-07	DOWN
b2029	-1.50193	9.74494e-14	DOWN		b1897	-1.11124	8.23254e-06	DOWN		b2727	-2.64647	2.03354e-07	DOWN		b2111	-1.70034	0.00092787	DOWN		b2022	-1.52694	8.67691e-12	DOWN
b2080	-1.43792	3.84096e-06	DOWN		b1902	-2.03646	2.83103e-09	DOWN		b2728	-1.91654	0.000107547	DOWN		b2128	-1.50481	0.000329659	DOWN		b2023	-1.82249	1.66415e-10	DOWN
b2086	-1.78088	1.7898e-05	DOWN		b1908	-1.22963	1.96953e-08	DOWN		b2729	-2.47931	7.58341e-08	DOWN		b2129	-1.17268	0.000281609	DOWN		b2024	-1.78626	3.71337e-09	DOWN
b2091	-4.39561	1.41461e-14	DOWN		b1912	-1.94362	2.56062e-18	DOWN		b2730	-2.35817	4.65648e-08	DOWN		b2130	-1.44739	1.02867e-05	DOWN		b2025	-2.0408	3.08752e-13	DOWN
b2093	-3.43496	2.0645e-11	DOWN		b1923	-1.28538	1.26211e-07	DOWN		b2731	-1.17217	0.000324557	DOWN		b2131	-1.0777	4.64332e-06	DOWN		b2026	-2.2502	9.10817e-14	DOWN
b2094	-3.41354	5.68448e-14	DOWN		b1924	-1.33683	4.40926e-07	DOWN		b2752	-1.4646	0.00515492	DOWN		b2133	-2.8374	2.2869e-26	DOWN		b2029	-1.48465	1.37176e-16	DOWN
b2095	-3.03104	1.21608e-14	DOWN		b1925	-1.99088	1.71167e-11	DOWN		b2764	-1.60737	0.00484089	DOWN		b2135	-2.42226	8.65625e-06	DOWN		b2068	-1.00541	1.91288e-06	DOWN
b2096	-2.49288	1.64144e-12	DOWN		b1926	-1.78808	2.59758e-09	DOWN		b2779	-1.10482	7.08444e-06	DOWN		b2143	-2.86053	9.5247e-13	DOWN		b2080	-1.76043	3.98163e-07	DOWN
b2097	-3.71463	4.32082e-20	DOWN		b1927	-1.23876	4.19234e-10	DOWN		b2787	-2.6608	2.58642e-05	DOWN		b2150	-2.75424	0.000346468	DOWN		b2086	-1.28627	0.00212505	DOWN
b2111	-2.22593	0.000100647	DOWN		b1950	-1.39197	6.09355e-06	DOWN		b2788	-1.84388	0.00135398	DOWN		b2154	-1.2442	1.42507e-05	DOWN		b2091	-4.71684	1.14973e-13	DOWN
b2128	-1.27407	1.06147e-05	DOWN		b1953	-2.83786	6.66978e-08	DOWN		b2789	-2.63186	0.00141011	DOWN		b2159	-1.00123	3.11571e-07	DOWN		b2093	-5.64656	3.17229e-14	DOWN
b2129	-1.54413	1.6158e-08	DOWN		b1955	-2.15507	1.38626e-09	DOWN		b2790	-1.43386	2.91758e-08	DOWN		b2160	-1.00587	4.54654e-07	DOWN		b2094	-5.0571	4.94339e-21	DOWN
b2130	-1.42903	9.64599e-09	DOWN		b1976	-2.59805	1.39677e-12	DOWN		b2795	-2.52258	1.75507e-14	DOWN		b2178	-1.06992	2.89213e-07	DOWN		b2095	-4.287	7.11086e-29	DOWN
b2131	-1.69636	2.39769e-14	DOWN		b1982	-2.19521	5.55952e-20	DOWN		b2799	-1.45607	0.000144917	DOWN		b2179	-1.08839	1.22921e-07	DOWN		b2096	-3.91913	1.31662e-28	DOWN
b2133	-2.39327	3.18579e-22	DOWN		b1990	-1.16201	2.91759e-06	DOWN		b2800	-1.6923	0.000143618	DOWN		b2180	-2.27838	4.61487e-17	DOWN		b2097	-4.07885	3.96136e-16	DOWN
b2135	-1.53285	0.000141931	DOWN		b2000	-2.92326	1.86292e-26	DOWN		b2802	-1.55361	9.23931e-06	DOWN		b2194	-1.51358	7.23969e-05	DOWN		b2111	-2.96336	5.38405e-07	DOWN
b2137	-2.39284	2.67046e-07	DOWN		b2007	-1.05466	6.07271e-06	DOWN		b2803	-1.52282	9.2135e-06	DOWN		b2195	-1.3234	0.00129479	DOWN		b2128	-1.30326	0.000116967	DOWN
b2142	-1.20707	1.77547e-05	DOWN		b2009	-1.39874	2.53222e-05	DOWN		b2804	-1.18501	2.80051e-05	DOWN		b2197	-1.49671	1.4734e-05	DOWN		b2129	-1.40496	5.26991e-06	DOWN
b2143	-2.73924	4.01118e-12	DOWN		b2011	-1.63894	4.64953e-19	DOWN		b2805	-1.77757	1.0787e-09	DOWN		b2198	-1.36583	0.000532124	DOWN		b2130	-1.30726	1.65401e-06	DOWN
b2146	-2.47062	1.24976e-06	DOWN		b2019	-2.80393	2.6244e-25	DOWN		b2809	-2.53901	1.57355e-05	DOWN		b2209	-1.76665	1.75237e-11	DOWN		b2131	-1.19898	2.40399e-08	DOWN
b2147	-3.21101	1.05644e-07	DOWN		b2020	-2.68402	8.3416e-20	DOWN		b2819	-1.00086	4.3186e-07	DOWN		b2215	-1.47978	6.70438e-10	DOWN		b2133	-3.11934	2.0641e-34	DOWN
b2154	-1.3135	1.04274e-06	DOWN		b2021	-3.10566	3.914e-20	DOWN		b2834	-1.28825	2.30445e-14	DOWN		b2219	-1.43882	6.92375e-05	DOWN		b2135	-1.62054	0.000127791	DOWN
b2163	-1.80196	0.00178303	DOWN		b2022	-2.51466	7.62599e-23	DOWN		b2842	-1.12638	0.00121207	DOWN		b2220	-2.28216	1.95897e-09	DOWN		b4679	-1.57416	0.00946235	DOWN
b2167	-1.11466	0.00874383	DOWN		b2023	-2.63597	8.68833e-19	DOWN		b2847	-1.9874	1.45691e-05	DOWN		b2234	-2.74907	3.27427e-16	DOWN		b2143	-4.23411	7.75259e-26	DOWN
b2168	-1.4323	0.00292001	DOWN		b2024	-2.84323	9.59835e-17	DOWN		b2848	-1.78993	0.00157737	DOWN		b2235	-2.26998	1.05911e-14	DOWN		b2144	-1.15332	5.41754e-07	DOWN
b2180	-1.76618	5.13134e-16	DOWN		b2025	-3.13855	1.36591e-22	DOWN		b2866	-2.30343	6.56098e-05	DOWN		b2236	-2.54937	2.59887e-07	DOWN		b2150	-2.28696	0.000621016	DOWN
b2194	-1.97856	1.11069e-09	DOWN		b2026	-3.09758	5.15379e-22	DOWN		b2867	-2.8135	1.67128e-05	DOWN		b2239	-2.43097	5.74372e-09	DOWN		b2154	-1.04052	5.49113e-05	DOWN
b2195	-1.55521	5.0646e-07	DOWN		b2029	-1.53488	2.36063e-14	DOWN		b2868	-1.99071	0.005645	DOWN		b2240	-2.56363	4.0127e-08	DOWN		b2157	-1.6663	2.84281e-18	DOWN
b2196	-1.36526	5.95311e-07	DOWN		b2068	-1.62619	1.96933e-13	DOWN		b2869	-3.52123	2.07104e-17	DOWN		b2241	-2.82361	4.14438e-08	DOWN		b2159	-1.5327	1.0637e-15	DOWN
b2197	-1.12232	5.33172e-05	DOWN		b2079	-1.184	3.11967e-09	DOWN		b2870	-5.16096	3.34574e-05	DOWN		b2242	-3.38258	8.85698e-10	DOWN		b2160	-1.33026	2.19785e-12	DOWN
b2209	-1.19634	1.19096e-06	DOWN		b2080	-1.77349	3.78059e-08	DOWN		b2871	-3.96311	5.17836e-05	DOWN		b2243	-4.01309	5.26568e-11	DOWN		b2178	-1.02663	2.73359e-08	DOWN
b2219	-1.36964	5.62739e-06	DOWN		b2086	-1.06118	0.00312537	DOWN		b2872	-3.04303	4.08531e-05	DOWN		b2244	-1.33218	0.00135242	DOWN		b2179	-1.25537	9.26405e-11	DOWN
b2220	-2.12656	1.58889e-11	DOWN		b2091	-5.56975	2.8048e-18	DOWN		b2873	-1.83139	0.00688735	DOWN		b2247	-2.3311	0.000920743	DOWN		b2180	-2.36635	1.81275e-21	DOWN
b2234	-2.52746	2.02196e-16	DOWN		b2093	-5.92865	1.96073e-19	DOWN		b2875	-2.25196	8.83411e-07	DOWN		b2261	-1.47666	4.9426e-09	DOWN		b2194	-1.05464	0.00070151	DOWN
b2235	-2.34597	2.96814e-18	DOWN		b2094	-5.08926	7.18702e-23	DOWN		b2876	-2.03039	2.2804e-05	DOWN		b2262	-1.78814	1.94624e-12	DOWN		b2196	-1.16489	8.65284e-06	DOWN
b2236	-2.07502	1.22161e-08	DOWN		b2095	-4.45326	2.33479e-26	DOWN		b2877	-1.88268	0.000124902	DOWN		b2266	-3.16364	2.24269e-12	DOWN		b2197	-1.75774	4.41001e-08	DOWN
b2239	-2.29	1.64309e-08	DOWN		b2096	-3.79912	3.27871e-24	DOWN		b2888	-2.94297	0.0084419	DOWN		b2276	-2.05322	2.23922e-13	DOWN		b2198	-1.84789	1.2797e-06	DOWN
b2240	-2.42622	1.00208e-07	DOWN		b2097	-3.8296	5.35397e-21	DOWN		b2903	-1.46919	6.55744e-07	DOWN		b2277	-2.03081	6.23156e-12	DOWN		b2199	-1.11292	9.31043e-06	DOWN
b2241	-3.24129	5.47456e-10	DOWN		b2111	-1.90803	0.00013338	DOWN		b2904	-1.76328	2.7682e-07	DOWN		b2278	-1.46251	1.69423e-06	DOWN		b2201	-1.2118	1.61439e-05	DOWN
b2242	-3.74568	1.73365e-11	DOWN		b2113	-1.23686	4.75699e-13	DOWN		b2905	-1.21961	5.11813e-07	DOWN		b2279	-1.03794	0.00282383	DOWN		b2202	-1.04741	0.00223799	DOWN
b2243	-4.07442	4.38232e-12	DOWN		b2128	-1.44307	1.10642e-06	DOWN		b2922	-1.80357	3.52498e-10	DOWN		b2281	-1.08484	0.000663931	DOWN		b2209	-1.73022	3.89372e-12	DOWN
b2247	-2.87606	2.99958e-07	DOWN		b2129	-1.72343	2.40649e-09	DOWN		b2925	-1.70199	1.7043e-12	DOWN		b2282	-1.20911	0.000115325	DOWN		b2215	-1.66434	1.6765e-14	DOWN
b2251	-1.23924	7.25456e-05	DOWN		b2130	-2.17776	3.13853e-14	DOWN		b2926	-1.23384	1.02341e-08	DOWN		b2283	-1.69642	3.34721e-09	DOWN		b2219	-1.70233	2.63064e-06	DOWN
b2262	-1.15002	6.75733e-07	DOWN		b2131	-1.90314	1.52292e-16	DOWN		b2936	-1.37533	1.39223e-06	DOWN		b2284	-1.93697	1.65816e-12	DOWN		b2220	-2.626	4.89311e-12	DOWN
b2266	-3.14931	1.95848e-16	DOWN		b2133	-2.95098	4.99019e-30	DOWN		b2943	-1.66733	1.97952e-09	DOWN		b2285	-1.83282	4.6406e-11	DOWN		b2234	-2.39405	4.90042e-17	DOWN
b2267	-1.01578	0.00942277	DOWN		b2135	-1.21531	0.00132979	DOWN		b2956	-1.71896	0.00199992	DOWN		b2286	-1.24342	2.25598e-09	DOWN		b2235	-2.7423	7.49604e-22	DOWN
b2291	-1.27388	5.97868e-08	DOWN		b2137	-2.46704	1.61375e-07	DOWN		b2957	-4.17925	3.98503e-11	DOWN		b2291	-1.36289	4.00571e-06	DOWN		b2236	-2.13632	4.75286e-08	DOWN
b2293	-2.00164	4.62753e-16	DOWN		b4679	-1.81787	0.00783872	DOWN		b2962	-1.10759	3.15493e-05	DOWN		b2292	-1.35214	0.000283495	DOWN		b2239	-3.19857	2.30451e-15	DOWN
b2294	-1.96702	3.64857e-19	DOWN		b2143	-4.34259	5.82701e-24	DOWN		b2964	-2.32187	1.50311e-08	DOWN		b2293	-1.69974	1.75575e-11	DOWN		b2240	-4.02227	9.83466e-18	DOWN
b2301	-1.27817	1.08912e-07	DOWN		b2146	-1.80878	0.000140507	DOWN		b2966	-1.21352	0.00909858	DOWN		b2294	-1.14989	3.91794e-08	DOWN		b2241	-4.82377	1.70092e-21	DOWN
b2302	-1.98419	1.46268e-09	DOWN		b2147	-1.64958	0.000768667	DOWN		b2976	-1.86151	2.20251e-09	DOWN		b2297	-1.31266	8.21242e-08	DOWN		b2242	-4.97679	5.04199e-20	DOWN
b2343	-1.24532	0.00115794	DOWN		b2151	-1.07187	2.47364e-06	DOWN		b2977	-1.89053	5.43008e-06	DOWN		b2301	-1.32098	5.663e-06	DOWN		b2243	-5.66342	6.17661e-19	DOWN
b2365	-3.18187	9.10851e-05	DOWN		b2157	-1.02111	1.62235e-08	DOWN		b4467	-1.31813	0.000740109	DOWN		b2302	-1.36609	0.000556557	DOWN		b2244	-1.61687	8.35937e-05	DOWN
b2366	-4.08602	1.41094e-09	DOWN		b2179	-1.02013	1.03434e-08	DOWN		b4468	-2.91582	0.000418035	DOWN		b2343	-1.39071	0.000271085	DOWN		b2249	-1.04407	5.14453e-13	DOWN
b2388	-1.87297	7.33974e-14	DOWN		b2180	-2.135	5.46443e-21	DOWN		b2979	-2.69896	0.000236081	DOWN		b2364	-2.19104	8.45693e-05	DOWN		b2251	-1.63689	3.51735e-07	DOWN
b2389	-1.08286	1.94996e-07	DOWN		b2194	-2.58596	1.57727e-13	DOWN		b2989	-1.59914	6.80127e-13	DOWN		b2365	-4.9099	7.89483e-08	DOWN		b2260	-1.06336	5.61432e-06	DOWN
b2417	-1.13323	1.51338e-10	DOWN		b2195	-2.20798	3.56594e-11	DOWN		b2997	-1.22688	0.00852703	DOWN		b2366	-5.33062	1.30475e-12	DOWN		b2261	-1.60413	6.07035e-13	DOWN
b2418	-1.29148	9.9471e-14	DOWN		b2196	-1.91062	1.04293e-11	DOWN		b3001	-3.67188	2.83627e-13	DOWN		b2379	-1.02787	0.000480105	DOWN		b2262	-1.95185	2.79591e-17	DOWN
b2441	-1.57887	2.33562e-05	DOWN		b2197	-1.57844	5.55128e-08	DOWN		b3003	-1.8624	6.02968e-05	DOWN		b2388	-1.28533	2.21946e-07	DOWN		b2263	-1.5294	2.83605e-09	DOWN
b2458	-1.56267	0.00601582	DOWN		b2198	-1.57904	8.79405e-06	DOWN		b3011	-2.75697	8.92675e-16	DOWN		b2389	-1.22905	9.87107e-07	DOWN		b2264	-1.02645	3.81592e-07	DOWN
b2460	-1.71746	0.00798095	DOWN		b2199	-1.31776	1.18927e-07	DOWN		b3012	-3.87508	1.01627e-17	DOWN		b2398	-1.22736	1.63618e-06	DOWN		b2266	-3.76805	4.95299e-17	DOWN
b2464	-2.77688	9.87261e-22	DOWN		b2209	-1.21266	7.31315e-07	DOWN		b3024	-2.31104	1.09079e-14	DOWN		b2410	-1.48237	1.60208e-09	DOWN		b2267	-1.55644	4.35485e-05	DOWN
b2465	-3.09184	5.01611e-24	DOWN		b2219	-1.84943	5.9421e-09	DOWN		b3029	-1.59368	1.74648e-08	DOWN		b2417	-1.1823	4.92559e-11	DOWN		b2276	-1.71454	9.68731e-13	DOWN
b2467	-1.63567	9.54874e-12	DOWN		b2220	-2.46132	1.15789e-13	DOWN		b3037	-1.02704	5.78955e-06	DOWN		b2418	-1.65856	6.76208e-17	DOWN		b2277	-1.78347	2.52527e-12	DOWN
b2479	-1.78407	6.53454e-16	DOWN		b2234	-3.58074	1.00171e-25	DOWN		b3038	-1.15097	6.97026e-07	DOWN		b2426	-1.49507	6.95598e-09	DOWN		b2278	-1.54931	8.14881e-09	DOWN
b2480	-1.36159	2.3576e-10	DOWN		b2235	-3.19903	3.0274e-26	DOWN		b3049	-3.14841	8.37757e-08	DOWN		b2429	-1.08048	0.00875834	DOWN		b2279	-1.33278	3.17154e-05	DOWN
b2494	-1.30238	2.40349e-16	DOWN		b2236	-3.34861	3.1596e-13	DOWN		b3060	-2.52571	1.85814e-06	DOWN		b2430	-1.29582	0.00110828	DOWN		b2280	-1.29653	7.42625e-06	DOWN
b2495	-1.28445	6.92955e-09	DOWN		b2239	-2.33278	4.54881e-09	DOWN		b3073	-1.4936	1.86675e-06	DOWN		b2431	-1.42418	2.24029e-09	DOWN		b2281	-1.2904	5.35718e-06	DOWN
b2501	-1.26852	2.1446e-14	DOWN		b2240	-2.5706	8.41477e-09	DOWN		b3087	-2.25795	1.56566e-11	DOWN		b2441	-1.72985	0.00056814	DOWN		b2282	-1.04427	0.000103531	DOWN
b2502	-1.20614	4.61404e-12	DOWN		b2241	-3.15097	6.79645e-10	DOWN		b3088	-1.24516	0.000501259	DOWN		b2457	-2.49415	8.72916e-05	DOWN		b2292	-2.40974	3.99427e-12	DOWN
b2521	-2.03848	2.98872e-12	DOWN		b2242	-3.79669	2.24599e-12	DOWN		b3091	-1.03945	0.000118052	DOWN		b2464	-2.00209	1.99203e-10	DOWN		b2293	-1.87873	2.9789e-14	DOWN
b2535	-2.30021	2.38293e-11	DOWN		b2243	-4.31481	7.54614e-14	DOWN		b3092	-1.50427	1.16953e-06	DOWN		b2465	-2.07913	7.20268e-12	DOWN		b2294	-1.33964	1.41926e-12	DOWN
b2551	-1.08395	4.26218e-08	DOWN		b2247	-1.80646	0.00022378	DOWN		b3097	-1.2523	1.11886e-09	DOWN		b2467	-1.17002	2.36108e-06	DOWN		b2296	-1.30599	6.04201e-09	DOWN
b2552	-1.13156	0.00165691	DOWN		b2249	-1.68012	4.68171e-23	DOWN		b3098	-1.90968	1.62612e-12	DOWN		b2473	-1.16085	5.78207e-08	DOWN		b2301	-1.36039	1.9019e-07	DOWN
b2563	-1.01985	1.84218e-07	DOWN		b2261	-1.72628	3.18193e-13	DOWN		b3099	-1.61037	4.3117e-10	DOWN		b2480	-1.07161	7.4727e-07	DOWN		b2302	-1.72008	2.84011e-06	DOWN
b2570	-1.12236	3.0606e-09	DOWN		b2262	-2.24008	2.42619e-19	DOWN		b3100	-1.8485	1.44373e-09	DOWN		b2487	-1.77893	9.96327e-05	DOWN		b2341	-1.24427	9.26155e-07	DOWN
b2571	-1.59899	2.4587e-16	DOWN		b2266	-2.588	1.23223e-13	DOWN		b3102	-1.99255	2.60981e-14	DOWN		b2489	-1.37797	0.00605758	DOWN		b2342	-1.04301	1.56429e-05	DOWN
b2572	-2.04613	4.78703e-23	DOWN		b2272	-1.97009	0.000723711	DOWN		b4471	-4.70232	0.000129906	DOWN		b2494	-1.2142	1.64738e-13	DOWN		b2343	-2.43357	4.59652e-12	DOWN
b2573	-1.4394	9.44568e-13	DOWN		b2276	-1.30972	3.898e-07	DOWN		b3113	-5.11164	0.00148023	DOWN		b2495	-1.97654	5.50945e-14	DOWN		b2352	-1.37812	0.000651641	DOWN
b2584	-1.8588	4.9233e-08	DOWN		b2277	-1.1737	1.9058e-05	DOWN		b3114	-5.60478	2.69398e-06	DOWN		b2501	-1.43158	1.0054e-16	DOWN		b2364	-2.37246	2.14057e-05	DOWN
b2586	-1.13728	0.00025215	DOWN		b2290	-1.20395	2.70503e-11	DOWN		b3115	-5.8008	6.8637e-06	DOWN		b2502	-2.04176	1.25015e-22	DOWN		b2365	-6.04041	8.14244e-10	DOWN
b2592	-3.49772	5.18117e-19	DOWN		b2291	-1.41309	1.88551e-09	DOWN		b3116	-5.46984	1.12597e-09	DOWN		b2504	-1.26515	0.000886332	DOWN		b2366	-5.52531	1.92078e-14	DOWN
b2597	-3.89962	1.37045e-18	DOWN		b2292	-1.35175	0.00015504	DOWN		b3117	-6.33272	2.39277e-08	DOWN		b2521	-2.05621	9.25264e-12	DOWN		b2381	-1.58305	4.78762e-16	DOWN
b2599	-1.9366	1.38893e-18	DOWN		b2293	-2.29086	2.90378e-19	DOWN		b3118	-4.2117	7.0488e-06	DOWN		b2535	-2.94956	6.94304e-13	DOWN		b2382	-1.51749	1.44938e-13	DOWN
b2602	-1.43695	0.000343354	DOWN		b2294	-2.1898	3.9626e-23	DOWN		b3124	-1.91895	0.00390747	DOWN		b2552	-1.0581	0.00416438	DOWN		b2388	-2.10913	1.28624e-17	DOWN
b2605	-1.01804	4.35548e-06	DOWN		b2296	-1.01522	6.76986e-05	DOWN		b3125	-2.73895	0.000236061	DOWN		b2572	-1.15823	6.70438e-10	DOWN		b2389	-1.66257	1.42105e-11	DOWN
b2614	-1.72085	1.8209e-08	DOWN		b2297	-1.50075	1.32141e-09	DOWN		b3126	-2.23009	0.00608063	DOWN		b2573	-1.3878	9.89137e-12	DOWN		b2393	-1.63686	1.41373e-11	DOWN
b2642	-1.23817	0.00705251	DOWN		b2301	-1.59686	6.58845e-10	DOWN		b3128	-1.77305	0.0015044	DOWN		b2579	-1.22052	0.00551424	DOWN		b2394	-1.46478	1.15054e-17	DOWN
b2660	-1.39655	6.54734e-05	DOWN		b2302	-2.17282	1.61733e-10	DOWN		b3133	-1.43938	0.00186266	DOWN		b2584	-2.87706	6.30956e-15	DOWN		b2398	-1.3838	2.34908e-08	DOWN
b2661	-1.82258	2.24575e-08	DOWN		b2323	-1.48274	2.08535e-13	DOWN		b3153	-1.9455	0.00111557	DOWN		b2585	-1.00456	3.19145e-09	DOWN		b2399	-1.22028	9.84818e-09	DOWN
b2662	-2.24656	1.38298e-09	DOWN		b2343	-1.36615	0.000234292	DOWN		b3156	-1.46738	4.47961e-06	DOWN		b2586	-1.86005	3.41651e-06	DOWN		b2410	-2.09355	4.79642e-17	DOWN
b2663	-2.1485	1.87579e-05	DOWN		b2364	-1.63408	0.00328067	DOWN		b3157	-1.56058	1.98055e-06	DOWN		b2592	-3.88526	4.26641e-22	DOWN		b2415	-1.074	3.29471e-09	DOWN
b2665	-1.92485	1.22767e-09	DOWN		b2365	-4.72472	8.98157e-08	DOWN		b3203	-1.02241	1.28834e-07	DOWN		b2595	-1.30331	1.69344e-17	DOWN		b2416	-1.04584	7.84787e-13	DOWN
b2666	-1.73204	0.000284923	DOWN		b2366	-5.1765	4.07671e-13	DOWN		b3208	-1.08097	3.51106e-05	DOWN		b2597	-5.60626	2.59378e-28	DOWN		b2417	-1.39065	1.32811e-17	DOWN
b2672	-3.1348	5.60152e-08	DOWN		b2388	-2.48474	4.23642e-21	DOWN		b3221	-1.41528	9.1398e-06	DOWN		b2598	-4.71698	7.90241e-07	DOWN		b2418	-1.49079	2.57356e-16	DOWN
b2687	-1.30692	5.66476e-12	DOWN		b2389	-1.69237	6.91601e-14	DOWN		b3222	-1.15558	0.000607315	DOWN		b2605	-1.65085	3.99912e-09	DOWN		b2426	-1.55243	1.4268e-11	DOWN
b2696	-1.44953	9.82241e-08	DOWN		b2393	-1.40808	8.37114e-08	DOWN		b3224	-1.21184	0.00413434	DOWN		b2614	-2.55616	5.46526e-15	DOWN		b2428	-1.78219	3.97361e-05	DOWN
b2702	-2.75414	4.70437e-06	DOWN		b2410	-1.6375	1.30594e-12	DOWN		b3225	-1.45989	1.51889e-06	DOWN		b2620	-1.79119	6.0397e-14	DOWN		b2429	-1.92216	3.41022e-06	DOWN
b2703	-3.0469	7.82694e-09	DOWN		b2415	-1.3027	1.82344e-10	DOWN		b3234	-1.18768	1.85263e-09	DOWN		b2622	-1.08289	9.87259e-11	DOWN		b2430	-1.57444	2.29492e-05	DOWN
b2704	-2.68851	9.58611e-07	DOWN		b2416	-1.16071	1.7273e-12	DOWN		b3236	-2.40491	7.97992e-15	DOWN		b2627	-1.09114	3.15431e-07	DOWN		b2431	-2.06109	3.74075e-20	DOWN
b2705	-2.55436	8.27249e-10	DOWN		b2417	-1.31347	1.52772e-13	DOWN		b3239	-3.09279	1.5728e-07	DOWN		b2642	-1.28824	0.00960917	DOWN		b2457	-2.01045	0.000250784	DOWN
b2726	-1.26777	0.00109759	DOWN		b2418	-1.39678	2.10464e-15	DOWN		b3253	-2.36204	4.24911e-11	DOWN		b2660	-1.16426	0.00618808	DOWN		b2464	-2.59781	1.47502e-15	DOWN
b2727	-2.12365	1.81128e-06	DOWN		b2426	-1.19011	1.31588e-06	DOWN		b3279	-1.50392	3.9418e-10	DOWN		b2661	-2.09043	3.82073e-07	DOWN		b2465	-2.24803	5.01752e-16	DOWN
b2728	-1.42545	0.000132392	DOWN		b2431	-1.50839	8.19857e-11	DOWN		b3284	-1.15244	1.37569e-08	DOWN		b2662	-2.35496	2.05438e-07	DOWN		b2467	-1.86729	1.77809e-12	DOWN
b2729	-2.14872	1.46958e-07	DOWN		b2441	-1.355	0.000256843	DOWN		b3336	-2.99616	4.41558e-14	DOWN		b2665	-2.14975	2.61044e-09	DOWN		b2468	-1.84719	1.45692e-09	DOWN
b2730	-2.14081	2.39996e-08	DOWN		b2464	-2.8124	1.65211e-22	DOWN		b3357	-1.17103	1.48875e-09	DOWN		b2666	-1.74504	0.00144716	DOWN		b2473	-1.27188	1.09844e-10	DOWN
b2731	-1.70065	2.59072e-08	DOWN		b2465	-2.93227	1.48921e-23	DOWN		b3361	-1.37761	8.18938e-08	DOWN		b2672	-2.71483	3.94648e-06	DOWN		b2479	-1.77492	2.49094e-15	DOWN
b2759	-1.04842	0.00491699	DOWN		b2467	-1.58826	1.26511e-11	DOWN		b3362	-1.22766	0.00122674	DOWN		b2675	-2.80944	0.00945035	DOWN		b2480	-1.48572	6.94088e-13	DOWN
b2779	-1.57483	1.05371e-11	DOWN		b2468	-1.76832	6.70404e-09	DOWN		b3365	-2.77381	8.42965e-06	DOWN		b2687	-1.333	5.92237e-12	DOWN		b2494	-1.15004	3.92895e-15	DOWN
b2787	-2.38322	6.0184e-07	DOWN		b2473	-1.17866	1.40819e-09	DOWN		b3366	-2.17486	0.00100578	DOWN		b2696	-1.55731	1.67576e-08	DOWN		b2495	-1.71219	6.21278e-14	DOWN
b2788	-1.95038	1.92467e-06	DOWN		b2479	-1.92534	4.02611e-18	DOWN		b3403	-1.64075	9.74517e-09	DOWN		b2702	-2.89852	9.90887e-05	DOWN		b2501	-1.09175	6.46659e-14	DOWN
b2789	-1.8306	0.000798566	DOWN		b2480	-1.40969	2.54355e-11	DOWN		b3417	-1.45071	0.00310981	DOWN		b2703	-2.98297	6.45606e-05	DOWN		b2502	-1.41392	1.52211e-16	DOWN
b2790	-1.67418	1.23047e-11	DOWN		b2489	-1.12283	0.00463898	DOWN		b3418	-1.67891	5.19704e-06	DOWN		b2704	-2.32626	0.00155139	DOWN		b2521	-2.97798	5.40744e-22	DOWN
b2795	-2.83046	2.50418e-19	DOWN		b2494	-1.56039	7.23311e-22	DOWN		b3428	-2.424	7.42665e-16	DOWN		b2705	-2.44521	1.90171e-05	DOWN		b2535	-2.71957	2.05095e-13	DOWN
b2799	-1.56195	1.77197e-06	DOWN		b2495	-1.63136	6.65327e-12	DOWN		b3429	-2.32751	2.26862e-15	DOWN		b2706	-1.49255	0.00486932	DOWN		b2551	-1.46849	7.12814e-16	DOWN
b2800	-2.05028	7.47263e-07	DOWN		b2501	-1.31317	1.11448e-15	DOWN		b3430	-2.44903	4.52285e-16	DOWN		b2707	-1.14751	2.27677e-05	DOWN		b2552	-1.39021	0.000146348	DOWN
b2802	-1.79111	3.10417e-09	DOWN		b2502	-1.49504	5.56265e-17	DOWN		b3431	-2.10616	3.6195e-17	DOWN		b2708	-1.21719	5.28994e-06	DOWN		b2571	-1.30145	8.71815e-15	DOWN
b2803	-1.76009	1.81509e-10	DOWN		b2521	-2.12999	1.71893e-13	DOWN		b3432	-2.15898	2.81133e-18	DOWN		b2718	-1.70609	0.00152429	DOWN		b2572	-1.6406	1.10127e-20	DOWN
b2805	-1.42715	1.12188e-09	DOWN		b2535	-3.23033	3.97545e-18	DOWN		b3433	-1.83438	9.39502e-17	DOWN		b2726	-2.89104	1.97581e-07	DOWN		b2573	-1.54595	5.08079e-16	DOWN
b2809	-3.28035	2.6557e-06	DOWN		b2551	-1.19208	1.4692e-09	DOWN		b3440	-1.72227	7.34568e-13	DOWN		b2727	-2.88011	9.93483e-10	DOWN		b2579	-1.96667	1.95963e-07	DOWN
b2820	-1.08505	1.90343e-10	DOWN		b2552	-1.57014	3.35958e-05	DOWN		b3441	-1.10663	3.81633e-05	DOWN		b2728	-3.01824	1.21208e-08	DOWN		b2580	-1.01181	8.9485e-10	DOWN
b2834	-1.97604	2.94801e-28	DOWN		b2563	-2.04789	1.50221e-17	DOWN		b3447	-1.78389	8.88146e-08	DOWN		b2729	-2.77964	1.17404e-10	DOWN		b2584	-3.63466	5.4157e-24	DOWN
b2838	-1.99437	0.000142839	DOWN		b2564	-1.91188	5.0225e-27	DOWN		b3448	-2.44951	2.76986e-10	DOWN		b2730	-2.37905	6.70663e-09	DOWN		b2585	-1.23343	1.22773e-15	DOWN
b2842	-1.06477	0.000337726	DOWN		b2570	-1.43823	5.51593e-14	DOWN		b3468	-1.12631	5.91728e-08	DOWN		b2731	-1.59828	1.18222e-06	DOWN		b2586	-2.12247	2.27041e-08	DOWN
b2843	-1.18296	1.67364e-07	DOWN		b2571	-1.84289	5.89661e-21	DOWN		b3474	-1.32397	5.79477e-06	DOWN		b2779	-1.07613	3.09791e-06	DOWN		b2592	-3.60721	2.40946e-24	DOWN
b2847	-1.17899	0.00113573	DOWN		b2572	-2.5275	6.52011e-32	DOWN		b3494	-1.73105	1.49999e-06	DOWN		b2787	-2.44823	0.000889249	DOWN		b2595	-1.30231	3.14725e-21	DOWN
b2866	-3.37753	2.32272e-12	DOWN		b2573	-2.32947	3.3758e-25	DOWN		b3495	-3.02106	2.51319e-18	DOWN		b2790	-1.87001	1.17502e-11	DOWN		b2597	-6.44196	4.27016e-33	DOWN
b2867	-4.04061	5.00269e-16	DOWN		b2584	-2.58628	1.03008e-13	DOWN		b3498	-1.38221	1.24291e-08	DOWN		b2795	-3.58065	4.61786e-26	DOWN		b2598	-2.46953	0.00143768	DOWN
b2868	-3.40001	2.81034e-08	DOWN		b2585	-1.3402	4.78323e-15	DOWN		b3503	-1.0441	0.00880041	DOWN		b2799	-2.02063	9.89956e-06	DOWN		b2599	-1.24193	1.98328e-10	DOWN
b2869	-2.74469	1.0382e-15	DOWN		b2586	-1.84165	6.72881e-08	DOWN		b3506	-2.22055	2.26993e-08	DOWN		b2801	-1.78755	0.00118231	DOWN		b2605	-1.05478	1.95087e-05	DOWN
b2870	-6.68679	1.90973e-12	DOWN		b2592	-3.98639	1.19121e-23	DOWN		b3508	-2.27238	0.000216985	DOWN		b2802	-1.16282	0.000259593	DOWN		b2614	-2.33663	1.57667e-15	DOWN
b2871	-6.20463	1.0335e-13	DOWN		b2595	-1.39789	2.48814e-20	DOWN		b3509	-4.14821	1.1979e-11	DOWN		b2803	-1.15478	0.00017858	DOWN		b2620	-1.82834	2.65179e-16	DOWN
b2872	-4.94559	5.98935e-14	DOWN		b2597	-5.10237	2.723e-27	DOWN		b3510	-4.01575	4.81238e-14	DOWN		b2805	-2.18774	1.28898e-13	DOWN		b2627	-1.35458	7.45355e-12	DOWN
b2873	-3.83123	1.23049e-11	DOWN		b2599	-1.92186	5.54302e-19	DOWN		b3511	-2.58834	4.53914e-09	DOWN		b2809	-3.94381	1.30771e-06	DOWN		b2628	-1.50065	3.23775e-13	DOWN
b2874	-1.66247	2.79359e-07	DOWN		b2602	-1.19011	0.00210813	DOWN		b3512	-3.3808	4.91401e-08	DOWN		b2820	-1.25615	2.11178e-12	DOWN		b2642	-2.97335	7.63372e-07	DOWN
b2875	-2.72458	3.53916e-11	DOWN		b2614	-1.76065	5.68268e-09	DOWN		b3513	-1.58754	0.000966615	DOWN		b2829	-1.15427	7.53396e-13	DOWN		b2660	-1.25525	0.00143287	DOWN
b2876	-1.85401	7.01909e-07	DOWN		b2642	-2.13667	1.37188e-05	DOWN		b3517	-2.9709	6.69128e-13	DOWN		b2834	-2.18685	1.40639e-30	DOWN		b2661	-1.27415	6.86866e-05	DOWN
b2877	-1.70668	4.70973e-05	DOWN		b2660	-1.03029	0.002395	DOWN		b3518	-1.54529	0.000214726	DOWN		b2847	-1.09996	0.00634593	DOWN		b2662	-2.14778	3.46786e-08	DOWN
b2881	-1.01322	1.44199e-09	DOWN		b2661	-1.45099	2.46325e-06	DOWN		b3519	-1.27226	3.54334e-06	DOWN		b2869	-2.71989	9.78605e-15	DOWN		b2665	-2.46886	1.2663e-12	DOWN
b2888	-4.34845	6.75733e-07	DOWN		b2662	-2.11878	7.55965e-09	DOWN		b3522	-1.81172	6.19659e-10	DOWN		b2875	-1.38124	0.000995574	DOWN		b2666	-2.79791	2.81181e-06	DOWN
b4684	-3.15921	0.00115281	DOWN		b2663	-1.47589	0.00116996	DOWN		b3524	-1.28534	1.3242e-06	DOWN		b2876	-1.28799	0.00228782	DOWN		b2672	-2.7128	1.61906e-06	DOWN
b2898	-1.37194	1.10325e-12	DOWN		b2665	-2.04921	8.10162e-11	DOWN		b3536	-1.77218	5.64115e-15	DOWN		b2878	-1.05973	1.92315e-07	DOWN		b2687	-1.42306	6.63631e-16	DOWN
b2901	-1.52005	4.22104e-16	DOWN		b2666	-2.21894	8.54478e-06	DOWN		b3537	-2.02963	1.97531e-06	DOWN		b2879	-1.03796	3.44467e-05	DOWN		b2696	-1.54742	4.40427e-09	DOWN
b2902	-1.53419	7.80458e-07	DOWN		b2668	-1.04945	4.1788e-06	DOWN		b3538	-2.06564	7.42665e-16	DOWN		b2880	-2.23222	3.08636e-13	DOWN		b2702	-2.78516	0.000151303	DOWN
b2903	-2.19645	3.4565e-14	DOWN		b2672	-3.11945	5.86977e-09	DOWN		b3540	-1.55373	0.00286065	DOWN		b2881	-1.38852	3.37908e-14	DOWN		b2703	-1.59297	0.00704533	DOWN
b2904	-1.78538	3.2187e-08	DOWN		b2687	-1.46719	1.08271e-14	DOWN		b3541	-1.78082	0.00038701	DOWN		b2898	-1.7868	4.00063e-18	DOWN		b2704	-2.74254	8.17184e-05	DOWN
b2905	-1.45925	2.88121e-10	DOWN		b2702	-2.62942	2.6499e-06	DOWN		b3543	-1.7751	0.00233511	DOWN		b2899	-1.67793	3.10382e-16	DOWN		b2705	-2.06517	2.42501e-05	DOWN
b2914	-1.31281	7.54917e-13	DOWN		b2703	-2.85916	5.06134e-08	DOWN		b3544	-2.30624	4.08972e-14	DOWN		b2901	-1.60275	2.4935e-16	DOWN		b2706	-1.27092	0.00783776	DOWN
b2922	-1.92814	1.09515e-12	DOWN		b2704	-4.08102	1.63e-09	DOWN		b3548	-1.53282	5.31398e-07	DOWN		b2902	-2.36792	1.51721e-09	DOWN		b2707	-2.12935	1.16821e-13	DOWN
b2923	-1.93258	3.18547e-05	DOWN		b2705	-2.69295	2.6926e-10	DOWN		b3553	-1.99458	5.45553e-15	DOWN		b2903	-2.40558	5.61741e-16	DOWN		b2708	-2.34655	4.27363e-16	DOWN
b2925	-2.6539	1.58331e-26	DOWN		b2706	-1.37977	0.000772539	DOWN		b3555	-1.67846	4.6334e-08	DOWN		b2904	-3.2837	3.91769e-18	DOWN		b2717	-1.32475	9.56404e-09	DOWN
b2926	-2.0381	5.03099e-21	DOWN		b2708	-1.24078	1.14825e-06	DOWN		b3566	-2.72642	2.45164e-05	DOWN		b2905	-1.7348	4.2638e-13	DOWN		b2726	-3.41463	1.22809e-10	DOWN
b2936	-1.06254	3.41459e-05	DOWN		b2717	-1.1383	3.65091e-07	DOWN		b3567	-1.45581	0.00873998	DOWN		b2914	-1.70172	6.83168e-18	DOWN		b2727	-3.96824	2.1414e-17	DOWN
b2943	-1.70671	6.91251e-11	DOWN		b2726	-2.39373	7.10821e-09	DOWN		b3571	-2.58449	6.06137e-05	DOWN		b2916	-1.56968	5.20108e-15	DOWN		b2728	-3.96691	3.63251e-13	DOWN
b2957	-2.69139	3.42689e-06	DOWN		b2727	-2.9539	3.1201e-11	DOWN		b3573	-1.7524	0.000504276	DOWN		b2925	-3.0144	1.46215e-32	DOWN		b2729	-3.53097	6.69535e-18	DOWN
b2964	-1.57363	4.18676e-06	DOWN		b2728	-3.13774	8.05772e-13	DOWN		b3588	-4.25778	1.71597e-11	DOWN		b2926	-1.77998	1.12924e-17	DOWN		b2730	-2.87357	3.7515e-14	DOWN
b2976	-2.5889	6.06186e-18	DOWN		b2729	-3.07615	1.20337e-13	DOWN		b4554	-2.02226	0.000718901	DOWN		b2936	-1.43962	9.68528e-08	DOWN		b2731	-2.22275	1.71421e-12	DOWN
b2977	-2.31978	6.53033e-10	DOWN		b2730	-2.7142	1.39832e-12	DOWN		b3612	-1.31911	0.000121763	DOWN		b2943	-2.13383	5.13207e-15	DOWN		b2779	-1.44089	3.40614e-12	DOWN
b4467	-1.70025	4.99885e-08	DOWN		b2731	-1.90973	2.59735e-10	DOWN		b3616	-1.67706	7.04585e-16	DOWN		b2957	-2.5509	4.59939e-06	DOWN		b2787	-2.20897	3.18525e-05	DOWN
b4468	-3.44058	1.3994e-07	DOWN		b2779	-1.98267	3.70556e-17	DOWN		b3617	-1.57833	1.49816e-14	DOWN		b2962	-1.54586	1.52661e-08	DOWN		b2788	-1.18012	0.00506889	DOWN
b2979	-3.35401	3.86492e-08	DOWN		b2787	-2.43821	3.11789e-07	DOWN		b3655	-1.04205	9.21391e-09	DOWN		b2964	-1.79331	3.68538e-07	DOWN		b2790	-1.87036	4.01296e-13	DOWN
b2988	-1.11335	2.50726e-10	DOWN		b2788	-1.69319	1.95373e-05	DOWN		b3656	-1.09886	8.97827e-05	DOWN		b2966	-1.53821	0.000321263	DOWN		b2795	-3.78899	2.73924e-33	DOWN
b2989	-1.93794	1.74194e-20	DOWN		b2789	-1.73095	0.00122007	DOWN		b3674	-2.1	1.00744e-06	DOWN		b2976	-1.78215	2.96962e-09	DOWN		b2801	-2.14376	2.80277e-05	DOWN
b2990	-1.56514	2.80322e-05	DOWN		b2790	-2.15584	2.241e-16	DOWN		b3687	-1.85968	8.6941e-05	DOWN		b2977	-2.55215	4.0728e-07	DOWN		b2802	-1.21835	1.2547e-05	DOWN
b2991	-1.6276	6.43054e-05	DOWN		b2795	-3.68348	1.5609e-28	DOWN		b3707	-4.46654	0.000192181	DOWN		b4467	-1.45796	0.000241219	DOWN		b2805	-2.29844	1.01774e-16	DOWN
b2992	-1.59111	0.000173315	DOWN		b2796	-1.02814	2.82216e-07	DOWN		b3708	-6.2818	2.41978e-13	DOWN		b4468	-2.63531	0.00606048	DOWN		b2809	-2.73228	5.54324e-06	DOWN
b2993	-1.53778	0.00010166	DOWN		b2799	-1.47204	4.64356e-06	DOWN		b3709	-4.69914	3.60472e-06	DOWN		b2979	-2.83814	0.00439262	DOWN		b2819	-1.3856	7.69724e-15	DOWN
b2994	-1.9518	4.62741e-06	DOWN		b2800	-1.27797	0.000296197	DOWN		b3713	-1.7116	2.85009e-13	DOWN		b2988	-1.41872	6.80281e-14	DOWN		b2820	-1.16585	1.14174e-13	DOWN
b2995	-1.54826	0.000856679	DOWN		b2802	-1.67505	2.03464e-08	DOWN		b3744	-1.52541	4.48325e-07	DOWN		b2989	-2.20424	1.34805e-19	DOWN		b2827	-1.04693	3.76263e-12	DOWN
b2996	-1.18977	0.00600782	DOWN		b2803	-1.1808	4.90213e-06	DOWN		b3745	-1.86183	1.22406e-07	DOWN		b2990	-1.23718	0.00533919	DOWN		b2829	-1.26828	1.87404e-18	DOWN
b3001	-3.96951	2.77314e-19	DOWN		b2805	-2.2787	2.36761e-18	DOWN		b3746	-2.0921	3.73937e-07	DOWN		b2991	-1.42096	0.00993284	DOWN		b2830	-1.07922	2.36655e-15	DOWN
b3003	-2.33057	3.83955e-07	DOWN		b2809	-3.98942	2.63963e-07	DOWN		b3751	-1.93511	3.50469e-08	DOWN		b2993	-1.20098	0.00422193	DOWN		b2834	-1.68566	2.61371e-27	DOWN
b3011	-3.13225	9.26399e-22	DOWN		b2819	-1.41232	3.82159e-15	DOWN		b3774	-1.57131	2.91493e-05	DOWN		b2994	-1.39939	0.000864501	DOWN		b2847	-1.91505	9.04221e-06	DOWN
b3012	-3.97037	6.40685e-24	DOWN		b2820	-1.34085	4.45283e-15	DOWN		b3826	-1.1279	6.10652e-08	DOWN		b2995	-1.36791	0.00373875	DOWN		b2848	-1.66589	0.00662998	DOWN
b3024	-2.24099	1.42852e-16	DOWN		b2821	-1.08465	1.03929e-13	DOWN		b3827	-1.36322	0.000124613	DOWN		b2996	-1.56726	0.000309416	DOWN		b2869	-3.54126	1.09734e-23	DOWN
b3028	-1.06137	2.143e-06	DOWN		b2829	-1.39734	8.30856e-18	DOWN		b3831	-3.59874	4.02792e-17	DOWN		b2997	-1.26392	0.00279867	DOWN		b2875	-1.93402	1.8452e-06	DOWN
b3029	-1.6394	4.09549e-10	DOWN		b2834	-2.5772	2.41043e-40	DOWN		b3847	-1.01746	4.49867e-08	DOWN		b3001	-4.35218	9.28836e-14	DOWN		b2876	-1.84674	3.00858e-06	DOWN
b3037	-1.58844	2.87041e-13	DOWN		b2838	-1.81322	0.000638825	DOWN		b3856	-1.09481	0.000621633	DOWN		b3003	-1.60579	0.000935836	DOWN		b2877	-2.84967	1.3237e-08	DOWN
b3038	-1.8428	5.36391e-16	DOWN		b2847	-2.34145	3.23434e-09	DOWN		b3857	-1.16524	9.00101e-07	DOWN		b3005	-1.46065	0.00210758	DOWN		b2880	-1.43272	1.30086e-09	DOWN
b3055	-2.10532	6.04045e-13	DOWN		b2848	-2.67499	3.06209e-06	DOWN		b3858	-2.23444	5.01234e-14	DOWN		b3006	-1.5764	0.00222657	DOWN		b2881	-1.06252	6.39614e-12	DOWN
b3060	-1.84951	7.22818e-06	DOWN		b2866	-2.20339	2.18574e-07	DOWN		b3859	-1.0168	1.06903e-05	DOWN		b3011	-2.79333	8.48644e-16	DOWN		b2898	-1.35809	5.0643e-15	DOWN
b3067	-1.2325	3.92189e-10	DOWN		b2867	-3.4258	9.14227e-14	DOWN		b3860	-1.61467	2.81332e-11	DOWN		b3012	-3.58863	2.38191e-15	DOWN		b2899	-1.91298	2.70615e-23	DOWN
b3073	-1.72656	2.21959e-11	DOWN		b2868	-2.76619	1.71704e-06	DOWN		b3868	-2.33347	9.82516e-12	DOWN		b3024	-1.95477	5.70683e-11	DOWN		b2901	-1.55917	1.24762e-18	DOWN
b3087	-2.60515	1.05479e-16	DOWN		b2869	-3.39713	1.15422e-21	DOWN		b3869	-2.05112	1.10155e-09	DOWN		b3028	-1.13749	3.07271e-06	DOWN		b2902	-2.2154	6.21851e-10	DOWN
b3088	-1.08102	0.0008895	DOWN		b2870	-6.51496	5.68923e-11	DOWN		b3870	-2.4011	7.69105e-13	DOWN		b3029	-2.16858	2.29927e-14	DOWN		b2903	-2.98033	5.5466e-27	DOWN
b3091	-1.2732	3.86484e-08	DOWN		b2871	-6.08688	1.74099e-12	DOWN		b3880	-1.7385	0.00371605	DOWN		b3037	-3.07289	1.70353e-30	DOWN		b2904	-3.92831	5.62007e-25	DOWN
b3092	-1.86633	2.79501e-11	DOWN		b2872	-4.32681	1.10063e-12	DOWN		b3885	-1.35148	4.21897e-08	DOWN		b3038	-2.63024	1.90954e-25	DOWN		b2905	-2.62691	2.64288e-29	DOWN
b3097	-1.19028	3.27734e-10	DOWN		b2873	-3.12213	3.53553e-09	DOWN		b3886	-1.64841	4.53454e-12	DOWN		b3042	-1.07566	0.000710671	DOWN		b2914	-1.69536	1.54896e-21	DOWN
b3098	-1.87342	2.82976e-14	DOWN		b2874	-1.3392	1.64066e-05	DOWN		b3887	-1.42976	1.93218e-10	DOWN		b3049	-2.50131	2.17817e-05	DOWN		b2916	-1.38661	2.10301e-15	DOWN
b3099	-1.66029	2.20521e-12	DOWN		b2875	-2.23381	6.65817e-09	DOWN		b3888	-1.42268	1.06289e-15	DOWN		b3055	-1.81083	3.60447e-09	DOWN		b2922	-1.61652	7.20837e-11	DOWN
b3100	-1.71102	1.87846e-10	DOWN		b2876	-2.10229	1.97623e-08	DOWN		b3899	-1.49917	0.000253418	DOWN		b3060	-2.27242	3.5496e-06	DOWN		b2925	-3.12626	2.27012e-40	DOWN
b3102	-2.20312	2.49525e-19	DOWN		b2877	-1.79159	1.01234e-05	DOWN		b3900	-2.26109	0.00153408	DOWN		b3070	-2.47334	0.00175644	DOWN		b2926	-2.11621	1.78326e-27	DOWN
b4471	-6.36448	1.1018e-10	DOWN		b2888	-3.12132	2.48848e-05	DOWN		b3908	-1.85712	3.68495e-05	DOWN		b3073	-1.44842	1.69365e-06	DOWN		b2927	-1.1666	7.69707e-15	DOWN
b3113	-6.90691	2.49655e-11	DOWN		b2898	-2.29668	2.723e-27	DOWN		b3910	-1.06233	8.04742e-06	DOWN		b3074	-1.96736	0.00467005	DOWN		b2936	-2.26139	1.25057e-15	DOWN
b3114	-6.4856	5.12798e-12	DOWN		b2899	-1.58532	3.38051e-16	DOWN		b4484	-1.10628	0.000284638	DOWN		b3081	-1.51831	4.28086e-05	DOWN		b2937	-1.17564	5.51171e-10	DOWN
b3115	-4.83179	8.32556e-09	DOWN		b2901	-1.46293	1.38176e-15	DOWN		b3916	-1.37636	8.07627e-06	DOWN		b3087	-2.51798	1.05243e-13	DOWN		b2943	-2.07558	9.88288e-18	DOWN
b3116	-4.24494	1.03715e-10	DOWN		b2902	-1.7559	6.70084e-08	DOWN		b3919	-1.70789	2.83447e-10	DOWN		b3091	-1.61053	2.17774e-09	DOWN		b2956	-2.25121	4.07815e-06	DOWN
b3117	-4.05679	2.14304e-09	DOWN		b2903	-2.49255	9.82204e-18	DOWN		b3922	-1.77951	1.3648e-07	DOWN		b3092	-1.9799	2.37345e-10	DOWN		b2957	-4.38613	1.68213e-17	DOWN
b3118	-2.01344	0.00108763	DOWN		b2904	-1.56478	9.07179e-07	DOWN		b3923	-2.04873	1.64592e-09	DOWN		b3098	-1.54135	6.74999e-10	DOWN		b2962	-2.10279	1.19824e-13	DOWN
b3124	-2.10475	0.000646878	DOWN		b2905	-1.78854	1.66077e-14	DOWN		b3924	-1.34988	5.80475e-06	DOWN		b3099	-1.38378	7.43647e-09	DOWN		b2964	-2.78877	3.77274e-15	DOWN
b3125	-2.56822	0.000105432	DOWN		b2914	-1.64408	1.2201e-18	DOWN		b3926	-2.2479	7.04166e-10	DOWN		b3100	-1.48525	2.54832e-07	DOWN		b2966	-3.59732	8.20521e-13	DOWN
b3126	-1.98029	0.00452554	DOWN		b2916	-2.02057	4.88193e-25	DOWN		b3927	-1.50414	1.48238e-06	DOWN		b3103	-1.40385	8.75342e-06	DOWN		b2976	-1.71081	4.62897e-11	DOWN
b3128	-1.50282	0.00202304	DOWN		b2922	-1.71384	5.69583e-11	DOWN		b3931	-1.89502	4.70413e-10	DOWN		b3110	-1.2694	0.00416755	DOWN		b2977	-2.33521	3.50038e-07	DOWN
b3153	-2.9524	6.0538e-07	DOWN		b2923	-1.76558	8.5828e-05	DOWN		b3932	-1.94726	1.37269e-10	DOWN		b3114	-3.93378	0.00162852	DOWN		b4467	-1.60188	1.00067e-05	DOWN
b3156	-1.02471	0.000501873	DOWN		b2925	-3.69529	4.13231e-42	DOWN		b3942	-1.74716	5.37623e-13	DOWN		b3115	-3.16151	0.000924972	DOWN		b4468	-1.90789	0.00752691	DOWN
b3157	-1.11504	0.000239456	DOWN		b2926	-2.65498	3.57382e-31	DOWN		b3945	-4.15116	4.9958e-13	DOWN		b3116	-3.07915	1.23801e-05	DOWN		b2979	-2.33737	0.000816147	DOWN
b3203	-1.28989	2.48831e-12	DOWN		b2935	-1.16849	3.36596e-09	DOWN		b3946	-3.1651	2.71071e-08	DOWN		b3117	-3.94591	6.63877e-07	DOWN		b2988	-1.21417	1.16821e-13	DOWN
b3204	-1.04512	6.91487e-13	DOWN		b2936	-1.86051	1.608e-11	DOWN		b3947	-2.855	1.38274e-06	DOWN		b3118	-3.06892	2.78996e-05	DOWN		b2989	-1.83926	3.63066e-19	DOWN
b3205	-1.2832	3.22413e-15	DOWN		b2943	-3.28976	7.40109e-29	DOWN		b3954	-1.11398	2.10813e-07	DOWN		b3124	-2.20689	0.000425973	DOWN		b2990	-1.24084	0.00195857	DOWN
b3206	-1.07195	1.29683e-06	DOWN		b2957	-3.1709	2.49663e-08	DOWN		b3956	-1.18309	7.51689e-09	DOWN		b3125	-2.66268	0.000109721	DOWN		b2994	-1.32444	0.000266803	DOWN
b3208	-1.58216	1.57805e-12	DOWN		b2964	-2.76835	7.54614e-14	DOWN		b3995	-1.1349	1.16597e-05	DOWN		b3126	-2.22421	0.00195476	DOWN		b2995	-1.76527	2.46647e-05	DOWN
b3209	-1.14074	5.49556e-07	DOWN		b2966	-2.22608	1.57657e-07	DOWN		b4019	-1.15691	3.93809e-09	DOWN		b3128	-2.4911	4.81767e-06	DOWN		b2996	-2.15195	5.02982e-08	DOWN
b3221	-1.16283	5.46078e-05	DOWN		b2976	-2.26588	1.45921e-15	DOWN		b4021	-2.32524	3.15237e-07	DOWN		b3133	-2.32482	3.8107e-06	DOWN		b2997	-2.19445	5.4368e-09	DOWN
b3223	-1.17446	0.000125997	DOWN		b2977	-2.1757	3.34134e-09	DOWN		b4023	-1.15411	2.30997e-05	DOWN		b3136	-1.80478	0.00265664	DOWN		b3001	-4.44554	3.5218e-17	DOWN
b3225	-1.29222	7.32617e-08	DOWN		b4467	-1.54132	4.84323e-07	DOWN		b4031	-1.41881	0.00727418	DOWN		b3148	-1.25217	1.17562e-08	DOWN		b3003	-1.87564	4.20677e-05	DOWN
b3234	-1.07472	2.54275e-09	DOWN		b4468	-3.01671	7.48912e-07	DOWN		b4032	-1.9831	0.00250365	DOWN		b3156	-2.24488	1.12474e-12	DOWN		b3006	-1.34339	0.00418365	DOWN
b3236	-2.10376	1.03976e-13	DOWN		b2979	-3.09166	3.19733e-07	DOWN		b4033	-2.27702	0.00232419	DOWN		b3157	-2.43749	7.02234e-14	DOWN		b3009	-1.68467	7.54329e-14	DOWN
b3239	-1.93724	7.78028e-05	DOWN		b2988	-1.23542	1.12651e-12	DOWN		b4034	-3.64757	1.50938e-10	DOWN		b3158	-1.25881	0.000412455	DOWN		b3011	-3.06116	3.28328e-20	DOWN
b3244	-1.2888	5.49282e-19	DOWN		b2989	-2.37574	5.43471e-26	DOWN		b4036	-3.33869	5.37823e-08	DOWN		b3159	-1.13001	0.000193736	DOWN		b3012	-4.28371	4.89699e-18	DOWN
b3253	-2.14791	1.63239e-11	DOWN		b2990	-1.51883	3.88718e-05	DOWN		b4045	-1.71562	1.5487e-05	DOWN		b3160	-1.46577	1.54369e-06	DOWN		b3024	-2.5724	1.57912e-16	DOWN
b3279	-1.73765	2.73403e-14	DOWN		b2991	-2.04776	1.1045e-06	DOWN		b4051	-2.80406	5.64115e-15	DOWN		b3172	-1.04881	1.18222e-11	DOWN		b3028	-1.59776	1.9788e-11	DOWN
b3336	-3.31778	1.52816e-16	DOWN		b2992	-2.1152	6.66391e-07	DOWN		b4055	-2.08845	3.03053e-08	DOWN		b3179	-1.02691	1.3653e-08	DOWN		b3029	-2.70478	1.04313e-21	DOWN
b3347	-1.23553	1.43168e-10	DOWN		b2993	-2.17233	4.10469e-08	DOWN		b4056	-1.48146	1.10051e-11	DOWN		b3205	-1.00653	2.63221e-10	DOWN		b3037	-2.39045	1.98817e-27	DOWN
b3361	-1.11534	1.5177e-07	DOWN		b2994	-2.20449	1.18563e-07	DOWN		b4057	-1.43834	3.58435e-09	DOWN		b3206	-1.59105	2.281e-09	DOWN		b3038	-2.61585	5.587e-30	DOWN
b3362	-1.30948	8.61235e-06	DOWN		b2995	-1.67161	0.000173678	DOWN		b4076	-1.50195	0.0086065	DOWN		b3208	-1.77433	2.05872e-11	DOWN		b3042	-1.58586	9.16526e-07	DOWN
b3365	-2.75331	3.93256e-06	DOWN		b3001	-5.05515	1.64126e-23	DOWN		b4079	-2.93521	1.00232e-09	DOWN		b3209	-1.52153	1.29539e-09	DOWN		b3049	-4.66114	2.91798e-11	DOWN
b3366	-2.49799	7.38705e-07	DOWN		b3003	-1.40619	0.00021532	DOWN		b4107	-1.73444	0.000492849	DOWN		b3221	-2.04674	2.95544e-09	DOWN		b3055	-1.82161	1.52005e-10	DOWN
b3367	-1.66844	0.0030049	DOWN		b3011	-3.61851	6.18546e-27	DOWN		b4109	-1.33465	3.43822e-07	DOWN		b3222	-1.85822	1.06227e-08	DOWN		b3060	-3.25198	1.63666e-09	DOWN
b3403	-1.87566	2.7457e-12	DOWN		b3012	-4.24841	6.00421e-26	DOWN		b4110	-1.50677	2.9237e-05	DOWN		b3223	-1.90106	8.27208e-07	DOWN		b3071	-1.00334	4.41978e-05	DOWN
b3417	-1.75454	0.000166568	DOWN		b3024	-1.53035	3.08026e-10	DOWN		b4112	-1.11644	2.35819e-08	DOWN		b3224	-2.14596	8.60607e-08	DOWN		b3073	-1.22147	1.37873e-06	DOWN
b3418	-1.6524	1.7983e-06	DOWN		b3028	-1.5087	3.19055e-11	DOWN		b4113	-1.13714	9.75963e-08	DOWN		b3225	-2.57387	3.05192e-16	DOWN		b3074	-2.12742	0.000949423	DOWN
b3428	-2.73962	3.43128e-21	DOWN		b3029	-2.02709	1.46256e-14	DOWN		b4116	-1.9769	0.00289151	DOWN		b3236	-1.92431	1.11155e-11	DOWN		b3075	-1.49521	6.66698e-14	DOWN
b3429	-2.53066	1.17193e-19	DOWN		b3037	-2.84061	1.84184e-30	DOWN		b4117	-1.19358	0.000104123	DOWN		b3239	-2.2739	3.97035e-05	DOWN		b3081	-2.09832	1.33696e-08	DOWN
b3430	-2.51869	4.98892e-19	DOWN		b3038	-3.05409	3.88324e-32	DOWN		b4118	-2.10299	0.0020971	DOWN		b3244	-1.45862	4.98483e-22	DOWN		b3087	-2.68631	5.49159e-17	DOWN
b3431	-2.13824	4.93203e-20	DOWN		b3040	-1.06906	2.24988e-12	DOWN		b4119	-6.87016	7.14807e-11	DOWN		b3253	-2.47292	1.49743e-12	DOWN		b3091	-1.49066	2.26635e-10	DOWN
b3432	-2.17113	6.38465e-21	DOWN		b3053	-1.16009	6.2306e-10	DOWN		b4120	-5.41384	3.64308e-09	DOWN		b3279	-1.14102	3.4845e-07	DOWN		b3092	-1.80425	3.64705e-11	DOWN
b3433	-2.03816	1.30178e-21	DOWN		b3055	-2.24566	3.3082e-14	DOWN		b4122	-1.96341	0.000273038	DOWN		b3284	-1.11837	5.1046e-09	DOWN		b3097	-1.84548	1.83143e-20	DOWN
b3439	-1.25754	8.72022e-13	DOWN		b3056	-1.02426	8.96747e-14	DOWN		b4123	-2.03463	0.000656106	DOWN		b3336	-2.35385	1.27341e-08	DOWN		b3098	-2.4191	4.67045e-21	DOWN
b3440	-2.71945	2.24511e-26	DOWN		b3060	-2.90915	4.62411e-11	DOWN		b4126	-1.62785	0.00389349	DOWN		b4551	-1.0492	0.00328935	DOWN		b3099	-2.23447	1.36064e-20	DOWN
b3441	-1.59619	9.76803e-11	DOWN		b3073	-1.73312	1.95221e-11	DOWN		b4127	-2.80004	3.72652e-07	DOWN		b3356	-1.31116	1.18202e-06	DOWN		b3100	-2.26506	1.00167e-15	DOWN
b3447	-2.04807	3.58706e-12	DOWN		b3081	-1.41052	0.000212428	DOWN		b4129	-1.38412	7.42135e-09	DOWN		b3357	-1.90269	8.34018e-23	DOWN		b3102	-1.57771	8.62649e-12	DOWN
b3448	-1.9457	2.12398e-08	DOWN		b3087	-3.29491	9.75606e-23	DOWN		b4130	-2.25051	0.000404454	DOWN		b3358	-1.69296	3.01408e-16	DOWN		b3103	-1.34061	5.06965e-06	DOWN
b3468	-1.28319	1.68334e-11	DOWN		b3088	-1.68744	1.72317e-07	DOWN		b4131	-5.97052	1.25847e-09	DOWN		b3361	-1.01828	4.59419e-05	DOWN		b3110	-1.64305	0.000153086	DOWN
b3474	-1.31151	6.09497e-08	DOWN		b3091	-2.20745	2.32193e-17	DOWN		b4132	-4.84342	5.60673e-08	DOWN		b3365	-1.80529	0.00215223	DOWN		b4471	-2.83856	0.00545902	DOWN
b3494	-1.4066	4.11987e-06	DOWN		b3092	-2.74805	3.90849e-19	DOWN		b4135	-1.44058	8.01239e-15	DOWN		b3371	-1.6576	0.00415628	DOWN		b3114	-2.9245	0.000527638	DOWN
b3495	-2.05534	3.56309e-12	DOWN		b3098	-1.47859	1.21179e-10	DOWN		b4138	-1.15532	0.000112549	DOWN		b3384	-1.19573	6.78056e-16	DOWN		b3115	-3.96088	2.9654e-05	DOWN
b3497	-1.09064	8.53891e-07	DOWN		b3099	-1.36345	1.02149e-09	DOWN		b4139	-2.85285	1.03955e-08	DOWN		b3400	-1.52707	6.5946e-06	DOWN		b3116	-3.9392	2.76508e-09	DOWN
b3498	-1.96736	1.50525e-16	DOWN		b3100	-1.79618	7.33225e-12	DOWN		b4140	-1.45076	0.000845979	DOWN		b3401	-1.48331	5.31706e-09	DOWN		b3117	-5.36341	8.65851e-10	DOWN
b3506	-2.14064	1.10862e-09	DOWN		b3102	-1.23807	1.72662e-09	DOWN		b4142	-1.94935	3.00407e-07	DOWN		b3403	-1.40249	7.19774e-08	DOWN		b3118	-4.07462	2.90264e-07	DOWN
b3507	-1.94734	0.0026594	DOWN		b3110	-1.3294	0.000552786	DOWN		b4143	-1.99245	1.74686e-08	DOWN		b3404	-1.14288	2.588e-15	DOWN		b3124	-3.45779	9.24473e-08	DOWN
b3508	-2.84037	1.22055e-08	DOWN		b4471	-6.73087	4.7573e-10	DOWN		b4411	-1.47475	0.0066001	DOWN		b3409	-1.48713	0.00823754	DOWN		b3125	-4.84798	1.02216e-09	DOWN
b3509	-4.34271	7.12453e-17	DOWN		b3113	-7.41984	5.5353e-10	DOWN		b4149	-2.32177	7.15956e-11	DOWN		b3416	-1.8281	3.62709e-05	DOWN		b3126	-4.71531	2.19225e-07	DOWN
b3510	-4.29106	1.48084e-18	DOWN		b3114	-7.21609	5.30907e-13	DOWN		b4151	-2.3667	2.16708e-06	DOWN		b3417	-2.60552	1.32657e-09	DOWN		b3127	-3.96356	2.82947e-06	DOWN
b3511	-3.1418	4.53802e-16	DOWN		b3115	-6.66492	1.51256e-11	DOWN		b4152	-2.41656	6.82767e-07	DOWN		b3418	-1.92911	1.35298e-08	DOWN		b3128	-3.46791	3.0319e-10	DOWN
b3512	-2.38598	4.55921e-07	DOWN		b3116	-5.99034	2.95117e-16	DOWN		b4153	-2.65698	4.45339e-09	DOWN		b3422	-1.25471	0.00512516	DOWN		b3133	-1.47453	0.000190561	DOWN
b3513	-1.61362	3.60807e-06	DOWN		b3117	-6.35422	1.611e-14	DOWN		b4154	-2.43744	4.89647e-07	DOWN		b3428	-2.75393	5.09425e-21	DOWN		b3153	-1.95204	0.00161885	DOWN
b3517	-2.85371	7.99679e-18	DOWN		b3118	-4.80992	5.38747e-10	DOWN		b4187	-1.24325	0.00226707	DOWN		b3429	-2.7314	7.75627e-21	DOWN		b3156	-2.86512	1.04932e-21	DOWN
b3518	-1.43931	7.78529e-05	DOWN		b3124	-2.71375	2.70296e-05	DOWN		b4188	-2.14333	8.14235e-07	DOWN		b3430	-3.13786	7.26809e-24	DOWN		b3157	-3.26699	3.8852e-24	DOWN
b3519	-1.15351	1.08904e-06	DOWN		b3125	-3.81071	4.98403e-07	DOWN		b4189	-1.96784	5.28547e-05	DOWN		b3431	-2.42451	1.46558e-22	DOWN		b3158	-3.26305	3.72142e-15	DOWN
b3522	-2.24253	1.64064e-17	DOWN		b3126	-3.52834	1.3548e-05	DOWN		b4190	-1.05623	1.22156e-05	DOWN		b3432	-2.40827	6.52577e-24	DOWN		b3159	-2.42343	1.04565e-13	DOWN
b3524	-1.19753	3.93167e-07	DOWN		b3127	-2.185	0.00183639	DOWN		b4194	-1.58704	0.00533304	DOWN		b3433	-1.59731	2.39386e-15	DOWN		b3160	-1.60306	1.8298e-08	DOWN
b3526	-1.10253	1.65932e-07	DOWN		b3128	-2.17936	1.03332e-05	DOWN		b4196	-1.10165	3.79598e-05	DOWN		b3438	-1.06815	1.01805e-10	DOWN		b3203	-1.21311	9.16987e-13	DOWN
b3530	-1.02294	8.15931e-08	DOWN		b3153	-2.84747	2.64796e-07	DOWN		b4213	-1.28206	4.27487e-11	DOWN		b3440	-2.49642	5.98903e-22	DOWN		b3204	-1.0193	5.60799e-15	DOWN
b3532	-1.02749	4.4878e-07	DOWN		b3156	-2.07482	3.7468e-12	DOWN		b4217	-1.98524	1.11992e-05	DOWN		b3441	-3.19407	2.26587e-14	DOWN		b3205	-1.13637	1.71783e-15	DOWN
b3536	-1.70258	5.86156e-16	DOWN		b3157	-1.89002	4.30478e-10	DOWN		b4219	-1.78052	5.01234e-14	DOWN		b3447	-1.6981	7.05332e-07	DOWN		b3206	-1.12246	7.24235e-07	DOWN
b3537	-1.93805	1.20742e-09	DOWN		b3158	-1.24656	0.000120982	DOWN		b4237	-2.0175	4.63436e-07	DOWN		b3448	-2.61859	1.34156e-09	DOWN		b3208	-2.97454	1.70782e-22	DOWN
b3538	-2.5498	6.48038e-24	DOWN		b3159	-1.27771	3.57522e-06	DOWN		b4238	-2.15404	2.77724e-08	DOWN		b3450	-1.05174	0.00453792	DOWN		b3209	-2.33466	2.69598e-19	DOWN
b3540	-1.77525	5.00982e-06	DOWN		b3160	-1.35619	1.24851e-06	DOWN		b4243	-1.41092	2.95192e-10	DOWN		b3451	-1.92856	0.00322103	DOWN		b3210	-1.2866	3.14645e-16	DOWN
b3541	-1.76492	2.47671e-06	DOWN		b3161	-1.46582	4.53224e-05	DOWN		b4252	-1.57915	1.49197e-09	DOWN		b3472	-1.19044	5.16031e-10	DOWN		b3211	-1.81913	6.59943e-07	DOWN
b3543	-1.4096	0.000389033	DOWN		b3203	-1.73322	1.25027e-19	DOWN		b4253	-1.37676	0.000730202	DOWN		b3474	-1.09797	0.000129218	DOWN		b3221	-1.89322	1.92603e-09	DOWN
b3544	-2.20496	4.67919e-16	DOWN		b3204	-1.56669	5.75764e-24	DOWN		b4255	-1.14172	0.00132255	DOWN		b3479	-1.44875	0.00534898	DOWN		b3222	-1.88201	7.97649e-11	DOWN
b3549	-1.03922	6.66921e-10	DOWN		b3205	-1.68653	1.80496e-23	DOWN		b4269	-1.61842	1.24508e-09	DOWN		b3480	-1.39458	0.00960917	DOWN		b3223	-1.52348	2.03965e-06	DOWN
b3553	-2.35084	2.78998e-21	DOWN		b3206	-1.71034	8.7345e-13	DOWN		b4280	-1.05246	0.000446808	DOWN		b3481	-1.23997	0.00092787	DOWN		b3224	-1.70968	1.62729e-07	DOWN
b3555	-1.40961	2.36894e-07	DOWN		b3208	-2.4099	1.86433e-21	DOWN		b4326	-1.61978	1.09291e-05	DOWN		b3495	-2.96173	2.16319e-21	DOWN		b3225	-2.76617	2.15682e-19	DOWN
b3566	-2.26593	1.06251e-05	DOWN		b3209	-1.9132	6.03507e-15	DOWN		b4352	-2.2278	4.03734e-07	DOWN		b3497	-1.4489	6.52709e-09	DOWN		b3233	-1.56217	4.73136e-10	DOWN
b3571	-2.65114	1.77547e-05	DOWN		b3222	-1.44927	2.06432e-07	DOWN		b4353	-1.72281	0.0005309	DOWN		b3498	-2.46507	5.66065e-22	DOWN		b3236	-2.10902	2.63685e-16	DOWN
b3588	-4.13192	1.28234e-16	DOWN		b3223	-1.60247	5.86961e-07	DOWN		b4357	-2.16308	3.49652e-06	DOWN		b3503	-1.06044	0.00845338	DOWN		b3239	-2.3681	5.59596e-06	DOWN
b3592	-1.0508	1.64953e-07	DOWN		b3224	-1.33347	4.30541e-05	DOWN		b4363	-1.35985	0.00261893	DOWN		b3509	-3.30857	1.19853e-07	DOWN		b3244	-1.65315	3.41148e-31	DOWN
b3599	-1.01931	0.00407788	DOWN		b3225	-2.34423	6.70887e-16	DOWN		b4364	-1.18822	3.96332e-05	DOWN		b3510	-2.7889	4.59594e-08	DOWN		b3253	-3.29074	8.75435e-20	DOWN
b3600	-1.50815	1.39855e-08	DOWN		b3226	-1.26435	9.68158e-11	DOWN		b4376	-1.24672	0.000205877	DOWN		b3511	-1.24775	0.00287718	DOWN		b3279	-1.86767	1.57912e-16	DOWN
b3612	-1.63484	4.214e-07	DOWN		b3234	-1.28324	1.36236e-12	DOWN		b4568	-1.43505	0.000526393	DOWN		b3517	-2.10319	1.64925e-06	DOWN		b3284	-1.00989	2.13438e-09	DOWN
b3616	-1.38968	2.87509e-13	DOWN		b3236	-1.7135	6.54152e-10	DOWN		b4379	-2.53618	7.41423e-06	DOWN		b3518	-1.07041	0.00513408	DOWN		b3336	-2.68584	1.28602e-10	DOWN
b3617	-1.24961	2.51701e-11	DOWN		b3239	-1.08828	0.00882505	DOWN		b4380	-3.94395	4.14479e-10	DOWN		b3522	-1.64221	1.41227e-08	DOWN		b3343	-1.14642	1.2657e-05	DOWN
b3622	-1.30182	7.39683e-05	DOWN		b3244	-1.91303	5.12279e-33	DOWN		b4381	-2.3702	1.09548e-08	DOWN		b3524	-1.01864	5.05674e-05	DOWN		b3347	-1.43199	1.07785e-15	DOWN
b3670	-1.66322	5.53098e-09	DOWN		b3253	-3.39615	6.8736e-22	DOWN		b4382	-3.18652	7.81032e-13	DOWN		b3525	-1.1831	8.99758e-05	DOWN		b3356	-1.25613	8.414e-07	DOWN
b3671	-1.72059	3.3283e-11	DOWN		b3279	-2.28621	1.51333e-21	DOWN		b4383	-2.25263	4.89075e-12	DOWN		b3538	-1.79086	1.29663e-13	DOWN		b3357	-2.2769	6.14663e-35	DOWN
b3674	-1.08193	0.000912177	DOWN		b3336	-3.28484	1.71495e-17	DOWN		b4384	-2.15935	6.25163e-12	DOWN		b3540	-1.84049	0.000591268	DOWN		b3358	-1.76224	3.46173e-21	DOWN
b3687	-1.83542	1.36587e-05	DOWN		b3347	-1.73902	2.74537e-18	DOWN		b4392	-1.44371	1.82146e-14	DOWN		b3544	-1.22522	3.17575e-06	DOWN		b3361	-1.18399	8.94188e-07	DOWN
b3697	-1.53362	9.74609e-16	DOWN		b3356	-1.07088	1.66403e-05	DOWN		b0010	1.09688	2.78374e-05	UP		b3548	-1.40508	1.17967e-05	DOWN		b3362	-1.09873	0.00200174	DOWN
b3708	-5.43755	2.38198e-14	DOWN		b3357	-1.90126	1.80496e-23	DOWN		b0023	2.06716	3.60479e-08	UP		b3550	-1.04051	2.03875e-05	DOWN		b3363	-1.77057	8.58334e-19	DOWN
b3709	-2.80656	0.000680305	DOWN		b3358	-2.26517	8.98504e-26	DOWN		b0032	2.26148	0.00149791	UP		b3553	-1.94153	1.50304e-15	DOWN		b3365	-1.56011	0.00305367	DOWN
b3713	-1.21906	1.63911e-09	DOWN		b3361	-1.49793	2.35193e-11	DOWN		b0033	2.28648	0.000112939	UP		b3555	-2.35294	9.04275e-11	DOWN		b3383	-1.60745	0.000161336	DOWN
b3744	-1.98532	8.26587e-12	DOWN		b3362	-1.52521	5.06411e-07	DOWN		b0113	1.85833	3.29213e-05	UP		b3559	-1.01187	1.88067e-08	DOWN		b3384	-1.30228	5.40744e-22	DOWN
b3745	-1.34427	1.36752e-05	DOWN		b3363	-1.58597	3.10697e-16	DOWN		b0114	1.57261	0.00103655	UP		b3571	-1.79491	0.0059948	DOWN		b3400	-1.12616	0.000267426	DOWN
b3746	-1.40785	0.00012973	DOWN		b3365	-3.89749	2.97278e-11	DOWN		b0115	1.74458	0.000537673	UP		b3573	-2.40025	8.62529e-07	DOWN		b3401	-1.12525	6.3042e-07	DOWN
b3751	-1.78054	2.51377e-08	DOWN		b3366	-4.40797	3.75461e-14	DOWN		b0116	1.27931	0.000259102	UP		b3588	-4.45276	1.74588e-08	DOWN		b3403	-1.12432	1.05695e-06	DOWN
b3755	-1.19777	1.80547e-06	DOWN		b3367	-3.43934	2.01677e-08	DOWN		b0124	3.03691	1.19405e-12	UP		b3590	-1.26744	1.84628e-09	DOWN		b3404	-1.07608	2.34168e-17	DOWN
b4480	-1.32693	1.17641e-09	DOWN		b3368	-1.25293	5.16749e-07	DOWN		b0142	1.21776	0.000138433	UP		b3591	-1.12787	6.88493e-07	DOWN		b3405	-1.05551	2.2e-12	DOWN
b3774	-1.94253	3.17688e-09	DOWN		b3384	-1.65998	1.741e-26	DOWN		b0143	1.36193	4.30417e-11	UP		b3592	-1.29474	3.52975e-08	DOWN		b3409	-1.92597	7.13171e-05	DOWN
b3802	-1.03319	6.65105e-11	DOWN		b3385	-1.16831	4.46321e-13	DOWN		b0144	1.17889	4.56527e-06	UP		b4554	-2.24666	0.00112764	DOWN		b3415	-1.55602	1.47782e-06	DOWN
b3803	-1.02996	5.19533e-13	DOWN		b3403	-1.87931	1.77814e-12	DOWN		b0157	1.01842	6.2208e-06	UP		b3608	-1.10385	1.71878e-10	DOWN		b3418	-2.87443	1.00029e-19	DOWN
b3811	-1.2181	2.65058e-10	DOWN		b3414	-1.40385	1.27477e-07	DOWN		b0169	2.42644	5.34523e-17	UP		b3612	-2.37655	1.75062e-13	DOWN		b3428	-2.6886	7.27117e-25	DOWN
b3812	-1.49211	5.70563e-11	DOWN		b3416	-2.80673	1.43634e-09	DOWN		b0170	2.31454	1.31409e-14	UP		b3616	-1.08548	7.9459e-09	DOWN		b3429	-2.56426	9.17865e-24	DOWN
b3826	-1.33097	5.01187e-12	DOWN		b3417	-3.62583	6.76833e-15	DOWN		b0171	1.29293	1.4641e-09	UP		b3622	-1.05822	0.00162193	DOWN		b3430	-2.77774	1.65516e-25	DOWN
b3827	-1.05161	0.000184556	DOWN		b3418	-2.5431	1.77307e-13	DOWN		b0217	1.30474	0.0044325	UP		b3656	-1.02758	0.000177197	DOWN		b3431	-2.09385	4.74383e-23	DOWN
b3830	-1.44707	3.23569e-11	DOWN		b3428	-2.58807	2.03507e-20	DOWN		b0264	1.02327	1.60873e-05	UP		b3674	-2.66321	7.25944e-09	DOWN		b3432	-2.12111	7.00937e-25	DOWN
b3831	-2.88195	8.03492e-14	DOWN		b3429	-2.37456	7.43903e-19	DOWN		b0312	1.08744	0.00632626	UP		b3676	-1.15074	0.00137685	DOWN		b3433	-1.78761	1.3244e-22	DOWN
b3847	-1.48726	3.09359e-16	DOWN		b3430	-2.16585	6.70887e-16	DOWN		b0313	1.34908	0.0013721	UP		b3686	-2.47993	0.00127722	DOWN		b3437	-1.11529	0.000286348	DOWN
b3858	-1.85315	4.21301e-12	DOWN		b3431	-1.76967	8.11968e-16	DOWN		b0314	1.62499	7.35578e-05	UP		b3687	-2.43537	3.30334e-07	DOWN		b3438	-1.04271	1.2777e-12	DOWN
b3859	-1.03786	1.29967e-06	DOWN		b3432	-2.03027	1.41485e-19	DOWN		b0315	1.49076	6.89621e-05	UP		b3688	-1.15438	0.000930077	DOWN		b3439	-1.68192	1.61848e-17	DOWN
b3863	-1.42503	1.07904e-16	DOWN		b3433	-2.39449	6.84253e-28	DOWN		b0327	1.35349	0.00203192	UP		b4478	-1.31574	0.00450479	DOWN		b3440	-2.81294	1.17165e-28	DOWN
b3868	-2.56562	2.97529e-16	DOWN		b3439	-1.59415	5.89663e-18	DOWN		b0355	1.5462	2.26645e-09	UP		b3693	-1.68007	0.000325161	DOWN		b3441	-1.95934	5.3215e-11	DOWN
b3869	-2.3741	2.42511e-14	DOWN		b3440	-3.85371	3.42706e-39	DOWN		b0357	1.48958	3.16383e-06	UP		b4479	-1.17695	5.65802e-05	DOWN		b3447	-1.15175	3.03923e-05	DOWN
b3870	-2.73332	1.23085e-17	DOWN		b3441	-1.87065	2.73555e-13	DOWN		b0390	1.11616	5.42827e-06	UP		b3697	-1.28282	2.64088e-11	DOWN		b3448	-2.69358	4.00116e-11	DOWN
b3880	-1.1816	0.00728595	DOWN		b3447	-1.89767	1.95221e-11	DOWN		b0402	1.12608	2.59648e-10	UP		b3707	-5.4914	1.08077e-06	DOWN		b3468	-1.19976	5.28907e-11	DOWN
b3881	-1.35684	0.00521333	DOWN		b3448	-1.94491	1.03364e-08	DOWN		b0405	1.83155	6.68027e-14	UP		b3708	-4.6102	3.85648e-11	DOWN		b3472	-1.30018	9.05217e-14	DOWN
b3885	-1.16106	1.3933e-07	DOWN		b3468	-1.85389	7.65281e-20	DOWN		b0406	1.09658	6.07545e-09	UP		b3709	-4.87828	2.96888e-06	DOWN		b3476	-1.3277	0.00258431	DOWN
b3886	-1.47536	5.59172e-13	DOWN		b3472	-1.11467	1.31637e-09	DOWN		b0423	1.681	1.51745e-14	UP		b3713	-1.57714	4.953e-13	DOWN		b3477	-1.86301	0.000207218	DOWN
b3887	-1.52021	1.04968e-13	DOWN		b3474	-1.5719	4.97055e-10	DOWN		b0428	1.28946	0.00354159	UP		b3744	-1.94993	2.07203e-11	DOWN		b3478	-1.55033	0.00262405	DOWN
b3888	-1.69669	6.5289e-23	DOWN		b3494	-1.38287	4.23441e-06	DOWN		b0429	1.79221	8.79753e-05	UP		b3745	-2.54679	7.6934e-13	DOWN		b3479	-1.69913	0.000439826	DOWN
b3899	-1.88855	9.88251e-09	DOWN		b3495	-2.07583	1.22584e-12	DOWN		b0430	1.80152	2.9637e-05	UP		b3746	-2.01496	1.13282e-07	DOWN		b3480	-1.40949	0.005359	DOWN
b3900	-2.2836	2.01242e-05	DOWN		b3497	-1.46029	3.38518e-10	DOWN		b0431	2.06764	1.44754e-06	UP		b3748	-1.14697	0.0020182	DOWN		b3494	-1.89627	1.15246e-08	DOWN
b3908	-1.56439	0.000194463	DOWN		b3498	-2.89603	6.31325e-29	DOWN		b0432	2.35426	3.46036e-09	UP		b3749	-1.17162	0.00150277	DOWN		b3495	-3.31045	1.81806e-29	DOWN
b3910	-1.01008	5.46425e-07	DOWN		b3500	-1.03673	2.63334e-12	DOWN		b0436	1.48203	5.21981e-12	UP		b3750	-1.93806	2.00331e-09	DOWN		b3497	-1.13829	4.23994e-07	DOWN
b4484	-1.26089	4.91491e-06	DOWN		b3506	-1.99513	4.95961e-09	DOWN		b0456	1.96064	4.82355e-06	UP		b3751	-3.37917	3.40313e-20	DOWN		b3498	-2.12153	8.34067e-22	DOWN
b3916	-1.20239	3.56545e-05	DOWN		b3508	-3.49797	1.82772e-09	DOWN		b0458	1.22969	0.000619799	UP		b3752	-1.53472	3.33203e-10	DOWN		b3509	-3.89315	9.56688e-10	DOWN
b3919	-2.46694	1.7862e-20	DOWN		b3509	-4.58895	1.36944e-18	DOWN		b0469	1.25487	4.33909e-10	UP		b3753	-1.70499	1.10994e-10	DOWN		b3510	-3.9604	2.82512e-12	DOWN
b3922	-1.84497	6.47965e-10	DOWN		b3510	-4.07954	3.73448e-18	DOWN		b0522	1.93953	5.07762e-09	UP		b3755	-1.08007	2.27437e-05	DOWN		b3511	-1.28541	0.00126579	DOWN
b3923	-2.04235	4.36133e-12	DOWN		b3511	-2.83802	1.75775e-14	DOWN		b0523	2.43896	8.80733e-12	UP		b4480	-1.96996	6.94506e-12	DOWN		b3512	-3.29522	9.40778e-07	DOWN
b3924	-1.92236	1.08288e-11	DOWN		b3512	-3.4146	1.35906e-10	DOWN		b0565	1.66533	1.38032e-05	UP		b3781	-1.07308	9.01875e-09	DOWN		b3517	-2.53283	3.52419e-10	DOWN
b3926	-2.83204	1.44181e-16	DOWN		b3513	-1.54857	8.63338e-06	DOWN		b0569	1.12963	0.000412161	UP		b3791	-1.20318	3.63595e-10	DOWN		b3518	-1.75033	4.37881e-06	DOWN
b3927	-1.81656	6.66921e-10	DOWN		b3517	-3.07414	1.24392e-18	DOWN		b0576	1.73442	4.2632e-11	UP		b3794	-1.05626	1.01256e-07	DOWN		b3522	-2.0679	9.06906e-13	DOWN
b3931	-2.5654	5.05809e-18	DOWN		b3522	-2.8541	5.81403e-23	DOWN		b0624	1.06382	0.00350268	UP		b3803	-1.11202	2.49824e-14	DOWN		b3524	-1.27037	1.41863e-07	DOWN
b3932	-2.44164	1.07175e-16	DOWN		b3524	-1.00086	9.82026e-06	DOWN		b0628	1.019	0.000134294	UP		b3804	-1.08331	2.76833e-09	DOWN		b3538	-1.46335	3.80242e-12	DOWN
b3942	-2.38452	7.26953e-23	DOWN		b3526	-1.33959	1.83057e-10	DOWN		b0661	1.44885	6.7646e-14	UP		b3811	-1.62575	1.3496e-14	DOWN		b3544	-1.05987	4.0406e-06	DOWN
b3945	-3.86399	6.45017e-15	DOWN		b3530	-1.1863	3.40722e-10	DOWN		b0685	1.19722	3.29132e-07	UP		b3812	-2.25201	3.51629e-15	DOWN		b3548	-1.35351	4.75292e-06	DOWN
b3946	-3.43658	8.56917e-13	DOWN		b3536	-1.29522	1.14067e-10	DOWN		b0700	1.16282	0.000351536	UP		b3826	-1.27138	3.33539e-10	DOWN		b3549	-1.2258	5.71801e-12	DOWN
b3947	-2.62511	8.53576e-11	DOWN		b3537	-2.02902	2.79004e-10	DOWN		b0721	2.35548	4.13778e-07	UP		b3830	-1.22514	5.93472e-07	DOWN		b3553	-1.86285	5.9209e-18	DOWN
b3956	-2.03236	3.18579e-22	DOWN		b3538	-2.37412	3.27282e-23	DOWN		b0722	2.16008	6.96068e-06	UP		b3831	-3.47509	2.75513e-19	DOWN		b3554	-1.0281	7.73033e-11	DOWN
b3957	-1.03014	2.54769e-09	DOWN		b3540	-1.70848	2.20058e-05	DOWN		b0723	1.45755	0.00154921	UP		b3847	-1.78213	4.38636e-21	DOWN		b3555	-2.26686	1.88481e-12	DOWN
b4019	-1.68292	6.9966e-18	DOWN		b3541	-1.64302	1.80937e-05	DOWN		b0736	1.05002	1.77079e-06	UP		b3848	-1.45624	5.84642e-13	DOWN		b3571	-1.78239	0.00289611	DOWN
b4021	-2.27051	1.39855e-08	DOWN		b3543	-1.77197	4.38073e-05	DOWN		b0738	1.02534	4.28719e-05	UP		b3858	-2.29802	4.56164e-14	DOWN		b3573	-3.93738	7.16565e-14	DOWN
b4024	-1.38107	1.68427e-08	DOWN		b3544	-2.28724	2.80453e-17	DOWN		b0739	1.16321	3.69735e-09	UP		b3860	-1.51137	4.6406e-11	DOWN		b3588	-4.14548	3.16781e-11	DOWN
b4025	-1.8764	4.9942e-15	DOWN		b3546	-1.16251	4.96346e-06	DOWN		b0766	1.09219	1.4784e-08	UP		b3863	-1.5258	3.29475e-18	DOWN		b3590	-1.83921	4.29508e-20	DOWN
b4032	-2.02225	0.00119557	DOWN		b3547	-4.02699	3.90096e-05	DOWN		b0787	1.27069	8.37083e-05	UP		b3866	-1.00359	3.32057e-06	DOWN		b3591	-1.99952	9.97981e-19	DOWN
b4033	-2.66112	0.000224702	DOWN		b3548	-1.02586	0.00011225	DOWN		b0797	1.87079	1.11549e-08	UP		b3868	-2.45157	5.05205e-13	DOWN		b3592	-1.41773	1.66151e-10	DOWN
b4034	-3.58426	1.44324e-11	DOWN		b3549	-1.31963	3.82402e-14	DOWN		b0813	1.1177	5.66927e-05	UP		b3869	-2.38341	1.51178e-12	DOWN		b3599	-1.91456	8.91532e-10	DOWN
b4036	-3.05133	8.96675e-08	DOWN		b3550	-1.20475	2.992e-07	DOWN		b0814	1.76361	5.78542e-08	UP		b3870	-2.77996	1.42929e-18	DOWN		b3600	-1.8604	7.38244e-15	DOWN
b4037	-1.96635	0.00300103	DOWN		b3553	-2.91393	3.7508e-29	DOWN		b0815	1.68268	5.48347e-08	UP		b3885	-1.22692	1.47185e-07	DOWN		b3601	-1.46306	1.31427e-10	DOWN
b4045	-1.42376	0.000356392	DOWN		b3554	-1.43307	2.7688e-15	DOWN		b0817	1.16632	0.000128467	UP		b3886	-1.75572	2.03834e-14	DOWN		b4554	-1.73705	0.00967093	DOWN
b4051	-2.99366	1.15792e-18	DOWN		b3555	-1.75755	2.61884e-10	DOWN		b0818	1.10963	1.79792e-08	UP		b3887	-2.2863	6.38781e-19	DOWN		b3608	-1.32089	3.70632e-17	DOWN
b4054	-1.6126	3.8658e-18	DOWN		b3559	-1.1169	2.09067e-10	DOWN		b0819	1.17772	1.15916e-09	UP		b3888	-2.06815	3.41935e-26	DOWN		b3609	-1.23733	3.94358e-14	DOWN
b4055	-1.09791	0.000850178	DOWN		b3566	-1.90548	0.000102335	DOWN		b0820	1.08028	8.22868e-12	UP		b3908	-3.72553	3.01408e-16	DOWN		b3612	-2.59125	5.56672e-19	DOWN
b4056	-1.05027	1.79809e-08	DOWN		b3571	-4.40783	6.43046e-13	DOWN		b0835	1.27732	4.3117e-10	UP		b3910	-1.24632	7.76153e-08	DOWN		b3616	-1.56289	2.91692e-19	DOWN
b4057	-1.08725	2.05314e-07	DOWN		b3573	-2.19357	1.39197e-06	DOWN		b0841	2.01203	3.98503e-11	UP		b3912	-1.00051	3.6706e-13	DOWN		b3617	-1.43709	4.13754e-17	DOWN
b4072	-1.41233	0.000851009	DOWN		b3588	-4.81082	6.29854e-18	DOWN		b0842	2.04143	2.00769e-16	UP		b4484	-2.3256	5.66636e-16	DOWN		b3619	-1.02444	1.20349e-13	DOWN
b4073	-1.7763	0.000270725	DOWN		b3592	-1.36162	5.69513e-11	DOWN		b0850	1.2064	7.15719e-06	UP		b3916	-1.43462	5.21844e-07	DOWN		b3621	-1.21289	4.24111e-12	DOWN
b4074	-1.56155	0.000241603	DOWN		b3600	-1.42455	6.01122e-08	DOWN		b0859	1.80704	1.62612e-12	UP		b3919	-2.21203	1.12924e-17	DOWN		b3622	-2.0719	1.5586e-08	DOWN
b4075	-2.54205	3.58245e-05	DOWN		b3608	-1.57118	6.82805e-19	DOWN		b0868	1.0382	1.88913e-07	UP		b3922	-2.15081	5.14422e-08	DOWN		b3646	-1.01721	1.13623e-06	DOWN
b4076	-2.05581	8.79092e-07	DOWN		b3612	-2.38177	1.872e-13	DOWN		b0874	1.04651	8.80224e-05	UP		b3923	-1.23917	4.51138e-05	DOWN		b3670	-1.86109	1.61397e-10	DOWN
b4079	-2.42318	8.68879e-09	DOWN		b3616	-1.43204	4.06588e-14	DOWN		b0877	2.36365	7.79143e-17	UP		b3924	-1.99006	1.59817e-11	DOWN		b3671	-1.3224	3.61201e-09	DOWN
b4107	-2.50335	2.40387e-08	DOWN		b3617	-1.4572	1.11235e-14	DOWN		b0905	1.89077	4.9363e-15	UP		b3926	-3.10444	1.35959e-18	DOWN		b3672	-1.55938	0.00997107	DOWN
b4109	-1.17319	5.03715e-07	DOWN		b3619	-1.30137	1.16466e-16	DOWN		b0910	1.2478	5.88114e-10	UP		b3927	-1.42743	1.31055e-06	DOWN		b3674	-2.16075	1.516e-07	DOWN
b4110	-1.30498	8.33078e-06	DOWN		b3620	-1.12548	1.36991e-12	DOWN		b0911	1.40626	1.918e-08	UP		b3929	-1.62178	2.72089e-08	DOWN		b3686	-3.38411	0.000254959	DOWN
b4115	-1.07227	0.00151088	DOWN		b3621	-1.27722	2.8079e-12	DOWN		b0914	1.04609	1.06624e-09	UP		b3931	-4.01657	8.84553e-32	DOWN		b3687	-4.24935	1.65484e-12	DOWN
b4116	-3.61629	2.10278e-12	DOWN		b3622	-2.14332	1.47694e-09	DOWN		b0915	1.28571	6.5198e-11	UP		b3932	-3.79375	8.03601e-26	DOWN		b3688	-1.31835	0.000134348	DOWN
b4119	-6.40277	8.30847e-14	DOWN		b3655	-1.65934	2.72303e-20	DOWN		b0929	1.2263	5.84342e-05	UP		b3934	-1.05302	2.7106e-06	DOWN		b4479	-1.21562	9.56267e-06	DOWN
b4120	-5.34825	8.71845e-12	DOWN		b3656	-1.27037	3.15908e-08	DOWN		b0931	1.10311	2.65783e-08	UP		b3942	-2.41428	1.77961e-23	DOWN		b3697	-1.7592	3.63575e-20	DOWN
b4122	-2.1614	1.0712e-05	DOWN		b3670	-1.79391	1.75521e-10	DOWN		b0946	1.62583	9.95183e-11	UP		b3945	-4.69875	1.32383e-15	DOWN		b3707	-5.59097	7.6106e-08	DOWN
b4123	-1.50415	0.00439939	DOWN		b3671	-1.81109	1.4853e-12	DOWN		b0948	1.85744	1.80517e-18	UP		b3946	-3.69057	1.20689e-07	DOWN		b3708	-6.94016	1.19148e-20	DOWN
b4126	-2.28441	6.73751e-05	DOWN		b3674	-2.72192	2.6199e-11	DOWN		b0949	1.71661	2.17544e-16	UP		b3947	-2.88476	2.85334e-07	DOWN		b3709	-4.33645	2.12618e-07	DOWN
b4127	-2.04468	9.91191e-05	DOWN		b3686	-2.38069	0.00022149	DOWN		b0960	1.12284	2.71071e-08	UP		b3950	-2.13559	0.00491429	DOWN		b3712	-1.40243	3.11668e-13	DOWN
b4128	-1.63506	0.00198084	DOWN		b3687	-2.84816	5.04532e-10	DOWN		b0961	1.40979	2.42648e-09	UP		b3956	-1.95431	3.95542e-21	DOWN		b3713	-1.9095	4.31721e-20	DOWN
b4129	-2.2444	3.83108e-21	DOWN		b4479	-1.19708	1.85933e-05	DOWN		b0967	1.71495	1.52603e-16	UP		b3957	-1.43036	9.40273e-13	DOWN		b3730	-1.21203	2.62182e-13	DOWN
b4130	-2.37768	1.95218e-06	DOWN		b3697	-2.10808	5.15224e-25	DOWN		b0987	2.13231	0.000128168	UP		b3961	-1.64807	6.36725e-15	DOWN		b3744	-1.6678	3.8812e-11	DOWN
b4131	-5.30655	4.02169e-11	DOWN		b3708	-5.17298	6.91601e-14	DOWN		b0989	2.75822	8.60806e-10	UP		b3964	-1.06587	1.54996e-08	DOWN		b3745	-2.76249	1.00379e-16	DOWN
b4132	-4.11829	2.79293e-08	DOWN		b3709	-3.60588	9.14651e-05	DOWN		b0990	1.97846	2.89005e-06	UP		b3967	-1.13085	1.5656e-09	DOWN		b3746	-3.40578	1.79862e-18	DOWN
b4135	-1.58111	4.70551e-20	DOWN		b3713	-2.20487	7.62599e-23	DOWN		b0991	1.76099	4.09177e-05	UP		b4000	-1.72868	1.50344e-11	DOWN		b3748	-2.80261	2.2171e-12	DOWN
b4138	-1.01403	0.000288836	DOWN		b3730	-1.09101	1.56383e-09	DOWN		b4517	1.30499	0.00011416	UP		b4015	-1.92773	0.0011351	DOWN		b3749	-2.92966	6.80862e-14	DOWN
b4139	-1.97011	1.90799e-05	DOWN		b3744	-3.0974	1.59378e-23	DOWN		b1015	1.41173	4.46036e-05	UP		b4016	-1.50335	0.00122501	DOWN		b3750	-3.10496	7.73791e-19	DOWN
b4140	-1.38192	0.00042329	DOWN		b3745	-2.67616	1.42105e-15	DOWN		b1047	1.62826	5.00151e-10	UP		b4019	-2.17203	1.66953e-24	DOWN		b3751	-3.7987	1.1685e-26	DOWN
b4142	-2.18289	5.66046e-10	DOWN		b3746	-2.7304	4.75699e-13	DOWN		b1054	1.12776	2.30592e-11	UP		b4021	-1.94932	3.92285e-06	DOWN		b3752	-2.02075	1.07787e-17	DOWN
b4143	-2.6052	4.9942e-15	DOWN		b3749	-1.20498	0.000757014	DOWN		b1055	1.79474	2.89535e-09	UP		b4023	-1.3593	8.62529e-07	DOWN		b3753	-1.68326	4.46337e-12	DOWN
b4149	-2.56233	3.5899e-16	DOWN		b3750	-1.42493	2.57297e-06	DOWN		b1062	1.15808	1.68009e-05	UP		b4025	-2.71241	4.81349e-26	DOWN		b3754	-1.61003	1.18618e-10	DOWN
b4151	-1.94163	1.61211e-05	DOWN		b3751	-2.72766	6.96891e-16	DOWN		b1069	1.13151	7.30461e-08	UP		b4032	-1.62396	0.0093973	DOWN		b3755	-2.27538	1.93644e-18	DOWN
b4152	-2.16209	5.0646e-07	DOWN		b3752	-1.28888	2.08077e-08	DOWN		b1084	1.39624	1.79035e-13	UP		b4034	-3.95432	3.9594e-15	DOWN		b4480	-1.40653	1.10915e-09	DOWN
b4153	-2.08162	5.0646e-07	DOWN		b3753	-1.69241	1.21761e-11	DOWN		b1086	1.60457	4.82596e-13	UP		b4036	-3.5722	2.18582e-11	DOWN		b3774	-1.02661	0.00206972	DOWN
b4154	-1.93785	1.71968e-05	DOWN		b3754	-1.71711	5.84831e-11	DOWN		b1088	1.81095	7.94201e-15	UP		b4051	-3.06909	1.48303e-15	DOWN		b3781	-1.22441	5.07646e-13	DOWN
b4159	-1.21768	1.98603e-12	DOWN		b3755	-1.89754	1.74929e-13	DOWN		b1089	1.93572	2.02469e-07	UP		b4054	-1.73134	2.08417e-18	DOWN		b3791	-1.05885	2.53881e-10	DOWN
b4160	-1.33786	2.235e-19	DOWN		b4480	-2.10838	4.95407e-18	DOWN		b1090	1.46499	1.62274e-14	UP		b4055	-1.30006	0.000117595	DOWN		b3804	-1.07517	6.2456e-11	DOWN
b4187	-1.74132	4.82994e-07	DOWN		b3774	-2.57937	5.08629e-13	DOWN		b1091	1.10143	8.47896e-11	UP		b4056	-1.37807	1.11005e-11	DOWN		b4558	-1.75026	9.76946e-08	DOWN
b4190	-1.51743	1.01986e-12	DOWN		b3779	-1.04088	7.48935e-10	DOWN		b1095	1.04581	3.92382e-10	UP		b4057	-1.12175	8.42294e-07	DOWN		b3809	-1.44334	7.48068e-20	DOWN
b4192	-1.60821	1.00622e-06	DOWN		b3802	-1.32058	1.66814e-16	DOWN		b1109	1.37068	4.93389e-05	UP		b4074	-2.01197	0.00910189	DOWN		b3810	-1.65151	1.03817e-21	DOWN
b4194	-2.2101	1.05277e-06	DOWN		b3803	-1.33616	7.00516e-20	DOWN		b1124	1.38973	1.03208e-05	UP		b4079	-2.66343	9.72202e-10	DOWN		b3811	-1.86966	2.65357e-20	DOWN
b4195	-1.68863	1.47995e-05	DOWN		b3804	-1.31696	2.12161e-13	DOWN		b1125	1.5424	1.26016e-07	UP		b4088	-1.6571	9.05999e-05	DOWN		b3812	-2.00691	6.68416e-15	DOWN
b4207	-1.17675	1.34497e-08	DOWN		b3805	-1.42505	1.31981e-17	DOWN		b1126	1.46322	7.30524e-12	UP		b4089	-1.02935	5.91824e-09	DOWN		b3826	-1.45138	3.98545e-14	DOWN
b4209	-1.36757	3.55672e-05	DOWN		b4558	-1.69011	6.9286e-08	DOWN		b1131	1.18319	5.52785e-05	UP		b4093	-1.38161	0.00111318	DOWN		b3831	-5.06419	9.41424e-39	DOWN
b4211	-1.21069	7.26196e-07	DOWN		b3809	-1.74498	2.03188e-22	DOWN		b1132	1.63943	7.30524e-12	UP		b4107	-2.2175	5.85614e-05	DOWN		b3832	-1.17905	5.7855e-09	DOWN
b4213	-1.30523	9.36337e-14	DOWN		b3810	-1.95294	4.5179e-25	DOWN		b1133	1.52087	2.01316e-13	UP		b4110	-1.14865	0.000199387	DOWN		b3847	-1.70585	2.42139e-24	DOWN
b4214	-1.27765	2.52723e-10	DOWN		b3811	-2.42025	2.24434e-27	DOWN		b1186	1.56028	1.80517e-18	UP		b4112	-1.24067	2.49338e-10	DOWN		b3848	-1.21582	3.67112e-12	DOWN
b4219	-1.9539	1.32913e-19	DOWN		b3812	-2.61973	1.53321e-23	DOWN		b1203	1.29974	4.78627e-12	UP		b4113	-1.65068	4.71609e-12	DOWN		b3856	-1.01545	0.000358158	DOWN
b4235	-1.39682	5.43131e-18	DOWN		b3826	-1.38358	3.12598e-13	DOWN		b1204	1.1149	8.91884e-08	UP		b4117	-1.50249	4.22591e-07	DOWN		b3858	-2.44297	1.65711e-16	DOWN
b4237	-1.93142	1.40267e-10	DOWN		b3827	-1.8297	8.83635e-10	DOWN		b1206	1.0808	1.40253e-05	UP		b4118	-3.36411	1.43459e-05	DOWN		b3859	-1.55693	2.03012e-14	DOWN
b4238	-2.07792	6.82479e-09	DOWN		b3830	-1.88662	4.05432e-16	DOWN		b1213	1.22211	0.000143464	UP		b4119	-5.2737	1.45684e-08	DOWN		b3860	-2.18732	8.7054e-21	DOWN
b4243	-1.34207	1.43099e-10	DOWN		b3831	-3.87465	1.10423e-22	DOWN		b1237	1.10023	1.69836e-05	UP		b4120	-3.85389	2.45732e-06	DOWN		b3863	-1.63063	1.34026e-24	DOWN
b4244	-1.47861	0.0091207	DOWN		b3847	-2.37339	3.88324e-32	DOWN		b1238	1.42769	2.3689e-07	UP		b4122	-1.91966	0.000121857	DOWN		b3865	-1.42506	7.4407e-15	DOWN
b4245	-1.75833	0.00140674	DOWN		b3848	-1.5578	2.41574e-16	DOWN		b1248	1.18898	0.00323688	UP		b4126	-1.59059	0.00725906	DOWN		b3868	-2.26882	9.96631e-15	DOWN
b4252	-1.82133	2.63302e-13	DOWN		b3856	-1.21926	5.46666e-06	DOWN		b1253	1.27825	1.28086e-05	UP		b4127	-1.80715	0.00058513	DOWN		b3869	-2.29734	2.82822e-14	DOWN
b4255	-1.52852	3.45375e-06	DOWN		b3857	-1.06315	9.30923e-09	DOWN		b1269	2.7118	2.70983e-21	UP		b4129	-2.50622	9.22889e-26	DOWN		b3870	-2.95793	6.75025e-25	DOWN
b4269	-2.29953	1.80998e-19	DOWN		b3858	-2.23928	7.74589e-16	DOWN		b1281	1.23826	2.02824e-09	UP		b4131	-3.55158	1.0241e-05	DOWN		b3885	-1.69526	9.95696e-14	DOWN
b4350	-1.16548	1.21017e-08	DOWN		b3859	-1.47064	8.74057e-12	DOWN		b1282	1.6178	3.05208e-06	UP		b4132	-2.55383	0.00058295	DOWN		b3886	-1.79705	5.9209e-18	DOWN
b4352	-3.05196	7.13225e-13	DOWN		b3860	-1.00452	2.89466e-06	DOWN		b1334	1.10517	3.39219e-09	UP		b4135	-1.63312	1.50451e-17	DOWN		b3887	-2.3198	1.22815e-21	DOWN
b4353	-2.28494	7.12922e-07	DOWN		b3863	-1.7053	2.67133e-22	DOWN		b1343	1.2793	4.70856e-09	UP		b4138	-1.45803	1.26991e-07	DOWN		b3888	-2.22443	1.7862e-32	DOWN
b4354	-2.78226	3.55466e-06	DOWN		b3866	-1.14031	1.92918e-08	DOWN		b1344	1.00769	1.28032e-09	UP		b4139	-2.30673	4.88615e-07	DOWN		b3908	-3.93415	1.55033e-20	DOWN
b4357	-1.58534	3.06082e-06	DOWN		b3868	-2.80489	5.65279e-19	DOWN		b1374	2.01286	0.00202682	UP		b4140	-2.30679	8.47569e-08	DOWN		b3910	-1.22799	8.06189e-09	DOWN
b4363	-1.43106	5.62045e-06	DOWN		b3869	-2.46533	8.49148e-16	DOWN		b1375	1.35517	0.00785414	UP		b4142	-4.24066	2.12986e-23	DOWN		b3912	-1.17228	8.00487e-20	DOWN
b4364	-1.04026	1.06062e-05	DOWN		b3870	-3.05657	2.69937e-21	DOWN		b1523	1.06211	0.000246294	UP		b4143	-4.20763	1.70353e-30	DOWN		b4484	-2.86911	1.3404e-25	DOWN
b4377	-1.2309	1.17278e-09	DOWN		b3880	-1.31222	0.00429649	DOWN		b1528	1.86349	1.00744e-06	UP		b4149	-2.50016	1.87398e-09	DOWN		b3916	-1.90227	1.42784e-13	DOWN
b4379	-2.06624	1.69774e-05	DOWN		b3881	-1.67457	0.00168882	DOWN		b1530	1.36268	1.22156e-05	UP		b4151	-1.99886	6.49803e-06	DOWN		b3919	-3.37825	9.21126e-38	DOWN
b4380	-2.74997	8.84023e-07	DOWN		b3885	-1.6598	2.20427e-13	DOWN		b1531	1.57486	4.56343e-06	UP		b4152	-2.04962	1.86918e-06	DOWN		b3922	-1.7731	9.0365e-08	DOWN
b4381	-2.43581	2.50256e-10	DOWN		b3886	-2.34975	3.56947e-25	DOWN		b1532	2.10513	2.17603e-06	UP		b4153	-2.12554	2.1703e-07	DOWN		b3923	-1.83535	1.04746e-09	DOWN
b4382	-3.15712	1.83095e-14	DOWN		b3887	-2.57431	3.65123e-26	DOWN		b1545	1.58558	0.00713528	UP		b4154	-2.05325	3.69629e-06	DOWN		b3924	-3.21151	9.18467e-24	DOWN
b4383	-2.59887	5.7702e-17	DOWN		b3888	-2.66285	1.04e-39	DOWN		b1555	3.04466	0.000173485	UP		b4171	-1.40313	9.8461e-13	DOWN		b3925	-1.03341	8.96282e-09	DOWN
b4384	-2.9547	2.19289e-21	DOWN		b3899	-1.95234	6.40249e-09	DOWN		b1556	2.98731	0.00119899	UP		b4172	-1.22451	8.78373e-10	DOWN		b3926	-3.54037	1.76213e-27	DOWN
b4392	-1.9169	8.04329e-24	DOWN		b3900	-2.44527	9.0407e-06	DOWN		b1557	1.59656	0.00606842	UP		b4173	-1.19167	1.20365e-15	DOWN		b3927	-2.24257	9.60444e-17	DOWN
b0002	1.38835	5.18155e-07	UP		b3908	-3.5894	6.13677e-16	DOWN		b1558	1.92354	1.97008e-06	UP		b4174	-1.31103	2.9424e-16	DOWN		b3928	-1.19063	0.000170627	DOWN
b0010	1.31234	2.01243e-09	UP		b3910	-1.42556	8.63236e-12	DOWN		b1560	1.68783	0.0049517	UP		b4177	-1.02111	1.82066e-07	DOWN		b3929	-1.55088	1.44504e-08	DOWN
b0023	1.38827	1.91004e-05	UP		b3911	-1.12871	3.61504e-17	DOWN		b1592	1.34187	8.63478e-05	UP		b4188	-2.14352	1.0082e-07	DOWN		b3931	-3.24293	1.81806e-29	DOWN
b0032	2.78233	1.53826e-06	UP		b4484	-2.48989	2.04934e-18	DOWN		b1599	1.1464	0.0057217	UP		b4189	-2.35989	2.64755e-07	DOWN		b3932	-2.97302	8.90494e-23	DOWN
b0033	2.24659	1.70967e-05	UP		b3916	-2.25126	1.46851e-14	DOWN		b1605	1.36408	2.68978e-06	UP		b4190	-1.52172	2.94675e-08	DOWN		b3934	-1.27375	2.29962e-10	DOWN
b0039	1.60081	9.85891e-11	UP		b3919	-4.0006	5.19415e-40	DOWN		b1625	1.19489	0.00681444	UP		b4192	-1.57678	2.80375e-05	DOWN		b3942	-3.02726	9.21126e-38	DOWN
b0067	1.10804	1.03009e-05	UP		b3922	-1.59719	2.2674e-08	DOWN		b1626	1.23081	8.66019e-05	UP		b4195	-1.91916	0.000821986	DOWN		b3944	-1.74842	0.0024777	DOWN
b0068	1.39306	7.24973e-13	UP		b3923	-1.85217	6.01291e-11	DOWN		b1627	1.55471	1.94318e-07	UP		b4196	-1.03931	4.80337e-05	DOWN		b3945	-5.265	4.24384e-21	DOWN
b0070	1.00618	1.44613e-06	UP		b3924	-2.60212	1.29165e-18	DOWN		b1628	1.65818	1.3606e-07	UP		b4206	-1.09359	1.09063e-08	DOWN		b3946	-3.65641	4.41915e-09	DOWN
b0113	2.26268	6.39813e-08	UP		b3925	-1.03782	1.54132e-07	DOWN		b1629	1.61634	3.50798e-09	UP		b4209	-2.05856	3.2399e-06	DOWN		b3947	-3.38028	3.72669e-09	DOWN
b0114	1.86474	5.88243e-05	UP		b3926	-2.61116	7.4857e-15	DOWN		b1630	1.38503	1.44754e-06	UP		b4211	-1.20607	1.95324e-05	DOWN		b3950	-2.99006	6.65274e-05	DOWN
b0115	1.99541	5.02771e-05	UP		b3927	-1.61579	2.05869e-08	DOWN		b1633	1.00144	0.00113861	UP		b4217	-2.45038	3.36025e-08	DOWN		b3956	-1.60217	1.01521e-19	DOWN
b0116	1.32951	7.29202e-05	UP		b3929	-1.40961	8.13836e-07	DOWN		b1634	1.50464	7.05424e-13	UP		b4219	-2.0465	2.23903e-17	DOWN		b3957	-1.1788	1.46201e-11	DOWN
b0124	3.51606	7.21716e-18	UP		b3931	-3.69935	1.07731e-30	DOWN		b1657	1.00057	0.000418035	UP		b4231	-1.20156	0.00684609	DOWN		b3961	-1.46555	4.6439e-15	DOWN
b0132	1.23795	0.00012329	UP		b3932	-3.25231	3.69708e-25	DOWN		b1658	2.04913	1.80517e-18	UP		b4232	-1.11094	1.48921e-08	DOWN		b3967	-1.1801	8.23176e-13	DOWN
b0135	1.21498	0.00144559	UP		b3942	-2.78618	2.82229e-29	DOWN		b1663	1.7594	2.97337e-12	UP		b4235	-1.17018	1.99158e-13	DOWN		b4000	-1.65705	2.51128e-13	DOWN
b0138	1.14687	0.00492581	UP		b3945	-5.95586	2.34877e-24	DOWN		b1716	2.33726	2.29866e-13	UP		b4237	-1.06218	0.00169872	DOWN		b4015	-1.42146	0.00471235	DOWN
b0143	1.19736	3.36971e-10	UP		b3946	-4.63238	3.64633e-14	DOWN		b1717	2.50205	4.71915e-12	UP		b4238	-1.1075	0.0016801	DOWN		b4019	-2.36342	7.86076e-33	DOWN
b0144	1.40376	3.23213e-11	UP		b3947	-4.19943	2.80443e-16	DOWN		b1718	1.64869	2.3662e-11	UP		b4243	-2.3045	5.27456e-23	DOWN		b4021	-3.36982	2.65495e-13	DOWN
b0169	2.13913	1.72531e-16	UP		b3951	-1.11834	2.53169e-06	DOWN		b1722	1.68067	5.20835e-10	UP		b4252	-2.16002	2.2906e-14	DOWN		b4023	-1.19767	2.98486e-06	DOWN
b0170	1.83128	9.60388e-12	UP		b3954	-1.34858	5.26661e-13	DOWN		b1729	1.53037	5.33146e-05	UP		b4255	-2.05027	2.17774e-09	DOWN		b4025	-2.9984	2.07797e-35	DOWN
b0171	1.55975	2.75622e-14	UP		b3956	-3.03678	3.98241e-39	DOWN		b1750	2.3258	2.5535e-07	UP		b4269	-1.95991	6.30374e-11	DOWN		b4033	-1.61676	0.00662752	DOWN
b0174	1.01961	5.11886e-08	UP		b3957	-1.39289	9.08255e-15	DOWN		b1759	1.22165	0.00247977	UP		b4300	-1.08957	0.00501786	DOWN		b4034	-4.25867	3.48723e-21	DOWN
b0175	1.34152	2.86418e-13	UP		b3958	-1.25547	7.3109e-05	DOWN		b1797	1.96487	0.00865449	UP		b4302	-1.29071	0.00348261	DOWN		b4036	-3.55842	2.41428e-14	DOWN
b0193	1.62195	4.67333e-11	UP		b3961	-1.1901	7.18969e-10	DOWN		b1804	1.15189	4.63535e-10	UP		b4313	-2.61037	1.96686e-06	DOWN		b4045	-1.15409	0.00344179	DOWN
b0198	1.02486	2.82228e-10	UP		b3964	-1.45778	1.22968e-14	DOWN		b1807	1.35148	6.98246e-10	UP		b4314	-1.2255	0.0017898	DOWN		b4046	-1.22927	8.06135e-12	DOWN
b0199	1.89618	8.67684e-16	UP		b3967	-1.28833	1.38124e-12	DOWN		b1812	1.0399	2.71559e-05	UP		b4322	-1.42463	2.69513e-09	DOWN		b4051	-3.01889	1.40259e-16	DOWN
b0217	2.36958	1.85205e-10	UP		b3995	-1.35153	1.35168e-08	DOWN		b1821	1.2277	0.00187704	UP		b4323	-1.37291	2.55077e-09	DOWN		b4054	-1.34158	2.21979e-15	DOWN
b0272	1.25874	1.59746e-07	UP		b3997	-1.0219	9.07376e-14	DOWN		b1825	1.40369	0.000355556	UP		b4350	-2.04715	2.71695e-20	DOWN		b4055	-3.18747	2.948e-19	DOWN
b0277	1.14158	0.000293595	UP		b4000	-1.19638	9.90668e-07	DOWN		b1826	1.61363	0.000253369	UP		b4352	-2.13614	3.94119e-07	DOWN		b4056	-2.02282	1.54896e-21	DOWN
b0281	1.20091	3.47985e-07	UP		b4019	-2.2964	4.18175e-28	DOWN		b1835	1.32702	3.65789e-10	UP		b4353	-2.25471	2.8312e-05	DOWN		b4057	-1.70901	1.75269e-13	DOWN
b0288	1.65403	0.000554215	UP		b4021	-2.46478	2.51557e-10	DOWN		b1848	1.03775	0.00167067	UP		b4354	-1.89514	0.0013383	DOWN		b4070	-1.39142	0.0049104	DOWN
b0295	1.82687	0.0036933	UP		b4024	-2.05028	1.2874e-15	DOWN		b1849	1.95293	0.000106888	UP		b4355	-1.08827	2.34913e-05	DOWN		b4079	-3.04521	1.49105e-14	DOWN
b0310	2.28967	0.000538101	UP		b4025	-3.32782	7.06579e-35	DOWN		b1855	1.4782	1.60778e-15	UP		b4357	-2.73821	6.16282e-07	DOWN		b4089	-1.47733	6.39617e-16	DOWN
b0313	1.02875	0.00685815	UP		b4031	-1.31578	0.000521879	DOWN		b1856	1.31523	1.85463e-09	UP		b4363	-2.37715	6.66394e-06	DOWN		b4112	-1.6963	1.29885e-17	DOWN
b0314	1.5429	3.73352e-05	UP		b4032	-3.27991	4.24522e-08	DOWN		b1863	1.41937	1.41417e-09	UP		b4376	-1.27805	7.05131e-05	DOWN		b4113	-1.72792	3.61578e-15	DOWN
b0315	3.05141	2.13993e-18	UP		b4033	-4.04155	3.99992e-09	DOWN		b1864	1.23969	1.13898e-09	UP		b4568	-1.3249	0.0020611	DOWN		b4117	-1.51987	8.37078e-09	DOWN
b0327	1.83182	4.19225e-06	UP		b4034	-5.14312	1.3941e-21	DOWN		b1876	1.50629	1.97846e-13	UP		b4379	-3.09327	1.16449e-08	DOWN		b4118	-3.83187	1.3654e-07	DOWN
b0336	2.0237	7.34332e-13	UP		b4035	-3.13069	5.96966e-06	DOWN		b1877	1.48686	0.00311629	UP		b4380	-3.11709	3.01504e-08	DOWN		b4119	-5.37746	1.1069e-11	DOWN
b0346	1.30832	0.000202209	UP		b4036	-4.21373	1.01298e-13	DOWN		b1891	1.09148	0.000120739	UP		b4381	-3.04524	1.76549e-14	DOWN		b4120	-4.41706	2.73408e-09	DOWN
b0347	1.59065	0.0041177	UP		b4037	-2.90508	4.28171e-06	DOWN		b1892	1.35671	2.43714e-06	UP		b4382	-3.75899	9.58971e-19	DOWN		b4122	-2.78807	1.08411e-09	DOWN
b0355	1.50138	1.56209e-11	UP		b4051	-3.49555	3.59545e-22	DOWN		b4537	1.20537	0.000246294	UP		b4383	-2.67544	4.76546e-18	DOWN		b4123	-1.87767	4.75651e-05	DOWN
b0356	1.10864	6.85801e-10	UP		b4054	-1.66081	1.11307e-19	DOWN		b1907	2.10708	1.53542e-11	UP		b4384	-2.79899	3.43514e-20	DOWN		b4124	-1.22458	2.7332e-12	DOWN
b0358	1.05342	0.000808398	UP		b4055	-2.29876	1.69037e-11	DOWN		b1915	2.11665	2.02297e-07	UP		b4386	-1.00711	1.17025e-09	DOWN		b4126	-2.57836	2.99406e-05	DOWN
b0390	1.22867	1.70218e-08	UP		b4056	-1.62837	1.3476e-16	DOWN		b1937	1.40297	4.30551e-05	UP		b4392	-2.22681	3.21446e-26	DOWN		b4127	-2.42653	8.23487e-06	DOWN
b0402	1.31462	6.71464e-15	UP		b4057	-1.59828	8.75042e-13	DOWN		b1938	1.75282	9.17538e-06	UP		b0002	1.81197	4.73305e-10	UP		b4128	-2.94335	2.43091e-06	DOWN
b0405	1.74564	1.00721e-14	UP		b4062	-1.26243	0.000137273	DOWN		b1963	1.54088	0.000296532	UP		b0010	1.184	4.60009e-08	UP		b4559	-2.41929	0.00014246	DOWN
b0406	1.34616	1.86907e-13	UP		b4065	-1.36099	2.31518e-17	DOWN		b2012	1.27017	0.00413147	UP		b0032	2.99692	4.44285e-08	UP		b4129	-2.44962	5.587e-30	DOWN
b0423	2.08863	4.88532e-22	UP		b4070	-2.39456	6.50153e-08	DOWN		b2014	2.37611	8.44847e-14	UP		b0033	2.1252	5.69525e-05	UP		b4130	-1.88268	0.000401051	DOWN
b0427	1.24704	3.17468e-11	UP		b4071	-2.78908	5.04311e-10	DOWN		b2069	1.35101	9.54006e-05	UP		b0037	1.12802	5.81707e-05	UP		b4131	-6.02504	1.28827e-11	DOWN
b0428	2.54541	7.82694e-09	UP		b4072	-3.08624	4.84715e-11	DOWN		b2081	2.29415	1.7213e-17	UP		b0048	1.0923	2.0383e-08	UP		b4132	-5.28173	4.21548e-11	DOWN
b0429	2.76742	4.33502e-10	UP		b4073	-3.26095	8.6969e-10	DOWN		b2099	1.10125	0.00243086	UP		b0068	1.15424	2.4819e-09	UP		b4135	-1.80154	3.85689e-22	DOWN
b0430	2.75505	1.24082e-10	UP		b4074	-2.48421	5.49704e-08	DOWN		b2104	1.49093	1.15297e-05	UP		b0071	1.2213	8.24077e-08	UP		b4138	-2.09713	1.92442e-16	DOWN
b0431	2.84424	2.89505e-11	UP		b4075	-2.03266	0.000396996	DOWN		b2105	1.75017	9.28654e-08	UP		b0072	1.63586	1.65816e-12	UP		b4139	-4.34075	3.3391e-24	DOWN
b0432	2.86992	2.01209e-13	UP		b4076	-1.954	3.28491e-06	DOWN		b2106	1.43293	0.00430036	UP		b0073	2.45192	6.83457e-21	UP		b4140	-4.19428	4.74758e-14	DOWN
b0456	2.42519	7.36124e-12	UP		b4079	-3.76731	4.66663e-17	DOWN		b4542	1.6087	0.00346615	UP		b0074	2.94697	1.33323e-25	UP		b4142	-5.17176	7.52791e-30	DOWN
b0458	1.92933	2.46796e-10	UP		b4107	-1.60498	4.20588e-05	DOWN		b2140	1.01366	0.00112187	UP		b0124	1.82897	8.7337e-07	UP		b4143	-4.14075	9.18916e-36	DOWN
b0459	1.53989	1.6704e-10	UP		b4112	-1.21024	2.12493e-12	DOWN		b4502	1.22833	0.00221576	UP		b0135	2.50245	8.98471e-12	UP		b4144	-1.25155	1.34165e-08	DOWN
b0498	1.7081	0.00589103	UP		b4113	-1.20599	2.47156e-11	DOWN		b2171	1.29303	2.90648e-08	UP		b0136	1.73857	0.000448591	UP		b4149	-2.99013	5.57618e-14	DOWN
b0522	2.45331	1.46273e-18	UP		b4116	-2.59282	1.7874e-08	DOWN		b2173	1.33177	9.41001e-08	UP		b0138	1.93902	7.17752e-07	UP		b4150	-2.20431	8.03649e-14	DOWN
b0523	2.01824	1.36567e-13	UP		b4117	-1.61348	2.75132e-10	DOWN		b2174	1.75414	7.23774e-10	UP		b0139	1.72038	0.00042116	UP		b4151	-3.18212	2.1246e-14	DOWN
b0527	1.72674	5.79046e-08	UP		b4118	-2.54859	6.35616e-07	DOWN		b2181	1.59625	1.83779e-06	UP		b0140	3.36261	3.22186e-07	UP		b4152	-3.29813	4.02908e-15	DOWN
b0532	1.6574	5.47938e-05	UP		b4119	-6.68899	2.09447e-14	DOWN		b2182	1.12731	1.95916e-08	UP		b0141	2.40068	3.816e-06	UP		b4153	-3.68641	3.3687e-21	DOWN
b0533	2.12466	0.00812195	UP		b4120	-5.24602	6.77449e-12	DOWN		b2183	1.01958	2.02824e-09	UP		b0143	1.42876	1.35335e-12	UP		b4154	-4.48058	1.70768e-26	DOWN
b0543	1.59594	4.1266e-07	UP		b4122	-2.05945	1.1903e-05	DOWN		b2185	2.24812	2.4989e-05	UP		b0144	1.06947	4.39399e-07	UP		b4162	-1.23031	3.70579e-12	DOWN
b0544	2.29304	2.79283e-06	UP		b4123	-1.37351	0.00663251	DOWN		b2210	2.19445	1.92571e-06	UP		b0169	2.05645	3.44425e-14	UP		b4171	-1.52391	4.98703e-18	DOWN
b0565	2.05573	2.15212e-08	UP		b4127	-1.27827	0.00202857	DOWN		b2214	2.05094	2.75533e-13	UP		b0170	1.15847	2.06869e-05	UP		b4172	-1.62626	8.25482e-19	DOWN
b0569	1.71745	2.3576e-10	UP		b4128	-2.58263	1.16375e-05	DOWN		b2311	1.02377	9.14635e-06	UP		b0171	1.10757	3.52975e-08	UP		b4173	-1.50488	4.84782e-27	DOWN
b0576	1.91207	1.42852e-16	UP		b4559	-2.42413	4.77042e-05	DOWN		b2312	1.4885	1.70599e-10	UP		b0175	1.35394	6.36419e-13	UP		b4174	-1.37448	1.70092e-21	DOWN
b0583	1.62724	0.00299929	UP		b4129	-3.11307	2.55576e-34	DOWN		b2313	1.21888	3.20869e-06	UP		b0188	1.37693	1.44706e-13	UP		b4175	-1.14414	2.46876e-16	DOWN
b0591	1.99264	0.000483603	UP		b4130	-1.71047	0.000211121	DOWN		b2322	1.81104	1.24139e-07	UP		b0198	1.55304	3.43514e-20	UP		b4188	-2.58605	1.59402e-10	DOWN
b0661	1.81672	5.70362e-21	UP		b4131	-4.16385	3.11902e-08	DOWN		b2344	1.2361	1.78729e-06	UP		b0199	2.45533	2.22373e-25	UP		b4189	-2.62017	9.37049e-10	DOWN
b0685	1.313	3.37761e-10	UP		b4132	-2.74173	9.60447e-05	DOWN		b2349	1.43003	2.14048e-07	UP		b0217	2.93048	4.00746e-17	UP		b4192	-1.12637	0.000664133	DOWN
b0699	1.42798	0.00974439	UP		b4135	-1.20723	2.28856e-14	DOWN		b2350	1.3574	6.37005e-08	UP		b0224	1.87848	7.54275e-17	UP		b4207	-1.39852	1.39344e-13	DOWN
b0700	1.84989	4.11427e-10	UP		b4138	-1.46189	1.07316e-07	DOWN		b2354	1.34285	0.00746962	UP		b0272	1.09817	6.47111e-06	UP		b4209	-1.5162	4.49409e-05	DOWN
b0702	2.33409	5.79881e-07	UP		b4139	-2.43497	7.89275e-08	DOWN		b2392	1.478	6.09011e-08	UP		b0277	1.32356	7.10056e-06	UP		b4213	-1.52855	4.55643e-18	DOWN
b0718	1.6319	0.00770291	UP		b4140	-3.11861	5.15809e-11	DOWN		b4546	1.46264	0.000149561	UP		b0278	2.01351	1.31075e-06	UP		b4214	-1.5342	3.27434e-14	DOWN
b0721	1.89203	6.13179e-06	UP		b4142	-3.47053	1.25027e-19	DOWN		b2411	1.38195	2.81133e-18	UP		b0281	1.07294	3.38744e-06	UP		b4217	-3.27056	7.74691e-13	DOWN
b0722	1.81203	1.10935e-05	UP		b4143	-3.88159	4.88182e-28	DOWN		b2497	2.07844	1.07811e-06	UP		b0287	2.09684	1.51961e-11	UP		b4219	-2.17919	2.13196e-21	DOWN
b0723	1.20582	0.00475065	UP		b4144	-1.29776	5.28985e-08	DOWN		b2499	2.30002	2.82836e-12	UP		b0303	2.15933	0.000428954	UP		b4226	-1.38325	3.18979e-12	DOWN
b0736	1.11721	2.06414e-08	UP		b4149	-3.03505	1.84154e-19	DOWN		b2508	1.8034	0.000149906	UP		b0305	1.1945	0.000261523	UP		b4235	-1.20612	1.88095e-17	DOWN
b0737	1.12725	1.68427e-08	UP		b4151	-2.64984	2.14342e-09	DOWN		b2517	1.96642	5.08173e-18	UP		b0310	2.83308	9.64981e-08	UP		b4237	-2.06518	2.03832e-08	DOWN
b0738	1.1307	5.40248e-07	UP		b4152	-2.55328	1.56282e-09	DOWN		b2518	1.90669	8.65779e-08	UP		b0314	1.6891	5.663e-06	UP		b4238	-2.11222	8.2023e-11	DOWN
b0771	1.10013	0.00970769	UP		b4153	-2.50828	8.62081e-10	DOWN		b2524	1.15646	2.0557e-06	UP		b0315	3.80087	1.27112e-25	UP		b4243	-1.96665	1.02279e-22	DOWN
b0787	1.2941	1.57919e-06	UP		b4154	-2.36257	1.05408e-07	DOWN		b2525	1.36429	1.27015e-12	UP		b0323	2.49076	1.05534e-05	UP		b4244	-2.27775	0.00175783	DOWN
b0797	1.83228	2.34935e-09	UP		b4159	-1.50585	8.81579e-18	DOWN		b2526	1.44127	1.78147e-13	UP		b0326	1.78063	0.000134111	UP		b4245	-2.62353	0.000208324	DOWN
b0813	1.22744	2.69293e-08	UP		b4171	-1.3251	4.56226e-12	DOWN		b2527	1.66493	7.01557e-12	UP		b0327	2.93179	2.32113e-14	UP		b4252	-2.44068	7.8867e-18	DOWN
b0814	1.82075	1.35306e-09	UP		b4173	-1.40095	1.44375e-20	DOWN		b2528	1.43296	2.05091e-08	UP		b0336	1.65787	1.01378e-09	UP		b4253	-1.16222	0.00310809	DOWN
b0815	1.64387	3.99821e-09	UP		b4174	-1.27086	4.34695e-16	DOWN		b2529	1.42368	2.39027e-08	UP		b0342	1.95394	0.00306343	UP		b4255	-2.13701	1.28602e-10	DOWN
b0818	1.02962	4.66889e-10	UP		b4175	-1.05114	3.92346e-12	DOWN		b2530	1.75975	3.05183e-10	UP		b0355	1.38792	1.99203e-10	UP		b4269	-1.50152	6.69856e-10	DOWN
b0819	1.93344	4.42633e-22	UP		b4177	-1.4705	1.57727e-13	DOWN		b2531	1.50406	1.43018e-06	UP		b0363	1.92243	0.000263671	UP		b4313	-2.18524	1.70831e-05	DOWN
b0835	1.0938	3.49476e-09	UP		b4187	-1.50098	6.45582e-06	DOWN		b2532	1.05476	1.48935e-08	UP		b0390	1.38209	1.25222e-10	UP		b4314	-1.42027	3.81629e-05	DOWN
b0841	2.45215	6.61297e-20	UP		b4188	-2.21508	3.39821e-09	DOWN		b2533	2.1339	1.86817e-10	UP		b0402	1.0763	9.08928e-11	UP		b4322	-1.31998	7.42376e-10	DOWN
b0842	1.75172	3.32185e-16	UP		b4189	-2.08854	5.08739e-07	DOWN		b2534	1.98247	0.000412161	UP		b0404	1.64083	1.02166e-17	UP		b4350	-1.99472	4.49258e-24	DOWN
b0850	1.11082	4.44728e-06	UP		b4190	-2.32117	7.00081e-21	DOWN		b2536	1.15155	2.15581e-07	UP		b0405	1.60955	9.91738e-13	UP		b4352	-3.16194	2.56912e-14	DOWN
b0858	1.18631	4.96505e-05	UP		b4192	-1.46835	5.31922e-06	DOWN		b2557	2.41014	2.30631e-12	UP		b0429	1.14044	0.00823233	UP		b4353	-3.12857	5.20038e-08	DOWN
b0859	1.8235	1.77719e-16	UP		b4193	-1.02049	0.00127567	DOWN		b2558	1.82346	4.14527e-13	UP		b0430	1.22808	0.00309482	UP		b4354	-3.27006	4.9563e-10	DOWN
b0874	1.16841	9.86634e-08	UP		b4194	-1.7846	2.54737e-05	DOWN		b2561	1.68703	5.40918e-10	UP		b0431	1.32596	0.00153944	UP		b4357	-1.39878	0.000356419	DOWN
b0877	2.19824	6.9966e-18	UP		b4195	-1.41247	0.000325079	DOWN		b2562	1.55156	9.57242e-05	UP		b0432	1.38338	0.000242096	UP		b4363	-1.55656	3.68862e-05	DOWN
b0905	1.1958	1.2864e-08	UP		b4207	-1.42649	5.50457e-12	DOWN		b2565	1.31279	8.47653e-09	UP		b0436	1.08296	7.25613e-08	UP		b4376	-1.14288	5.99094e-05	DOWN
b0910	1.3299	2.32272e-12	UP		b4209	-1.14253	0.00059409	DOWN		b2566	1.56843	2.42482e-15	UP		b0456	2.22212	3.09571e-11	UP		b4568	-1.47439	0.000224489	DOWN
b0911	1.22696	9.13949e-08	UP		b4211	-1.27584	3.04187e-07	DOWN		b2567	1.23809	9.43432e-12	UP		b0458	2.33443	7.09328e-15	UP		b4379	-5.0477	4.36459e-16	DOWN
b0929	1.91463	7.9226e-11	UP		b4213	-1.42083	4.87795e-16	DOWN		b2575	1.11749	6.11377e-09	UP		b0459	1.33027	4.04577e-08	UP		b4380	-5.53389	1.47585e-20	DOWN
b0931	1.18733	2.30859e-10	UP		b4214	-1.85249	7.35422e-18	DOWN		b2587	1.67464	6.87568e-08	UP		b0498	2.21065	2.05061e-05	UP		b4381	-3.2482	1.38062e-19	DOWN
b0945	1.07189	6.22016e-08	UP		b4217	-2.19999	1.62948e-07	DOWN		b2606	1.95816	1.13452e-07	UP		b0522	2.03486	5.73345e-15	UP		b4382	-4.03724	2.84362e-25	DOWN
b0946	1.54506	1.92416e-11	UP		b4219	-1.76265	6.50868e-18	DOWN		b2607	2.05681	6.83821e-12	UP		b0523	1.73735	2.27614e-11	UP		b4383	-2.57929	1.22073e-20	DOWN
b0948	1.88078	1.48665e-21	UP		b4232	-1.51241	1.90533e-14	DOWN		b2608	2.07656	7.74558e-12	UP		b0531	2.54743	0.00143831	UP		b4384	-3.12584	1.54742e-28	DOWN
b0949	1.32559	9.04582e-13	UP		b4235	-1.91947	1.33745e-28	DOWN		b2609	2.1059	8.76754e-12	UP		b0532	2.69256	2.8255e-12	UP		b4392	-2.16136	1.13537e-28	DOWN
b0950	1.08674	9.78654e-12	UP		b4237	-2.29913	1.03484e-13	DOWN		b2677	1.54897	0.000189149	UP		b0533	2.82568	6.65271e-05	UP		b0002	1.77161	2.69392e-12	UP
b0960	1.28632	2.05704e-12	UP		b4238	-2.47278	3.15786e-12	DOWN		b2678	1.22734	0.0043572	UP		b0543	1.71478	5.19184e-08	UP		b0010	1.99708	5.55827e-23	UP
b0961	1.55301	3.4565e-14	UP		b4244	-2.04782	0.00067127	DOWN		b2684	1.22172	2.75325e-10	UP		b0544	2.51261	9.14455e-09	UP		b0023	1.19841	6.01288e-05	UP
b0967	1.55434	7.41001e-17	UP		b4245	-2.04766	0.000276162	DOWN		b2685	1.98792	7.16711e-15	UP		b0545	1.44092	8.46941e-05	UP		b0036	1.29442	0.0053199	UP
b0985	1.65807	0.00565574	UP		b4252	-1.97938	4.7183e-15	DOWN		b2686	2.25255	7.94201e-15	UP		b0546	1.53553	5.63131e-07	UP		b0038	1.16648	3.30532e-09	UP
b0986	2.60776	2.57658e-05	UP		b4253	-1.21936	0.000776707	DOWN		b2753	1.138	5.10049e-05	UP		b0547	2.37475	0.00517547	UP		b0041	1.96745	0.000980687	UP
b0987	3.00076	2.91696e-11	UP		b4269	-1.84914	4.7179e-15	DOWN		b2791	1.10934	2.62993e-08	UP		b0565	1.94378	4.12237e-08	UP		b0058	1.03294	1.34165e-08	UP
b0989	2.21556	6.24712e-08	UP		b4350	-1.94647	7.49251e-20	DOWN		b2792	1.27811	2.4374e-05	UP		b0569	1.45127	8.59831e-09	UP		b0068	1.278	3.39169e-13	UP
b0990	1.86816	1.71066e-06	UP		b4352	-3.69643	3.4318e-17	DOWN		b2806	1.17056	1.24636e-09	UP		b0574	1.95027	6.05633e-05	UP		b0081	1.10893	8.13396e-10	UP
b0991	2.13824	3.4474e-09	UP		b4353	-3.04963	2.67034e-10	DOWN		b2807	1.38224	2.85359e-08	UP		b0576	2.21894	5.11625e-21	UP		b0113	1.15957	0.00129574	UP
b4517	1.53054	4.18604e-06	UP		b4354	-3.31257	1.97672e-08	DOWN		b2810	1.35769	4.3117e-10	UP		b0580	1.36696	7.00701e-07	UP		b0114	2.27277	1.32548e-07	UP
b1015	1.07241	0.000646868	UP		b4357	-2.60596	1.38033e-10	DOWN		b2813	1.13422	1.10318e-10	UP		b0620	1.02433	0.000111292	UP		b0115	2.4841	6.44802e-08	UP
b1018	1.7647	0.000589464	UP		b4363	-2.54576	7.33225e-12	DOWN		b2817	1.02225	4.15469e-10	UP		b0624	1.0966	0.00110786	UP		b0116	1.28726	2.21093e-05	UP
b1021	1.64709	3.81565e-05	UP		b4364	-1.55857	2.46283e-10	DOWN		b2832	1.40478	4.3117e-10	UP		b0629	1.76616	2.05444e-06	UP		b0124	3.28678	3.34091e-19	UP
b1022	1.2204	0.0010161	UP		b4377	-1.14644	5.98924e-09	DOWN		b2845	1.7367	1.74469e-13	UP		b0644	1.67326	0.000193736	UP		b0135	2.967	1.18577e-16	UP
b1023	1.2837	0.000334921	UP		b4378	-1.04644	1.4248e-06	DOWN		b2890	1.17359	1.99639e-09	UP		b0645	2.01802	0.00184128	UP		b0136	1.63326	0.000673757	UP
b1029	1.929	0.000243565	UP		b4379	-2.99988	1.31278e-09	DOWN		b2891	1.09118	8.18803e-11	UP		b0648	1.91547	0.00162193	UP		b0137	1.86711	0.000165109	UP
b1047	1.4482	1.8381e-09	UP		b4380	-3.13411	1.10605e-08	DOWN		b2912	1.3965	3.0363e-07	UP		b0649	1.01403	0.00160627	UP		b0138	1.47914	0.000136562	UP
b1055	1.72997	7.28418e-11	UP		b4381	-3.46032	2.97833e-18	DOWN		b2942	1.37224	6.66121e-09	UP		b4637	1.32909	7.17763e-05	UP		b0139	2.1838	4.40939e-06	UP
b1069	1.22185	5.95851e-11	UP		b4382	-3.82751	5.64697e-20	DOWN		b2951	1.03454	9.15167e-10	UP		b0685	1.40044	3.88387e-11	UP		b0140	3.85601	3.12315e-09	UP
b1086	1.25083	2.57542e-10	UP		b4383	-3.25726	2.23101e-24	DOWN		b2980	1.12027	0.00405052	UP		b0692	1.2364	5.55638e-05	UP		b0141	3.27285	5.07219e-11	UP
b1088	2.14787	7.30964e-21	UP		b4384	-3.29517	7.24176e-26	DOWN		b4469	1.63103	4.09718e-12	UP		b0700	1.48377	3.00267e-07	UP		b0143	1.2831	3.91941e-13	UP
b1089	2.18625	4.43103e-10	UP		b4386	-1.0465	4.83356e-12	DOWN		b3019	1.0671	1.91494e-13	UP		b0702	2.5203	1.24776e-08	UP		b0144	1.62119	5.91964e-17	UP
b1090	1.20678	2.98108e-12	UP		b4391	-1.0592	2.04953e-11	DOWN		b3058	1.15287	0.000187226	UP		b0704	1.94254	6.16315e-05	UP		b0169	1.80582	4.12733e-14	UP
b1095	1.55592	2.57929e-19	UP		b4392	-2.60243	2.37385e-35	DOWN		b3064	1.09521	1.54935e-10	UP		b0706	1.73817	0.00118231	UP		b0170	1.77656	2.2171e-12	UP
b1096	1.42005	1.27886e-17	UP		b0002	1.73568	7.56297e-10	UP		b3065	1.73293	1.99581e-05	UP		b0718	2.31662	3.10234e-05	UP		b0171	1.41279	1.30342e-14	UP
b1097	1.50029	1.1146e-17	UP		b0005	1.41153	0.00212403	UP		b3084	1.18178	2.52277e-06	UP		b0719	2.64302	6.29745e-06	UP		b0175	1.29471	1.10903e-14	UP
b1109	1.54393	9.52039e-07	UP		b0010	1.54825	9.79751e-13	UP		b3151	1.67436	5.67064e-08	UP		b0721	1.87788	1.51211e-05	UP		b0193	1.14701	3.80431e-07	UP
b1110	1.88353	1.11426e-06	UP		b0013	2.13258	0.000299695	UP		b3162	2.72573	7.06529e-15	UP		b0722	2.66007	2.80241e-10	UP		b0199	1.81677	3.05613e-18	UP
b1112	2.08299	2.27031e-05	UP		b0021	1.09852	4.65921e-07	UP		b4685	2.80428	2.07701e-07	UP		b0736	1.41904	4.22513e-12	UP		b0217	2.7629	1.92442e-16	UP
b1121	2.25038	3.2545e-06	UP		b0023	1.2974	4.70599e-05	UP		b3163	1.19585	2.19647e-09	UP		b0737	1.71619	5.95639e-16	UP		b0227	1.21222	0.00212589	UP
b1122	1.20597	0.00339827	UP		b0032	2.39225	2.54051e-05	UP		b3164	1.02068	2.02824e-09	UP		b0738	1.10342	1.89611e-06	UP		b0234	1.37797	3.64652e-07	UP
b1124	1.21744	8.57939e-07	UP		b0033	1.92607	0.000141641	UP		b3165	1.80655	3.89597e-06	UP		b0740	1.19714	9.54268e-12	UP		b0262	1.55494	9.26897e-05	UP
b1125	1.36275	4.27917e-09	UP		b0037	1.16864	2.28328e-05	UP		b3166	1.98995	2.17957e-15	UP		b0768	1.24693	0.00863821	UP		b0272	2.06428	7.72148e-20	UP
b1126	1.67545	1.47585e-16	UP		b0038	1.55328	5.26661e-13	UP		b3167	1.95097	1.30914e-14	UP		b0771	1.1003	0.00919386	UP		b0277	2.10806	2.59023e-13	UP
b1132	1.63151	8.60863e-14	UP		b0039	1.65178	1.14678e-11	UP		b3168	1.93987	3.67892e-14	UP		b0772	1.14543	4.20766e-12	UP		b0278	1.63815	0.000100882	UP
b1133	1.33553	2.41923e-12	UP		b0068	1.74337	5.07652e-19	UP		b3169	1.79316	6.32958e-12	UP		b0787	1.66839	6.98385e-10	UP		b0279	1.58385	0.00134688	UP
b1161	1.19042	0.00636975	UP		b0081	1.09591	4.1724e-08	UP		b3170	1.57955	2.79718e-09	UP		b0797	1.75701	1.78553e-08	UP		b0281	2.04597	7.51819e-21	UP
b1167	1.87122	0.000390865	UP		b0106	1.20279	4.72585e-05	UP		b3175	1.15321	2.02469e-07	UP		b0807	1.15235	1.15023e-07	UP		b0286	1.09271	0.00230159	UP
b1193	1.63815	3.09388e-16	UP		b0113	2.80087	1.01677e-10	UP		b3183	2.72402	7.87131e-16	UP		b0814	1.1202	0.000242563	UP		b0287	2.50686	7.64576e-18	UP
b1204	1.14205	3.20676e-10	UP		b0114	1.28324	0.00494558	UP		b3184	2.461	5.87772e-14	UP		b0815	2.15685	4.51582e-14	UP		b0288	1.18837	0.00642472	UP
b1206	1.32306	4.76469e-10	UP		b0124	2.28819	5.42836e-10	UP		b3185	1.90226	1.10318e-10	UP		b0818	1.40634	5.1274e-16	UP		b0292	2.35921	8.11165e-07	UP
b1237	1.51733	3.81674e-10	UP		b0132	1.023	0.00128547	UP		b3186	1.84002	2.73443e-13	UP		b0819	1.66909	7.88631e-18	UP		b0301	1.87671	0.00023029	UP
b1238	1.03953	1.63441e-05	UP		b0135	2.68221	2.78792e-13	UP		b3189	1.07824	4.01922e-10	UP		b0820	1.659	1.9486e-23	UP		b0303	2.58324	9.39328e-06	UP
b1242	1.57603	2.80593e-16	UP		b0137	1.92848	5.71214e-05	UP		b3207	1.24609	3.0081e-09	UP		b0834	1.73515	1.21039e-09	UP		b0305	1.26053	5.1606e-05	UP
b1269	2.5418	6.5289e-23	UP		b0138	1.99206	2.06851e-07	UP		b3219	1.04132	0.00325527	UP		b0840	1.04394	2.82396e-11	UP		b0310	3.84864	2.60036e-13	UP
b1281	1.86182	5.03099e-21	UP		b0139	1.97107	5.44491e-05	UP		b3230	2.24381	1.62612e-12	UP		b0841	2.72084	5.45277e-26	UP		b0311	2.32623	2.94993e-14	UP
b1282	1.70393	4.3983e-10	UP		b0140	2.19105	0.00106847	UP		b3231	1.99457	1.94697e-12	UP		b0842	2.76311	3.9555e-32	UP		b0312	2.46406	2.06297e-13	UP
b1296	1.51302	4.53366e-05	UP		b0141	2.59715	1.44069e-07	UP		b3238	2.02107	8.21882e-08	UP		b0843	1.18079	1.28766e-06	UP		b0313	2.57687	1.10747e-14	UP
b1297	2.39968	4.97334e-09	UP		b0142	1.84262	2.8332e-12	UP		b3258	1.08885	2.11401e-06	UP		b0847	1.2087	2.53469e-11	UP		b0314	3.02146	2.81548e-17	UP
b1298	2.76145	6.77177e-11	UP		b0143	1.63039	3.98083e-16	UP		b3260	1.52296	2.97387e-09	UP		b0859	1.70711	1.20365e-15	UP		b0315	4.29937	1.33377e-35	UP
b1299	2.03137	1.56753e-10	UP		b0144	1.50657	5.74665e-13	UP		b3261	1.57608	1.41133e-07	UP		b0868	1.22487	3.32248e-11	UP		b0320	1.94856	1.97112e-05	UP
b1300	2.59012	2.40048e-07	UP		b0169	2.26858	5.89663e-18	UP		b3262	1.46713	0.00340323	UP		b0874	1.44338	1.03556e-10	UP		b0321	1.25585	0.00916539	UP
b1301	2.73869	8.59924e-07	UP		b0170	1.14831	5.29527e-06	UP		b3294	2.20196	3.27829e-12	UP		b0877	1.75436	1.90836e-12	UP		b0323	2.64247	3.02517e-07	UP
b1302	1.6301	0.00668854	UP		b0171	1.13907	3.99992e-09	UP		b3295	2.12452	3.48102e-15	UP		b0888	1.19326	7.9877e-07	UP		b0326	2.84435	7.6984e-11	UP
b1332	1.20494	0.000168023	UP		b0193	1.35835	1.95612e-08	UP		b3296	2.1203	5.64115e-15	UP		b0898	1.46622	1.58807e-09	UP		b0327	3.57665	8.85175e-20	UP
b1337	1.45291	0.00011214	UP		b0199	1.87932	3.926e-16	UP		b3297	2.015	5.92247e-14	UP		b0900	1.50774	5.63188e-06	UP		b0333	2.18037	0.000830816	UP
b1338	2.31174	3.0064e-09	UP		b0217	3.57548	6.94611e-21	UP		b3298	1.96557	2.70228e-14	UP		b0901	1.29609	0.001662	UP		b0334	1.67169	0.00853899	UP
b1340	1.90179	1.04905e-16	UP		b0225	1.28472	2.41311e-09	UP		b3299	1.79181	7.66125e-07	UP		b0909	1.25782	1.58129e-05	UP		b0336	2.5647	5.46655e-22	UP
b1397	1.01477	0.000302447	UP		b0226	1.28798	2.19904e-07	UP		b3300	2.40864	6.17366e-15	UP		b0910	1.23887	1.07361e-10	UP		b0339	1.18394	0.00834159	UP
b1407	1.14983	0.00959185	UP		b0227	1.02951	0.00608224	UP		b3301	2.82023	1.5292e-16	UP		b0913	1.28025	4.87754e-08	UP		b0342	2.05457	0.0012433	UP
b1494	1.2841	0.000777083	UP		b0234	1.2751	2.20407e-06	UP		b3302	2.82691	1.04162e-12	UP		b0914	1.44696	9.24938e-17	UP		b0346	1.80022	1.40338e-08	UP
b1503	2.63043	0.00146634	UP		b0262	1.38974	0.000867451	UP		b3303	2.76361	2.30614e-16	UP		b0915	1.03549	2.90765e-09	UP		b0347	1.72171	0.00065864	UP
b1504	3.69643	2.99958e-07	UP		b0272	1.44423	8.61075e-10	UP		b3304	2.80827	1.07287e-15	UP		b0916	1.13827	3.58058e-09	UP		b0348	2.58204	5.13438e-05	UP
b1528	2.32371	3.13999e-14	UP		b0277	1.66064	2.7524e-08	UP		b3305	2.63996	1.5879e-16	UP		b0929	1.74402	1.90527e-08	UP		b0355	2.15023	5.89015e-25	UP
b1530	2.25453	1.13038e-14	UP		b0281	1.04065	5.60526e-06	UP		b3306	2.69001	3.73672e-17	UP		b0938	1.0547	0.00056438	UP		b0356	1.65992	1.62931e-20	UP
b1531	3.11912	6.38465e-21	UP		b0286	1.09232	0.00170084	UP		b3307	2.58032	2.14306e-16	UP		b0939	1.85804	0.00108839	UP		b0357	1.97549	1.34172e-14	UP
b1532	3.57597	1.79436e-21	UP		b0287	1.64173	1.24958e-07	UP		b3308	2.59692	8.63298e-17	UP		b0943	1.75605	0.000219623	UP		b0358	1.9301	2.64581e-11	UP
b1541	1.15705	0.00199561	UP		b0288	2.37122	9.00942e-08	UP		b3309	2.56385	1.07287e-15	UP		b0945	1.45222	5.29491e-13	UP		b0363	2.26389	3.30797e-06	UP
b1553	2.82196	0.000391091	UP		b0295	2.67052	1.81736e-06	UP		b3310	2.42499	1.5292e-16	UP		b0946	1.57431	8.58272e-12	UP		b0364	2.15754	0.00038595	UP
b1554	3.12757	4.91698e-07	UP		b0301	1.66122	0.00242999	UP		b3311	2.49992	3.91849e-13	UP		b0948	1.94811	6.07801e-22	UP		b0383	1.89437	3.76131e-14	UP
b1555	3.27648	7.55397e-08	UP		b0303	1.76665	0.00528104	UP		b3312	2.74878	1.86306e-12	UP		b0949	1.74221	4.00063e-18	UP		b0385	1.31317	0.00891219	UP
b1556	3.21624	1.01208e-05	UP		b0310	2.739	1.03526e-05	UP		b3313	2.66205	4.20193e-14	UP		b0950	1.27744	5.33169e-15	UP		b0390	1.24307	6.6571e-11	UP
b1557	2.31466	2.30695e-05	UP		b0311	1.4176	1.76319e-05	UP		b3314	2.68233	2.64298e-14	UP		b0960	1.15945	1.68531e-10	UP		b0399	1.08502	0.000308445	UP
b1558	1.37812	0.000229626	UP		b0312	1.01929	0.00335687	UP		b3315	2.79825	5.8788e-14	UP		b0961	1.85318	1.27417e-18	UP		b0400	1.3168	7.2349e-07	UP
b1560	2.2715	4.02975e-07	UP		b0313	1.14599	0.00168173	UP		b3316	2.6917	1.54259e-13	UP		b0967	1.1269	3.73844e-10	UP		b0401	1.64818	3.39329e-20	UP
b1561	1.57262	0.000471545	UP		b0314	1.06511	0.00375049	UP		b3317	2.7305	3.15315e-14	UP		b0984	2.54051	8.8838e-09	UP		b0402	1.70064	9.98998e-26	UP
b1571	1.87791	0.00222557	UP		b0315	4.15129	2.92408e-28	UP		b3318	2.68835	1.67471e-13	UP		b0985	3.58934	3.24895e-13	UP		b0405	2.12162	3.27378e-23	UP
b1573	1.62729	0.00117468	UP		b0320	1.52302	0.00109755	UP		b3319	2.76385	2.12399e-14	UP		b0986	3.93425	8.38451e-14	UP		b0423	1.11252	9.89054e-11	UP
b1592	1.34795	5.09141e-07	UP		b0323	1.92331	0.000300773	UP		b3320	2.6752	8.93671e-15	UP		b0987	3.17757	9.82762e-16	UP		b0427	1.15656	2.66373e-12	UP
b1605	1.21682	3.28078e-08	UP		b0327	3.24461	2.39436e-16	UP		b3321	2.53129	2.31606e-13	UP		b0989	2.65512	6.43974e-13	UP		b0429	1.12257	0.00262896	UP
b4409	1.84739	2.12372e-05	UP		b0336	2.02817	2.09514e-13	UP		b3339	1.12037	4.57081e-07	UP		b0990	1.68211	2.58925e-05	UP		b0430	1.42138	0.000118268	UP
b1625	3.05142	5.98333e-17	UP		b0342	1.88616	0.00409013	UP		b3340	2.14423	4.20193e-14	UP		b0991	1.93037	8.72513e-09	UP		b0431	1.56922	2.93124e-05	UP
b1626	2.40306	6.73523e-17	UP		b0346	1.13437	0.00164912	UP		b3341	2.30348	8.96211e-15	UP		b4517	1.35701	9.37374e-06	UP		b0432	1.66265	8.68347e-07	UP
b1627	1.88184	1.66253e-13	UP		b0349	1.78857	0.00224428	UP		b3342	2.41144	3.97025e-16	UP		b1001	1.53348	0.00562444	UP		b0456	2.40231	3.62714e-15	UP
b1628	2.22251	3.26214e-17	UP		b0355	1.61609	1.37852e-13	UP		b3364	2.04	1.67487e-10	UP		b1015	1.45512	1.78658e-06	UP		b0458	2.78533	4.30082e-23	UP
b1629	1.15943	9.57617e-07	UP		b0357	1.56751	2.4858e-08	UP		b3396	1.68768	4.33052e-14	UP		b1021	1.2882	0.00140264	UP		b0459	1.54779	8.81163e-13	UP
b1630	1.31201	1.84185e-08	UP		b0358	1.49672	7.41906e-07	UP		b3424	1.20287	1.22486e-08	UP		b1022	1.45456	0.000198551	UP		b0469	1.23732	8.82816e-14	UP
b1631	1.25326	1.16822e-07	UP		b0363	2.32236	7.39019e-06	UP		b3425	1.41359	2.51425e-06	UP		b1023	1.32848	0.000331733	UP		b0498	1.81469	0.000879577	UP
b1632	1.22826	1.39026e-07	UP		b0390	1.75144	1.45707e-15	UP		b3434	1.26572	1.7002e-07	UP		b1024	1.03787	0.000708588	UP		b0511	2.01764	0.0048783	UP
b1633	1.19485	4.21193e-07	UP		b0402	1.1767	5.28449e-13	UP		b4476	1.21537	0.000485827	UP		b1025	1.79173	9.63712e-09	UP		b0522	2.4734	5.87281e-24	UP
b1634	1.34841	2.34687e-12	UP		b0405	1.92536	2.44201e-17	UP		b3470	1.11646	2.83097e-05	UP		b1029	3.02252	2.84843e-11	UP		b0523	2.28613	5.4235e-21	UP
b1643	1.44157	1.09274e-06	UP		b0406	1.01616	5.36217e-09	UP		b3471	1.40397	6.25104e-07	UP		b1036	1.16846	1.87604e-05	UP		b0527	1.16071	5.61848e-05	UP
b1657	1.28495	7.81544e-08	UP		b0423	1.56541	2.77406e-15	UP		b3492	1.15511	7.97992e-11	UP		b1037	1.07767	0.00301596	UP		b0531	3.48244	2.8051e-06	UP
b1658	2.09903	1.42542e-22	UP		b0427	1.46334	8.24116e-15	UP		b3539	2.16728	3.50051e-16	UP		b1041	2.46894	0.000482406	UP		b0532	3.23713	1.27648e-18	UP
b1663	2.50925	3.78035e-24	UP		b0428	1.37375	0.000781454	UP		b3552	2.02159	1.69673e-06	UP		b1047	1.54744	4.9254e-11	UP		b0533	3.70639	3.0974e-08	UP
b1716	2.13568	4.20078e-13	UP		b0429	1.99544	1.85288e-06	UP		b3556	2.42562	1.34515e-13	UP		b1054	1.26329	8.48766e-15	UP		b0534	1.93148	0.00197172	UP
b1717	2.08336	3.35603e-10	UP		b0430	1.76055	9.23583e-06	UP		b3557	2.55886	3.65793e-08	UP		b1055	2.51579	3.43514e-20	UP		b0535	2.50915	6.42247e-06	UP
b1718	1.16924	3.07616e-08	UP		b0431	1.97944	9.05455e-07	UP		b3558	1.68845	0.00545903	UP		b1057	1.07834	0.00220671	UP		b0543	1.65732	7.36597e-08	UP
b1722	1.89021	1.95324e-16	UP		b0432	2.12146	7.82849e-09	UP		b3570	1.08352	1.5968e-07	UP		b1069	1.30114	7.17822e-12	UP		b0544	2.5291	8.30954e-09	UP
b1729	2.70146	5.29207e-13	UP		b0443	1.14352	7.76085e-05	UP		b3606	1.60393	8.22137e-09	UP		b1088	1.92924	9.56243e-17	UP		b0546	1.34691	3.65298e-06	UP
b1730	2.28247	0.00115133	UP		b0456	2.77487	3.29678e-15	UP		b3636	1.84117	3.178e-10	UP		b1090	1.44886	3.00952e-15	UP		b0547	4.44091	3.75257e-10	UP
b1731	1.17877	0.00526204	UP		b0458	2.71464	1.71489e-18	UP		b3637	1.95979	5.61376e-13	UP		b1091	1.50133	4.76546e-18	UP		b0549	3.21745	6.6823e-05	UP
b1750	2.53153	2.80191e-12	UP		b0459	2.09312	6.39e-17	UP		b3642	1.60474	7.88172e-05	UP		b1096	1.6687	7.75896e-22	UP		b0550	2.8636	0.00038076	UP
b1751	1.20414	0.00106375	UP		b0466	1.37254	2.79505e-05	UP		b3654	3.11242	1.00013e-13	UP		b1097	1.80353	1.48904e-22	UP		b0565	1.98763	2.54518e-10	UP
b1786	1.24385	2.03882e-07	UP		b0488	1.00965	1.49701e-06	UP		b3662	1.11374	0.000532669	UP		b1098	1.12569	1.31087e-12	UP		b0569	1.78554	7.91884e-15	UP
b1805	1.22878	3.23957e-11	UP		b0489	1.12495	3.92403e-10	UP		b3665	1.15038	6.40239e-07	UP		b1110	1.81148	1.6157e-06	UP		b0571	1.02058	3.40164e-09	UP
b1807	1.02806	7.82897e-08	UP		b0498	2.17776	4.24065e-05	UP		b3673	1.06792	3.02712e-05	UP		b1121	1.50235	0.00129664	UP		b0573	2.68997	0.000225472	UP
b1812	1.02517	4.47846e-07	UP		b0512	1.1129	0.00111269	UP		b3703	2.04142	3.13342e-06	UP		b1124	1.05362	1.94684e-05	UP		b0574	2.37514	9.95803e-08	UP
b1821	2.15826	1.81864e-11	UP		b0520	1.28148	0.00371158	UP		b3704	1.64019	9.27826e-09	UP		b1125	1.34147	1.42651e-08	UP		b0575	1.80858	2.16993e-07	UP
b1825	1.89633	6.1072e-08	UP		b0522	2.10068	5.55246e-15	UP		b4557	2.01855	3.92382e-10	UP		b1126	1.53538	4.41223e-14	UP		b0576	2.90536	6.76302e-36	UP
b1826	1.86592	5.95311e-07	UP		b0523	1.73251	7.26791e-11	UP		b3705	1.35874	5.77552e-09	UP		b1131	1.44557	1.26991e-07	UP		b0577	1.24114	4.53183e-12	UP
b1847	1.0549	4.31014e-06	UP		b0527	1.57756	5.90189e-07	UP		b3714	2.87064	2.81133e-18	UP		b1132	1.70678	1.91565e-14	UP		b0587	1.85313	0.00500814	UP
b1849	2.18543	4.84596e-09	UP		b0528	1.13868	6.55046e-05	UP		b3731	1.18832	8.5088e-05	UP		b1133	1.59368	2.6012e-15	UP		b0599	1.06718	1.25806e-08	UP
b1855	1.21569	1.33135e-13	UP		b0532	2.68445	1.69499e-11	UP		b3732	1.15944	6.19566e-05	UP		b1137	1.45226	1.43459e-05	UP		b0602	1.52479	1.88936e-05	UP
b1859	1.073	2.13942e-06	UP		b0533	2.58033	0.000733418	UP		b3733	1.07103	0.000136839	UP		b1147	2.32429	0.00294621	UP		b0620	1.25094	3.52217e-07	UP
b1863	1.02662	4.98764e-07	UP		b0535	1.78073	0.00219905	UP		b3734	1.15055	1.61398e-05	UP		b1159	1.98298	4.29432e-08	UP		b0629	2.4341	3.08766e-12	UP
b1876	1.45284	2.41191e-14	UP		b0537	1.28793	1.94027e-08	UP		b3735	1.13181	1.50626e-05	UP		b1160	4.34379	1.68531e-10	UP		b0644	2.08648	5.10931e-07	UP
b1877	1.57923	0.000460462	UP		b0543	1.88306	1.08305e-09	UP		b3736	1.25111	4.79999e-07	UP		b1161	2.3553	1.34699e-10	UP		b0645	3.19843	3.57142e-08	UP
b4537	1.24927	9.92067e-06	UP		b0544	2.52628	5.87641e-08	UP		b3737	1.06096	0.000630528	UP		b1163	1.74445	1.11394e-06	UP		b0646	2.39324	2.23082e-06	UP
b4663	2.672	0.000350052	UP		b0546	1.33995	3.76242e-06	UP		b3739	1.08133	2.5868e-07	UP		b1167	2.12561	3.75471e-06	UP		b0647	2.68869	1.90163e-05	UP
b1907	1.91783	2.26687e-12	UP		b0547	2.27615	0.00591483	UP		b3741	1.74803	3.06481e-12	UP		b1168	1.69316	0.000196254	UP		b0648	2.32917	4.68538e-05	UP
b1915	1.96148	5.40981e-06	UP		b0559	1.12348	0.00121428	UP		b3769	1.60156	0.0033795	UP		b4520	2.0961	0.000492082	UP		b0649	1.45669	6.00521e-07	UP
b1929	1.68498	5.80038e-13	UP		b0560	1.53283	0.0005658	UP		b3783	1.51375	3.98503e-11	UP		b1177	1.21741	1.87998e-05	UP		b0661	1.45156	5.55511e-18	UP
b1930	1.23673	0.00395308	UP		b0565	4.14664	5.86684e-24	UP		b3795	1.3109	2.15581e-07	UP		b1185	1.32918	1.77798e-17	UP		b0685	1.37206	5.37977e-13	UP
b1937	1.09814	0.000497822	UP		b0567	1.45701	5.16749e-07	UP		b3800	1.11118	0.000253418	UP		b1193	1.44764	2.46552e-12	UP		b0692	1.43108	3.50968e-07	UP
b1938	2.76684	1.54127e-16	UP		b0568	1.44828	4.70484e-14	UP		b3816	1.39896	1.10318e-10	UP		b1196	2.09705	3.25423e-05	UP		b0693	1.0469	0.00985149	UP
b1939	1.88122	1.65943e-07	UP		b0569	2.22347	1.94113e-16	UP		b3819	1.22244	2.0597e-08	UP		b1202	1.30808	3.54441e-07	UP		b4590	1.9311	0.00754751	UP
b1940	1.75418	0.00013534	UP		b0574	1.49849	0.00227197	UP		b3820	1.66787	0.000160172	UP		b1204	1.22214	6.11095e-11	UP		b0695	1.0273	4.87181e-13	UP
b1941	1.95113	3.26833e-05	UP		b0575	1.3496	0.0004404	UP		b3862	1.19792	2.47861e-05	UP		b1206	1.42268	3.37193e-11	UP		b0696	1.29118	0.000107647	UP
b1963	1.62324	1.57029e-06	UP		b0576	1.5993	5.83377e-13	UP		b3871	1.85312	3.12065e-14	UP		b1213	1.03133	2.26541e-05	UP		b0700	1.13645	6.48733e-06	UP
b1974	1.77054	0.00156841	UP		b0583	1.50199	0.00538402	UP		b3892	1.4237	5.96204e-07	UP		b1237	1.72808	2.05141e-11	UP		b0702	1.81267	4.93567e-05	UP
b2012	2.40797	2.37627e-08	UP		b0599	1.11234	1.61215e-08	UP		b3893	1.4209	6.278e-07	UP		b1238	2.15531	1.41654e-18	UP		b0704	1.92558	3.04897e-05	UP
b2013	2.34984	1.97077e-08	UP		b0602	1.29346	0.000196811	UP		b3894	1.35113	4.14996e-07	UP		b1242	1.55897	2.25232e-16	UP		b0709	1.18132	5.54308e-06	UP
b2014	2.5319	5.7158e-18	UP		b0608	1.22476	1.68399e-09	UP		b3936	2.1568	1.50616e-06	UP		b4595	1.00954	0.00528203	UP		b0716	1.39303	0.0071804	UP
b2028	1.24249	0.000115888	UP		b0624	1.73183	5.94713e-08	UP		b3937	1.20864	1.59981e-06	UP		b1254	1.30659	2.91057e-13	UP		b0717	1.65796	0.00139317	UP
b2032	1.18824	0.000619356	UP		b0629	2.05176	1.6589e-08	UP		b3965	1.40367	7.04425e-16	UP		b1269	3.1021	2.36418e-28	UP		b0718	3.35053	1.18963e-10	UP
b2033	1.15915	1.73902e-06	UP		b0644	1.87181	2.13728e-05	UP		b3980	1.15438	2.39027e-08	UP		b1281	2.52404	1.42872e-31	UP		b0719	3.86338	1.08931e-11	UP
b2034	1.31508	1.032e-05	UP		b0645	2.08907	0.00111857	UP		b3981	1.31404	1.02971e-11	UP		b1282	2.12993	3.51603e-15	UP		b0721	2.20183	8.31864e-09	UP
b2035	1.3071	6.63028e-05	UP		b0646	1.86448	0.000576513	UP		b3982	1.11013	1.24814e-09	UP		b1298	1.48568	4.56761e-05	UP		b0722	1.74487	7.3542e-07	UP
b2037	1.13498	0.000151266	UP		b0647	2.63696	0.000228298	UP		b3983	2.66886	2.96739e-16	UP		b1309	1.02251	0.000594943	UP		b0768	1.32449	0.00294452	UP
b2069	1.18621	3.56721e-05	UP		b0649	1.3525	1.37617e-05	UP		b3984	2.73972	2.81133e-18	UP		b1319	2.5169	0.00111229	UP		b0769	1.59335	0.00642018	UP
b2073	1.21089	0.000993289	UP		b0661	1.24417	1.28207e-12	UP		b3985	3.17232	2.63866e-23	UP		b1328	1.23609	7.99869e-09	UP		b0771	2.45314	3.08129e-12	UP
b2081	2.57259	6.48038e-24	UP		b0682	1.07512	0.0089787	UP		b3986	3.14056	2.35739e-17	UP		b1330	2.23245	2.745e-22	UP		b0787	1.84213	6.31141e-13	UP
b2103	1.05845	0.00012329	UP		b0685	1.94275	1.7186e-19	UP		b4005	2.09678	8.77861e-06	UP		b1337	2.2577	4.90303e-10	UP		b0797	1.92356	7.21001e-12	UP
b2104	1.44819	3.16703e-07	UP		b0689	1.47417	2.29374e-07	UP		b4006	2.23204	1.78717e-09	UP		b1338	3.04349	8.07321e-17	UP		b0807	2.29583	1.98817e-27	UP
b2105	1.73087	2.2693e-09	UP		b0692	1.09201	0.000327617	UP		b4011	2.48099	2.71071e-08	UP		b1340	1.79142	1.46912e-15	UP		b0815	2.24211	2.40939e-18	UP
b2106	1.76439	2.04418e-05	UP		b0693	1.25813	0.00315639	UP		b4040	1.14555	4.78848e-08	UP		b1343	1.2705	7.2614e-11	UP		b0818	1.5111	7.92526e-22	UP
b2123	1.23335	0.00344271	UP		b0696	1.4692	7.35528e-06	UP		b4060	1.46698	0.000112573	UP		b1374	3.17957	7.69171e-13	UP		b0819	1.10017	7.34625e-12	UP
b4542	1.49659	0.00114807	UP		b0700	2.47826	2.84269e-16	UP		b4064	3.41986	2.44468e-13	UP		b1375	2.1665	7.21515e-08	UP		b0820	1.15345	2.24972e-17	UP
b2140	1.39677	1.01961e-07	UP		b0702	2.30527	3.84194e-07	UP		b4108	1.13415	0.00352072	UP		b1377	1.64931	1.06251e-05	UP		b0822	1.49117	1.85126e-11	UP
b2158	1.25174	1.19875e-11	UP		b0704	1.82153	8.64e-05	UP		b4147	1.37839	3.48186e-12	UP		b1407	3.01243	6.21594e-14	UP		b0834	1.69877	5.61665e-10	UP
b2170	1.15052	4.38892e-07	UP		b0706	1.59131	0.00449077	UP		b4410	1.84058	3.15721e-07	UP		b1408	2.67414	0.000948726	UP		b0835	1.28398	1.15249e-14	UP
b2174	1.65014	5.52945e-11	UP		b0717	1.7762	0.000470356	UP		b4155	1.15472	1.26557e-06	UP		b1409	4.09986	3.24135e-08	UP		b0841	3.011	2.0641e-34	UP
b2181	1.54566	5.14515e-07	UP		b0718	2.73512	1.57106e-06	UP		b4178	1.03863	5.43008e-06	UP		b1410	2.07833	8.4156e-08	UP		b0842	2.68459	3.56341e-36	UP
b2182	1.08712	3.25068e-09	UP		b0719	3.87973	2.73712e-09	UP		b4180	1.00052	3.6511e-06	UP		b1494	1.88592	2.1029e-08	UP		b0847	1.19675	7.1149e-14	UP
b2185	2.43518	4.59114e-07	UP		b0721	2.16752	1.76036e-07	UP		b4200	2.34512	1.7437e-11	UP		b1495	2.50726	1.33903e-05	UP		b0857	1.22534	0.000391696	UP
b2207	1.97546	0.0011144	UP		b0722	1.56442	0.000104142	UP		b4201	2.23162	1.13911e-10	UP		b1496	2.79773	0.00164088	UP		b0858	1.43234	6.06856e-08	UP
b2208	1.77089	0.00104379	UP		b0736	1.28245	7.22864e-11	UP		b4202	2.31912	2.77513e-10	UP		b1497	1.88065	0.000947775	UP		b0859	2.50247	1.01813e-32	UP
b2210	2.98269	1.08763e-12	UP		b0737	1.0459	8.51891e-08	UP		b4203	2.26954	3.24827e-10	UP		b1499	2.40788	0.00496481	UP		b0868	1.30954	2.20944e-15	UP
b2214	2.15779	1.68363e-18	UP		b0738	1.26632	1.21897e-08	UP		b4204	1.24289	0.001163	UP		b1501	2.18354	6.52986e-11	UP		b0874	1.93039	1.45823e-20	UP
b2229	1.90338	0.000982066	UP		b0739	1.29823	2.53994e-12	UP		b4208	1.25945	2.39277e-08	UP		b1502	4.96642	2.09519e-12	UP		b0877	2.72507	3.73366e-28	UP
b2259	1.00401	0.00079264	UP		b0741	1.09053	3.08183e-07	UP		b4218	1.11747	7.03396e-08	UP		b1503	5.25607	5.05256e-14	UP		b0898	1.17085	4.45047e-08	UP
b2295	1.07332	1.89145e-11	UP		b0742	1.39625	5.53283e-12	UP		b4242	3.03014	2.17685e-16	UP		b1504	5.3067	1.45337e-16	UP		b0901	1.08699	0.00646294	UP
b2305	1.20382	0.000134835	UP		b0771	1.67167	3.4985e-05	UP		b4315	1.44378	0.00239835	UP		b1520	1.01964	0.00261779	UP		b0905	1.51279	6.50106e-15	UP
b2310	1.11551	0.000194774	UP		b0787	2.00372	4.72071e-14	UP		b4316	1.38665	0.00464962	UP		b1527	2.03462	0.000416371	UP		b0910	1.44911	9.02316e-17	UP
b2311	1.02944	1.39077e-07	UP		b0797	1.63501	5.20691e-08	UP		b4317	1.42354	0.00179392	UP		b1528	2.17895	8.14942e-13	UP		b0913	1.7753	9.80809e-16	UP
b2312	1.85185	2.52493e-18	UP		b0813	1.51648	3.94805e-12	UP		b4320	1.12791	0.0057217	UP		b1530	2.06899	3.99515e-13	UP		b0914	1.11207	7.17615e-14	UP
b2313	2.14432	7.5207e-21	UP		b0814	1.06173	0.000190823	UP		b4349	1.10688	9.38949e-09	UP		b1531	1.85826	9.64321e-10	UP		b0929	1.57956	7.483e-09	UP
b2322	1.94124	2.09921e-12	UP		b0815	2.44307	2.02091e-17	UP		b4359	1.42331	4.42477e-12	UP		b1532	2.02839	3.98659e-10	UP		b0935	1.2286	0.00914355	UP
b2344	1.96413	1.07297e-14	UP		b0817	1.67868	8.76423e-10	UP		b4371	1.27378	1.88661e-10	UP		b4599	2.05448	0.00207995	UP		b0937	2.00413	0.00291344	UP
b2349	1.90288	1.61765e-14	UP		b0818	1.434	1.52378e-17	UP		b4372	1.36502	1.33932e-07	UP		b1542	1.83074	3.27698e-05	UP		b0939	1.8415	0.000536814	UP
b2354	1.37319	0.00167538	UP		b0819	1.25141	2.87989e-12	UP		b4373	1.48273	1.58138e-09	UP		b1544	1.84223	1.51636e-06	UP		b0942	1.36568	0.00235374	UP
b2392	1.49526	8.21575e-11	UP		b0821	1.16446	6.76986e-05	UP		b4374	1.18679	3.61386e-09	UP		b1545	3.33034	4.8669e-14	UP		b0945	1.35484	4.03258e-14	UP
b2395	1.20944	1.18883e-09	UP		b0822	1.03115	1.29115e-05	UP		b4375	2.02594	2.69083e-17	UP		b1551	2.00507	4.06702e-05	UP		b0946	2.23661	9.58994e-24	UP
b2408	1.94784	1.62578e-06	UP		b0834	1.18477	2.42183e-05	UP							b1552	2.04367	7.61799e-06	UP		b0948	2.1483	2.74342e-29	UP
b4546	1.24603	4.00215e-05	UP		b0841	2.78574	7.73335e-25	UP							b1553	3.18244	8.98912e-06	UP		b0949	1.89195	2.59688e-24	UP
b2433	1.43976	7.38812e-16	UP		b0842	2.21832	8.87915e-24	UP							b1554	3.74987	6.94506e-12	UP		b0950	1.62184	6.1489e-26	UP
b2476	1.01169	0.000380809	UP		b0847	1.04513	1.43682e-09	UP							b1555	4.06817	1.45542e-13	UP		b0960	1.06035	2.31363e-11	UP
b2497	2.00361	1.48767e-08	UP		b0854	1.37148	1.07683e-06	UP							b1556	4.45879	3.24009e-12	UP		b0961	1.09878	1.91271e-09	UP
b2498	1.41657	6.24735e-09	UP		b0858	1.63647	7.82849e-09	UP							b1557	2.4954	1.50092e-05	UP		b0967	1.31449	6.5829e-16	UP
b2499	2.94195	4.83405e-24	UP		b0859	2.42229	4.81064e-26	UP							b1558	1.98694	8.08795e-08	UP		b0981	1.10207	9.28922e-11	UP
b2507	1.39941	0.00102855	UP		b0874	1.61126	1.4186e-13	UP							b1560	2.29989	3.50333e-07	UP		b0983	1.42356	0.000108394	UP
b2508	1.9545	1.92364e-05	UP		b0877	1.90286	7.34336e-15	UP							b1561	2.06438	6.50404e-07	UP		b0984	3.69289	1.5772e-17	UP
b2517	1.90508	8.95078e-20	UP		b0905	1.27672	7.86567e-10	UP							b1592	1.96539	1.02933e-12	UP		b0985	4.23001	5.08254e-18	UP
b2518	2.76879	2.40349e-16	UP		b0910	1.68216	1.40613e-17	UP							b1599	1.35499	0.000106726	UP		b0986	4.82981	3.08437e-20	UP
b2524	1.05587	2.45906e-07	UP		b0911	1.20404	1.54386e-07	UP							b1605	2.27667	1.73501e-23	UP		b0987	4.14346	1.42437e-26	UP
b2525	1.05883	3.20676e-10	UP		b0913	1.34077	6.81174e-09	UP							b1607	1.78314	4.75927e-10	UP		b0989	2.48178	1.68325e-13	UP
b2526	1.23496	9.09128e-12	UP		b0915	1.0087	3.25247e-09	UP							b4409	1.40889	0.000790634	UP		b0990	1.68127	1.40682e-06	UP
b2527	1.84831	1.54848e-17	UP		b0929	2.51399	5.2157e-16	UP							b1625	2.81728	8.01641e-17	UP		b0991	1.84832	1.05771e-09	UP
b2528	1.20851	2.0815e-07	UP		b0931	1.00252	3.54587e-08	UP							b1626	2.69265	1.92392e-21	UP		b4517	1.68507	2.8774e-08	UP
b2529	1.12525	1.2475e-06	UP		b0940	1.07224	0.00609581	UP							b1627	2.55361	1.89695e-22	UP		b0993	1.05404	7.16757e-08	UP
b2530	1.51371	4.15874e-09	UP		b0941	1.33969	0.000277892	UP							b1628	2.85399	8.14538e-27	UP		b0998	1.27671	0.000779662	UP
b2531	2.01695	4.56605e-12	UP		b0942	1.58737	0.000321661	UP							b1629	1.89741	5.45437e-15	UP		b1010	2.22283	0.000636209	UP
b2533	1.85674	1.12008e-09	UP		b0945	1.28868	3.71686e-11	UP							b1630	1.86798	8.76475e-16	UP		b1015	1.19351	8.07558e-06	UP
b2534	1.71825	7.19139e-05	UP		b0946	2.58528	7.65455e-25	UP							b1631	1.33123	8.18716e-09	UP		b1020	1.43562	0.000243781	UP
b2536	1.34045	4.20893e-12	UP		b0948	2.10018	2.85925e-25	UP							b1632	1.35194	5.81269e-09	UP		b1021	1.17693	0.00330599	UP
b2557	2.96172	9.0601e-20	UP		b0949	1.63248	1.24007e-17	UP							b1634	1.26597	3.74927e-10	UP		b1025	1.26341	1.47855e-05	UP
b2558	1.93792	4.35244e-16	UP		b0950	1.00405	9.5091e-11	UP							b1643	1.37868	2.58427e-06	UP		b1029	3.20857	1.89188e-13	UP
b2561	2.33467	1.36659e-22	UP		b0960	1.46517	8.22957e-16	UP							b1644	1.70258	1.8869e-17	UP		b1037	1.0541	0.00270693	UP
b2562	1.93503	3.8966e-07	UP		b0961	1.3211	2.87832e-11	UP							b1645	1.09817	1.06496e-06	UP		b1039	1.48554	0.00553649	UP
b2565	1.02296	1.5562e-07	UP		b0967	1.55029	2.72473e-17	UP							b1649	1.16321	7.05332e-07	UP		b1040	1.29107	2.17255e-05	UP
b2566	1.22076	5.98793e-12	UP		b0983	1.90962	2.64591e-07	UP							b1657	1.7082	1.12601e-12	UP		b1047	1.61079	1.38326e-13	UP
b2567	1.28538	5.2453e-14	UP		b0984	2.57434	2.5309e-08	UP							b1660	1.33018	3.56487e-06	UP		b1054	1.15861	3.93284e-16	UP
b2582	1.36876	5.95141e-06	UP		b0985	3.58095	2.04258e-10	UP							b1663	1.73763	2.69267e-14	UP		b1055	2.15161	8.58334e-19	UP
b2587	1.54875	6.41061e-08	UP		b0986	3.93258	8.51479e-11	UP							b1668	1.15424	4.30968e-05	UP		b1057	1.39096	2.14057e-05	UP
b2606	2.677	2.83197e-14	UP		b0987	4.25744	2.22112e-20	UP							b1690	2.02644	0.00296507	UP		b1069	1.42417	3.48503e-17	UP
b2607	2.83321	1.72801e-20	UP		b0989	3.60689	1.67902e-18	UP							b1692	1.25936	0.00364791	UP		b1084	1.0257	6.46662e-11	UP
b2608	2.84475	7.53768e-20	UP		b0990	2.08887	9.80805e-08	UP							b1714	1.16265	2.63504e-09	UP		b1088	1.9568	1.55033e-20	UP
b2609	2.55034	5.39459e-17	UP		b0991	2.08942	3.33757e-09	UP							b1716	1.21063	3.25423e-05	UP		b1089	1.77615	1.70643e-08	UP
b2623	1.02051	0.000353216	UP		b4517	2.54856	4.66211e-15	UP							b1717	1.43666	1.5854e-05	UP		b1090	1.55045	1.78192e-20	UP
b2634	1.31112	0.00492581	UP		b1015	1.23359	6.87729e-05	UP							b1728	1.45973	3.88945e-12	UP		b1091	1.14308	5.08252e-15	UP
b2646	1.86603	0.00317941	UP		b1018	1.36737	0.00926739	UP							b1729	3.85558	5.71181e-19	UP		b1096	1.33139	2.36959e-18	UP
b2669	1.45964	0.00051146	UP		b1021	2.79704	3.47017e-13	UP							b1730	2.41152	0.000273348	UP		b1097	1.35444	4.96608e-18	UP
b2677	2.36635	3.05738e-09	UP		b1022	2.34017	5.07659e-11	UP							b1731	1.22188	0.00227474	UP		b1110	2.7779	1.88528e-14	UP
b2678	2.16916	4.33574e-08	UP		b1023	2.09142	1.02549e-09	UP							b1750	2.12931	7.19966e-10	UP		b1112	2.62379	6.1323e-09	UP
b2684	1.06161	2.84774e-09	UP		b1024	1.25658	1.17934e-05	UP							b1762	1.37655	2.45419e-05	UP		b1121	2.03703	1.77847e-06	UP
b2685	1.94003	1.99798e-16	UP		b1025	1.24093	5.03788e-05	UP							b1769	1.27419	0.000191474	UP		b1122	1.49629	4.68164e-05	UP
b2686	1.9099	7.77423e-14	UP		b1029	2.73818	3.04136e-08	UP							b1776	1.40842	0.000309416	UP		b1124	1.15046	7.14685e-08	UP
b2698	1.50794	2.81654e-08	UP		b1037	1.02798	0.00377052	UP							b1786	1.69858	7.07551e-13	UP		b1125	1.47318	9.16914e-13	UP
b2747	1.13932	3.82241e-10	UP		b1041	2.01969	0.00414615	UP							b1789	1.28557	5.24404e-08	UP		b1126	1.8803	7.52338e-23	UP
b2753	1.41902	1.27048e-08	UP		b1047	1.86041	1.28022e-14	UP							b1797	2.11809	0.000151023	UP		b1131	1.27541	7.6305e-08	UP
b2791	1.08687	1.90962e-10	UP		b1055	1.82364	3.63788e-12	UP							b1798	1.60061	4.26324e-13	UP		b1132	1.85927	2.99465e-20	UP
b2792	1.17131	6.02932e-07	UP		b1061	1.35682	3.72858e-05	UP							b1805	1.17486	1.14207e-10	UP		b1133	1.61123	1.17356e-18	UP
b2806	1.49305	1.44996e-16	UP		b1069	1.33884	3.35939e-13	UP							b1807	1.09197	4.3078e-09	UP		b1148	2.56693	0.00137862	UP
b2807	2.02223	5.2042e-21	UP		b1088	2.52808	5.3565e-26	UP							b1812	1.15192	2.60438e-08	UP		b1155	1.71103	0.00589601	UP
b2808	1.41286	4.71268e-10	UP		b1089	2.2202	2.01328e-10	UP							b1821	2.56032	1.90818e-15	UP		b1159	1.44893	5.25312e-05	UP
b2810	1.60182	2.36814e-14	UP		b1090	1.12903	2.4751e-11	UP							b1822	1.11372	1.88067e-08	UP		b1160	3.61603	1.91911e-07	UP
b2812	1.19772	3.90078e-11	UP		b1095	1.24448	3.01446e-14	UP							b1825	1.92661	2.53773e-08	UP		b1161	2.25969	1.35941e-10	UP
b2813	1.37933	1.23628e-16	UP		b1096	1.69953	1.35368e-23	UP							b1826	2.20913	5.0378e-11	UP		b1163	1.78344	5.28937e-08	UP
b2826	1.23603	0.000865505	UP		b1097	1.76627	4.68171e-23	UP							b4536	1.2805	9.02498e-06	UP		b1164	1.73003	0.000343178	UP
b2832	1.6438	3.11148e-15	UP		b1109	1.43749	3.37801e-06	UP							b1855	1.02357	1.27097e-10	UP		b1165	1.767	0.000241022	UP
b2845	1.02452	6.9495e-07	UP		b1110	2.1506	1.33251e-08	UP							b1862	1.67684	0.000786468	UP		b1166	1.56952	0.00130784	UP
b2892	1.28092	2.36588e-13	UP		b1112	1.90447	3.76857e-05	UP							b1870	1.22894	1.51961e-11	UP		b1167	2.18235	1.43142e-06	UP
b2912	1.63495	2.07039e-10	UP		b1121	2.11333	7.1041e-06	UP							b1871	1.81574	2.52327e-23	UP		b1168	2.23543	2.23158e-07	UP
b2939	1.18957	0.000754813	UP		b1125	1.29854	8.19773e-09	UP							b1873	1.08758	0.00458464	UP		b1181	1.10387	1.16255e-07	UP
b2942	1.71749	1.78425e-14	UP		b1126	2.02647	6.48582e-22	UP							b1877	1.94664	1.73274e-06	UP		b1185	1.11446	1.73491e-16	UP
b2945	1.11203	6.4896e-07	UP		b1132	1.74756	8.04954e-16	UP							b1891	1.02318	0.000120549	UP		b1186	1.35863	2.47086e-21	UP
b2960	1.65166	4.95501e-20	UP		b1133	1.54754	1.78089e-15	UP							b1892	1.6669	6.51528e-10	UP		b1193	1.08413	4.35117e-09	UP
b2972	1.70293	6.60088e-06	UP		b1140	1.48923	0.000155238	UP							b4537	1.53639	7.16034e-08	UP		b1196	1.76523	0.000404686	UP
b2980	1.78048	3.53604e-08	UP		b1155	2.27102	0.000494559	UP							b1907	2.77563	4.7856e-23	UP		b1202	1.25936	4.59359e-08	UP
b4469	1.47681	1.09697e-11	UP		b1159	1.11298	0.00272871	UP							b1915	1.7551	1.89611e-06	UP		b1206	1.80231	4.06492e-20	UP
b3018	1.12244	2.82328e-13	UP		b1160	4.25382	5.5353e-10	UP							b1929	1.08306	1.92176e-06	UP		b1217	1.56088	1.36146e-05	UP
b3020	1.34524	5.70591e-08	UP		b1161	2.77266	1.21197e-12	UP							b1938	1.38951	4.8339e-06	UP		b1237	1.12677	9.61614e-08	UP
b3021	1.62993	6.39667e-09	UP		b1162	1.10408	1.16481e-08	UP							b1939	1.61145	1.18505e-05	UP		b1238	1.50443	3.20483e-12	UP
b3022	1.78419	1.46041e-07	UP		b1164	1.70045	0.00630881	UP							b1963	1.20733	0.000427521	UP		b1242	1.28435	6.40818e-14	UP
b3043	1.50565	8.2287e-05	UP		b1165	1.76181	0.00103726	UP							b1968	1.66419	7.51325e-13	UP		b1249	1.64681	0.00014288	UP
b3057	1.36493	7.04829e-19	UP		b1166	2.17108	6.62251e-05	UP							b1969	1.14329	1.06578e-05	UP		b1257	1.26396	0.00657853	UP
b3058	1.01619	0.00027091	UP		b1167	1.76514	0.000625919	UP							b1972	1.21951	9.0038e-07	UP		b1262	1.10245	6.21069e-08	UP
b3066	1.03767	1.46774e-07	UP		b1168	1.50563	0.00124494	UP							b1992	1.323	3.03681e-09	UP		b1264	1.61055	0.00145147	UP
b3083	1.66868	1.21636e-06	UP		b4594	1.95996	0.00676956	UP							b1993	1.11799	8.56829e-08	UP		b1269	2.74624	5.0519e-29	UP
b3084	1.24411	3.57832e-08	UP		b1177	1.50151	1.6899e-07	UP							b2010	1.36878	1.3789e-08	UP		b1274	1.08982	2.07773e-09	UP
b3086	1.75791	1.02103e-06	UP		b1196	1.94604	9.52554e-05	UP							b2012	2.53425	8.50341e-10	UP		b1275	1.02501	7.30887e-12	UP
b3141	1.71847	0.00897198	UP		b1202	1.50981	4.87129e-10	UP							b2013	3.9528	9.82762e-16	UP		b1281	1.9986	2.82266e-28	UP
b3151	1.85203	3.68509e-13	UP		b1210	1.17689	2.13866e-13	UP							b2014	2.27465	4.1039e-15	UP		b1282	2.07296	2.13704e-16	UP
b3162	2.46148	2.11889e-14	UP		b1211	1.30785	4.62807e-13	UP							b2020	1.02205	4.97406e-05	UP		b1287	1.50332	1.29601e-09	UP
b4685	2.12984	3.54155e-06	UP		b1212	1.06991	5.97299e-07	UP							b2028	1.30252	3.85788e-05	UP		b1296	2.20054	5.27019e-13	UP
b3163	1.27523	1.26732e-11	UP		b1218	1.02951	3.23892e-10	UP							b2034	1.1765	0.000102738	UP		b1297	2.39805	4.65818e-12	UP
b3165	2.32509	4.73988e-11	UP		b1237	2.33973	6.34026e-19	UP							b2035	1.46809	1.22277e-05	UP		b1298	3.17827	2.41679e-20	UP
b3166	2.16852	8.31012e-19	UP		b1238	1.83375	1.92714e-14	UP							b2037	1.45734	1.89043e-06	UP		b1299	2.43333	5.16153e-19	UP
b3167	2.2627	2.19914e-20	UP		b1242	1.76193	7.02136e-20	UP							b2038	1.02666	3.55978e-05	UP		b1300	1.87176	1.65001e-06	UP
b3168	2.02869	1.28932e-16	UP		b1249	1.44978	0.00146589	UP							b2040	1.14174	8.6452e-09	UP		b1301	2.19194	5.30379e-08	UP
b3169	2.03537	1.41196e-15	UP		b4595	1.44055	4.02339e-05	UP							b2041	1.35153	4.40389e-10	UP		b1302	1.89013	3.46287e-05	UP
b3170	1.8515	4.84641e-13	UP		b1253	1.97305	1.74369e-12	UP							b2066	2.315	4.09854e-30	UP		b1309	1.2534	2.77592e-06	UP
b3173	1.36279	1.51986e-05	UP		b1266	1.05482	6.26683e-13	UP							b2069	2.22856	4.47104e-15	UP		b1319	3.08029	2.46451e-05	UP
b3175	1.47067	3.06911e-12	UP		b1268	1.72522	1.92619e-14	UP							b2071	1.55877	0.00113106	UP		b1328	1.22859	7.42343e-10	UP
b3183	3.35175	2.1767e-23	UP		b1269	2.17323	3.01759e-19	UP							b2073	1.21897	0.000890311	UP		b1330	1.89068	3.59505e-20	UP
b3184	3.48404	6.40685e-24	UP		b1281	2.09584	1.09297e-25	UP							b2081	2.17699	5.29566e-19	UP		b1336	1.38565	9.19004e-05	UP
b3185	1.95536	2.23584e-12	UP		b1282	2.1562	2.55378e-15	UP							b2103	1.89448	1.06577e-12	UP		b1337	3.00031	2.14002e-18	UP
b3186	1.68694	9.38651e-13	UP		b1287	1.00999	0.000185241	UP							b2104	1.76446	8.32269e-11	UP		b1338	3.36443	5.10526e-22	UP
b3196	1.08794	4.94207e-16	UP		b1296	1.52373	3.39882e-05	UP							b2105	1.7071	7.60829e-11	UP		b1340	2.4592	3.24931e-29	UP
b3207	1.51181	5.28525e-14	UP		b1297	1.70884	2.25496e-05	UP							b2106	2.35032	1.85803e-09	UP		b1343	1.51075	5.00579e-17	UP
b3220	1.34024	1.79485e-07	UP		b1298	2.04845	1.1689e-06	UP							b4542	1.15019	0.00875834	UP		b1374	2.96335	9.62807e-12	UP
b3230	2.69853	1.32753e-17	UP		b1299	1.57934	4.31298e-07	UP							b2140	1.82738	2.58474e-12	UP		b1375	1.52855	0.000180096	UP
b3231	2.71111	6.23113e-21	UP		b1300	2.67774	5.35866e-08	UP							b2174	1.96815	7.02751e-15	UP		b1377	2.15542	5.16808e-09	UP
b3238	2.33557	8.12321e-11	UP		b1301	3.19902	4.46638e-09	UP							b2182	1.61939	1.0363e-16	UP		b1384	1.28442	0.000317456	UP
b3240	1.03476	5.33554e-05	UP		b1302	2.74372	9.05529e-07	UP							b2183	1.41714	4.92234e-17	UP		b1385	1.52128	3.02853e-09	UP
b3257	1.51834	4.12029e-06	UP		b1319	2.37708	0.00538461	UP							b2210	1.1623	0.00330648	UP		b1387	1.61127	0.001691	UP
b3258	1.85438	2.69367e-19	UP		b1328	1.05896	6.34585e-07	UP							b2213	1.02823	1.44664e-08	UP		b1397	1.19528	2.74173e-06	UP
b3260	2.28802	2.71934e-18	UP		b1330	1.7495	2.28938e-15	UP							b2214	1.61539	5.31297e-13	UP		b1407	3.55473	3.31862e-20	UP
b3261	1.85345	2.17395e-11	UP		b1336	1.35841	0.000190823	UP							b2250	1.09578	0.00123526	UP		b1408	4.13077	7.40222e-10	UP
b3262	2.54245	8.61186e-10	UP		b1337	2.79658	5.62036e-14	UP							b2252	1.96088	8.72139e-06	UP		b1409	4.57463	1.45126e-10	UP
b3294	2.35892	1.48322e-14	UP		b1338	3.67794	3.05431e-20	UP							b2253	1.2511	7.65139e-06	UP		b1410	2.42498	2.88133e-11	UP
b3295	2.37374	4.95144e-20	UP		b1340	2.55071	1.82527e-26	UP							b2255	1.18673	1.62409e-10	UP		b1411	1.15263	1.59785e-05	UP
b3296	2.36029	1.06551e-19	UP		b1343	1.0214	4.30781e-08	UP							b2256	1.0762	9.37211e-05	UP		b1491	1.03511	2.38827e-12	UP
b3297	2.25524	9.53923e-18	UP		b1374	2.78784	1.037e-08	UP							b2275	1.67011	5.08318e-08	UP		b1494	2.23763	1.22477e-12	UP
b3298	2.22633	8.12456e-19	UP		b1375	2.20139	8.05815e-08	UP							b2307	1.23819	8.55882e-06	UP		b1495	2.62764	1.09483e-06	UP
b3299	2.0298	7.22432e-09	UP		b1397	1.35381	1.04072e-06	UP							b2308	1.30226	2.04614e-07	UP		b1496	4.70676	2.07773e-09	UP
b3300	2.54226	2.66294e-18	UP		b1407	2.33447	1.45805e-08	UP							b2310	1.35072	3.84011e-06	UP		b1497	1.86758	0.00110213	UP
b3301	2.5565	5.86156e-16	UP		b1408	3.28519	2.48848e-05	UP							b2311	1.33754	1.22371e-10	UP		b1499	2.39567	0.00310248	UP
b3302	2.56158	9.87348e-12	UP		b1409	3.24695	6.24946e-05	UP							b2312	1.42486	5.59271e-12	UP		b1501	2.97549	2.82983e-22	UP
b3303	2.64416	7.45529e-17	UP		b1410	1.50046	6.77414e-05	UP							b2313	1.47203	2.01903e-12	UP		b1502	6.15627	5.19304e-19	UP
b3304	2.59818	3.9695e-15	UP		b1494	2.46872	1.06555e-11	UP							b2322	2.01387	5.50945e-14	UP		b1503	5.84416	9.91602e-18	UP
b3305	2.71678	5.28271e-19	UP		b1495	3.06498	7.42922e-07	UP							b2335	1.36255	0.00904922	UP		b1504	6.51604	3.16473e-25	UP
b3306	2.67567	8.48563e-19	UP		b1496	3.00912	0.000512932	UP							b2336	1.51704	0.0050219	UP		b1520	1.73654	9.61394e-09	UP
b3307	2.5743	3.61579e-18	UP		b1501	1.39611	9.98889e-06	UP							b2339	2.20072	3.11298e-07	UP		b1527	2.82447	3.56277e-07	UP
b3308	2.59965	5.26405e-19	UP		b1502	2.98241	0.000180768	UP							b2344	1.19681	1.00371e-06	UP		b1528	3.26611	1.07265e-27	UP
b3309	2.40425	1.75914e-16	UP		b1503	4.21264	9.69537e-08	UP							b2349	2.32088	2.16047e-21	UP		b1530	3.21826	7.89419e-30	UP
b3310	2.33442	4.03618e-18	UP		b1504	4.54795	2.995e-10	UP							b2350	1.25342	4.87754e-08	UP		b1531	3.25723	4.08097e-27	UP
b3311	3.01299	1.37939e-18	UP		b1520	1.28688	4.3602e-05	UP							b2354	1.74106	8.30911e-06	UP		b1532	3.79858	4.21618e-31	UP
b3312	3.01368	3.77806e-15	UP		b1528	2.13059	1.127e-12	UP							b2367	2.55233	4.10289e-11	UP		b4599	2.94952	8.37778e-06	UP
b3313	3.08888	7.69224e-19	UP		b1530	2.24098	8.63034e-15	UP							b2368	1.66211	0.000970094	UP		b1537	1.85204	0.000295516	UP
b3314	3.19396	3.60862e-20	UP		b1531	2.78702	2.0948e-18	UP							b2373	1.49254	0.000240432	UP		b1542	2.85367	5.28881e-14	UP
b3315	3.33636	3.0669e-19	UP		b1532	2.78799	4.09297e-15	UP							b2374	2.04045	8.82405e-07	UP		b1544	1.37946	0.000139007	UP
b3316	3.32399	3.44631e-19	UP		b4599	2.92168	0.00042214	UP							b2375	1.82808	9.52625e-05	UP		b1545	2.97682	9.8949e-13	UP
b3317	3.45465	1.89702e-21	UP		b1541	1.42868	4.72318e-05	UP							b2392	1.49071	5.90174e-11	UP		b1547	2.01736	7.45211e-05	UP
b3318	3.41138	6.61297e-20	UP		b1542	2.17503	5.42299e-07	UP							b2395	1.52284	4.96808e-14	UP		b1551	1.87721	0.000165138	UP
b3319	3.55332	1.15528e-21	UP		b1544	1.99668	4.08983e-07	UP							b2407	2.49475	1.65114e-05	UP		b1552	1.27994	0.00198326	UP
b3320	3.46414	6.5289e-23	UP		b1545	2.80228	3.23979e-10	UP							b2408	2.33361	1.53448e-09	UP		b1553	3.86583	4.44122e-08	UP
b3321	3.35737	1.24439e-21	UP		b1546	1.99423	0.0049078	UP							b4546	1.41016	1.01623e-06	UP		b1554	3.88666	8.39308e-13	UP
b3322	1.39173	9.1548e-05	UP		b1553	5.39087	7.73105e-13	UP							b2423	1.35805	0.0010944	UP		b1555	4.15144	5.40902e-14	UP
b3340	1.75894	5.62219e-12	UP		b1554	4.75732	1.1673e-14	UP							b2424	1.41835	0.000707816	UP		b1556	4.83367	1.34172e-14	UP
b3341	2.20692	7.28901e-16	UP		b1555	4.77987	3.14452e-15	UP							b2433	1.0597	2.68781e-09	UP		b1557	1.80811	0.000196465	UP
b3342	2.31711	3.99891e-17	UP		b1556	4.2872	1.46076e-09	UP							b2497	1.53351	6.4508e-06	UP		b1558	1.57881	1.1091e-06	UP
b3348	1.0758	0.000806186	UP		b1557	1.78448	0.00067952	UP							b2499	1.81382	2.83168e-12	UP		b1560	3.5951	8.79951e-19	UP
b3364	2.79755	7.47199e-19	UP		b1558	2.30752	5.61266e-10	UP							b2505	1.41295	8.43852e-06	UP		b1561	2.39271	1.94441e-09	UP
b3390	1.14666	4.73988e-11	UP		b1559	1.4875	0.0047996	UP							b2510	1.02518	2.1709e-06	UP		b1581	1.63913	0.000143365	UP
b3396	1.99998	4.49808e-20	UP		b1560	3.19396	8.03399e-13	UP							b2517	1.56529	1.43026e-14	UP		b1592	2.16989	1.00866e-17	UP
b3410	1.53904	0.00969132	UP		b1561	1.87133	1.38072e-05	UP							b2518	1.68144	1.47541e-07	UP		b1595	1.21938	4.18336e-06	UP
b3415	1.26812	0.000267488	UP		b1565	1.84376	0.00192758	UP							b2527	1.12121	5.23818e-08	UP		b1605	1.84193	9.63448e-20	UP
b3424	1.29403	3.06449e-11	UP		b1573	1.41338	0.00479816	UP							b2531	1.17798	3.93009e-05	UP		b1607	1.29225	2.49976e-06	UP
b3425	1.28205	2.79124e-06	UP		b1592	1.67164	2.99727e-10	UP							b2533	1.78223	9.01537e-09	UP		b1608	1.2973	1.08259e-06	UP
b3434	2.2448	3.45487e-24	UP		b1605	1.07246	8.94067e-07	UP							b2534	2.05328	3.15431e-07	UP		b1625	2.52794	6.5953e-15	UP
b4476	1.50147	3.99081e-07	UP		b4409	3.15794	2.00599e-13	UP							b2536	1.49843	7.86319e-15	UP		b1626	2.64639	9.69593e-25	UP
b3456	1.07766	0.00367649	UP		b1625	3.95037	8.76527e-26	UP							b2548	1.70433	0.000545476	UP		b1627	2.53375	2.23908e-26	UP
b3457	1.27663	0.000389033	UP		b1626	3.287	1.50346e-27	UP							b2557	1.41771	2.45625e-06	UP		b1628	2.4988	1.1685e-26	UP
b3458	1.41866	1.99691e-05	UP		b1627	2.38647	2.28664e-20	UP							b2558	2.37194	1.18768e-21	UP		b1629	1.97769	1.35645e-19	UP
b3462	1.17673	4.9942e-15	UP		b1628	2.53869	5.00931e-22	UP							b2561	1.47446	2.84743e-12	UP		b1630	1.84308	1.75834e-18	UP
b3463	1.14755	1.41508e-15	UP		b1629	2.19873	3.37982e-19	UP							b2562	1.4973	1.53166e-05	UP		b1631	1.19535	1.12985e-08	UP
b3464	1.035	4.53082e-13	UP		b1630	2.07018	1.54956e-18	UP							b2566	1.53536	2.49451e-16	UP		b1634	1.34412	2.96912e-13	UP
b3465	1.08763	2.09967e-10	UP		b1631	1.2238	1.54636e-07	UP							b2567	1.18684	3.56179e-12	UP		b1643	1.80868	3.22875e-11	UP
b3470	1.32345	4.44233e-08	UP		b1632	1.64477	8.02305e-13	UP							b2568	2.22539	4.22615e-28	UP		b1644	1.81285	9.8631e-22	UP
b3471	1.68886	5.45159e-12	UP		b1633	1.30775	1.47798e-08	UP							b2569	1.548	3.17126e-20	UP		b1645	1.62488	3.59226e-15	UP
b3483	1.68983	0.00726998	UP		b1634	1.2145	1.21179e-10	UP							b2587	1.23317	3.08304e-05	UP		b1649	1.89842	2.87331e-18	UP
b3487	1.37373	1.41633e-08	UP		b1644	1.32872	5.87963e-12	UP							b2607	1.36923	1.75546e-06	UP		b1657	1.66176	5.92453e-15	UP
b3492	1.50651	4.59294e-20	UP		b1654	1.04602	2.87209e-06	UP							b2608	1.4781	4.39519e-07	UP		b1658	1.75803	4.67045e-21	UP
b3493	1.14618	1.67642e-09	UP		b1657	1.16562	6.24174e-07	UP							b2623	1.7229	3.57422e-10	UP		b1661	1.62805	6.15517e-16	UP
b3501	2.11485	2.55397e-08	UP		b1658	1.36365	1.52479e-12	UP							b2626	1.99832	0.000777395	UP		b1663	2.0395	7.63833e-22	UP
b3502	1.57848	1.59769e-09	UP		b1663	2.28386	2.69651e-22	UP							b2629	2.00312	0.000317557	UP		b1667	1.40927	3.93135e-07	UP
b3539	2.30001	1.01204e-21	UP		b1667	1.78062	2.99306e-09	UP							b2632	1.07607	0.00147535	UP		b1668	1.10617	3.58395e-05	UP
b3552	2.38952	6.4321e-11	UP		b1695	1.25108	0.00850066	UP							b2646	2.56833	0.000147708	UP		b1689	2.50096	0.000598614	UP
b3556	2.02554	3.39915e-12	UP		b1716	1.58501	1.41341e-08	UP							b2647	1.31496	0.000414783	UP		b1690	3.21749	2.75972e-08	UP
b3557	3.33129	1.93621e-17	UP		b1717	1.80275	2.39065e-08	UP							b2669	1.00111	0.00472485	UP		b1691	1.97125	0.00513376	UP
b3558	3.81193	4.91063e-14	UP		b1718	1.5999	3.01392e-13	UP							b2677	2.96027	1.00443e-11	UP		b1692	1.5595	8.14398e-05	UP
b3570	1.34115	7.26302e-12	UP		b1722	2.19344	2.14968e-21	UP							b2678	2.14309	1.50801e-07	UP		b1694	1.8978	0.000804564	UP
b3584	1.10616	0.00704911	UP		b1729	2.61557	1.40951e-12	UP							b2679	1.31891	0.000978156	UP		b1695	1.54467	0.000550857	UP
b3603	1.60351	1.22786e-06	UP		b1730	3.04783	3.25618e-06	UP							b2686	1.18808	1.24931e-06	UP		b1716	1.42477	4.89368e-08	UP
b3606	1.26721	2.56336e-08	UP		b1731	1.55498	0.000147692	UP							b2740	1.21038	0.00029529	UP		b1717	1.49361	3.14728e-07	UP
b3611	1.37525	3.08329e-11	UP		b1737	1.17036	0.000123736	UP							b2747	1.14367	6.70572e-10	UP		b1718	1.16735	3.68496e-09	UP
b3615	1.18132	0.00246237	UP		b1750	3.13208	4.61153e-18	UP							b2748	1.1134	2.22013e-08	UP		b1728	1.43217	6.54489e-14	UP
b3636	2.19256	3.86287e-15	UP		b1751	1.79453	4.64753e-07	UP							b2753	1.29206	1.34498e-07	UP		b1729	3.69805	2.67787e-21	UP
b3637	2.05607	1.30291e-15	UP		b1762	1.0455	0.00266171	UP							b2765	1.32384	1.78978e-07	UP		b1730	4.09931	2.81584e-12	UP
b3640	1.26428	1.83563e-11	UP		b1769	1.51153	1.71174e-05	UP							b2780	1.31244	3.55886e-16	UP		b1737	1.55626	3.58981e-08	UP
b3641	1.27048	4.74985e-11	UP		b1777	2.32818	1.176e-11	UP							b2791	1.08651	6.2653e-10	UP		b1750	1.59976	2.93921e-06	UP
b3642	1.85696	3.35591e-08	UP		b1778	1.77753	1.52374e-08	UP							b2806	1.74977	1.09321e-20	UP		b1762	1.31538	4.09329e-05	UP
b3653	1.50682	1.62609e-16	UP		b1786	1.9852	1.92458e-16	UP							b2807	2.33932	9.6459e-28	UP		b1769	1.66565	4.99793e-08	UP
b3654	3.98143	1.02714e-25	UP		b4676	1.36741	0.00562611	UP							b2808	1.59146	1.43912e-12	UP		b1776	1.08996	0.00381728	UP
b4555	1.56843	0.000344068	UP		b1796	2.49526	0.000343826	UP							b2810	1.97285	3.08591e-18	UP		b1786	1.91359	2.84096e-18	UP
b3673	2.68063	1.10809e-22	UP		b1797	2.14236	9.14825e-05	UP							b2811	1.62234	3.21163e-13	UP		b1797	2.25967	1.49426e-05	UP
b3696	1.35491	0.000345187	UP		b1801	1.77117	0.000833703	UP							b2813	1.11527	7.65188e-12	UP		b1801	1.45398	0.00403249	UP
b3698	1.38525	1.75062e-09	UP		b1805	1.17127	9.69977e-11	UP							b2832	1.27671	3.29695e-10	UP		b1805	1.51505	3.76145e-19	UP
b3702	1.01587	3.365e-06	UP		b1810	1.40147	3.24123e-05	UP							b2841	1.03527	3.47188e-08	UP		b1807	1.03211	5.71996e-10	UP
b3703	2.55865	5.59491e-10	UP		b1811	1.25873	0.00285824	UP							b2844	1.03033	1.09439e-06	UP		b1812	1.35589	1.95846e-13	UP
b3704	2.12404	8.39269e-14	UP		b1812	1.33235	2.66669e-11	UP							b2845	1.38507	3.76622e-12	UP		b1821	2.95089	6.27774e-22	UP
b4557	2.1795	1.5112e-13	UP		b1821	3.09772	5.46443e-21	UP							b2846	1.65063	0.00030141	UP		b1822	1.10564	3.24438e-10	UP
b3705	1.61097	2.09044e-12	UP		b1822	1.23468	4.06459e-10	UP							b2912	1.13426	8.98014e-06	UP		b1825	2.33699	1.07966e-13	UP
b3714	3.32992	5.33498e-27	UP		b1825	1.98119	1.22758e-08	UP							b2939	1.42312	3.89127e-05	UP		b1826	2.6773	3.53599e-16	UP
b3726	1.35836	7.4861e-05	UP		b1826	2.22717	1.19264e-09	UP							b2942	1.46961	3.32248e-11	UP		b1831	1.02694	9.04934e-13	UP
b3727	1.64486	7.40941e-06	UP		b1835	1.18051	2.6065e-11	UP							b2951	1.4231	3.08404e-19	UP		b1835	1.49186	2.4338e-19	UP
b3728	1.33486	0.000407088	UP		b1848	1.666	7.99498e-08	UP							b2952	1.57577	8.0096e-22	UP		b1840	1.16535	1.72623e-16	UP
b3731	1.57199	8.61188e-08	UP		b1849	1.68173	7.13145e-06	UP							b2971	2.40986	6.11875e-05	UP		b1841	1.16733	5.75471e-14	UP
b3732	1.56674	2.37153e-08	UP		b1855	1.45979	1.32098e-18	UP							b2972	1.04476	0.00363329	UP		b1849	2.26158	4.49755e-12	UP
b3733	1.54666	2.21364e-08	UP		b1856	1.23517	5.1722e-10	UP							b2975	1.52925	0.000555557	UP		b1855	1.06343	1.75325e-13	UP
b3734	1.53117	3.35086e-09	UP		b1862	1.51284	0.00271829	UP							b2985	1.44009	0.00503853	UP		b1862	2.05836	1.81161e-05	UP
b3735	1.5586	1.50215e-09	UP		b1870	1.15663	5.97254e-11	UP							b2987	1.60095	0.000130294	UP		b1863	1.24973	3.35469e-12	UP
b3736	1.76149	1.83296e-12	UP		b1876	1.28523	3.13542e-12	UP							b3002	1.6642	1.69965e-14	UP		b1870	1.07829	1.47931e-11	UP
b3737	1.5859	1.14405e-07	UP		b1877	1.93801	5.09754e-06	UP							b4469	1.30046	2.71197e-09	UP		b1871	1.25274	2.49263e-16	UP
b3738	1.42116	8.97019e-14	UP		b1890	1.0046	4.47464e-06	UP							b3018	1.23166	4.94611e-15	UP		b1876	1.10028	3.26318e-11	UP
b3739	1.59881	8.58163e-15	UP		b1891	1.38753	7.07505e-08	UP							b3027	2.02902	0.00299946	UP		b1877	1.99795	6.01631e-07	UP
b3740	1.40979	2.94992e-12	UP		b1892	1.56404	1.23013e-09	UP							b3043	2.18777	5.16536e-10	UP		b4537	1.26179	4.11392e-06	UP
b3741	1.91359	2.23642e-15	UP		b4537	1.60183	7.12119e-09	UP							b3047	1.83568	0.00712514	UP		b4663	2.23765	0.000811744	UP
b3769	1.72983	1.10588e-05	UP		b4663	2.66438	0.000251852	UP							b3048	2.51674	6.746e-07	UP		b1907	3.12578	6.83931e-32	UP
b3778	1.26964	4.56605e-12	UP		b1907	2.21724	3.42894e-16	UP							b3057	1.94346	2.81336e-30	UP		b1915	2.07468	1.11055e-08	UP
b3783	1.66192	3.95416e-14	UP		b1915	2.61718	5.5463e-11	UP							b3082	1.01128	3.87442e-06	UP		b1916	1.1667	3.38385e-13	UP
b3784	1.10869	2.7088e-12	UP		b1929	2.0352	3.09832e-18	UP							b3083	1.69192	3.72365e-08	UP		b1938	1.83335	6.65962e-11	UP
b3795	2.04633	6.70145e-18	UP		b1930	1.72094	2.98901e-05	UP							b3084	1.46211	1.27176e-10	UP		b1939	2.28173	1.93961e-11	UP
b3800	2.01253	1.93257e-13	UP		b1938	2.98723	2.6393e-19	UP							b3086	1.2614	0.000507309	UP		b1940	2.05788	4.7242e-07	UP
b3816	1.88411	6.41528e-19	UP		b1939	2.66579	1.3831e-13	UP							b3101	1.2943	6.55116e-07	UP		b1941	1.9031	7.71771e-06	UP
b3819	1.27373	3.72244e-11	UP		b1940	2.69121	1.46637e-09	UP							b3104	1.73388	0.00100748	UP		b1952	1.13854	0.000305147	UP
b3820	2.57562	9.09128e-12	UP		b1941	2.71825	2.69448e-09	UP							b3142	1.3408	0.00136942	UP		b1962	1.23835	1.70245e-13	UP
b3828	1.0178	0.00100734	UP		b1952	1.60137	4.2117e-06	UP							b3151	1.83141	2.08182e-13	UP		b1963	2.15959	1.59494e-11	UP
b3842	1.08624	6.63276e-09	UP		b1963	2.17008	6.60202e-11	UP							b3162	2.51587	1.79893e-13	UP		b1968	1.4013	1.46201e-11	UP
b3862	1.74501	6.08788e-12	UP		b1974	2.68183	3.67122e-07	UP							b4685	1.74957	4.15033e-05	UP		b1970	1.34129	0.00132475	UP
b4686	1.41292	1.98878e-06	UP		b1978	1.24366	3.13062e-11	UP							b3163	1.10038	1.24706e-08	UP		b1972	1.47025	6.278e-11	UP
b3871	1.46506	4.62806e-11	UP		b2010	1.37961	6.24424e-09	UP							b3165	1.91913	5.92873e-07	UP		b1974	3.28832	1.45126e-10	UP
b3892	1.67316	9.46041e-10	UP		b2012	3.32827	8.37224e-14	UP							b3166	2.15821	6.6545e-18	UP		b1978	1.03751	1.7672e-09	UP
b3893	1.66247	1.07411e-09	UP		b2013	2.70118	1.81437e-10	UP							b3167	1.96655	3.27427e-16	UP		b1985	1.16974	1.34316e-07	UP
b3894	1.43924	1.09745e-08	UP		b2014	2.16333	9.43536e-15	UP							b3168	1.71448	5.5762e-12	UP		b2010	1.89004	2.31381e-16	UP
b3918	1.08962	2.46908e-06	UP		b4678	2.07212	0.00215614	UP							b3169	1.93439	2.33679e-13	UP		b2012	2.73455	1.5122e-13	UP
b3936	1.84529	3.5275e-06	UP		b4539	1.26562	4.47208e-08	UP							b3170	1.6162	8.38881e-10	UP		b2013	3.02955	2.09284e-13	UP
b3937	1.8329	1.38006e-16	UP		b2017	1.73323	1.80526e-09	UP							b3173	1.5445	4.76366e-07	UP		b2014	2.74833	1.25892e-23	UP
b3941	1.26158	0.000206002	UP		b2028	1.66579	9.33703e-08	UP							b3175	2.01052	2.64841e-17	UP		b2069	2.00213	7.53136e-15	UP
b3965	1.38066	8.78657e-18	UP		b2033	1.21797	3.1179e-07	UP							b3183	2.98637	6.6232e-19	UP		b2070	1.23053	6.64262e-07	UP
b3980	1.25841	5.96358e-11	UP		b2035	1.02928	0.00128619	UP							b3184	2.87442	4.76196e-18	UP		b2072	2.02985	0.00047388	UP
b3981	1.79214	1.05709e-19	UP		b2037	1.23455	2.4801e-05	UP							b3185	2.02602	5.01142e-12	UP		b2073	1.53305	7.08986e-06	UP
b3982	1.64718	1.78662e-18	UP		b2038	1.01026	2.30513e-05	UP							b3186	2.112	2.46316e-16	UP		b2074	1.52866	6.43685e-11	UP
b3983	3.00994	3.92112e-21	UP		b2039	1.12378	2.28214e-07	UP							b3215	1.85201	0.00905995	UP		b2075	1.09455	1.24956e-07	UP
b3984	2.99373	2.08377e-23	UP		b2040	1.36159	4.02254e-12	UP							b3216	1.02136	1.61994e-06	UP		b2081	3.4637	1.09641e-39	UP
b3985	2.81444	7.26953e-23	UP		b2041	1.26458	1.35583e-09	UP							b3219	1.66534	1.82634e-08	UP		b2100	1.30748	5.07493e-05	UP
b3986	2.6266	1.28234e-16	UP		b2066	1.47655	3.65424e-16	UP							b3220	1.57017	6.15414e-10	UP		b2102	1.22308	1.35672e-06	UP
b4001	1.10978	7.85061e-11	UP		b2069	1.69674	1.38686e-09	UP							b3231	1.048	5.78155e-05	UP		b2103	2.55612	7.20535e-24	UP
b4005	2.4058	2.95967e-10	UP		b2070	1.18024	9.20477e-06	UP							b3258	1.14055	9.63712e-09	UP		b2104	2.72997	9.25229e-25	UP
b4006	2.53891	6.71464e-15	UP		b2071	1.89292	6.77414e-05	UP							b3260	2.37638	6.0488e-18	UP		b2105	2.38388	3.31862e-20	UP
b4011	3.10185	2.13697e-19	UP		b2072	1.78159	0.00741238	UP							b3261	2.36503	3.01408e-16	UP		b2106	3.12216	4.3997e-17	UP
b4013	1.76815	2.44954e-06	UP		b2073	1.56783	8.58937e-06	UP							b3262	2.32053	7.20638e-10	UP		b2119	3.39995	3.54589e-11	UP
b4049	1.39388	3.56932e-14	UP		b2074	1.18511	4.13494e-06	UP							b3265	1.6078	0.00494558	UP		b2120	2.00455	6.10851e-10	UP
b4060	2.03605	8.28058e-09	UP		b2081	2.70994	1.69998e-26	UP							b3294	1.51156	6.39513e-07	UP		b2121	2.40858	7.08986e-06	UP
b4064	4.27012	2.43137e-24	UP		b2082	1.17098	0.0093757	UP							b3295	1.54368	5.35214e-10	UP		b4542	1.41001	0.000473552	UP
b4108	1.51977	0.000304498	UP		b2102	1.28612	6.55383e-07	UP							b3296	1.51417	1.80689e-09	UP		b2140	2.08411	2.89432e-17	UP
b4111	1.92811	3.77147e-12	UP		b2103	1.4482	1.1376e-07	UP							b3297	1.52342	3.03681e-09	UP		b2149	1.12872	8.92857e-05	UP
b4703	1.61622	1.19984e-05	UP		b2104	2.086	1.36762e-13	UP							b3298	1.4592	2.42204e-09	UP		b2164	1.4171	4.96652e-08	UP
b4147	1.36849	2.36588e-13	UP		b2105	2.1426	7.05167e-14	UP							b3299	1.2324	0.000451465	UP		b4502	1.02556	0.000483683	UP
b4410	1.76095	1.55148e-09	UP		b2106	1.53591	0.000194332	UP							b3300	1.94072	1.77577e-11	UP		b2174	1.67425	5.03626e-14	UP
b4155	1.31078	9.20192e-10	UP		b2107	1.13163	0.00033316	UP							b3301	2.06601	9.02699e-11	UP		b2181	1.06701	6.42556e-05	UP
b4158	1.05031	0.000929111	UP		b2119	2.90304	1.18563e-07	UP							b3302	1.88035	6.47376e-07	UP		b2185	1.96356	3.98138e-06	UP
b4178	1.53366	3.65227e-12	UP		b2120	1.83248	5.36094e-08	UP							b3303	2.10068	3.75708e-11	UP		b2193	1.15212	1.27827e-14	UP
b4200	3.30541	5.52081e-20	UP		b2121	1.76432	0.00211539	UP							b3304	2.03967	9.22027e-10	UP		b2210	1.97334	1.60861e-08	UP
b4201	3.32943	1.90443e-19	UP		b2123	1.21106	0.00328067	UP							b3305	2.01686	2.30817e-11	UP		b2211	1.19452	9.95821e-06	UP
b4202	3.22971	1.1146e-17	UP		b4542	2.46606	9.85785e-09	UP							b3306	1.82059	7.58226e-10	UP		b2212	1.3235	1.44742e-07	UP
b4203	3.22773	4.91172e-18	UP		b2140	1.81961	2.14307e-12	UP							b3307	2.07041	2.8255e-12	UP		b2213	1.47833	7.53314e-19	UP
b4204	1.54956	1.53719e-06	UP		b2170	1.42362	2.14424e-10	UP							b3308	1.75494	8.7114e-10	UP		b2214	2.12064	1.39095e-23	UP
b4208	1.58789	3.97168e-13	UP		b4502	1.29895	2.13442e-05	UP							b3309	1.55252	1.26921e-07	UP		b2223	1.94298	0.000156796	UP
b4218	1.1368	3.52075e-09	UP		b2172	1.07088	3.64168e-06	UP							b3310	1.49999	1.96052e-08	UP		b2229	1.51401	0.00715712	UP
b4242	4.88247	8.78317e-33	UP		b2174	1.49852	9.29551e-10	UP							b3311	1.95094	5.25655e-09	UP		b2252	2.20032	2.39822e-07	UP
b4246	1.67626	0.00232491	UP		b2181	1.51807	5.9306e-07	UP							b3312	1.81888	9.68432e-07	UP		b2253	1.7051	8.31182e-12	UP
b4277	2.47519	5.39128e-05	UP		b2185	4.76543	7.18276e-19	UP							b3313	2.02278	2.67068e-09	UP		b2255	1.05204	1.72731e-10	UP
b4288	1.6497	0.00141698	UP		b2193	1.19233	5.94191e-13	UP							b3314	2.03384	1.09788e-09	UP		b2256	1.56793	3.18872e-10	UP
b4289	1.47234	0.00463095	UP		b2207	2.20887	0.000172227	UP							b3315	2.17023	2.54623e-09	UP		b2257	1.19177	2.39822e-07	UP
b4293	1.53745	0.00470551	UP		b2208	1.72671	0.000951124	UP							b3316	2.0015	1.61076e-08	UP		b2270	1.34342	0.00195857	UP
b4306	2.18835	1.73322e-16	UP		b2210	1.74816	1.08783e-05	UP							b3317	2.0475	2.23063e-09	UP		b2275	1.75398	3.05091e-09	UP
b4307	2.57747	8.94991e-22	UP		b2214	2.81408	3.71819e-28	UP							b3318	2.30479	1.97925e-10	UP		b2295	1.09909	1.85496e-14	UP
b4566	3.18111	8.63149e-22	UP		b2229	2.3162	4.77042e-05	UP							b3319	2.22213	3.64787e-10	UP		b2305	2.0612	3.09853e-12	UP
b4312	1.30546	3.01394e-06	UP		b2230	1.29708	7.34482e-08	UP							b3320	2.18955	4.22581e-11	UP		b2306	1.76947	3.86035e-10	UP
b4315	1.58884	0.000287471	UP		b2250	1.50599	2.49632e-06	UP							b3321	2.15535	1.0273e-10	UP		b2307	1.57685	9.64667e-10	UP
b4316	1.63003	0.000280777	UP		b2252	1.43403	0.000781036	UP							b3324	1.98374	3.08927e-05	UP		b2308	1.73214	1.88624e-14	UP
b4317	1.5463	0.000212449	UP		b2253	1.33245	1.69122e-07	UP							b3325	1.37219	0.000138096	UP		b2310	2.08614	4.5134e-15	UP
b4318	1.09651	0.00404168	UP		b2254	1.03071	0.000643638	UP							b3338	1.19637	2.74288e-09	UP		b2311	1.61629	9.31582e-18	UP
b4320	1.14128	0.000914524	UP		b2256	1.76584	1.85529e-11	UP							b3348	1.14719	0.000188464	UP		b2312	2.16282	4.08097e-27	UP
b4321	1.20335	0.00269788	UP		b2273	1.72886	0.00307445	UP							b3359	1.21931	3.79142e-08	UP		b2313	1.93333	9.03753e-23	UP
b4337	1.12277	2.79124e-06	UP		b2275	1.84529	2.14342e-09	UP							b3360	1.36004	2.97542e-10	UP		b2322	2.54639	3.44679e-24	UP
b4340	1.14922	0.000489863	UP		b2295	1.4218	3.69199e-18	UP							b3364	2.17736	6.46175e-13	UP		b2336	1.63161	0.00168962	UP
b4359	1.95394	1.78868e-22	UP		b2305	2.15556	1.65639e-12	UP							b3369	2.44127	3.07664e-05	UP		b2339	2.05139	1.21922e-06	UP
b4371	1.04098	9.80382e-09	UP		b2306	1.44562	1.82216e-06	UP							b3390	1.04881	3.38741e-09	UP		b2340	1.45553	4.7919e-18	UP
b4372	2.13536	2.56817e-19	UP		b2307	1.1324	2.62569e-05	UP							b3396	1.92207	1.15117e-18	UP		b2345	1.90322	7.07148e-05	UP
b4373	2.05132	2.23987e-19	UP		b2312	1.33772	1.15533e-11	UP							b3397	1.00343	1.13712e-06	UP		b2349	2.53586	6.19103e-28	UP
b4374	1.64533	1.35588e-18	UP		b2313	1.01652	1.46907e-06	UP							b3424	1.52784	2.86328e-14	UP		b2350	1.02636	2.08854e-06	UP
b4375	2.03694	2.23987e-19	UP		b2322	2.12652	6.89359e-15	UP							b3425	1.35301	5.11271e-07	UP		b2354	1.45372	0.000144458	UP
					b2335	1.3822	0.0051586	UP							b3434	1.49265	1.19697e-13	UP		b2360	1.09351	0.00182563	UP
					b2336	1.53968	0.00504916	UP							b3446	2.19915	6.05705e-08	UP		b2361	2.09208	0.00621339	UP
					b2339	2.06957	1.07733e-06	UP							b3456	1.14422	0.00238409	UP		b2362	2.50298	0.00622762	UP
					b2344	1.7797	5.08629e-13	UP							b3457	1.24605	0.00112681	UP		b2367	2.49088	4.4524e-11	UP
					b2345	1.77413	0.000236638	UP							b3458	1.84041	1.16449e-08	UP		b2368	2.41954	1.01966e-07	UP
					b2349	2.39287	2.77317e-21	UP							b3470	1.41995	4.02727e-09	UP		b2371	1.96833	0.000891647	UP
					b2354	2.08601	2.90854e-07	UP							b3471	2.01886	5.99408e-17	UP		b2372	2.24046	2.88935e-05	UP
					b2361	2.47846	0.00229323	UP							b3475	1.06017	2.79156e-09	UP		b2373	2.141	9.63533e-09	UP
					b2363	2.32212	0.00120187	UP							b3484	1.41601	0.00603431	UP		b2374	2.40622	1.71296e-09	UP
					b4501	1.31296	0.00788985	UP							b3491	2.01845	1.76996e-10	UP		b2375	2.54774	5.15099e-08	UP
					b2367	2.2794	7.12119e-09	UP							b3492	1.40502	2.79834e-18	UP		b2376	2.10127	0.00964274	UP
					b2371	2.30622	0.00018578	UP							b3493	1.73114	2.53724e-17	UP		b2383	1.43689	2.65294e-06	UP
					b2373	1.28748	0.00145899	UP							b3501	2.12019	6.75463e-09	UP		b2392	1.70807	5.86926e-17	UP
					b2375	2.01888	1.13563e-05	UP							b3502	1.58899	1.71009e-09	UP		b2395	1.75763	6.12193e-21	UP
					b2392	1.96911	3.82143e-17	UP							b3515	1.41011	6.54091e-05	UP		b2407	2.15828	0.000210308	UP
					b2395	1.90626	4.77262e-20	UP							b3520	1.10734	0.00488481	UP		b2408	2.69673	7.45844e-13	UP
					b2408	2.32495	3.61385e-09	UP							b3528	1.70828	3.2843e-07	UP		b2409	1.21381	1.62517e-07	UP
					b2421	2.56982	8.62125e-20	UP							b3539	2.10351	1.54397e-20	UP		b4546	1.85278	3.12741e-12	UP
					b2422	2.45613	1.5566e-08	UP							b3556	1.40367	1.77095e-06	UP		b2411	1.11028	1.24127e-18	UP
					b2423	2.1955	8.57545e-08	UP							b3557	3.00305	2.01784e-17	UP		b2414	1.02623	9.43669e-05	UP
					b2424	1.71979	2.32488e-05	UP							b3558	3.22197	1.40588e-13	UP		b2421	2.00796	6.9326e-17	UP
					b2425	1.16324	0.00772668	UP							b3584	1.39337	0.000484306	UP		b2422	2.03677	2.23502e-07	UP
					b2433	1.20545	2.65523e-12	UP							b3586	2.108	0.000146076	UP		b2423	2.47791	1.35775e-10	UP
					b4547	1.01504	8.72688e-07	UP							b3589	1.11825	0.0063919	UP		b2424	2.37354	4.77323e-10	UP
					b2497	1.54878	8.87556e-06	UP							b3596	1.87259	0.00552373	UP		b2425	1.82949	4.59416e-06	UP
					b2499	2.44886	2.30749e-19	UP							b3603	1.90024	2.64315e-09	UP		b2482	1.72566	1.37791e-05	UP
					b2508	1.22923	0.00519245	UP							b3615	1.80604	4.22591e-07	UP		b2497	1.13442	0.000239114	UP
					b2517	1.79482	1.13e-18	UP							b3618	1.13197	1.13243e-05	UP		b2499	2.79321	2.38533e-28	UP
					b2518	1.48696	1.65585e-06	UP							b3629	1.38257	2.84718e-05	UP		b2500	1.56193	1.14101e-18	UP
					b2527	1.52641	1.44957e-13	UP							b3633	1.2988	1.54952e-13	UP		b2508	1.27046	0.00208323	UP
					b2528	1.05798	3.25618e-06	UP							b3636	1.03135	0.000160543	UP		b2517	1.95689	5.4157e-24	UP
					b2529	1.16742	2.58654e-07	UP							b3637	1.04108	2.81781e-05	UP		b2518	1.87787	3.37379e-11	UP
					b2530	1.33815	1.07662e-07	UP							b3653	1.69817	5.56495e-19	UP		b2524	1.37379	2.48334e-13	UP
					b2531	1.72767	8.4453e-10	UP							b3654	3.34075	1.49162e-21	UP		b2525	1.16069	2.1246e-14	UP
					b2533	1.93771	1.37198e-10	UP							b3659	1.61354	0.000889964	UP		b2526	1.62831	3.55369e-20	UP
					b2534	2.16765	3.13537e-07	UP							b3665	1.59998	5.85671e-15	UP		b2527	1.77854	1.34757e-20	UP
					b2536	1.36767	7.27549e-13	UP							b3666	1.25466	0.00525903	UP		b2528	1.0771	1.64178e-07	UP
					b2537	1.03061	0.00663227	UP							b3667	1.47146	4.0127e-08	UP		b2529	1.1563	1.72724e-08	UP
					b2539	1.07546	0.00128547	UP							b3668	1.78339	1.80271e-11	UP		b2530	1.19883	3.26051e-07	UP
					b2540	1.19558	0.00315639	UP							b3673	1.01712	2.01282e-05	UP		b2531	1.51953	1.66695e-09	UP
					b2544	1.187	5.59891e-05	UP							b3696	1.60412	2.5249e-05	UP		b2533	1.70827	3.40538e-10	UP
					b2546	1.68701	0.000201156	UP							b3702	1.17143	3.36178e-07	UP		b2534	3.01098	1.59442e-14	UP
					b2547	1.97164	7.95066e-05	UP							b3703	1.61705	8.43302e-05	UP		b2536	1.14547	1.43061e-11	UP
					b2548	2.49344	1.91369e-07	UP							b3704	1.48292	8.49041e-08	UP		b2537	1.08308	0.00224452	UP
					b2557	2.39286	4.14335e-15	UP							b4557	1.58343	1.35295e-08	UP		b2539	1.41532	1.4649e-05	UP
					b2558	2.52835	5.75764e-24	UP							b3705	1.69959	1.35335e-12	UP		b2540	1.05455	0.00891219	UP
					b2561	2.30947	2.01592e-23	UP							b3710	1.14727	0.000293503	UP		b2541	1.1215	0.000107108	UP
					b2562	2.01517	3.95845e-08	UP							b3714	2.52285	1.11336e-18	UP		b2546	1.7204	8.06773e-05	UP
					b2567	1.20028	5.26661e-13	UP							b3715	1.31594	1.50344e-11	UP		b2547	1.78878	0.000282211	UP
					b2575	1.20326	1.07614e-12	UP							b3716	1.55831	1.4413e-06	UP		b2548	1.99849	1.68753e-05	UP
					b2582	1.45833	9.99867e-07	UP							b3719	2.05482	1.6217e-06	UP		b2557	3.41133	7.23406e-27	UP
					b2587	1.48179	1.66488e-07	UP							b3720	2.04417	0.000574248	UP		b2558	1.93495	1.53337e-19	UP
					b2603	1.48236	1.73538e-13	UP							b3723	1.75768	0.000747427	UP		b2559	1.19745	1.47062e-18	UP
					b2606	2.97888	8.50712e-17	UP							b3726	1.32064	0.000223582	UP		b2561	2.15838	3.3865e-26	UP
					b2607	2.77825	2.4673e-20	UP							b3727	1.61504	1.99333e-05	UP		b2562	2.02739	5.27952e-09	UP
					b2608	2.59239	8.25601e-18	UP							b3728	1.36773	0.000436038	UP		b2566	1.06522	1.16601e-11	UP
					b2609	2.48083	1.34202e-16	UP							b3730	1.22843	8.92025e-10	UP		b2567	1.09431	2.36249e-13	UP
					b2623	1.92913	3.22197e-12	UP							b3736	1.30172	1.00809e-07	UP		b2575	1.15238	3.19498e-13	UP
					b2629	2.98171	3.98886e-08	UP							b3738	1.29755	1.5436e-11	UP		b2576	1.4567	1.24354e-16	UP
					b2631	1.18505	2.2254e-08	UP							b3739	1.40611	7.65085e-12	UP		b2577	1.00568	7.9025e-06	UP
					b2632	1.70069	1.40561e-07	UP							b3740	2.10948	4.06521e-22	UP		b2582	1.18884	2.94163e-05	UP
					b2634	2.36595	1.1376e-07	UP							b3741	1.71917	1.67787e-12	UP		b2587	1.81207	4.00953e-11	UP
					b2636	2.32822	0.000481976	UP							b3769	4.34607	6.5738e-25	UP		b2600	1.26844	1.1181e-18	UP
					b2637	1.33707	0.000341877	UP							b3770	1.33928	1.37388e-08	UP		b2601	1.19204	1.80669e-15	UP
					b2646	2.07668	0.000652977	UP							b3771	1.39655	1.48888e-09	UP		b2606	1.43875	2.51057e-06	UP
					b2647	1.78602	3.44081e-07	UP							b3772	1.05835	5.27259e-06	UP		b2607	1.89986	1.41926e-12	UP
					b2669	2.23333	6.40065e-09	UP							b3783	1.51149	2.06082e-11	UP		b2608	1.91105	2.17464e-12	UP
					b2677	2.50437	4.63968e-10	UP							b3784	1.41058	6.21404e-17	UP		b2609	1.62769	3.5677e-10	UP
					b2678	2.4818	5.17935e-10	UP							b3795	1.57196	5.76965e-12	UP		b2623	1.62127	2.81101e-10	UP
					b2679	1.88057	1.21213e-06	UP							b3800	1.63753	5.52214e-10	UP		b2625	1.55431	0.00585613	UP
					b2684	1.35376	1.98765e-13	UP							b3816	2.30099	2.37465e-24	UP		b2626	2.38226	2.77648e-05	UP
					b2685	2.30448	3.10097e-21	UP							b3817	1.40154	0.000358872	UP		b2629	1.94353	0.000271841	UP
					b2686	1.87484	6.7631e-14	UP							b3818	1.93295	0.000889249	UP		b2631	1.2737	3.92418e-11	UP
					b2690	1.03114	2.83828e-10	UP							b3819	2.2441	2.81588e-26	UP		b2632	1.46049	4.71717e-06	UP
					b2698	1.07455	4.43128e-05	UP							b3820	2.67728	3.218e-14	UP		b2634	1.51161	0.000887716	UP
					b2740	1.14466	0.000261768	UP							b3821	1.43685	2.39153e-15	UP		b2646	3.40039	1.88853e-08	UP
					b2747	1.07789	1.01375e-09	UP							b3842	2.23494	8.94654e-27	UP		b2669	2.14342	1.05172e-10	UP
					b2748	1.46152	2.05184e-13	UP							b3861	1.12662	0.000568896	UP		b2677	4.34001	1.05394e-23	UP
					b2750	1.19222	0.00141835	UP							b3862	2.06575	1.13489e-16	UP		b2678	4.05767	4.61475e-22	UP
					b2753	1.92051	1.59227e-14	UP							b4686	1.37056	3.90534e-06	UP		b2679	2.58863	2.32992e-12	UP
					b2761	1.02287	0.000134592	UP							b3875	2.53863	0.00246903	UP		b2685	1.74333	1.51169e-16	UP
					b2776	1.12077	0.00355316	UP							b3876	1.82284	0.00011611	UP		b2686	2.0331	3.98038e-18	UP
					b2791	1.07444	1.3416e-10	UP							b3890	1.3233	0.000732181	UP		b2690	1.27687	1.95728e-16	UP
					b2806	1.08774	1.57236e-10	UP							b3896	2.18585	2.74112e-08	UP		b2698	1.33894	1.75459e-08	UP
					b2807	1.17429	4.49048e-09	UP							b3918	1.44847	1.30463e-10	UP		b2710	1.61626	0.0034447	UP
					b2808	1.36235	9.32198e-10	UP							b3921	1.39954	4.3078e-09	UP		b2711	1.78483	0.000963794	UP
					b2810	2.66079	6.62892e-28	UP							b3937	1.6716	2.41087e-15	UP		b2715	1.12596	5.73722e-11	UP
					b2811	2.00826	1.07733e-18	UP							b3941	1.72437	2.53484e-07	UP		b2740	1.35688	1.87497e-05	UP
					b2813	1.28128	2.53988e-15	UP							b3965	1.5631	7.52448e-21	UP		b2747	1.14352	1.54815e-12	UP
					b2832	2.01184	4.21875e-21	UP							b3981	1.11687	1.32456e-09	UP		b2749	1.90896	1.26785e-13	UP
					b2844	1.11162	2.97156e-07	UP							b3982	1.43735	1.38013e-14	UP		b2750	1.6373	4.25044e-07	UP
					b2845	1.05795	1.61948e-07	UP							b3983	2.08322	1.56071e-11	UP		b2751	1.29554	0.000804564	UP
					b2846	1.51781	0.000500162	UP							b3984	2.09331	4.23734e-13	UP		b2752	1.43286	0.000451927	UP
					b2892	1.52212	6.35608e-18	UP							b3985	1.61409	9.69233e-10	UP		b2753	1.75389	3.85227e-14	UP
					b2912	1.66725	5.67481e-11	UP							b3986	1.0149	0.00115992	UP		b2764	1.22115	0.00926843	UP
					b4465	1.398	0.00494631	UP							b4011	1.46447	1.44969e-05	UP		b2765	1.39335	1.68195e-09	UP
					b2939	1.12616	0.00123397	UP							b4013	1.49188	0.000117295	UP		b2771	1.60725	0.00901294	UP
					b2942	1.36467	1.40258e-10	UP							b4017	1.97553	0.000331595	UP		b2778	1.68803	0.00502061	UP
					b2960	1.58828	1.66394e-19	UP							b4040	1.03942	6.18075e-08	UP		b2806	2.06509	3.99086e-31	UP
					b2971	2.50281	7.31272e-05	UP							b4064	3.0548	1.9301e-16	UP		b2807	2.33753	3.83346e-32	UP
					b2972	2.06045	2.36232e-08	UP							b4066	2.08894	0.000533785	UP		b2808	2.46554	1.16249e-27	UP
					b2975	1.5267	0.000340939	UP							b4111	1.14204	1.8524e-05	UP		b2810	1.49762	2.17703e-15	UP
					b2980	1.61852	4.65921e-07	UP							b4703	1.88021	3.94119e-07	UP		b2811	1.41837	1.05525e-12	UP
					b2985	1.54689	0.00130735	UP							b4145	1.3762	8.6287e-08	UP		b2812	1.0209	1.35775e-10	UP
					b2986	2.14322	0.00242254	UP							b4147	1.42293	2.6952e-13	UP		b2813	1.80797	2.8244e-29	UP
					b2987	1.2415	0.00137447	UP							b4410	1.36649	3.39266e-06	UP		b2818	1.1217	1.15231e-08	UP
					b3002	1.32332	5.35132e-10	UP							b4155	1.40064	5.47132e-11	UP		b2825	1.10116	0.0040296	UP
					b4469	1.64867	6.31493e-14	UP							b4156	1.31962	1.11221e-07	UP		b2831	1.07074	4.94584e-11	UP
					b3018	1.11172	1.43755e-13	UP							b4158	1.4364	3.61978e-06	UP		b2832	1.82326	1.53358e-21	UP
					b3022	1.36775	4.33943e-05	UP							b4178	1.22212	4.7526e-08	UP		b2844	1.39466	3.46588e-13	UP
					b3043	2.02064	2.0415e-08	UP							b4180	1.24433	2.22854e-09	UP		b2845	1.62061	1.38219e-18	UP
					b3048	2.0796	6.97353e-05	UP							b4181	3.21432	5.39794e-09	UP		b2846	1.88665	3.28101e-05	UP
					b3058	1.70598	2.44016e-10	UP							b4182	2.31114	7.39176e-08	UP		b2887	1.14256	0.00532335	UP
					b3065	1.41168	4.82546e-05	UP							b4183	1.57449	0.00271558	UP		b2892	1.60837	1.82051e-22	UP
					b3066	1.63847	6.37885e-15	UP							b4186	1.21129	0.00977645	UP		b2912	1.30156	8.41852e-09	UP
					b3072	1.00646	7.0923e-05	UP							b4200	2.12262	9.86171e-10	UP		b2917	1.08786	0.000251901	UP
					b3083	1.97331	1.76942e-09	UP							b4201	2.38745	2.64322e-11	UP		b4465	1.96221	7.82716e-05	UP
					b3084	1.13561	2.16638e-07	UP							b4202	2.17553	3.85314e-09	UP		b2939	1.20607	0.000270922	UP
					b3086	2.0145	1.63403e-08	UP							b4203	2.37209	2.66e-10	UP		b2942	1.86216	1.4193e-19	UP
					b3089	1.14462	3.71686e-11	UP							b4204	2.02146	1.27763e-10	UP		b2960	1.19495	1.24836e-14	UP
					b3101	1.74261	5.89958e-12	UP							b4208	1.47038	4.86004e-11	UP		b2968	1.84049	0.000493806	UP
					b3104	1.92217	0.000116749	UP							b4215	1.50389	0.000710671	UP		b2971	3.02936	1.79637e-07	UP
					b3107	1.79422	2.89645e-06	UP							b4218	1.30984	2.87579e-11	UP		b2972	1.72767	2.35307e-07	UP
					b3140	1.7389	0.00319877	UP							b4242	3.13745	5.19249e-19	UP		b2975	2.70069	3.21764e-12	UP
					b3141	2.7837	4.80826e-06	UP							b4257	1.57436	0.00475381	UP		b2980	1.87367	2.65025e-12	UP
					b3142	1.12531	0.00632109	UP							b4655	3.42325	3.27103e-06	UP		b2983	1.85858	0.000784525	UP
					b3151	1.93683	1.41647e-14	UP							b4296	1.44412	7.37148e-05	UP		b2984	2.02457	0.00167785	UP
					b3155	1.21528	0.000121875	UP							b4305	1.23829	0.000246441	UP		b2985	1.50703	0.00160851	UP
					b3162	2.44833	2.56918e-14	UP							b4306	1.48553	2.02725e-07	UP		b2986	2.69413	3.65793e-05	UP
					b4685	2.22405	9.53107e-07	UP							b4307	2.08174	3.19519e-14	UP		b2987	1.85208	1.54084e-06	UP
					b3163	1.29171	5.74413e-12	UP							b4566	2.9171	2.71513e-18	UP		b4469	1.69604	1.18015e-16	UP
					b3165	2.67983	1.10516e-13	UP							b4309	1.39951	0.00242175	UP		b3022	1.0077	0.000913997	UP
					b3166	2.88292	5.78373e-27	UP							b4310	1.39675	7.71123e-05	UP		b3027	3.0168	4.43695e-06	UP
					b3167	2.72608	3.21906e-26	UP							b4317	1.24107	0.00411569	UP		b3043	1.91306	2.02844e-08	UP
					b3168	2.63197	1.68015e-23	UP							b4318	1.21055	0.000476346	UP		b3047	2.15415	0.000937534	UP
					b3169	2.95877	1.7231e-25	UP							b4320	1.01422	0.00152159	UP		b3048	2.44396	1.41415e-06	UP
					b3170	2.6954	9.8243e-22	UP							b4359	1.23603	1.76649e-11	UP		b3057	1.06327	9.86094e-16	UP
					b3173	1.61878	1.36641e-07	UP							b4365	1.55687	0.00232255	UP		b3064	1.17152	6.15435e-16	UP
					b3180	1.10535	1.29896e-05	UP							b4372	1.32874	3.79059e-09	UP		b3066	1.00318	2.32395e-08	UP
					b3183	3.50681	2.86455e-25	UP							b4373	1.30988	1.15662e-09	UP		b3072	1.60881	2.52994e-12	UP
					b3184	3.48394	1.37743e-24	UP							b4374	1.07015	2.41327e-09	UP		b3080	1.47471	0.000781313	UP
					b3185	1.57237	3.63751e-09	UP							b4375	1.00941	8.0086e-07	UP		b3083	1.89324	5.5726e-10	UP
					b3186	1.23187	4.27973e-08	UP							b4398	1.15272	2.82396e-11	UP		b3084	1.27971	1.23738e-10	UP
					b3196	1.24259	3.9675e-20	UP												b3089	1.55227	1.28445e-20	UP
					b3207	1.53668	1.81044e-14	UP												b3104	1.45042	0.00474235	UP
					b3214	1.64894	5.97438e-07	UP												b3141	2.12972	0.000865294	UP
					b3215	2.33646	0.00137036	UP												b3142	1.30216	0.00197274	UP
					b3216	1.46517	2.02476e-12	UP												b3143	2.63702	0.00345957	UP
					b3219	2.17603	9.07376e-14	UP												b3151	2.17276	5.65924e-21	UP
					b3220	2.17046	5.28371e-17	UP												b3162	2.46846	1.15411e-15	UP
					b3230	2.05339	4.11607e-12	UP												b4685	2.18871	2.53557e-07	UP
					b3231	2.32264	3.60323e-17	UP												b3163	1.0214	1.66695e-09	UP
					b3238	2.17648	6.87371e-10	UP												b3164	1.3237	1.09469e-17	UP
					b3257	1.13901	0.000633038	UP												b3165	2.64261	1.37527e-14	UP
					b3258	1.19346	3.20699e-10	UP												b3166	2.80095	1.5498e-29	UP
					b3260	2.3107	9.87583e-19	UP												b3167	2.72239	4.50427e-30	UP
					b3261	2.03857	1.28246e-13	UP												b3168	2.48293	6.70713e-24	UP
					b3262	2.96006	3.40875e-13	UP												b3169	2.03915	1.38748e-17	UP
					b3294	2.04934	4.67132e-12	UP												b3170	1.14336	1.98074e-07	UP
					b3295	2.22935	1.30288e-18	UP												b3173	2.34842	4.51408e-15	UP
					b3296	2.33439	1.84457e-19	UP												b3183	3.00248	5.87631e-23	UP
					b3297	1.94083	2.19546e-14	UP												b3184	2.61156	4.47805e-19	UP
					b3298	1.98569	3.98289e-16	UP												b3185	1.30779	4.44732e-08	UP
					b3299	2.05763	3.58876e-09	UP												b3186	1.2376	2.51752e-09	UP
					b3300	2.60696	2.86582e-19	UP												b3196	1.03227	6.90535e-18	UP
					b3301	2.61746	2.43095e-16	UP												b3207	1.88999	1.90814e-21	UP
					b3302	2.63042	2.30385e-12	UP												b3214	1.59384	4.568e-07	UP
					b3303	2.7869	5.5557e-18	UP												b3215	1.96042	0.0031177	UP
					b3304	2.67402	8.75269e-16	UP												b3216	1.13247	1.73522e-08	UP
					b3305	2.80066	1.12712e-19	UP												b3219	1.34553	3.48362e-06	UP
					b3306	2.91961	3.12915e-21	UP												b3220	1.75781	1.8985e-13	UP
					b3307	2.54434	7.34361e-18	UP												b3230	1.876	2.11063e-11	UP
					b3308	2.467	1.24435e-17	UP												b3231	1.61112	2.99525e-11	UP
					b3309	2.82412	1.31687e-20	UP												b3238	1.55574	1.05357e-06	UP
					b3310	2.69071	4.58912e-22	UP												b3240	1.5598	1.83101e-11	UP
					b3311	2.91938	4.69767e-18	UP												b3241	1.50139	3.58263e-07	UP
					b3312	3.32486	2.32353e-17	UP												b3257	1.44584	8.18339e-06	UP
					b3313	3.10096	7.43903e-19	UP												b3258	1.56022	4.83592e-18	UP
					b3314	3.18136	3.5304e-20	UP												b3260	1.94556	1.49096e-16	UP
					b3315	3.22245	2.24892e-18	UP												b3261	1.77991	5.25177e-13	UP
					b3316	3.38786	7.82699e-20	UP												b3262	3.00045	7.14982e-16	UP
					b3317	3.53109	1.47219e-22	UP												b3264	2.09945	0.00309466	UP
					b3318	3.38195	1.30995e-19	UP												b3265	2.18439	1.97854e-05	UP
					b3319	3.35857	3.62469e-20	UP												b3266	1.33333	6.93e-07	UP
					b3320	3.34209	2.935e-22	UP												b4550	1.12567	0.00438224	UP
					b3321	3.46678	7.33711e-23	UP												b3294	1.96504	2.66842e-12	UP
					b3322	2.06837	1.61228e-09	UP												b3295	1.72306	3.43751e-14	UP
					b3323	2.18097	4.3602e-05	UP												b3296	1.66004	5.04776e-13	UP
					b3324	1.89174	3.02966e-05	UP												b3297	1.57101	1.29952e-11	UP
					b3325	1.81787	1.27302e-07	UP												b3298	1.46757	2.36033e-11	UP
					b3326	1.90282	8.14978e-08	UP												b3299	1.40454	4.03169e-06	UP
					b3327	1.48543	0.00107835	UP												b3300	1.97545	2.79698e-14	UP
					b3340	1.34685	5.05113e-08	UP												b3301	2.12339	3.36917e-13	UP
					b3341	1.69031	7.08122e-11	UP												b3302	2.16704	1.05706e-10	UP
					b3342	1.44032	1.15115e-08	UP												b3303	2.18063	8.12695e-14	UP
					b3348	3.28088	5.75764e-24	UP												b3304	2.20315	3.01968e-13	UP
					b3364	2.52308	1.031e-16	UP												b3305	2.15648	8.84336e-15	UP
					b3396	1.37803	4.09757e-12	UP												b3306	2.08578	1.46738e-14	UP
					b3424	1.34519	2.73285e-12	UP												b3307	2.15527	1.24965e-15	UP
					b3425	1.61691	1.97104e-09	UP												b3308	2.18342	3.96136e-16	UP
					b3434	2.06497	1.65211e-22	UP												b3309	2.00074	1.41889e-13	UP
					b4476	1.05041	0.000300321	UP												b3310	1.93249	6.78664e-15	UP
					b3446	1.33354	0.00162108	UP												b3311	2.44459	3.02447e-15	UP
					b3452	1.32793	0.00486775	UP												b3312	2.22263	2.5342e-11	UP
					b3454	1.24113	0.00280857	UP												b3313	2.36918	7.09031e-14	UP
					b3455	1.15862	0.00276979	UP												b3314	2.45521	2.73309e-15	UP
					b3457	1.51632	2.16415e-05	UP												b3315	2.50367	8.87071e-14	UP
					b3458	1.44327	1.3117e-05	UP												b3316	2.58229	4.67427e-15	UP
					b3470	1.84102	2.36718e-14	UP												b3317	2.60251	4.72769e-16	UP
					b3471	1.91083	2.99548e-15	UP												b3318	2.70298	1.16446e-15	UP
					b3482	1.14567	5.89391e-06	UP												b3319	2.69503	5.38262e-16	UP
					b3484	1.60563	0.00135029	UP												b3320	2.66545	9.36826e-18	UP
					b3487	1.77422	8.3895e-13	UP												b3321	2.58882	1.06522e-16	UP
					b3492	1.70682	5.37454e-25	UP												b3322	1.64343	2.08913e-06	UP
					b3516	1.04073	0.000878688	UP												b3323	2.22954	7.2191e-06	UP
					b3520	1.55255	4.23916e-05	UP												b3324	1.77835	0.000159819	UP
					b3539	2.69796	3.776e-28	UP												b3325	1.59005	3.23444e-06	UP
					b3552	1.2298	0.000781895	UP												b3326	1.3707	0.000263116	UP
					b3556	2.12221	3.57298e-13	UP												b3330	2.19051	0.00399776	UP
					b3557	3.73449	2.30398e-21	UP												b3338	2.15013	2.61371e-27	UP
					b3558	4.16171	1.25453e-16	UP												b3340	1.54834	2.76892e-11	UP
					b3562	2.40795	3.70296e-05	UP												b3341	1.63269	2.38167e-11	UP
					b3563	2.23588	0.00106633	UP												b3342	1.64997	1.30273e-11	UP
					b3584	1.43316	0.000293521	UP												b3348	1.23908	3.36493e-05	UP
					b3586	1.73655	0.00138867	UP												b3350	1.37196	4.67957e-10	UP
					b3593	1.05772	0.000133524	UP												b3351	1.29849	2.44701e-10	UP
					b3596	2.26271	0.000738097	UP												b3352	1.22451	6.68296e-16	UP
					b3603	2.0664	1.98914e-10	UP												b3353	1.06421	2.52553e-12	UP
					b3604	1.28198	0.000113076	UP												b3359	1.15531	9.59831e-09	UP
					b3606	1.13233	3.72523e-07	UP												b3364	3.33106	5.00035e-28	UP
					b3615	2.53763	4.87667e-12	UP												b3396	2.02198	3.16243e-24	UP
					b3636	2.74737	1.04354e-20	UP												b3397	1.23443	3.29284e-11	UP
					b3637	2.00061	3.96838e-15	UP												b4475	1.0661	0.000559483	UP
					b3642	1.10786	0.00120672	UP												b3421	1.49444	1.06246e-06	UP
					b3654	3.36746	2.23691e-21	UP												b3424	1.68062	3.63575e-20	UP
					b3659	1.70066	0.000350847	UP												b3425	1.59404	1.23672e-10	UP
					b4555	1.9188	4.872e-06	UP												b3434	1.50512	7.77166e-17	UP
					b3665	1.14479	4.64364e-09	UP												b3446	1.97778	1.41156e-06	UP
					b3666	1.60813	0.000534261	UP												b3454	1.67527	2.42501e-05	UP
					b3667	1.04213	6.63609e-05	UP												b3455	1.87236	5.89137e-07	UP
					b3673	2.09832	6.84835e-17	UP												b3456	1.90207	1.06316e-08	UP
					b3696	1.03125	0.00538402	UP												b3457	2.60948	1.13907e-15	UP
					b3698	1.03561	5.22792e-06	UP												b3458	2.51715	5.63959e-16	UP
					b3702	1.21002	4.10469e-08	UP												b3460	1.82952	1.649e-13	UP
					b3703	2.23796	1.96719e-08	UP												b3470	1.80152	3.13775e-15	UP
					b3704	1.76893	9.15305e-11	UP												b3471	2.25268	1.05035e-23	UP
					b4557	2.15541	7.39876e-14	UP												b3484	1.53149	0.00275951	UP
					b3714	2.87817	1.9867e-23	UP												b3486	1.22164	4.44411e-06	UP
					b3715	1.21627	1.11797e-10	UP												b3487	1.44323	1.27975e-10	UP
					b3716	1.11051	0.000127989	UP												b3488	1.46429	0.000163463	UP
					b3717	1.32533	1.00197e-06	UP												b3491	2.32299	7.8164e-15	UP
					b3718	1.13751	0.00887242	UP												b3492	1.345	8.43985e-21	UP
					b3719	2.27633	1.22614e-07	UP												b3501	2.28039	6.3561e-11	UP
					b3720	2.41714	6.14274e-05	UP												b3502	1.8407	1.01423e-14	UP
					b3725	1.0509	0.00124158	UP												b3514	1.1331	8.24044e-07	UP
					b3726	1.056	0.00167316	UP												b3515	1.98039	1.60114e-09	UP
					b3732	1.04289	0.000121429	UP												b3516	1.20383	3.37806e-05	UP
					b3733	1.16978	1.24062e-05	UP												b3520	1.3508	0.000381457	UP
					b3735	1.19486	1.57029e-06	UP												b3533	1.3883	4.42425e-15	UP
					b3736	1.19309	4.36808e-07	UP												b3539	2.55108	1.19308e-31	UP
					b3737	1.12033	9.85043e-05	UP												b3556	1.40655	5.32238e-08	UP
					b3738	1.42618	5.80872e-14	UP												b3557	3.64962	1.62911e-26	UP
					b3739	1.59147	5.99812e-15	UP												b3558	4.02967	1.44466e-20	UP
					b3740	1.06473	3.8272e-08	UP												b3570	1.27069	8.18856e-13	UP
					b3741	1.83437	1.30918e-14	UP												b3580	1.38538	0.00523746	UP
					b3742	1.14676	6.48885e-09	UP												b3584	1.01882	0.00949641	UP
					b3769	2.45726	3.44951e-10	UP												b3586	2.62707	3.02495e-07	UP
					b3775	1.0431	2.14333e-05	UP												b3589	1.10747	0.00587704	UP
					b3778	1.59554	1.75108e-17	UP												b3596	2.27576	0.000545103	UP
					b3783	1.74072	3.13001e-15	UP												b3603	2.83932	5.00283e-22	UP
					b3795	1.79454	3.70574e-15	UP												b3604	1.351	3.00877e-06	UP
					b3800	1.92184	5.9618e-13	UP												b3615	2.11973	4.45141e-10	UP
					b3816	2.16225	2.89373e-23	UP												b3635	1.29872	1.03223e-05	UP
					b3817	1.04852	0.00910868	UP												b3636	1.14806	1.19096e-06	UP
					b3820	1.73202	5.12643e-06	UP												b3637	1.2564	1.45957e-08	UP
					b3828	1.10839	0.00026909	UP												b3653	2.12458	1.0158e-30	UP
					b3862	2.29699	3.6148e-19	UP												b3654	4.84061	3.23024e-40	UP
					b4686	1.30011	8.21773e-06	UP												b3659	2.21213	1.15377e-06	UP
					b3875	2.55047	0.00190636	UP												b3661	1.15889	2.03082e-08	UP
					b3876	1.70192	0.000652363	UP												b3662	1.25157	2.73706e-07	UP
					b3892	1.41704	9.3143e-08	UP												b3665	2.34155	1.61566e-31	UP
					b3893	1.37464	1.95604e-07	UP												b3666	2.51397	3.94375e-11	UP
					b3894	1.35719	5.06134e-08	UP												b3667	1.36871	6.55697e-08	UP
					b3896	1.54891	9.68984e-05	UP												b3668	1.37539	1.7068e-09	UP
					b3918	1.74176	3.60106e-14	UP												b3679	1.77613	0.000211264	UP
					b3935	1.25025	3.56425e-09	UP												b3690	1.46937	0.000638888	UP
					b3936	2.0885	1.8191e-07	UP												b3691	1.1574	0.00566332	UP
					b3937	2.3169	2.50321e-24	UP												b3696	1.87498	2.69781e-07	UP
					b3941	1.34499	5.47857e-05	UP												b3703	2.04413	1.94564e-08	UP
					b3965	1.54693	2.23315e-21	UP												b3704	1.76979	4.10378e-12	UP
					b3980	1.38509	1.02824e-12	UP												b4557	1.94523	3.41849e-14	UP
					b3981	1.11334	3.80865e-10	UP												b3705	1.64084	1.18389e-14	UP
					b3982	1.04198	1.13982e-09	UP												b3714	3.3255	1.13511e-31	UP
					b3983	1.9194	1.62755e-11	UP												b3715	1.08025	4.61838e-09	UP
					b3984	1.93248	4.08554e-13	UP												b3716	1.53923	1.7885e-06	UP
					b3985	2.85951	6.77601e-24	UP												b3718	1.45194	0.000496702	UP
					b3986	2.776	2.92678e-18	UP												b3719	2.61453	5.91217e-11	UP
					b4005	1.89579	3.8446e-07	UP												b3720	2.93743	1.25958e-07	UP
					b4006	2.07485	3.26753e-11	UP												b3723	1.86011	0.000134873	UP
					b4011	3.21707	3.33552e-21	UP												b3725	1.38647	2.10542e-06	UP
					b4013	1.36305	0.000310365	UP												b3726	2.34715	9.64116e-14	UP
					b4017	2.13707	0.000328205	UP												b3727	2.25414	1.22258e-11	UP
					b4039	1.03984	5.7797e-07	UP												b3728	1.79763	9.52023e-08	UP
					b4049	1.09534	4.54477e-10	UP												b3738	1.02187	5.4762e-10	UP
					b4060	1.77349	3.17976e-07	UP												b3739	1.61346	5.96824e-18	UP
					b4064	3.25566	2.11783e-17	UP												b3740	1.38171	2.82538e-14	UP
					b4066	1.59723	0.00974884	UP												b3741	2.10468	5.5863e-20	UP
					b4108	3.56019	7.01894e-17	UP												b3769	2.31135	8.22391e-09	UP
					b4111	1.31565	5.27399e-07	UP												b3778	1.49057	1.06471e-18	UP
					b4703	2.02198	3.74651e-08	UP												b3783	1.37596	4.05809e-12	UP
					b4145	1.45317	1.96923e-08	UP												b3795	2.00051	5.56952e-21	UP
					b4410	1.27292	9.81859e-06	UP												b3800	1.94895	1.02295e-15	UP
					b4155	1.66559	8.53483e-15	UP												b3816	1.41073	4.66165e-15	UP
					b4158	1.57377	3.18085e-07	UP												b3817	1.30255	0.000711641	UP
					b4178	1.64999	7.34698e-14	UP												b3818	1.73778	0.00227256	UP
					b4179	1.11815	5.23234e-09	UP												b3819	1.34639	8.01852e-15	UP
					b4181	2.00735	0.000494185	UP												b3820	2.9423	4.2928e-18	UP
					b4182	1.98541	5.77113e-06	UP												b3828	1.44126	8.55391e-07	UP
					b4183	1.61941	0.00390799	UP												b3842	1.3645	4.29196e-15	UP
					b4184	2.80576	4.73845e-06	UP												b3861	1.10276	0.000507423	UP
					b4185	2.41862	4.73845e-06	UP												b3862	1.4428	1.60922e-10	UP
					b4186	1.66279	0.0002777	UP												b4686	1.04939	0.000247929	UP
					b4200	2.98799	1.34436e-17	UP												b3871	1.15832	8.9195e-09	UP
					b4201	2.84592	4.53846e-16	UP												b3875	2.40281	0.00410529	UP
					b4202	3.13527	3.11413e-17	UP												b3876	1.81065	0.000114218	UP
					b4203	2.55263	2.80503e-13	UP												b3889	2.0861	0.0096327	UP
					b4204	2.97939	6.0293e-20	UP												b3890	1.07302	0.00602953	UP
					b4208	1.61049	1.44957e-13	UP												b3896	2.08689	4.91587e-08	UP
					b4216	1.2158	4.38839e-09	UP												b3917	1.30006	1.13212e-06	UP
					b4218	1.66027	7.48612e-17	UP												b3918	1.74909	6.10967e-16	UP
					b4224	1.50077	3.1342e-06	UP												b3936	1.13728	0.000968348	UP
					b4242	4.39863	3.09936e-30	UP												b3937	1.14424	4.67534e-10	UP
					b4246	1.36151	0.00859764	UP												b3941	1.57819	1.44356e-06	UP
					b4266	1.5233	0.000442742	UP												b3965	1.88319	4.5488e-32	UP
					b4277	2.72261	5.37524e-06	UP												b3981	1.50331	7.22901e-18	UP
					b4655	2.45796	0.000831067	UP												b3982	1.61069	9.79013e-21	UP
					b4296	1.67186	4.15232e-06	UP												b3983	1.92842	2.0563e-12	UP
					b4305	1.86799	6.94055e-10	UP												b3984	2.04321	5.28658e-15	UP
					b4306	2.51157	3.22885e-21	UP												b3985	2.41012	6.56369e-21	UP
					b4307	2.75334	3.52846e-25	UP												b3986	2.13079	2.74731e-13	UP
					b4566	3.13338	2.34981e-22	UP												b3994	1.23993	2.27643e-11	UP
					b4309	1.6313	0.000135879	UP												b4005	2.23448	7.56237e-12	UP
					b4310	1.78555	1.69287e-07	UP												b4006	2.21306	5.03086e-15	UP
					b4311	2.39248	0.000512932	UP												b4011	1.52268	3.56596e-07	UP
					b4312	2.04561	7.13267e-13	UP												b4013	1.45082	0.00012185	UP
					b4314	1.08481	0.00464186	UP												b4017	1.64877	0.00354076	UP
					b4315	2.74386	7.70212e-10	UP												b4047	2.75066	0.00229925	UP
					b4316	3.00237	7.56582e-11	UP												b4048	2.20941	0.00435339	UP
					b4317	2.94933	1.65326e-11	UP												b4060	1.09313	0.000423725	UP
					b4318	2.50584	4.56226e-12	UP												b4061	1.00096	0.00028551	UP
					b4319	2.24744	8.87792e-10	UP												b4064	4.17857	1.80243e-30	UP
					b4320	1.93089	5.25174e-09	UP												b4066	1.84933	0.00230973	UP
					b4321	1.24151	0.00177606	UP												b4111	2.16807	1.84764e-16	UP
					b4337	1.3539	7.02283e-09	UP												b4703	2.87269	2.54902e-15	UP
					b4347	1.1475	2.37625e-06	UP												b4145	2.11057	9.37764e-18	UP
					b4359	2.14718	1.84853e-26	UP												b4410	1.52019	3.78416e-08	UP
					b4360	1.10335	1.65897e-13	UP												b4155	1.77861	6.89263e-19	UP
					b4365	1.96175	9.90909e-05	UP												b4156	1.63066	9.38746e-13	UP
					b4366	1.50188	0.00155924	UP												b4157	2.04063	8.04718e-08	UP
					b4367	2.26714	0.00203201	UP												b4158	2.00544	2.43794e-12	UP
					b4372	2.1441	2.79213e-20	UP												b4178	1.06989	2.75972e-08	UP
					b4373	2.11586	4.86465e-21	UP												b4179	1.3401	1.00649e-13	UP
					b4374	1.50844	4.89216e-17	UP												b4180	1.45572	1.34298e-14	UP
					b4375	1.45899	2.17419e-12	UP												b4181	3.25774	3.64648e-09	UP
																				b4182	2.45628	3.71151e-09	UP
																				b4183	2.43534	8.39972e-07	UP
																				b4184	2.22593	0.000152934	UP
																				b4185	2.07024	1.71581e-05	UP
																				b4186	1.86497	1.00008e-05	UP
																				b4200	1.40259	1.81556e-06	UP
																				b4201	1.46209	1.03656e-06	UP
																				b4202	1.41421	3.52435e-06	UP
																				b4203	1.55552	8.98343e-07	UP
																				b4204	2.67593	2.38132e-18	UP
																				b4208	2.27127	1.72858e-24	UP
																				b4215	1.32019	0.00338008	UP
																				b4218	1.20812	2.83315e-12	UP
																				b4242	3.38502	3.42107e-25	UP
																				b4249	1.12279	2.34158e-06	UP
																				b4257	1.97853	0.000237158	UP
																				b4266	1.98731	3.30797e-06	UP
																				b4267	1.57287	0.00108473	UP
																				b4268	1.32771	0.000688121	UP
																				b4277	3.102	4.3155e-09	UP
																				b4655	3.43572	7.29573e-07	UP
																				b4296	2.13999	1.82556e-10	UP
																				b4566	1.69329	6.49486e-08	UP
																				b4309	1.83891	9.653e-06	UP
																				b4310	1.28337	0.000224894	UP
																				b4312	1.15414	2.81181e-06	UP
																				b4325	1.6542	0.0020237	UP
																				b4326	1.71836	5.97178e-14	UP
																				b4327	1.05226	1.14992e-13	UP
																				b4340	1.57433	4.93756e-08	UP
																				b4359	1.61705	3.50934e-21	UP
																				b4365	2.21671	3.38331e-06	UP
																				b4371	1.30257	4.24521e-15	UP
																				b4372	1.63871	6.15517e-16	UP
																				b4373	1.59233	2.05675e-15	UP
																				b4374	1.24106	1.0449e-14	UP
																				b4375	1.86935	4.53664e-20	UP

## Sheet: PS50union
Names	total	elements	PS50.Thiostrepton-DMSO.logFC	PS50.Thiostrepton-DMSO.FDR.tfit_1	PS50.Thiostrepton-DMSO.|logFC|>1&FDR<0.01	PS50.Retapamulin-DMSO.logFC	PS50.Retapamulin-DMSO.FDR.tfit_1	PS50.Retapamulin-DMSO.|logFC|>1&FDR<0.01	PS50.Linezolid-DMSO.logFC	PS50.Linezolid-DMSO.FDR.tfit_1	PS50.Linezolid-DMSO.|logFC|>1&FDR<0.01	PS50.Erythromycin-WATER.logFC	PS50.Erythromycin-WATER.FDR.tfit_1	PS50.Erythromycin-WATER.|logFC|>1&FDR<0.01	PS50.Chloramphenicol-WATER.logFC	PS50.Chloramphenicol-WATER.FDR.tfit_1	PS50.Chloramphenicol-WATER.|logFC|>1&FDR<0.01
chloramphenicol_all erythromicin_all linezolid_all retapamulin_All thiostrepton_All	665	b2014	2.5319	5.7158e-18	UP	2.16333	9.43536e-15	UP	2.37611	8.44847e-14	UP	2.27465	4.1039e-15	UP	2.74833	1.25892e-23	UP	plaP	putrescine, importer%2C, low, affinity
		b0910	1.3299	2.32272e-12	UP	1.68216	1.40613e-17	UP	1.2478	5.88114e-10	UP	1.23887	1.07361e-10	UP	1.44911	9.02316e-17	UP	cmk	cytidylate, kinase
		b3982	1.64718	1.78662e-18	UP	1.04198	1.13982e-09	UP	1.11013	1.24814e-09	UP	1.43735	1.38013e-14	UP	1.61069	9.79013e-21	UP	nusG	transcription, termination, factor
		b2302	-1.98419	1.46268e-09	DOWN	-2.17282	1.61733e-10	DOWN	-1.84663	8.66751e-07	DOWN	-1.36609	0.000556557	DOWN	-1.72008	2.84011e-06	DOWN	yfcG	GSH-dependent, disulfide, bond, oxidoreductase
		b2832	1.6438	3.11148e-15	UP	2.01184	4.21875e-21	UP	1.40478	4.3117e-10	UP	1.27671	3.29695e-10	UP	1.82326	1.53358e-21	UP	ygdQ	UPF0053, family, inner, membrane, protein
		b1779	-2.70746	3.19912e-18	DOWN	-4.40337	1.37392e-37	DOWN	-1.99387	6.6511e-10	DOWN	-3.01387	2.79436e-22	DOWN	-4.24279	1.64634e-41	DOWN	gapA	glyceraldehyde-3-phosphate, dehydrogenase, A
		b2495	-1.28445	6.92955e-09	DOWN	-1.63136	6.65327e-12	DOWN	-1.19158	8.27721e-07	DOWN	-1.97654	5.50945e-14	DOWN	-1.71219	6.21278e-14	DOWN	yfgD	putative, oxidoreductase
		b0144	1.40376	3.23213e-11	UP	1.50657	5.74665e-13	UP	1.17889	4.56527e-06	UP	1.06947	4.39399e-07	UP	1.62119	5.91964e-17	UP	gluQ	glutamyl-Q, tRNA(Asp), synthetase
		b1818	-3.43275	1.42797e-20	DOWN	-4.14929	1.53217e-27	DOWN	-3.11494	8.49468e-16	DOWN	-3.20604	1.56695e-18	DOWN	-3.98541	1.45904e-29	DOWN	manY	mannose-specific, enzyme, IIC, component, of, PTS
		b2903	-2.19645	3.4565e-14	DOWN	-2.49255	9.82204e-18	DOWN	-1.46919	6.55744e-07	DOWN	-2.40558	5.61741e-16	DOWN	-2.98033	5.5466e-27	DOWN	gcvP	glycine, decarboxylase%2C, PLP-dependent%2C, subunit, P, of, glycine, cleavage, complex
		b3118	-2.01344	0.00108763	DOWN	-4.80992	5.38747e-10	DOWN	-4.2117	7.0488e-06	DOWN	-3.06892	2.78996e-05	DOWN	-4.07462	2.90264e-07	DOWN	tdcA	tdc, operon, transcriptional, activator
		b1681	-1.63474	0.000129979	DOWN	-1.53525	0.000262522	DOWN	-1.56743	0.00656479	DOWN	-2.17564	7.16143e-05	DOWN	-1.61357	0.000543373	DOWN	sufD	component, of, SufBCD, Fe-S, cluster, assembly, scaffold
		b3800	2.01253	1.93257e-13	UP	1.92184	5.9618e-13	UP	1.11118	0.000253418	UP	1.63753	5.52214e-10	UP	1.94895	1.02295e-15	UP	aslB	putative, AslA-specific, sulfatase-maturating, enzyme
		b0836	-2.26736	1.54873e-05	DOWN	-2.43354	1.92216e-06	DOWN	-2.21662	0.000176067	DOWN	-2.31197	5.78456e-05	DOWN	-4.28736	5.4711e-10	DOWN	bssR	repressor, of, biofilm, formation, by, indole, transport, regulation
		b3162	2.46148	2.11889e-14	UP	2.44833	2.56918e-14	UP	2.72573	7.06529e-15	UP	2.51587	1.79893e-13	UP	2.46846	1.15411e-15	UP	deaD	ATP-dependent, RNA, helicase
		b4151	-1.94163	1.61211e-05	DOWN	-2.64984	2.14342e-09	DOWN	-2.3667	2.16708e-06	DOWN	-1.99886	6.49803e-06	DOWN	-3.18212	2.1246e-14	DOWN	frdD	fumarate, reductase, (anaerobic)%2C, membrane, anchor, subunit
		b3170	1.8515	4.84641e-13	UP	2.6954	9.8243e-22	UP	1.57955	2.79718e-09	UP	1.6162	8.38881e-10	UP	1.14336	1.98074e-07	UP	rimP	ribosome, maturation, factor, for, 30S, subunits
		b3320	3.46414	6.5289e-23	UP	3.34209	2.935e-22	UP	2.6752	8.93671e-15	UP	2.18955	4.22581e-11	UP	2.66545	9.36826e-18	UP	rplC	50S, ribosomal, subunit, protein, L3
		b2561	2.33467	1.36659e-22	UP	2.30947	2.01592e-23	UP	1.68703	5.40918e-10	UP	1.47446	2.84743e-12	UP	2.15838	3.3865e-26	UP	yfhH	putative, DNA-binding, transcriptional, regulator
		b2389	-1.08286	1.94996e-07	DOWN	-1.69237	6.91601e-14	DOWN	-1.08246	1.5037e-05	DOWN	-1.22905	9.87107e-07	DOWN	-1.66257	1.42105e-11	DOWN	yfeO	putative, ion, channel, protein
		b3956	-2.03236	3.18579e-22	DOWN	-3.03678	3.98241e-39	DOWN	-1.18309	7.51689e-09	DOWN	-1.95431	3.95542e-21	DOWN	-1.60217	1.01521e-19	DOWN	ppc	phosphoenolpyruvate, carboxylase
		b3297	2.25524	9.53923e-18	UP	1.94083	2.19546e-14	UP	2.015	5.92247e-14	UP	1.52342	3.03681e-09	UP	1.57101	1.29952e-11	UP	rpsK	30S, ribosomal, subunit, protein, S11
		b2000	-2.06611	2.89445e-17	DOWN	-2.92326	1.86292e-26	DOWN	-1.60218	4.34852e-10	DOWN	-2.61954	1.20353e-21	DOWN	-3.00115	7.96499e-28	DOWN	flu	CP4-44, prophage%3B, antigen, 43, (Ag43), phase-variable, biofilm, formation, autotransporter
		b1083	-1.46531	9.80382e-09	DOWN	-2.4377	1.31474e-18	DOWN	-1.25718	3.87983e-06	DOWN	-2.25698	1.20438e-14	DOWN	-3.2836	1.42437e-26	DOWN	flgL	flagellar, hook-filament, junction, protein
		b2210	2.98269	1.08763e-12	UP	1.74816	1.08783e-05	UP	2.19445	1.92571e-06	UP	1.1623	0.00330648	UP	1.97334	1.60861e-08	UP	mqo	malate, dehydrogenase%2C, FAD/NAD(P)-binding, domain
		b2730	-2.14081	2.39996e-08	DOWN	-2.7142	1.39832e-12	DOWN	-2.35817	4.65648e-08	DOWN	-2.37905	6.70663e-09	DOWN	-2.87357	3.7515e-14	DOWN	hypE	carbamoyl, dehydratase%2C, hydrogenases, 1%2C2%2C3, maturation, protein
		b0987	3.00076	2.91696e-11	UP	4.25744	2.22112e-20	UP	2.13231	0.000128168	UP	3.17757	9.82762e-16	UP	4.14346	1.42437e-26	UP	gfcA	O-antigen, capsule, production, threonine-rich, inner, membrane, protein
		b1077	-1.80959	5.9707e-08	DOWN	-2.51881	6.82074e-14	DOWN	-1.07132	0.00299577	DOWN	-1.99803	1.38443e-09	DOWN	-3.16774	1.90477e-23	DOWN	flgF	flagellar, component, of, cell-proximal, portion, of, basal-body, rod
		b4392	-1.9169	8.04329e-24	DOWN	-2.60243	2.37385e-35	DOWN	-1.44371	1.82146e-14	DOWN	-2.22681	3.21446e-26	DOWN	-2.16136	1.13537e-28	DOWN	slt	lytic, murein, transglycosylase%2C, soluble
		b2180	-1.76618	5.13134e-16	DOWN	-2.135	5.46443e-21	DOWN	-1.57971	3.19955e-10	DOWN	-2.27838	4.61487e-17	DOWN	-2.36635	1.81275e-21	DOWN	yejF	microcin, C, ABC, transporter, ATPase
		b0707	-3.06251	2.19914e-20	DOWN	-3.30234	4.04763e-21	DOWN	-2.25328	8.00576e-10	DOWN	-1.06091	0.00181984	DOWN	-2.83495	2.00438e-11	DOWN	ybgA	DUF1722, family, protein
		b2241	-3.24129	5.47456e-10	DOWN	-3.15097	6.79645e-10	DOWN	-3.13967	3.27619e-08	DOWN	-2.82361	4.14438e-08	DOWN	-4.82377	1.70092e-21	DOWN	glpA	anaerobic, sn-glycerol-3-phosphate, dehydrogenase%2C, large, FAD/NAD(P)-binding, subunit
		b4119	-6.40277	8.30847e-14	DOWN	-6.68899	2.09447e-14	DOWN	-6.87016	7.14807e-11	DOWN	-5.2737	1.45684e-08	DOWN	-5.37746	1.1069e-11	DOWN	melA	alpha-galactosidase%2C, NAD(P)-binding
		b1963	1.62324	1.57029e-06	UP	2.17008	6.60202e-11	UP	1.54088	0.000296532	UP	1.20733	0.000427521	UP	2.15959	1.59494e-11	UP	yedR	inner, membrane, protein
		b2875	-2.72458	3.53916e-11	DOWN	-2.23381	6.65817e-09	DOWN	-2.25196	8.83411e-07	DOWN	-1.38124	0.000995574	DOWN	-1.93402	1.8452e-06	DOWN	yqeB	XdhC-CoxI, family, protein, with, NAD(P)-binding, Rossman, fold
		b1693	-1.96736	3.96709e-16	DOWN	-2.89389	4.43278e-24	DOWN	-1.04468	3.99056e-05	DOWN	-1.96894	3.687e-11	DOWN	-1.36255	1.72933e-08	DOWN	aroD	3-dehydroquinate, dehydratase
		b1630	1.31201	1.84185e-08	UP	2.07018	1.54956e-18	UP	1.38503	1.44754e-06	UP	1.86798	8.76475e-16	UP	1.84308	1.75834e-18	UP	rsxD	SoxR, iron-sulfur, cluster, reduction, factor, component%3B, putative, membrane, protein, of, electron, transport, complex
		b4019	-1.68292	6.9966e-18	DOWN	-2.2964	4.18175e-28	DOWN	-1.15691	3.93809e-09	DOWN	-2.17203	1.66953e-24	DOWN	-2.36342	7.86076e-33	DOWN	metH	homocysteine-N5-methyltetrahydrofolate, transmethylase%2C, B12-dependent
		b2093	-3.43496	2.0645e-11	DOWN	-5.92865	1.96073e-19	DOWN	-2.91937	3.46667e-07	DOWN	-3.79426	1.4487e-10	DOWN	-5.64656	3.17229e-14	DOWN	gatB	galactitol-specific, enzyme, IIB, component, of, PTS
		b0960	1.28632	2.05704e-12	UP	1.46517	8.22957e-16	UP	1.12284	2.71071e-08	UP	1.15945	1.68531e-10	UP	1.06035	2.31363e-11	UP	yccS	putative, transporter%2C, FUSC, superfamily, inner, membrane, protein
		b2128	-1.27407	1.06147e-05	DOWN	-1.44307	1.10642e-06	DOWN	-1.15134	0.00425436	DOWN	-1.50481	0.000329659	DOWN	-1.30326	0.000116967	DOWN	yehW	putative, ABC, transporter, permease
		b1629	1.15943	9.57617e-07	UP	2.19873	3.37982e-19	UP	1.61634	3.50798e-09	UP	1.89741	5.45437e-15	UP	1.97769	1.35645e-19	UP	rsxC	SoxR, iron-sulfur, cluster, reduction, factor, component%3B, putative, membrane-associated, NADH, oxidoreductase, of, electron, transport, complex
		b2802	-1.79111	3.10417e-09	DOWN	-1.67505	2.03464e-08	DOWN	-1.55361	9.23931e-06	DOWN	-1.16282	0.000259593	DOWN	-1.21835	1.2547e-05	DOWN	fucI	L-fucose, isomerase
		b4021	-2.27051	1.39855e-08	DOWN	-2.46478	2.51557e-10	DOWN	-2.32524	3.15237e-07	DOWN	-1.94932	3.92285e-06	DOWN	-3.36982	2.65495e-13	DOWN	pepE	peptidase, E%2C, alpha-aspartyl, dipeptidase
		b0605	-1.58071	8.74385e-14	DOWN	-1.35817	6.48583e-11	DOWN	-1.12805	4.49222e-07	DOWN	-2.14962	5.21393e-22	DOWN	-2.50159	6.43849e-33	DOWN	ahpC	alkyl, hydroperoxide, reductase%2C, C22, subunit
		b3831	-2.88195	8.03492e-14	DOWN	-3.87465	1.10423e-22	DOWN	-3.59874	4.02792e-17	DOWN	-3.47509	2.75513e-19	DOWN	-5.06419	9.41424e-39	DOWN	udp	uridine, phosphorylase
		b1885	-1.04557	0.000261067	DOWN	-1.01656	0.000313976	DOWN	-1.5969	7.40192e-06	DOWN	-1.60808	2.28929e-06	DOWN	-1.98196	2.46814e-09	DOWN	tap	methyl-accepting, protein, IV
		b3744	-1.98532	8.26587e-12	DOWN	-3.0974	1.59378e-23	DOWN	-1.52541	4.48325e-07	DOWN	-1.94993	2.07203e-11	DOWN	-1.6678	3.8812e-11	DOWN	asnA	asparagine, synthetase, A
		b2809	-3.28035	2.6557e-06	DOWN	-3.98942	2.63963e-07	DOWN	-2.53901	1.57355e-05	DOWN	-3.94381	1.30771e-06	DOWN	-2.73228	5.54324e-06	DOWN	ygdI	DUF903, family, verified, lipoprotein
		b0616	-5.15413	6.04045e-13	DOWN	-5.57938	7.43157e-13	DOWN	-4.27074	1.71933e-05	DOWN	-2.89188	0.00372005	DOWN	-3.17482	0.000500787	DOWN	citE	citrate, lyase%2C, citryl-ACP, lyase, (beta), subunit
		b1625	3.05142	5.98333e-17	UP	3.95037	8.76527e-26	UP	1.19489	0.00681444	UP	2.81728	8.01641e-17	UP	2.52794	6.5953e-15	UP	cnu	nucleoid-associated, oriC-binding, protein%3B, H-NS, and, StpA, stabilizing, factor
		b2234	-2.52746	2.02196e-16	DOWN	-3.58074	1.00171e-25	DOWN	-2.99351	4.90505e-17	DOWN	-2.74907	3.27427e-16	DOWN	-2.39405	4.90042e-17	DOWN	nrdA	ribonucleoside-diphosphate, reductase, 1%2C, alpha, subunit
		b2527	1.84831	1.54848e-17	UP	1.52641	1.44957e-13	UP	1.66493	7.01557e-12	UP	1.12121	5.23818e-08	UP	1.77854	1.34757e-20	UP	hscB	HscA, co-chaperone%2C, J, domain-containing, protein, Hsc56%3B, IscU-specific, chaperone, HscAB
		b1197	-2.85678	2.36476e-18	DOWN	-2.44716	1.90567e-16	DOWN	-2.91865	2.0007e-13	DOWN	-2.0173	5.25655e-09	DOWN	-2.79489	1.57948e-14	DOWN	treA	periplasmic, trehalase
		b0894	-1.88038	0.000282078	DOWN	-1.97733	9.31865e-05	DOWN	-2.33359	3.20189e-05	DOWN	-1.92313	0.000192543	DOWN	-4.37628	5.9209e-18	DOWN	dmsA	dimethyl, sulfoxide, reductase%2C, anaerobic%2C, subunit, A
		b1739	-3.0856	1.13525e-12	DOWN	-3.89331	1.26249e-15	DOWN	-2.7716	2.70692e-10	DOWN	-2.80985	2.16074e-10	DOWN	-3.88025	2.16993e-16	DOWN	osmE	osmotically-inducible, lipoprotein
		b3981	1.79214	1.05709e-19	UP	1.11334	3.80865e-10	UP	1.31404	1.02971e-11	UP	1.11687	1.32456e-09	UP	1.50331	7.22901e-18	UP	secE	preprotein, translocase, membrane, subunit
		b4140	-1.38192	0.00042329	DOWN	-3.11861	5.15809e-11	DOWN	-1.45076	0.000845979	DOWN	-2.30679	8.47569e-08	DOWN	-4.19428	4.74758e-14	DOWN	fxsA	suppressor, of, F, exclusion, of, phage, T7
		b2097	-3.71463	4.32082e-20	DOWN	-3.8296	5.35397e-21	DOWN	-2.73689	6.86611e-11	DOWN	-3.12815	6.00817e-11	DOWN	-4.07885	3.96136e-16	DOWN	fbaB	fructose-bisphosphate, aldolase, class, I
		b3908	-1.56439	0.000194463	DOWN	-3.5894	6.13677e-16	DOWN	-1.85712	3.68495e-05	DOWN	-3.72553	3.01408e-16	DOWN	-3.93415	1.55033e-20	DOWN	sodA	superoxide, dismutase%2C, Mn
		b1531	3.11912	6.38465e-21	UP	2.78702	2.0948e-18	UP	1.57486	4.56343e-06	UP	1.85826	9.64321e-10	UP	3.25723	4.08097e-27	UP	marA	multiple, antibiotic, resistance, transcriptional, regulator
		b2607	2.83321	1.72801e-20	UP	2.77825	2.4673e-20	UP	2.05681	6.83821e-12	UP	1.36923	1.75546e-06	UP	1.89986	1.41926e-12	UP	trmD	tRNA, m(1)G37, methyltransferase%2C, SAM-dependent
		b0965	-1.32085	0.00025475	DOWN	-1.27195	0.000193848	DOWN	-1.09425	0.00205175	DOWN	-1.67961	3.67257e-06	DOWN	-1.77764	3.60623e-07	DOWN	yccU	putative, CoA-binding, protein
		b1067	-1.25657	2.42372e-10	DOWN	-1.68894	7.25935e-16	DOWN	-1.23172	2.99975e-08	DOWN	-1.75006	1.32761e-14	DOWN	-2.09268	1.7235e-21	DOWN	yceH	UPF0502, family, protein
		b3011	-3.13225	9.26399e-22	DOWN	-3.61851	6.18546e-27	DOWN	-2.75697	8.92675e-16	DOWN	-2.79333	8.48644e-16	DOWN	-3.06116	3.28328e-20	DOWN	yqhD	aldehyde, reductase%2C, NADPH-dependent
		b1493	-3.35944	8.05107e-17	DOWN	-3.52619	5.60037e-17	DOWN	-3.63046	1.03981e-11	DOWN	-1.38021	0.0018149	DOWN	-1.96603	3.80645e-06	DOWN	gadB	glutamate, decarboxylase, B%2C, PLP-dependent
		b4051	-2.99366	1.15792e-18	DOWN	-3.49555	3.59545e-22	DOWN	-2.80406	5.64115e-15	DOWN	-3.06909	1.48303e-15	DOWN	-3.01889	1.40259e-16	DOWN	qorA	quinone, oxidoreductase%2C, NADPH-dependent
		b2597	-3.89962	1.37045e-18	DOWN	-5.10237	2.723e-27	DOWN	-4.24842	4.90505e-17	DOWN	-5.60626	2.59378e-28	DOWN	-6.44196	4.27016e-33	DOWN	raiA	cold, shock, protein, associated, with, 30S, ribosomal, subunit
		b2660	-1.39655	6.54734e-05	DOWN	-1.03029	0.002395	DOWN	-1.4283	0.00223937	DOWN	-1.16426	0.00618808	DOWN	-1.25525	0.00143287	DOWN	lhgO	L-2-hydroxyglutarate, oxidase
		b3185	1.95536	2.23584e-12	UP	1.57237	3.63751e-09	UP	1.90226	1.10318e-10	UP	2.02602	5.01142e-12	UP	1.30779	4.44732e-08	UP	rpmA	50S, ribosomal, subunit, protein, L27
		b1516	-3.28838	6.46808e-09	DOWN	-2.88724	1.4017e-08	DOWN	-2.57311	3.51775e-05	DOWN	-2.27934	0.000111947	DOWN	-3.06909	2.56259e-07	DOWN	lsrB	autoinducer, 2-binding, protein
		b1269	2.5418	6.5289e-23	UP	2.17323	3.01759e-19	UP	2.7118	2.70983e-21	UP	3.1021	2.36418e-28	UP	2.74624	5.0519e-29	UP	rluB	23S, rRNA, pseudouridine(2605), synthase
		b1525	-2.28604	6.45238e-16	DOWN	-2.41685	3.05161e-17	DOWN	-1.55014	2.64323e-07	DOWN	-1.67596	8.80379e-08	DOWN	-1.39396	8.02138e-07	DOWN	sad	succinate, semialdehyde, dehydrogenase%2C, NAD(P)+-dependent
		b3927	-1.81656	6.66921e-10	DOWN	-1.61579	2.05869e-08	DOWN	-1.50414	1.48238e-06	DOWN	-1.42743	1.31055e-06	DOWN	-2.24257	9.60444e-17	DOWN	glpF	glycerol, facilitator
		b3431	-2.13824	4.93203e-20	DOWN	-1.76967	8.11968e-16	DOWN	-2.10616	3.6195e-17	DOWN	-2.42451	1.46558e-22	DOWN	-2.09385	4.74383e-23	DOWN	glgX	glycogen, debranching, enzyme
		b4468	-3.44058	1.3994e-07	DOWN	-3.01671	7.48912e-07	DOWN	-2.91582	0.000418035	DOWN	-2.63531	0.00606048	DOWN	-1.90789	0.00752691	DOWN	glcE	glycolate, oxidase, FAD, binding, subunit
		b0163	-2.03122	5.20519e-12	DOWN	-2.74026	2.90686e-18	DOWN	-2.8588	6.11768e-16	DOWN	-2.66978	5.85671e-15	DOWN	-3.15909	2.29584e-19	DOWN	yaeH	UPF0325, family, protein
		b0228	-1.77037	2.7312e-07	DOWN	-2.37006	2.5078e-10	DOWN	-1.98651	1.01476e-06	DOWN	-1.98673	1.25531e-06	DOWN	-2.15722	6.08354e-08	DOWN	rayT	RAYT, REP, element-mobilizing, transposase%3B, TnpA(REP)
		b2294	-1.96702	3.64857e-19	DOWN	-2.1898	3.9626e-23	DOWN	-1.61176	1.52229e-12	DOWN	-1.14989	3.91794e-08	DOWN	-1.33964	1.41926e-12	DOWN	yfbU	UPF0304, family, protein
		b0967	1.55434	7.41001e-17	UP	1.55029	2.72473e-17	UP	1.71495	1.52603e-16	UP	1.1269	3.73844e-10	UP	1.31449	6.5829e-16	UP	rlmI	23S, rRNA, m(5)C1962, methyltransferase%2C, SAM-dependent
		b1657	1.28495	7.81544e-08	UP	1.16562	6.24174e-07	UP	1.00057	0.000418035	UP	1.7082	1.12601e-12	UP	1.66176	5.92453e-15	UP	ydhP	putative, MFS, transporter%2C, inner, membrane, protein
		b4269	-2.29953	1.80998e-19	DOWN	-1.84914	4.7179e-15	DOWN	-1.61842	1.24508e-09	DOWN	-1.95991	6.30374e-11	DOWN	-1.50152	6.69856e-10	DOWN	ahr	broad, specificity, NADPH-dependent, aldehyde, reductase%2C, Zn-containing
		b2143	-2.73924	4.01118e-12	DOWN	-4.34259	5.82701e-24	DOWN	-2.79678	5.57424e-11	DOWN	-2.86053	9.5247e-13	DOWN	-4.23411	7.75259e-26	DOWN	cdd	cytidine/deoxycytidine, deaminase
		b0314	1.5429	3.73352e-05	UP	1.06511	0.00375049	UP	1.62499	7.35578e-05	UP	1.6891	5.663e-06	UP	3.02146	2.81548e-17	UP	betT	choline, transporter, of, high, affinity
		b2753	1.41902	1.27048e-08	UP	1.92051	1.59227e-14	UP	1.138	5.10049e-05	UP	1.29206	1.34498e-07	UP	1.75389	3.85227e-14	UP	iap	aminopeptidase, in, alkaline, phosphatase, isozyme, conversion
		b0110	-1.4124	2.66319e-17	DOWN	-1.81197	2.50321e-24	DOWN	-1.25106	7.28458e-12	DOWN	-1.78777	4.78771e-19	DOWN	-2.33727	2.11369e-28	DOWN	ampD	1%2C6-anhydro-N-acetylmuramyl-L-alanine, amidase%2C, Zn-dependent%3B, murein, amidase
		b2106	1.76439	2.04418e-05	UP	1.53591	0.000194332	UP	1.43293	0.00430036	UP	2.35032	1.85803e-09	UP	3.12216	4.3997e-17	UP	rcnA	membrane, protein, conferring, nickel, and, cobalt, resistance
		b3029	-1.6394	4.09549e-10	DOWN	-2.02709	1.46256e-14	DOWN	-1.59368	1.74648e-08	DOWN	-2.16858	2.29927e-14	DOWN	-2.70478	1.04313e-21	DOWN	ygiN	quinol, monooxygenase
		b3965	1.38066	8.78657e-18	UP	1.54693	2.23315e-21	UP	1.40367	7.04425e-16	UP	1.5631	7.52448e-21	UP	1.88319	4.5488e-32	UP	trmA	tRNA, m(5)U54, methyltransferase%2C, SAM-dependent%3B, tmRNA, m(5)U341, methyltransferase
		b3166	2.16852	8.31012e-19	UP	2.88292	5.78373e-27	UP	1.98995	2.17957e-15	UP	2.15821	6.6545e-18	UP	2.80095	1.5498e-29	UP	truB	tRNA, pseudouridine, synthase, B:, tRNA, pseudouridine(55), synthase, and, putative, tmRNA, pseudouridine(342), synthase
		b3544	-2.20496	4.67919e-16	DOWN	-2.28724	2.80453e-17	DOWN	-2.30624	4.08972e-14	DOWN	-1.22522	3.17575e-06	DOWN	-1.05987	4.0406e-06	DOWN	dppA	dipeptide/heme, ABC, transporter, periplasmic, binding, protein%3B, dipeptide, chemotaxis, receptor
		b2349	1.90288	1.61765e-14	UP	2.39287	2.77317e-21	UP	1.43003	2.14048e-07	UP	2.32088	2.16047e-21	UP	2.53586	6.19103e-28	UP	intS	CPS-53, (KpLE1), prophage%3B, putative, prophage, CPS-53, integrase
		b3309	2.40425	1.75914e-16	UP	2.82412	1.31687e-20	UP	2.56385	1.07287e-15	UP	1.55252	1.26921e-07	UP	2.00074	1.41889e-13	UP	rplX	50S, ribosomal, subunit, protein, L24
		b3165	2.32509	4.73988e-11	UP	2.67983	1.10516e-13	UP	1.80655	3.89597e-06	UP	1.91913	5.92873e-07	UP	2.64261	1.37527e-14	UP	rpsO	30S, ribosomal, subunit, protein, S15
		b3336	-3.31778	1.52816e-16	DOWN	-3.28484	1.71495e-17	DOWN	-2.99616	4.41558e-14	DOWN	-2.35385	1.27341e-08	DOWN	-2.68584	1.28602e-10	DOWN	bfr	bacterioferritin%2C, iron, storage, and, detoxification, protein
		b2130	-1.42903	9.64599e-09	DOWN	-2.17776	3.13853e-14	DOWN	-1.01878	0.00109282	DOWN	-1.44739	1.02867e-05	DOWN	-1.30726	1.65401e-06	DOWN	yehY	putative, ABC, transporter, permease
		b3038	-1.8428	5.36391e-16	DOWN	-3.05409	3.88324e-32	DOWN	-1.15097	6.97026e-07	DOWN	-2.63024	1.90954e-25	DOWN	-2.61585	5.587e-30	DOWN	ygiC	ATP-Grasp, family, ATPase
		b3858	-1.85315	4.21301e-12	DOWN	-2.23928	7.74589e-16	DOWN	-2.23444	5.01234e-14	DOWN	-2.29802	4.56164e-14	DOWN	-2.44297	1.65711e-16	DOWN	yihD	DUF1040, protein, YihD
		b2531	2.01695	4.56605e-12	UP	1.72767	8.4453e-10	UP	1.50406	1.43018e-06	UP	1.17798	3.93009e-05	UP	1.51953	1.66695e-09	UP	iscR	isc, operon, transcriptional, repressor%3B, suf, operon, transcriptional, activator%3B, oxidative, stress-, and, iron, starvation-inducible%3B, autorepressor
		b1333	-3.12857	6.54191e-19	DOWN	-3.76522	3.73402e-25	DOWN	-2.78407	7.349e-14	DOWN	-3.06104	3.97599e-18	DOWN	-2.90972	2.30195e-20	DOWN	uspE	stress-induced, protein
		b3714	3.32992	5.33498e-27	UP	2.87817	1.9867e-23	UP	2.87064	2.81133e-18	UP	2.52285	1.11336e-18	UP	3.3255	1.13511e-31	UP	adeP	adenine, permease%2C, high, affinity%3B, adenine:H+, symporter
		b4036	-3.05133	8.96675e-08	DOWN	-4.21373	1.01298e-13	DOWN	-3.33869	5.37823e-08	DOWN	-3.5722	2.18582e-11	DOWN	-3.55842	2.41428e-14	DOWN	lamB	maltose, outer, membrane, porin, (maltoporin)
		b2806	1.49305	1.44996e-16	UP	1.08774	1.57236e-10	UP	1.17056	1.24636e-09	UP	1.74977	1.09321e-20	UP	2.06509	3.99086e-31	UP	rlmM	23S, rRNA, C2498, 2'-O-ribose, methyltransferase%2C, SAM-dependent
		b1826	1.86592	5.95311e-07	UP	2.22717	1.19264e-09	UP	1.61363	0.000253369	UP	2.20913	5.0378e-11	UP	2.6773	3.53599e-16	UP	mgrB	regulatory, peptide, for, PhoPQ%2C, feedback, inhibition
		b4383	-2.59887	5.7702e-17	DOWN	-3.25726	2.23101e-24	DOWN	-2.25263	4.89075e-12	DOWN	-2.67544	4.76546e-18	DOWN	-2.57929	1.22073e-20	DOWN	deoB	phosphopentomutase
		b1605	1.21682	3.28078e-08	UP	1.07246	8.94067e-07	UP	1.36408	2.68978e-06	UP	2.27667	1.73501e-23	UP	1.84193	9.63448e-20	UP	ydgI	putative, arginine/ornithine, antiporter, transporter
		b2235	-2.34597	2.96814e-18	DOWN	-3.19903	3.0274e-26	DOWN	-2.11496	4.48944e-13	DOWN	-2.26998	1.05911e-14	DOWN	-2.7423	7.49604e-22	DOWN	nrdB	ribonucleoside-diphosphate, reductase, 1%2C, beta, subunit%2C, ferritin-like, protein
		b3318	3.41138	6.61297e-20	UP	3.38195	1.30995e-19	UP	2.68835	1.67471e-13	UP	2.30479	1.97925e-10	UP	2.70298	1.16446e-15	UP	rplW	50S, ribosomal, subunit, protein, L23
		b1812	1.02517	4.47846e-07	UP	1.33235	2.66669e-11	UP	1.0399	2.71559e-05	UP	1.15192	2.60438e-08	UP	1.35589	1.95846e-13	UP	pabB	aminodeoxychorismate, synthase%2C, subunit, I
		b3937	1.8329	1.38006e-16	UP	2.3169	2.50321e-24	UP	1.20864	1.59981e-06	UP	1.6716	2.41087e-15	UP	1.14424	4.67534e-10	UP	yiiX	putative, lipid, binding, hydrolase%2C, DUF830, family, protein
		b3301	2.5565	5.86156e-16	UP	2.61746	2.43095e-16	UP	2.82023	1.5292e-16	UP	2.06601	9.02699e-11	UP	2.12339	3.36917e-13	UP	rplO	50S, ribosomal, subunit, protein, L15
		b0757	-1.91395	3.82439e-11	DOWN	-2.29931	2.98798e-15	DOWN	-1.43336	2.8768e-06	DOWN	-2.39914	3.48658e-16	DOWN	-3.17701	2.8244e-29	DOWN	galK	galactokinase
		b1907	1.91783	2.26687e-12	UP	2.21724	3.42894e-16	UP	2.10708	1.53542e-11	UP	2.77563	4.7856e-23	UP	3.12578	6.83931e-32	UP	tyrP	tyrosine, transporter
		b3910	-1.01008	5.46425e-07	DOWN	-1.42556	8.63236e-12	DOWN	-1.06233	8.04742e-06	DOWN	-1.24632	7.76153e-08	DOWN	-1.22799	8.06189e-09	DOWN	yiiM	6-N-hydroxylaminopurine, resistance, protein
		b0523	2.01824	1.36567e-13	UP	1.73251	7.26791e-11	UP	2.43896	8.80733e-12	UP	1.73735	2.27614e-11	UP	2.28613	5.4235e-21	UP	purE	N5-carboxyaminoimidazole, ribonucleotide, mutase
		b2672	-3.1348	5.60152e-08	DOWN	-3.11945	5.86977e-09	DOWN	-2.49616	1.13964e-06	DOWN	-2.71483	3.94648e-06	DOWN	-2.7128	1.61906e-06	DOWN	ygaM	putative, membrane-anchored, DUF883, family, ribosome-binding, protein
		b3498	-1.96736	1.50525e-16	DOWN	-2.89603	6.31325e-29	DOWN	-1.38221	1.24291e-08	DOWN	-2.46507	5.66065e-22	DOWN	-2.12153	8.34067e-22	DOWN	prlC	oligopeptidase, A
		b1322	-2.48145	2.58232e-13	DOWN	-3.5426	7.24054e-19	DOWN	-2.0846	7.58341e-08	DOWN	-3.76229	4.54256e-14	DOWN	-3.07021	2.3522e-14	DOWN	ycjF	UPF0283, family, inner, membrane, protein
		b2081	2.57259	6.48038e-24	UP	2.70994	1.69998e-26	UP	2.29415	1.7213e-17	UP	2.17699	5.29566e-19	UP	3.4637	1.09641e-39	UP	yegQ	putative, peptidase
		b0355	1.50138	1.56209e-11	UP	1.61609	1.37852e-13	UP	1.5462	2.26645e-09	UP	1.38792	1.99203e-10	UP	2.15023	5.89015e-25	UP	frmB	S-formylglutathione, hydrolase
		b1953	-2.45565	2.09292e-06	DOWN	-2.83786	6.66978e-08	DOWN	-2.39649	1.69448e-07	DOWN	-2.97395	9.94993e-09	DOWN	-2.91467	2.95072e-09	DOWN	yodD	uncharacterized, protein
		b3279	-1.73765	2.73403e-14	DOWN	-2.28621	1.51333e-21	DOWN	-1.50392	3.9418e-10	DOWN	-1.14102	3.4845e-07	DOWN	-1.86767	1.57912e-16	DOWN	yrdA	bacterial, transferase, hexapeptide, domain, protein
		b4155	1.31078	9.20192e-10	UP	1.66559	8.53483e-15	UP	1.15472	1.26557e-06	UP	1.40064	5.47132e-11	UP	1.77861	6.89263e-19	UP	epmA	Elongation, Factor, P, Lys34, lysyltransferase
		b4143	-2.6052	4.9942e-15	DOWN	-3.88159	4.88182e-28	DOWN	-1.99245	1.74686e-08	DOWN	-4.20763	1.70353e-30	DOWN	-4.14075	9.18916e-36	DOWN	groL	Cpn60, chaperonin, GroEL%2C, large, subunit, of, GroESL
		b3114	-6.4856	5.12798e-12	DOWN	-7.21609	5.30907e-13	DOWN	-5.60478	2.69398e-06	DOWN	-3.93378	0.00162852	DOWN	-2.9245	0.000527638	DOWN	tdcE	pyruvate, formate-lyase, 4/2-ketobutyrate, formate-lyase
		b0862	-1.81675	5.6955e-16	DOWN	-2.59787	3.11397e-24	DOWN	-1.5429	2.01636e-09	DOWN	-1.76236	1.02453e-11	DOWN	-2.75963	5.81127e-24	DOWN	artQ	arginine, ABC, transporter, permease
		b1750	2.53153	2.80191e-12	UP	3.13208	4.61153e-18	UP	2.3258	2.5535e-07	UP	2.12931	7.19966e-10	UP	1.59976	2.93921e-06	UP	ydjX	TVP38/TMEM64, family, inner, membrane, protein
		b4056	-1.05027	1.79809e-08	DOWN	-1.62837	1.3476e-16	DOWN	-1.48146	1.10051e-11	DOWN	-1.37807	1.11005e-11	DOWN	-2.02282	1.54896e-21	DOWN	yjbQ	thiamine, phosphate, synthase
		b2392	1.49526	8.21575e-11	UP	1.96911	3.82143e-17	UP	1.478	6.09011e-08	UP	1.49071	5.90174e-11	UP	1.70807	5.86926e-17	UP	mntH	manganese/divalent, cation, transporter
		b1113	-2.04425	1.92895e-12	DOWN	-3.21842	6.16446e-21	DOWN	-1.03624	0.000529719	DOWN	-2.17344	4.48221e-10	DOWN	-2.34255	2.19785e-12	DOWN	ldtC	L%2CD-transpeptidase, linking, Lpp, to, murein
		b0458	1.92933	2.46796e-10	UP	2.71464	1.71489e-18	UP	1.22969	0.000619799	UP	2.33443	7.09328e-15	UP	2.78533	4.30082e-23	UP	ylaC	DUF1449, family, inner, membrane, protein
		b2464	-2.77688	9.87261e-22	DOWN	-2.8124	1.65211e-22	DOWN	-1.76902	4.34852e-10	DOWN	-2.00209	1.99203e-10	DOWN	-2.59781	1.47502e-15	DOWN	talA	transaldolase, A
		b1590	-2.68915	7.54002e-05	DOWN	-2.59654	8.72691e-05	DOWN	-2.26209	0.00313627	DOWN	-2.05411	0.00650965	DOWN	-2.38256	0.000314731	DOWN	ynfH	oxidoreductase%2C, membrane, subunit
		b0872	-1.94194	8.07427e-07	DOWN	-3.53182	1.98765e-13	DOWN	-2.53527	4.2935e-05	DOWN	-2.6653	2.35186e-06	DOWN	-3.46599	6.95891e-09	DOWN	hcr	HCP, oxidoreductase%2C, NADH-dependent
		b3225	-1.29222	7.32617e-08	DOWN	-2.34423	6.70887e-16	DOWN	-1.45989	1.51889e-06	DOWN	-2.57387	3.05192e-16	DOWN	-2.76617	2.15682e-19	DOWN	nanA	N-acetylneuraminate, lyase
		b0473	-2.68157	1.015e-15	DOWN	-3.49874	7.47397e-24	DOWN	-2.20515	3.92382e-10	DOWN	-4.13241	3.52856e-28	DOWN	-4.02174	5.52783e-32	DOWN	htpG	protein, refolding, molecular, co-chaperone, Hsp90%2C, Hsp70-dependent%3B, heat-shock, protein%3B, ATPase
		b0961	1.55301	3.4565e-14	UP	1.3211	2.87832e-11	UP	1.40979	2.42648e-09	UP	1.85318	1.27417e-18	UP	1.09878	1.91271e-09	UP	yccF	DUF307, family, inner, membrane, protein
		b2501	-1.26852	2.1446e-14	DOWN	-1.31317	1.11448e-15	DOWN	-1.00893	4.64436e-09	DOWN	-1.43158	1.0054e-16	DOWN	-1.09175	6.46659e-14	DOWN	ppk	polyphosphate, kinase%2C, component, of, RNA, degradosome
		b2536	1.34045	4.20893e-12	UP	1.36767	7.27549e-13	UP	1.15155	2.15581e-07	UP	1.49843	7.86319e-15	UP	1.14547	1.43061e-11	UP	hcaT	putative, 3-phenylpropionic, transporter
		b0315	3.05141	2.13993e-18	UP	4.15129	2.92408e-28	UP	1.49076	6.89621e-05	UP	3.80087	1.27112e-25	UP	4.29937	1.33377e-35	UP	yahA	c-di-GMP-specific, phosphodiesterase
		b4219	-1.9539	1.32913e-19	DOWN	-1.76265	6.50868e-18	DOWN	-1.78052	5.01234e-14	DOWN	-2.0465	2.23903e-17	DOWN	-2.17919	2.13196e-21	DOWN	msrA	methionine, sulfoxide, reductase, A
		b0631	-1.13132	0.000536018	DOWN	-2.19993	2.1961e-10	DOWN	-1.58079	1.98435e-05	DOWN	-2.70039	1.99134e-11	DOWN	-2.98904	1.69045e-13	DOWN	ybeD	UPF0250, family, protein
		b3396	1.99998	4.49808e-20	UP	1.37803	4.09757e-12	UP	1.68768	4.33052e-14	UP	1.92207	1.15117e-18	UP	2.02198	3.16243e-24	UP	mrcA	penicillin-binding, protein, 1a%2C, murein, transglycosylase, and, transpeptidase
		b3888	-1.69669	6.5289e-23	DOWN	-2.66285	1.04e-39	DOWN	-1.42268	1.06289e-15	DOWN	-2.06815	3.41935e-26	DOWN	-2.22443	1.7862e-32	DOWN	yiiD	GNAT, family, putative, N-acetyltransferase
		b2009	-1.38879	3.89988e-05	DOWN	-1.39874	2.53222e-05	DOWN	-1.85162	1.23968e-06	DOWN	-1.52316	2.31076e-05	DOWN	-1.6944	1.32471e-06	DOWN	sbmC	DNA, gyrase, inhibitor
		b2661	-1.82258	2.24575e-08	DOWN	-1.45099	2.46325e-06	DOWN	-1.24662	0.00119244	DOWN	-2.09043	3.82073e-07	DOWN	-1.27415	6.86866e-05	DOWN	gabD	succinate-semialdehyde, dehydrogenase, I%2C, NADP-dependent
		b1740	-2.24574	5.49468e-28	DOWN	-2.55167	8.71557e-34	DOWN	-1.74696	1.7213e-17	DOWN	-1.87342	2.01681e-20	DOWN	-2.53678	2.73924e-33	DOWN	nadE	NAD, synthetase%2C, NH3/glutamine-dependent
		b2912	1.63495	2.07039e-10	UP	1.66725	5.67481e-11	UP	1.3965	3.0363e-07	UP	1.13426	8.98014e-06	UP	1.30156	8.41852e-09	UP	fau	5-formyltetrahydrofolate, cyclo-ligase, family, protein
		b3434	2.2448	3.45487e-24	UP	2.06497	1.65211e-22	UP	1.26572	1.7002e-07	UP	1.49265	1.19697e-13	UP	1.50512	7.77166e-17	UP	yhgN	UPF0056, family, inner, membrane, protein
		b2313	2.14432	7.5207e-21	UP	1.01652	1.46907e-06	UP	1.21888	3.20869e-06	UP	1.47203	2.01903e-12	UP	1.93333	9.03753e-23	UP	cvpA	colicin, V, production, protein
		b4242	4.88247	8.78317e-33	UP	4.39863	3.09936e-30	UP	3.03014	2.17685e-16	UP	3.13745	5.19249e-19	UP	3.38502	3.42107e-25	UP	mgtA	magnesium, transporter
		b1982	-1.77817	1.98632e-14	DOWN	-2.19521	5.55952e-20	DOWN	-1.25623	1.55439e-07	DOWN	-2.29042	2.08417e-18	DOWN	-2.07096	3.52885e-19	DOWN	amn	AMP, nucleosidase
		b0794	-1.44663	1.97997e-11	DOWN	-2.06344	6.19673e-20	DOWN	-1.35208	3.91587e-09	DOWN	-1.91914	1.41285e-16	DOWN	-1.70085	1.6741e-17	DOWN	ybhF	putative, ABC, transporter, ATPase
		b4373	2.05132	2.23987e-19	UP	2.11586	4.86465e-21	UP	1.48273	1.58138e-09	UP	1.30988	1.15662e-09	UP	1.59233	2.05675e-15	UP	rimI	ribosomal-protein-S18-alanine, N-acetyltransferase
		b3100	-1.71102	1.87846e-10	DOWN	-1.79618	7.33225e-12	DOWN	-1.8485	1.44373e-09	DOWN	-1.48525	2.54832e-07	DOWN	-2.26506	1.00167e-15	DOWN	yqjK	uncharacterized, protein
		b2586	-1.13728	0.00025215	DOWN	-1.84165	6.72881e-08	DOWN	-1.19503	0.000962063	DOWN	-1.86005	3.41651e-06	DOWN	-2.12247	2.27041e-08	DOWN	yfiM	putative, lipoprotein
		b3424	1.29403	3.06449e-11	UP	1.34519	2.73285e-12	UP	1.20287	1.22486e-08	UP	1.52784	2.86328e-14	UP	1.68062	3.63575e-20	UP	glpG	rhomboid, intramembrane, serine, protease
		b3157	-1.11504	0.000239456	DOWN	-1.89002	4.30478e-10	DOWN	-1.56058	1.98055e-06	DOWN	-2.43749	7.02234e-14	DOWN	-3.26699	3.8852e-24	DOWN	yhbT	SCP-2, sterol, transfer, family, protein
		b4557	2.1795	1.5112e-13	UP	2.15541	7.39876e-14	UP	2.01855	3.92382e-10	UP	1.58343	1.35295e-08	UP	1.94523	3.41849e-14	UP	yidD	membrane, protein, insertion, efficiency, factor%2C, UPF0161, family, inner, membrane, protein
		b3555	-1.40961	2.36894e-07	DOWN	-1.75755	2.61884e-10	DOWN	-1.67846	4.6334e-08	DOWN	-2.35294	9.04275e-11	DOWN	-2.26686	1.88481e-12	DOWN	yiaG	HTH_CROC1, family, putative, transcriptional, regulator
		b3826	-1.33097	5.01187e-12	DOWN	-1.38358	3.12598e-13	DOWN	-1.1279	6.10652e-08	DOWN	-1.27138	3.33539e-10	DOWN	-1.45138	3.98545e-14	DOWN	yigL	pyridoxal, phosphate, phosphatase
		b3128	-1.50282	0.00202304	DOWN	-2.17936	1.03332e-05	DOWN	-1.77305	0.0015044	DOWN	-2.4911	4.81767e-06	DOWN	-3.46791	3.0319e-10	DOWN	garD	D-galactarate, dehydrogenase
		b1076	-1.70205	2.21397e-08	DOWN	-2.29003	7.40055e-14	DOWN	-1.0299	0.00174642	DOWN	-2.08089	2.95322e-12	DOWN	-3.03767	2.60948e-26	DOWN	flgE	flagellar, hook, protein
		b2845	1.02452	6.9495e-07	UP	1.05795	1.61948e-07	UP	1.7367	1.74469e-13	UP	1.38507	3.76622e-12	UP	1.62061	1.38219e-18	UP	yqeG	putative, transporter
		b4057	-1.08725	2.05314e-07	DOWN	-1.59828	8.75042e-13	DOWN	-1.43834	3.58435e-09	DOWN	-1.12175	8.42294e-07	DOWN	-1.70901	1.75269e-13	DOWN	yjbR	DUF419, family, protein
		b3208	-1.58216	1.57805e-12	DOWN	-2.4099	1.86433e-21	DOWN	-1.08097	3.51106e-05	DOWN	-1.77433	2.05872e-11	DOWN	-2.97454	1.70782e-22	DOWN	mtgA	biosynthetic, peptidoglycan, transglycosylase
		b4380	-2.74997	8.84023e-07	DOWN	-3.13411	1.10605e-08	DOWN	-3.94395	4.14479e-10	DOWN	-3.11709	3.01504e-08	DOWN	-5.53389	1.47585e-20	DOWN	yjjI	DUF3029, family, protein%2C, putative, glycine, radical, enzyme
		b1530	2.25453	1.13038e-14	UP	2.24098	8.63034e-15	UP	1.36268	1.22156e-05	UP	2.06899	3.99515e-13	UP	3.21826	7.89419e-30	UP	marR	transcriptional, repressor, of, multiple, antibiotic, resistance
		b3433	-2.03816	1.30178e-21	DOWN	-2.39449	6.84253e-28	DOWN	-1.83438	9.39502e-17	DOWN	-1.59731	2.39386e-15	DOWN	-1.78761	1.3244e-22	DOWN	asd	aspartate-semialdehyde, dehydrogenase%2C, NAD(P)-binding
		b2677	2.36635	3.05738e-09	UP	2.50437	4.63968e-10	UP	1.54897	0.000189149	UP	2.96027	1.00443e-11	UP	4.34001	1.05394e-23	UP	proV	glycine, betaine/proline, ABC, transporter, periplasmic, binding, protein
		b2703	-3.0469	7.82694e-09	DOWN	-2.85916	5.06134e-08	DOWN	-1.76578	0.00367511	DOWN	-2.98297	6.45606e-05	DOWN	-1.59297	0.00704533	DOWN	srlE	glucitol/sorbitol-specific, enzyme, IIB, component, of, PTS
		b1915	1.96148	5.40981e-06	UP	2.61718	5.5463e-11	UP	2.11665	2.02297e-07	UP	1.7551	1.89611e-06	UP	2.07468	1.11055e-08	UP	yecF	DUF2594, family, protein
		b3916	-1.20239	3.56545e-05	DOWN	-2.25126	1.46851e-14	DOWN	-1.37636	8.07627e-06	DOWN	-1.43462	5.21844e-07	DOWN	-1.90227	1.42784e-13	DOWN	pfkA	6-phosphofructokinase, I
		b1783	-4.63211	3.48592e-22	DOWN	-4.61762	4.04506e-23	DOWN	-4.22174	3.50051e-16	DOWN	-3.35966	6.76777e-12	DOWN	-4.0481	3.57306e-17	DOWN	yeaG	protein, kinase%2C, endogenous, substrate, unidentified%3B, autokinase
		b3553	-2.35084	2.78998e-21	DOWN	-2.91393	3.7508e-29	DOWN	-1.99458	5.45553e-15	DOWN	-1.94153	1.50304e-15	DOWN	-1.86285	5.9209e-18	DOWN	ghrB	glyoxylate/hydroxypyruvate, reductase, B
		b1178	-2.11165	4.92756e-05	DOWN	-1.45555	0.00151958	DOWN	-2.62419	7.40644e-06	DOWN	-3.47348	1.07548e-06	DOWN	-2.71388	1.49137e-06	DOWN	pliG	periplasmic, inhibitor, of, g-type, lysozyme
		b0655	-1.5192	2.20806e-14	DOWN	-1.24016	5.50519e-11	DOWN	-1.03688	3.18368e-07	DOWN	-1.20946	8.24882e-10	DOWN	-1.11798	9.61867e-11	DOWN	gltI	glutamate/aspartate, periplasmic, binding, protein
		b0830	-2.10536	3.75751e-14	DOWN	-1.15648	2.81349e-06	DOWN	-1.91924	3.05183e-10	DOWN	-1.72357	9.61375e-10	DOWN	-1.45851	1.30093e-09	DOWN	gsiB	glutathione, ABC, transporter, periplasmic, binding, protein
		b4537	1.24927	9.92067e-06	UP	1.60183	7.12119e-09	UP	1.20537	0.000246294	UP	1.53639	7.16034e-08	UP	1.26179	4.11392e-06	UP	yecJ	DUF2766, family, protein
		b3945	-3.86399	6.45017e-15	DOWN	-5.95586	2.34877e-24	DOWN	-4.15116	4.9958e-13	DOWN	-4.69875	1.32383e-15	DOWN	-5.265	4.24384e-21	DOWN	gldA	glycerol, dehydrogenase%2C, NAD+, dependent%3B, 1%2C2-propanediol:NAD+, oxidoreductase
		b2979	-3.35401	3.86492e-08	DOWN	-3.09166	3.19733e-07	DOWN	-2.69896	0.000236081	DOWN	-2.83814	0.00439262	DOWN	-2.33737	0.000816147	DOWN	glcD	glycolate, oxidase, subunit%2C, FAD-linked
		b0755	-1.67769	2.42814e-11	DOWN	-1.69887	1.11002e-11	DOWN	-1.48309	3.13187e-08	DOWN	-2.40659	5.71181e-19	DOWN	-2.79462	3.53888e-27	DOWN	gpmA	phosphoglyceromutase, 1
		b1855	1.21569	1.33135e-13	UP	1.45979	1.32098e-18	UP	1.4782	1.60778e-15	UP	1.02357	1.27097e-10	UP	1.06343	1.75325e-13	UP	lpxM	myristoyl-acyl, carrier, protein, (ACP)-dependent, acyltransferase
		b2957	-2.69139	3.42689e-06	DOWN	-3.1709	2.49663e-08	DOWN	-4.17925	3.98503e-11	DOWN	-2.5509	4.59939e-06	DOWN	-4.38613	1.68213e-17	DOWN	ansB	periplasmic, L-asparaginase, 2
		b4204	1.54956	1.53719e-06	UP	2.97939	6.0293e-20	UP	1.24289	0.001163	UP	2.02146	1.27763e-10	UP	2.67593	2.38132e-18	UP	yjfZ	uncharacterized, protein
		b3304	2.59818	3.9695e-15	UP	2.67402	8.75269e-16	UP	2.80827	1.07287e-15	UP	2.03967	9.22027e-10	UP	2.20315	3.01968e-13	UP	rplR	50S, ribosomal, subunit, protein, L18
		b3922	-1.84497	6.47965e-10	DOWN	-1.59719	2.2674e-08	DOWN	-1.77951	1.3648e-07	DOWN	-2.15081	5.14422e-08	DOWN	-1.7731	9.0365e-08	DOWN	yiiS	UPF0381, family, protein
		b3448	-1.9457	2.12398e-08	DOWN	-1.94491	1.03364e-08	DOWN	-2.44951	2.76986e-10	DOWN	-2.61859	1.34156e-09	DOWN	-2.69358	4.00116e-11	DOWN	yhhA	DUF2756, family, protein
		b2518	2.76879	2.40349e-16	UP	1.48696	1.65585e-06	UP	1.90669	8.65779e-08	UP	1.68144	1.47541e-07	UP	1.87787	3.37379e-11	UP	ndk	multifunctional, nucleoside, diphosphate, kinase, and, apyrimidinic, endonuclease, and, 3'-phosphodiesterase
		b3524	-1.19753	3.93167e-07	DOWN	-1.00086	9.82026e-06	DOWN	-1.28534	1.3242e-06	DOWN	-1.01864	5.05674e-05	DOWN	-1.27037	1.41863e-07	DOWN	yhjG	putative, inner, membrane-anchored, periplasmic, AsmA, family, protein
		b3298	2.22633	8.12456e-19	UP	1.98569	3.98289e-16	UP	1.96557	2.70228e-14	UP	1.4592	2.42204e-09	UP	1.46757	2.36033e-11	UP	rpsM	30S, ribosomal, subunit, protein, S13
		b2209	-1.19634	1.19096e-06	DOWN	-1.21266	7.31315e-07	DOWN	-1.07171	3.24409e-05	DOWN	-1.76665	1.75237e-11	DOWN	-1.73022	3.89372e-12	DOWN	eco	ecotin%2C, a, serine, protease, inhibitor
		b3313	3.08888	7.69224e-19	UP	3.10096	7.43903e-19	UP	2.66205	4.20193e-14	UP	2.02278	2.67068e-09	UP	2.36918	7.09031e-14	UP	rplP	50S, ribosomal, subunit, protein, L16
		b2562	1.93503	3.8966e-07	UP	2.01517	3.95845e-08	UP	1.55156	9.57242e-05	UP	1.4973	1.53166e-05	UP	2.02739	5.27952e-09	UP	yfhL	putative, 4Fe-4S, cluster-containing, protein
		b2494	-1.30238	2.40349e-16	DOWN	-1.56039	7.23311e-22	DOWN	-1.21896	6.69128e-13	DOWN	-1.2142	1.64738e-13	DOWN	-1.15004	3.92895e-15	DOWN	bepA	OM, protein, maintenance, and, assembly, metalloprotease, and, chaperone%2C, periplasmic
		b4542	1.49659	0.00114807	UP	2.46606	9.85785e-09	UP	1.6087	0.00346615	UP	1.15019	0.00875834	UP	1.41001	0.000473552	UP	yohO	putative, membrane, protein
		b1081	-1.31919	1.55516e-05	DOWN	-2.03426	4.15675e-11	DOWN	-1.05353	0.00131995	DOWN	-2.10434	3.13762e-10	DOWN	-2.93114	5.11748e-19	DOWN	flgJ	flagellar, rod, assembly, protein, and, murein, hydrolase%3B, flagellum-specific, muramidase
		b2293	-2.00164	4.62753e-16	DOWN	-2.29086	2.90378e-19	DOWN	-1.59823	4.46643e-10	DOWN	-1.69974	1.75575e-11	DOWN	-1.87873	2.9789e-14	DOWN	yfbT	sugar, phosphatas
		b2552	-1.13156	0.00165691	DOWN	-1.57014	3.35958e-05	DOWN	-1.2892	0.0033898	DOWN	-1.0581	0.00416438	DOWN	-1.39021	0.000146348	DOWN	hmp	fused, nitric, oxide, dioxygenase/dihydropteridine, reductase, 2
		b0391	-2.09955	5.22633e-14	DOWN	-1.6042	5.42836e-10	DOWN	-1.53412	1.13717e-07	DOWN	-2.17265	2.33127e-13	DOWN	-2.12696	3.58386e-14	DOWN	yaiE	UPF0345, family, protein
		b0881	-1.17546	0.0019867	DOWN	-1.02323	0.00413721	DOWN	-1.20987	0.000529719	DOWN	-1.82425	2.24002e-06	DOWN	-1.58978	1.35451e-05	DOWN	clpS	regulatory, protein, for, ClpA, substrate, specificity
		b2301	-1.27817	1.08912e-07	DOWN	-1.59686	6.58845e-10	DOWN	-1.23813	1.35797e-05	DOWN	-1.32098	5.663e-06	DOWN	-1.36039	1.9019e-07	DOWN	yfcF	glutathione, S-transferase
		b0946	1.54506	1.92416e-11	UP	2.58528	7.65455e-25	UP	1.62583	9.95183e-11	UP	1.57431	8.58272e-12	UP	2.23661	9.58994e-24	UP	zapC	FtsZ, stabilizer
		b0261	-1.33066	2.33831e-09	DOWN	-2.06413	8.49952e-17	DOWN	-1.38171	7.37859e-08	DOWN	-2.2907	1.01122e-13	DOWN	-1.70594	2.00186e-12	DOWN	mmuM	CP4-6, prophage%3B, S-methylmethionine:homocysteine, methyltransferase
		b3985	2.81444	7.26953e-23	UP	2.85951	6.77601e-24	UP	3.17232	2.63866e-23	UP	1.61409	9.69233e-10	UP	2.41012	6.56369e-21	UP	rplJ	50S, ribosomal, subunit, protein, L10
		b3510	-4.29106	1.48084e-18	DOWN	-4.07954	3.73448e-18	DOWN	-4.01575	4.81238e-14	DOWN	-2.7889	4.59594e-08	DOWN	-3.9604	2.82512e-12	DOWN	hdeA	stress, response, protein, acid-resistance, protein
		b2174	1.65014	5.52945e-11	UP	1.49852	9.29551e-10	UP	1.75414	7.23774e-10	UP	1.96815	7.02751e-15	UP	1.67425	5.03626e-14	UP	lpxT	lipid, A, 1-diphosphate, synthase%3B, undecaprenyl, pyrophosphate:lipid, A, 1-phosphate, phosphotransferase
		b0143	1.19736	3.36971e-10	UP	1.63039	3.98083e-16	UP	1.36193	4.30417e-11	UP	1.42876	1.35335e-12	UP	1.2831	3.91941e-13	UP	pcnB	poly(A), polymerase
		b1821	2.15826	1.81864e-11	UP	3.09772	5.46443e-21	UP	1.2277	0.00187704	UP	2.56032	1.90818e-15	UP	2.95089	6.27774e-22	UP	mntP	putative, Mn(2+), efflux, pump%2C, mntR-regulated
		b1251	-1.78374	5.471e-06	DOWN	-2.03159	3.1111e-07	DOWN	-2.01218	1.44754e-06	DOWN	-2.39962	3.24722e-08	DOWN	-3.00549	7.631e-12	DOWN	yciI	putative, DGPF, domain-containing, enzyme
		b1282	1.70393	4.3983e-10	UP	2.1562	2.55378e-15	UP	1.6178	3.05208e-06	UP	2.12993	3.51603e-15	UP	2.07296	2.13704e-16	UP	yciH	initiation, factor, function, partial, mimic%2C, SUI1, family
		b1200	-2.6283	4.92517e-12	DOWN	-2.97768	8.3263e-15	DOWN	-3.17825	3.23547e-13	DOWN	-3.12263	9.21633e-15	DOWN	-4.19113	1.03772e-24	DOWN	dhaK	dihydroxyacetone, kinase%2C, PTS-dependent%2C, dihydroxyacetone-binding, subunit
		b3430	-2.51869	4.98892e-19	DOWN	-2.16585	6.70887e-16	DOWN	-2.44903	4.52285e-16	DOWN	-3.13786	7.26809e-24	DOWN	-2.77774	1.65516e-25	DOWN	glgC	glucose-1-phosphate, adenylyltransferase
		b3471	1.68886	5.45159e-12	UP	1.91083	2.99548e-15	UP	1.40397	6.25104e-07	UP	2.01886	5.99408e-17	UP	2.25268	1.05035e-23	UP	yhhQ	DUF165, family, inner, membrane, protein
		b0405	1.74564	1.00721e-14	UP	1.92536	2.44201e-17	UP	1.83155	6.68027e-14	UP	1.60955	9.91738e-13	UP	2.12162	3.27378e-23	UP	queA	S-adenosylmethionine:tRNA, ribosyltransferase-isomerase
		b3783	1.66192	3.95416e-14	UP	1.74072	3.13001e-15	UP	1.51375	3.98503e-11	UP	1.51149	2.06082e-11	UP	1.37596	4.05809e-12	UP	rho	transcription, termination, factor
		b0929	1.91463	7.9226e-11	UP	2.51399	5.2157e-16	UP	1.2263	5.84342e-05	UP	1.74402	1.90527e-08	UP	1.57956	7.483e-09	UP	ompF	outer, membrane, porin, 1a, (Ia%3Bb%3BF)
		b0432	2.86992	2.01209e-13	UP	2.12146	7.82849e-09	UP	2.35426	3.46036e-09	UP	1.38338	0.000242096	UP	1.66265	8.68347e-07	UP	cyoA	cytochrome, o, ubiquinol, oxidase, subunit, II
		b3636	2.19256	3.86287e-15	UP	2.74737	1.04354e-20	UP	1.84117	3.178e-10	UP	1.03135	0.000160543	UP	1.14806	1.19096e-06	UP	rpmG	50S, ribosomal, subunit, protein, L33
		b3816	1.88411	6.41528e-19	UP	2.16225	2.89373e-23	UP	1.39896	1.10318e-10	UP	2.30099	2.37465e-24	UP	1.41073	4.66165e-15	UP	corA	magnesium/nickel/cobalt, transporter
		b1066	-1.29724	9.89491e-10	DOWN	-1.48775	3.10975e-12	DOWN	-1.06754	3.82923e-06	DOWN	-1.47697	3.12325e-10	DOWN	-1.96202	4.82193e-17	DOWN	rimJ	ribosomal-protein-S5-alanine, N-acetyltransferase
		b4375	2.03694	2.23987e-19	UP	1.45899	2.17419e-12	UP	2.02594	2.69083e-17	UP	1.00941	8.0086e-07	UP	1.86935	4.53664e-20	UP	prfC	peptide, chain, release, factor, RF-3
		b2964	-1.57363	4.18676e-06	DOWN	-2.76835	7.54614e-14	DOWN	-2.32187	1.50311e-08	DOWN	-1.79331	3.68538e-07	DOWN	-2.78877	3.77274e-15	DOWN	nupG	nucleoside, transporter
		b3098	-1.87342	2.82976e-14	DOWN	-1.47859	1.21179e-10	DOWN	-1.90968	1.62612e-12	DOWN	-1.54135	6.74999e-10	DOWN	-2.4191	4.67045e-21	DOWN	yqjD	membrane-anchored, ribosome-binding, protein
		b3703	2.55865	5.59491e-10	UP	2.23796	1.96719e-08	UP	2.04142	3.13342e-06	UP	1.61705	8.43302e-05	UP	2.04413	1.94564e-08	UP	rpmH	50S, ribosomal, subunit, protein, L34
		b3946	-3.43658	8.56917e-13	DOWN	-4.63238	3.64633e-14	DOWN	-3.1651	2.71071e-08	DOWN	-3.69057	1.20689e-07	DOWN	-3.65641	4.41915e-09	DOWN	fsaB	fructose-6-phosphate, aldolase, 2
		b1587	-2.41295	0.000410099	DOWN	-3.06821	5.18883e-06	DOWN	-2.55629	0.00135304	DOWN	-2.29672	0.0010982	DOWN	-5.19054	5.49138e-10	DOWN	ynfE	putative, selenate, reductase%2C, periplasmic
		b3115	-4.83179	8.32556e-09	DOWN	-6.66492	1.51256e-11	DOWN	-5.8008	6.8637e-06	DOWN	-3.16151	0.000924972	DOWN	-3.96088	2.9654e-05	DOWN	tdcD	propionate, kinase/acetate, kinase, C%2C, anaerobic
		b4237	-1.93142	1.40267e-10	DOWN	-2.29913	1.03484e-13	DOWN	-2.0175	4.63436e-07	DOWN	-1.06218	0.00169872	DOWN	-2.06518	2.03832e-08	DOWN	nrdG	anaerobic, ribonucleotide, reductase, activating, protein
		b3739	1.59881	8.58163e-15	UP	1.59147	5.99812e-15	UP	1.08133	2.5868e-07	UP	1.40611	7.65085e-12	UP	1.61346	5.96824e-18	UP	atpI	ATP, synthase%2C, membrane-bound, accessory, factor
		b1703	-1.64885	5.95052e-10	DOWN	-1.31617	1.8984e-07	DOWN	-1.06814	0.00022996	DOWN	-1.24483	2.26186e-05	DOWN	-1.1319	1.58048e-05	DOWN	ppsR	PEP, synthase, kinase, and, PEP, synthase, pyrophosphorylase
		b0859	1.8235	1.77719e-16	UP	2.42229	4.81064e-26	UP	1.80704	1.62612e-12	UP	1.70711	1.20365e-15	UP	2.50247	1.01813e-32	UP	rlmC	23S, rRNA, m(5)U747, methyltransferase%2C, SAM-dependent
		b0953	-2.75414	0.000108291	DOWN	-4.17661	1.00197e-06	DOWN	-3.46138	2.16571e-09	DOWN	-4.05594	5.6043e-11	DOWN	-4.92483	1.6802e-14	DOWN	rmf	ribosome, modulation, factor
		b1634	1.34841	2.34687e-12	UP	1.2145	1.21179e-10	UP	1.50464	7.05424e-13	UP	1.26597	3.74927e-10	UP	1.34412	2.96912e-13	UP	dtpA	dipeptide, and, tripeptide, permease, A
		b0759	-2.34194	1.13602e-15	DOWN	-3.27867	1.61123e-26	DOWN	-2.03259	4.2632e-11	DOWN	-2.56413	1.29576e-18	DOWN	-3.6801	4.57022e-37	DOWN	galE	UDP-galactose-4-epimerase
		b1539	-1.65379	6.11408e-14	DOWN	-2.0762	1.90638e-19	DOWN	-1.0743	1.79637e-06	DOWN	-1.66602	1.09015e-13	DOWN	-2.25909	1.32845e-23	DOWN	ydfG	NADP-dependent, 3-hydroxy, acid, dehydrogenase%3B, malonic, semialdehyde, reductase
		b3091	-1.2732	3.86484e-08	DOWN	-2.20745	2.32193e-17	DOWN	-1.03945	0.000118052	DOWN	-1.61053	2.17774e-09	DOWN	-1.49066	2.26635e-10	DOWN	uxaA	altronate, hydrolase
		b1126	1.67545	1.47585e-16	UP	2.02647	6.48582e-22	UP	1.46322	7.30524e-12	UP	1.53538	4.41223e-14	UP	1.8803	7.52338e-23	UP	potA	spermidine/putrescine, ABC, transporter, ATPase
		b1626	2.40306	6.73523e-17	UP	3.287	1.50346e-27	UP	1.23081	8.66019e-05	UP	2.69265	1.92392e-21	UP	2.64639	9.69593e-25	UP	ydgK	DUF2569, family, inner, membrane, protein
		b0685	1.313	3.37761e-10	UP	1.94275	1.7186e-19	UP	1.19722	3.29132e-07	UP	1.40044	3.88387e-11	UP	1.37206	5.37977e-13	UP	ybfE	LexA-regulated, protein%2C, CopB, family
		b1198	-2.9945	2.47597e-17	DOWN	-3.23326	5.30607e-20	DOWN	-2.5924	2.83595e-12	DOWN	-2.90954	2.64653e-16	DOWN	-3.64477	8.70033e-27	DOWN	dhaM	putative, dihydroxyacetone-specific, PTS, enzymes:, HPr%2C, EI, components
		b2665	-1.92485	1.22767e-09	DOWN	-2.04921	8.10162e-11	DOWN	-2.15318	6.24722e-10	DOWN	-2.14975	2.61044e-09	DOWN	-2.46886	1.2663e-12	DOWN	ygaU	uncharacterized, protein
		b1558	1.37812	0.000229626	UP	2.30752	5.61266e-10	UP	1.92354	1.97008e-06	UP	1.98694	8.08795e-08	UP	1.57881	1.1091e-06	UP	cspF	Qin, prophage%3B, cold, shock, protein
		b1088	2.14787	7.30964e-21	UP	2.52808	5.3565e-26	UP	1.81095	7.94201e-15	UP	1.92924	9.56243e-17	UP	1.9568	1.55033e-20	UP	yceD	DUF177, family, protein
		b2608	2.84475	7.53768e-20	UP	2.59239	8.25601e-18	UP	2.07656	7.74558e-12	UP	1.4781	4.39519e-07	UP	1.91105	2.17464e-12	UP	rimM	ribosome, maturation, factor
		b3262	2.54245	8.61186e-10	UP	2.96006	3.40875e-13	UP	1.46713	0.00340323	UP	2.32053	7.20638e-10	UP	3.00045	7.14982e-16	UP	yhdJ	DNA, adenine, methyltransferase%2C, SAM-dependent
		b3037	-1.58844	2.87041e-13	DOWN	-2.84061	1.84184e-30	DOWN	-1.02704	5.78955e-06	DOWN	-3.07289	1.70353e-30	DOWN	-2.39045	1.98817e-27	DOWN	ygiB	DUF1190, family, protein
		b4353	-2.28494	7.12922e-07	DOWN	-3.04963	2.67034e-10	DOWN	-1.72281	0.0005309	DOWN	-2.25471	2.8312e-05	DOWN	-3.12857	5.20038e-08	DOWN	yjiX	DUF466, family, protein
		b0617	-4.87583	9.05795e-12	DOWN	-6.15201	8.47628e-13	DOWN	-3.56639	0.000216439	DOWN	-4.13148	0.00017863	DOWN	-3.94889	5.34072e-05	DOWN	citD	citrate, lyase%2C, acyl, carrier, (gamma), subunit
		b0895	-2.01067	4.65663e-05	DOWN	-2.31318	1.29422e-06	DOWN	-1.97859	0.000812732	DOWN	-1.52807	0.00232585	DOWN	-3.9828	1.53463e-12	DOWN	dmsB	dimethyl, sulfoxide, reductase%2C, anaerobic%2C, subunit, B
		b0678	-1.64875	1.25809e-09	DOWN	-2.73232	3.36081e-20	DOWN	-1.85068	9.20347e-10	DOWN	-1.78033	6.69022e-10	DOWN	-2.79621	1.78192e-20	DOWN	nagB	glucosamine-6-phosphate, deaminase
		b2977	-2.31978	6.53033e-10	DOWN	-2.1757	3.34134e-09	DOWN	-1.89053	5.43008e-06	DOWN	-2.55215	4.0728e-07	DOWN	-2.33521	3.50038e-07	DOWN	glcG	DUF336, family, protein
		b2642	-1.23817	0.00705251	DOWN	-2.13667	1.37188e-05	DOWN	-1.9357	4.21475e-05	DOWN	-1.28824	0.00960917	DOWN	-2.97335	7.63372e-07	DOWN	yfjW	CP4-57, prophage%3B, putative, inner, membrane, protein
		b0793	-1.69493	3.4565e-14	DOWN	-2.26534	3.00571e-21	DOWN	-1.57141	4.20277e-10	DOWN	-2.09273	8.0523e-16	DOWN	-1.77352	1.24965e-15	DOWN	ybhS	putative, ABC, transporter, permease
		b0209	-1.72013	4.63012e-13	DOWN	-2.24936	1.7322e-19	DOWN	-1.6163	2.4131e-10	DOWN	-1.56615	3.1585e-10	DOWN	-1.18834	5.00102e-08	DOWN	yafD	endo/exonuclease/phosphatase, family, protein
		b4352	-3.05196	7.13225e-13	DOWN	-3.69643	3.4318e-17	DOWN	-2.2278	4.03734e-07	DOWN	-2.13614	3.94119e-07	DOWN	-3.16194	2.56912e-14	DOWN	yjiA	metal-binding, GTPase
		b2236	-2.07502	1.22161e-08	DOWN	-3.34861	3.1596e-13	DOWN	-1.87793	2.35841e-05	DOWN	-2.54937	2.59887e-07	DOWN	-2.13632	4.75286e-08	DOWN	yfaE	ferredoxin, involved, with, ribonucleotide, reductase, diferric-tyrosyl, radical, (Y*), cofactor, maintenance
		b3931	-2.5654	5.05809e-18	DOWN	-3.69935	1.07731e-30	DOWN	-1.89502	4.70413e-10	DOWN	-4.01657	8.84553e-32	DOWN	-3.24293	1.81806e-29	DOWN	hslU	molecular, chaperone, and, ATPase, component, of, HslUV, protease
		b3317	3.45465	1.89702e-21	UP	3.53109	1.47219e-22	UP	2.7305	3.15315e-14	UP	2.0475	2.23063e-09	UP	2.60251	4.72769e-16	UP	rplB	50S, ribosomal, subunit, protein, L2
		b2942	1.71749	1.78425e-14	UP	1.36467	1.40258e-10	UP	1.37224	6.66121e-09	UP	1.46961	3.32248e-11	UP	1.86216	1.4193e-19	UP	metK	S-adenosylmethionine, synthetase
		b2025	-2.47188	2.03075e-18	DOWN	-3.13855	1.36591e-22	DOWN	-1.33568	6.15264e-06	DOWN	-1.37708	1.66308e-07	DOWN	-2.0408	3.08752e-13	DOWN	hisF	imidazole, glycerol, phosphate, synthase%2C, catalytic, subunit, with, HisH
		b3124	-2.10475	0.000646878	DOWN	-2.71375	2.70296e-05	DOWN	-1.91895	0.00390747	DOWN	-2.20689	0.000425973	DOWN	-3.45779	9.24473e-08	DOWN	garK	glycerate, kinase, I
		b4135	-1.58111	4.70551e-20	DOWN	-1.20723	2.28856e-14	DOWN	-1.44058	8.01239e-15	DOWN	-1.63312	1.50451e-17	DOWN	-1.80154	3.85689e-22	DOWN	yjdC	putative, transcriptional, regulator
		b1817	-3.37118	6.54191e-19	DOWN	-3.9234	2.80843e-24	DOWN	-3.29178	6.13391e-16	DOWN	-3.16671	4.72201e-17	DOWN	-4.38994	9.90643e-31	DOWN	manX	fused, mannose-specific, PTS, enzymes:, IIA, component/IIB, component
		b3556	2.02554	3.39915e-12	UP	2.12221	3.57298e-13	UP	2.42562	1.34515e-13	UP	1.40367	1.77095e-06	UP	1.40655	5.32238e-08	UP	cspA	RNA, chaperone, and, antiterminator%2C, cold-inducible
		b3517	-2.85371	7.99679e-18	DOWN	-3.07414	1.24392e-18	DOWN	-2.9709	6.69128e-13	DOWN	-2.10319	1.64925e-06	DOWN	-2.53283	3.52419e-10	DOWN	gadA	glutamate, decarboxylase, A%2C, PLP-dependent
		b1588	-3.07039	7.20741e-06	DOWN	-3.39522	4.43748e-07	DOWN	-2.95487	0.000139054	DOWN	-2.70244	0.000178787	DOWN	-4.81775	4.78807e-10	DOWN	ynfF	S-, and, N-oxide, reductase%2C, A, subunit%2C, periplasmic
		b0865	-2.63398	2.00873e-14	DOWN	-3.53118	3.63156e-19	DOWN	-2.62365	1.80012e-11	DOWN	-2.39784	1.01308e-09	DOWN	-3.57318	2.04857e-15	DOWN	ybjP	lipoprotein
		b2614	-1.72085	1.8209e-08	DOWN	-1.76065	5.68268e-09	DOWN	-1.27206	0.000112435	DOWN	-2.55616	5.46526e-15	DOWN	-2.33663	1.57667e-15	DOWN	grpE	heat, shock, protein
		b4142	-2.18289	5.66046e-10	DOWN	-3.47053	1.25027e-19	DOWN	-1.94935	3.00407e-07	DOWN	-4.24066	2.12986e-23	DOWN	-5.17176	7.52791e-30	DOWN	groS	Cpn10, chaperonin, GroES%2C, small, subunit, of, GroESL
		b2521	-2.03848	2.98872e-12	DOWN	-2.12999	1.71893e-13	DOWN	-2.14765	1.93641e-11	DOWN	-2.05621	9.25264e-12	DOWN	-2.97798	5.40744e-22	DOWN	sseA	3-mercaptopyruvate, sulfurtransferase
		b1047	1.4482	1.8381e-09	UP	1.86041	1.28022e-14	UP	1.62826	5.00151e-10	UP	1.54744	4.9254e-11	UP	1.61079	1.38326e-13	UP	opgC	OPG, biosynthetic, transmembrane, succinyltransferase
		b1380	-1.36492	3.17379e-05	DOWN	-2.30608	2.04409e-11	DOWN	-2.42268	7.76354e-08	DOWN	-1.26965	0.000470595	DOWN	-1.75315	7.16757e-08	DOWN	ldhA	fermentative, D-lactate, dehydrogenase%2C, NAD-dependent
		b0818	1.02962	4.66889e-10	UP	1.434	1.52378e-17	UP	1.10963	1.79792e-08	UP	1.40634	5.1274e-16	UP	1.5111	7.92526e-22	UP	ybiR	putative, transporter
		b2105	1.73087	2.2693e-09	UP	2.1426	7.05167e-14	UP	1.75017	9.28654e-08	UP	1.7071	7.60829e-11	UP	2.38388	3.31862e-20	UP	rcnR	transcriptional, repressor, of, rcnA
		b0722	1.81203	1.10935e-05	UP	1.56442	0.000104142	UP	2.16008	6.96068e-06	UP	2.66007	2.80241e-10	UP	1.74487	7.3542e-07	UP	sdhD	succinate, dehydrogenase%2C, membrane, subunit%2C, binds, cytochrome, b556
		b1519	-1.89913	1.76766e-13	DOWN	-1.64127	1.9161e-11	DOWN	-1.61625	1.19855e-07	DOWN	-1.38424	1.11106e-05	DOWN	-1.45017	3.16279e-07	DOWN	tam	trans-aconitate, methyltransferase
		b2140	1.39677	1.01961e-07	UP	1.81961	2.14307e-12	UP	1.01366	0.00112187	UP	1.82738	2.58474e-12	UP	2.08411	2.89432e-17	UP	dusC	tRNA-dihydrouridine, synthase, C
		b2779	-1.57483	1.05371e-11	DOWN	-1.98267	3.70556e-17	DOWN	-1.10482	7.08444e-06	DOWN	-1.07613	3.09791e-06	DOWN	-1.44089	3.40614e-12	DOWN	eno	enolase
		b3321	3.35737	1.24439e-21	UP	3.46678	7.33711e-23	UP	2.53129	2.31606e-13	UP	2.15535	1.0273e-10	UP	2.58882	1.06522e-16	UP	rpsJ	30S, ribosomal, subunit, protein, S10
		b2573	-1.4394	9.44568e-13	DOWN	-2.32947	3.3758e-25	DOWN	-1.01356	1.40514e-06	DOWN	-1.3878	9.89137e-12	DOWN	-1.54595	5.08079e-16	DOWN	rpoE	RNA, polymerase, sigma, E, factor
		b3312	3.01368	3.77806e-15	UP	3.32486	2.32353e-17	UP	2.74878	1.86306e-12	UP	1.81888	9.68432e-07	UP	2.22263	2.5342e-11	UP	rpmC	50S, ribosomal, subunit, protein, L29
		b0170	1.83128	9.60388e-12	UP	1.14831	5.29527e-06	UP	2.31454	1.31409e-14	UP	1.15847	2.06869e-05	UP	1.77656	2.2171e-12	UP	tsf	translation, elongation, factor, EF-Ts
		b3308	2.59965	5.26405e-19	UP	2.467	1.24435e-17	UP	2.59692	8.63298e-17	UP	1.75494	8.7114e-10	UP	2.18342	3.96136e-16	UP	rplE	50S, ribosomal, subunit, protein, L5
		b4384	-2.9547	2.19289e-21	DOWN	-3.29517	7.24176e-26	DOWN	-2.15935	6.25163e-12	DOWN	-2.79899	3.43514e-20	DOWN	-3.12584	1.54742e-28	DOWN	deoD	purine, nucleoside, phosphorylase, 1%3B, nicotinamide, 1-beta-D-riboside, phosphorylase
		b1271	-1.27771	3.77593e-11	DOWN	-1.50328	1.40987e-14	DOWN	-1.13177	7.58341e-08	DOWN	-1.82495	1.10018e-14	DOWN	-1.65656	2.13476e-15	DOWN	yciK	putative, EmrKY-TolC, system, oxoacyl-(acyl, carrier, protein), reductase
		b1055	1.72997	7.28418e-11	UP	1.82364	3.63788e-12	UP	1.79474	2.89535e-09	UP	2.51579	3.43514e-20	UP	2.15161	8.58334e-19	UP	yceA	putative, rhodanese-related, sulfurtransferase
		b3307	2.5743	3.61579e-18	UP	2.54434	7.34361e-18	UP	2.58032	2.14306e-16	UP	2.07041	2.8255e-12	UP	2.15527	1.24965e-15	UP	rpsN	30S, ribosomal, subunit, protein, S14
		b4252	-1.82133	2.63302e-13	DOWN	-1.97938	4.7183e-15	DOWN	-1.57915	1.49197e-09	DOWN	-2.16002	2.2906e-14	DOWN	-2.44068	7.8867e-18	DOWN	tabA	biofilm, modulator, regulated, by, toxins%3B, DUF386, family, protein%2C, cupin, superfamily, protein
		b3947	-2.62511	8.53576e-11	DOWN	-4.19943	2.80443e-16	DOWN	-2.855	1.38274e-06	DOWN	-2.88476	2.85334e-07	DOWN	-3.38028	3.72669e-09	DOWN	frwA	putative, PTS, enzyme:, Hpr%2C, enzyme, I, and, II, components
		b0325	-2.01082	9.75926e-18	DOWN	-1.51001	1.15603e-12	DOWN	-1.34595	2.11772e-08	DOWN	-1.58301	1.14107e-10	DOWN	-1.58521	4.47739e-12	DOWN	yahK	broad, specificity, NADPH-dependent, aldehyde, reductase%2C, Zn-containing
		b0161	-3.00942	7.26953e-23	DOWN	-3.46836	1.33745e-28	DOWN	-1.94516	6.27014e-11	DOWN	-2.23076	8.29289e-15	DOWN	-2.19267	1.6264e-17	DOWN	degP	serine, endoprotease, (protease, Do)%2C, membrane-associated
		b4363	-1.43106	5.62045e-06	DOWN	-2.54576	7.33225e-12	DOWN	-1.35985	0.00261893	DOWN	-2.37715	6.66394e-06	DOWN	-1.55656	3.68862e-05	DOWN	yjjB	DUF3815, family, inner, membrane, protein
		b0712	-1.36984	1.88704e-13	DOWN	-1.63438	5.56178e-18	DOWN	-1.10844	3.1642e-08	DOWN	-1.54175	6.11647e-14	DOWN	-1.35651	1.40498e-14	DOWN	ybgK	putative, allophanate, hydrolase%2C, subunit, 2
		b3302	2.56158	9.87348e-12	UP	2.63042	2.30385e-12	UP	2.82691	1.04162e-12	UP	1.88035	6.47376e-07	UP	2.16704	1.05706e-10	UP	rpmD	50S, ribosomal, subunit, protein, L30
		b1663	2.50925	3.78035e-24	UP	2.28386	2.69651e-22	UP	1.7594	2.97337e-12	UP	1.73763	2.69267e-14	UP	2.0395	7.63833e-22	UP	mdtK	multidrug, efflux, system, transporter
		b3169	2.03537	1.41196e-15	UP	2.95877	1.7231e-25	UP	1.79316	6.32958e-12	UP	1.93439	2.33679e-13	UP	2.03915	1.38748e-17	UP	nusA	transcription, termination/antitermination, L, factor
		b4372	2.13536	2.56817e-19	UP	2.1441	2.79213e-20	UP	1.36502	1.33932e-07	UP	1.32874	3.79059e-09	UP	1.63871	6.15517e-16	UP	holD	DNA, polymerase, III%2C, psi, subunit
		b0787	1.2941	1.57919e-06	UP	2.00372	4.72071e-14	UP	1.27069	8.37083e-05	UP	1.66839	6.98385e-10	UP	1.84213	6.31141e-13	UP	ybhM	BAX, Inhibitor-1, family, inner, membrane, protein
		b4139	-1.97011	1.90799e-05	DOWN	-2.43497	7.89275e-08	DOWN	-2.85285	1.03955e-08	DOWN	-2.30673	4.88615e-07	DOWN	-4.34075	3.3391e-24	DOWN	aspA	aspartate, ammonia-lyase
		b3637	2.05607	1.30291e-15	UP	2.00061	3.96838e-15	UP	1.95979	5.61376e-13	UP	1.04108	2.81781e-05	UP	1.2564	1.45957e-08	UP	rpmB	50S, ribosomal, subunit, protein, L28
		b3820	2.57562	9.09128e-12	UP	1.73202	5.12643e-06	UP	1.66787	0.000160172	UP	2.67728	3.218e-14	UP	2.9423	4.2928e-18	UP	yigI	4HBT, thioesterase, family, protein
		b0492	-2.61776	8.54866e-21	DOWN	-3.17359	2.20776e-27	DOWN	-1.65935	1.39903e-09	DOWN	-2.88468	6.97868e-22	DOWN	-2.81284	4.10237e-24	DOWN	ybbN	DnaK, co-chaperone%2C, thioredoxin-like, protein
		b4359	1.95394	1.78868e-22	UP	2.14718	1.84853e-26	UP	1.42331	4.42477e-12	UP	1.23603	1.76649e-11	UP	1.61705	3.50934e-21	UP	opgB	OPG, periplasmic, biosynthetic, phosphoglycerol, transferases, I, (membrane-bound), and, II, (soluble)
		b2678	2.16916	4.33574e-08	UP	2.4818	5.17935e-10	UP	1.22734	0.0043572	UP	2.14309	1.50801e-07	UP	4.05767	4.61475e-22	UP	proW	glycine, betaine/proline, ABC, transporter, permease
		b0873	-1.31404	6.88801e-05	DOWN	-1.83272	1.86931e-07	DOWN	-1.54021	0.000544877	DOWN	-2.38177	1.05427e-05	DOWN	-1.51528	0.000138572	DOWN	hcp	hybrid-cluster, [4Fe-2S-2O], subunit, of, anaerobic, terminal, reductases
		b1555	3.27648	7.55397e-08	UP	4.77987	3.14452e-15	UP	3.04466	0.000173485	UP	4.06817	1.45542e-13	UP	4.15144	5.40902e-14	UP	ydfR	Qin, prophage%3B, uncharacterized, protein
		b2535	-2.30021	2.38293e-11	DOWN	-3.23033	3.97545e-18	DOWN	-2.97235	5.04247e-12	DOWN	-2.94956	6.94304e-13	DOWN	-2.71957	2.05095e-13	DOWN	csiE	stationary, phase, inducible, protein
		b3156	-1.02471	0.000501873	DOWN	-2.07482	3.7468e-12	DOWN	-1.46738	4.47961e-06	DOWN	-2.24488	1.12474e-12	DOWN	-2.86512	1.04932e-21	DOWN	yhbS	GNAT, family, putative, N-acetyltransferase
		b2686	1.9099	7.77423e-14	UP	1.87484	6.7631e-14	UP	2.25255	7.94201e-15	UP	1.18808	1.24931e-06	UP	2.0331	3.98038e-18	UP	emrB	multidrug, efflux, system, protein
		b2727	-2.12365	1.81128e-06	DOWN	-2.9539	3.1201e-11	DOWN	-2.64647	2.03354e-07	DOWN	-2.88011	9.93483e-10	DOWN	-3.96824	2.1414e-17	DOWN	hypB	GTP, hydrolase, involved, in, nickel, liganding, into, hydrogenases
		b4379	-2.06624	1.69774e-05	DOWN	-2.99988	1.31278e-09	DOWN	-2.53618	7.41423e-06	DOWN	-3.09327	1.16449e-08	DOWN	-5.0477	4.36459e-16	DOWN	yjjW	putative, pyruvate, formate, lyase, activating, enzyme
		b1132	1.63151	8.60863e-14	UP	1.74756	8.04954e-16	UP	1.63943	7.30524e-12	UP	1.70678	1.91565e-14	UP	1.85927	2.99465e-20	UP	hflD	putative, lysogenization, regulator
		b2266	-3.14931	1.95848e-16	DOWN	-2.588	1.23223e-13	DOWN	-2.87637	1.1064e-13	DOWN	-3.16364	2.24269e-12	DOWN	-3.76805	4.95299e-17	DOWN	elaB	putative, membrane-anchored, DUF883, family, ribosome-binding, protein
		b0674	-3.16536	8.70043e-31	DOWN	-3.24489	9.76108e-34	DOWN	-1.9653	7.94201e-15	DOWN	-1.99364	3.40967e-16	DOWN	-1.26394	2.30771e-10	DOWN	asnB	asparagine, synthetase, B
		b1528	2.32371	3.13999e-14	UP	2.13059	1.127e-12	UP	1.86349	1.00744e-06	UP	2.17895	8.14942e-13	UP	3.26611	1.07265e-27	UP	ydeA	arabinose, efflux, transporter%2C, arabinose-inducible
		b2499	2.94195	4.83405e-24	UP	2.44886	2.30749e-19	UP	2.30002	2.82836e-12	UP	1.81382	2.83168e-12	UP	2.79321	2.38533e-28	UP	purM	phosphoribosylaminoimidazole, synthetase
		b2705	-2.55436	8.27249e-10	DOWN	-2.69295	2.6926e-10	DOWN	-1.67125	0.00084131	DOWN	-2.44521	1.90171e-05	DOWN	-2.06517	2.42501e-05	DOWN	srlD	sorbitol-6-phosphate, dehydrogenase
		b1800	-3.8982	1.218e-17	DOWN	-3.91032	2.11642e-16	DOWN	-3.30281	1.48501e-09	DOWN	-2.34099	8.05784e-05	DOWN	-1.94221	1.91487e-05	DOWN	dmlA	D-malate, oxidase%2C, NAD-dependent%3B, putative, tartrate, dehydrogenase
		b2219	-1.36964	5.62739e-06	DOWN	-1.84943	5.9421e-09	DOWN	-1.82453	6.78346e-06	DOWN	-1.43882	6.92375e-05	DOWN	-1.70233	2.63064e-06	DOWN	atoS	sensory, histidine, kinase, in, two-component, regulatory, system, with, AtoC
		b0614	-4.79214	1.49837e-05	DOWN	-5.67176	5.62825e-07	DOWN	-4.77921	7.34736e-07	DOWN	-4.13207	3.77211e-05	DOWN	-4.30017	6.33301e-06	DOWN	citX	apo-citrate, lyase, phosphoribosyl-dephospho-CoA, transferase
		b4218	1.1368	3.52075e-09	UP	1.66027	7.48612e-17	UP	1.11747	7.03396e-08	UP	1.30984	2.87579e-11	UP	1.20812	2.83315e-12	UP	ytfL	UPF0053, family, inner, membrane, protein
		b3674	-1.08193	0.000912177	DOWN	-2.72192	2.6199e-11	DOWN	-2.1	1.00744e-06	DOWN	-2.66321	7.25944e-09	DOWN	-2.16075	1.516e-07	DOWN	yidF	putative, Cys-type, oxidative, YidJ-maturating, enzyme
		b3741	1.91359	2.23642e-15	UP	1.83437	1.30918e-14	UP	1.74803	3.06481e-12	UP	1.71917	1.67787e-12	UP	2.10468	5.5863e-20	UP	mnmG	5-methylaminomethyl-2-thiouridine, modification, at, tRNA, U34
		b0775	-2.21745	0.000296952	DOWN	-3.66843	1.93421e-06	DOWN	-2.70241	0.00321475	DOWN	-3.37187	0.000784913	DOWN	-2.18021	0.00543904	DOWN	bioB	biotin, synthase
		b2465	-3.09184	5.01611e-24	DOWN	-2.93227	1.48921e-23	DOWN	-2.11992	1.18162e-12	DOWN	-2.07913	7.20268e-12	DOWN	-2.24803	5.01752e-16	DOWN	tktB	transketolase, 2%2C, thiamine, triphosphate-binding
		b0651	-3.11661	3.14632e-18	DOWN	-4.04083	1.82377e-25	DOWN	-3.05327	5.64115e-15	DOWN	-3.2666	1.20286e-17	DOWN	-4.34127	1.45058e-26	DOWN	rihA	ribonucleoside, hydrolase, 1
		b1560	2.2715	4.02975e-07	UP	3.19396	8.03399e-13	UP	1.68783	0.0049517	UP	2.29989	3.50333e-07	UP	3.5951	8.79951e-19	UP	ydfU	Qin, prophage%3B, uncharacterized, protein
		b2240	-2.42622	1.00208e-07	DOWN	-2.5706	8.41477e-09	DOWN	-2.56647	3.97727e-07	DOWN	-2.56363	4.0127e-08	DOWN	-4.02227	9.83466e-18	DOWN	glpT	sn-glycerol-3-phosphate, transporter
		b1004	-4.20276	3.82142e-15	DOWN	-4.87117	2.04934e-18	DOWN	-3.85566	7.98843e-11	DOWN	-4.32694	1.19519e-12	DOWN	-5.25548	1.26658e-17	DOWN	wrbA	NAD(P)H:quinone, oxidoreductase
		b2592	-3.49772	5.18117e-19	DOWN	-3.98639	1.19121e-23	DOWN	-3.01874	3.00546e-13	DOWN	-3.88526	4.26641e-22	DOWN	-3.60721	2.40946e-24	DOWN	clpB	protein, disaggregation, chaperone
		b4200	3.30541	5.52081e-20	UP	2.98799	1.34436e-17	UP	2.34512	1.7437e-11	UP	2.12262	9.86171e-10	UP	1.40259	1.81556e-06	UP	rpsF	30S, ribosomal, subunit, protein, S6
		b3294	2.35892	1.48322e-14	UP	2.04934	4.67132e-12	UP	2.20196	3.27829e-12	UP	1.51156	6.39513e-07	UP	1.96504	2.66842e-12	UP	rplQ	50S, ribosomal, subunit, protein, L17
		b2557	2.96172	9.0601e-20	UP	2.39286	4.14335e-15	UP	2.41014	2.30631e-12	UP	1.41771	2.45625e-06	UP	3.41133	7.23406e-27	UP	purL	phosphoribosylformyl-glycineamide, synthetase
		b0111	-1.34891	4.44573e-11	DOWN	-2.02434	1.24926e-19	DOWN	-1.35281	1.52587e-08	DOWN	-1.37975	3.57422e-10	DOWN	-1.95575	8.90039e-19	DOWN	ampE	ampicillin, resistance, inner, membrane, protein%3B, putative, signaling, protein, in, beta-lactamase, regulation
		b3299	2.0298	7.22432e-09	UP	2.05763	3.58876e-09	UP	1.79181	7.66125e-07	UP	1.2324	0.000451465	UP	1.40454	4.03169e-06	UP	rpmJ	50S, ribosomal, subunit, protein, L36
		b1725	-2.27984	4.73228e-09	DOWN	-2.16707	1.12027e-08	DOWN	-2.08587	1.0964e-06	DOWN	-2.49479	1.90627e-08	DOWN	-2.52256	1.41961e-10	DOWN	yniA	fructosamine, kinase, family, protein
		b1896	-1.77278	7.16557e-12	DOWN	-1.93417	1.20337e-13	DOWN	-1.35792	1.62749e-06	DOWN	-1.27527	6.62396e-06	DOWN	-1.55702	1.63981e-09	DOWN	otsA	trehalose-6-phosphate, synthase
		b2239	-2.29	1.64309e-08	DOWN	-2.33278	4.54881e-09	DOWN	-2.4202	6.09011e-08	DOWN	-2.43097	5.74372e-09	DOWN	-3.19857	2.30451e-15	DOWN	glpQ	periplasmic, glycerophosphodiester, phosphodiesterase
		b1627	1.88184	1.66253e-13	UP	2.38647	2.28664e-20	UP	1.55471	1.94318e-07	UP	2.55361	1.89695e-22	UP	2.53375	2.23908e-26	UP	rsxA	SoxR, iron-sulfur, cluster, reduction, factor, component%3B, inner, membrane, protein, of, electron, transport, complex
		b0456	2.42519	7.36124e-12	UP	2.77487	3.29678e-15	UP	1.96064	4.82355e-06	UP	2.22212	3.09571e-11	UP	2.40231	3.62714e-15	UP	ybaA	DUF1428, family, protein
		b3616	-1.38968	2.87509e-13	DOWN	-1.43204	4.06588e-14	DOWN	-1.67706	7.04585e-16	DOWN	-1.08548	7.9459e-09	DOWN	-1.56289	2.91692e-19	DOWN	tdh	L-threonine, 3-dehydrogenase%2C, NAD(P)-binding
		b1125	1.36275	4.27917e-09	UP	1.29854	8.19773e-09	UP	1.5424	1.26016e-07	UP	1.34147	1.42651e-08	UP	1.47318	9.16914e-13	UP	potB	spermidine/putrescine, ABC, transporter, permease
		b3099	-1.66029	2.20521e-12	DOWN	-1.36345	1.02149e-09	DOWN	-1.61037	4.3117e-10	DOWN	-1.38378	7.43647e-09	DOWN	-2.23447	1.36064e-20	DOWN	yqjE	DUF1469, family, inner, membrane, protein
		b0880	-1.32184	0.000855989	DOWN	-1.54018	8.27184e-05	DOWN	-1.85687	2.60023e-05	DOWN	-2.57577	8.65261e-09	DOWN	-3.00889	3.93785e-12	DOWN	cspD	inhibitor, of, DNA, replication%2C, cold, shock, protein, homolog
		b0581	-2.48294	7.61251e-14	DOWN	-2.39985	1.99465e-13	DOWN	-2.28507	3.18916e-09	DOWN	-1.44419	4.29087e-05	DOWN	-1.4127	6.51885e-06	DOWN	ybdK	weak, gamma-glutamyl:cysteine, ligase
		b3316	3.32399	3.44631e-19	UP	3.38786	7.82699e-20	UP	2.6917	1.54259e-13	UP	2.0015	1.61076e-08	UP	2.58229	4.67427e-15	UP	rpsS	30S, ribosomal, subunit, protein, S19
		b4374	1.64533	1.35588e-18	UP	1.50844	4.89216e-17	UP	1.18679	3.61386e-09	UP	1.07015	2.41327e-09	UP	1.24106	1.0449e-14	UP	yjjG	dUMP, phosphatase
		b4079	-2.42318	8.68879e-09	DOWN	-3.76731	4.66663e-17	DOWN	-2.93521	1.00232e-09	DOWN	-2.66343	9.72202e-10	DOWN	-3.04521	1.49105e-14	DOWN	fdhF	formate, dehydrogenase-H%2C, selenopolypeptide, subunit
		b1237	1.51733	3.81674e-10	UP	2.33973	6.34026e-19	UP	1.10023	1.69836e-05	UP	1.72808	2.05141e-11	UP	1.12677	9.61614e-08	UP	hns	global, DNA-binding, transcriptional, dual, regulator, H-NS
		b1538	-1.60305	1.4241e-17	DOWN	-1.80323	4.11331e-21	DOWN	-1.06544	1.80801e-08	DOWN	-1.76212	2.32803e-18	DOWN	-1.92025	1.55275e-24	DOWN	dcp	dipeptidyl, carboxypeptidase, II
		b0402	1.31462	6.71464e-15	UP	1.1767	5.28449e-13	UP	1.12608	2.59648e-10	UP	1.0763	9.08928e-11	UP	1.70064	9.98998e-26	UP	proY	proline-specific, permease
		b3687	-1.83542	1.36587e-05	DOWN	-2.84816	5.04532e-10	DOWN	-1.85968	8.6941e-05	DOWN	-2.43537	3.30334e-07	DOWN	-4.24935	1.65484e-12	DOWN	ibpA	heat, shock, chaperone
		b0841	2.45215	6.61297e-20	UP	2.78574	7.73335e-25	UP	2.01203	3.98503e-11	UP	2.72084	5.45277e-26	UP	3.011	2.0641e-34	UP	ybjG	undecaprenyl, pyrophosphate, phosphatase
		b0237	-2.33151	2.94801e-28	DOWN	-2.86715	2.53217e-38	DOWN	-1.45169	4.94409e-13	DOWN	-2.73804	5.99195e-34	DOWN	-2.82392	2.45472e-41	DOWN	pepD	aminoacyl-histidine, dipeptidase, (peptidase, D)
		b1270	-1.4972	1.33135e-13	DOWN	-1.97534	3.60526e-20	DOWN	-1.25661	5.77722e-08	DOWN	-1.51787	9.08928e-11	DOWN	-1.76604	2.31086e-15	DOWN	btuR	cob(I)yrinic, acid, a%2Cc-diamide, adenosyltransferase
		b3511	-3.1418	4.53802e-16	DOWN	-2.83802	1.75775e-14	DOWN	-2.58834	4.53914e-09	DOWN	-1.24775	0.00287718	DOWN	-1.28541	0.00126579	DOWN	hdeD	acid-resistance, membrane, protein
		b0767	-2.23632	6.58086e-26	DOWN	-2.9011	1.20957e-36	DOWN	-1.4339	1.04385e-12	DOWN	-1.45009	2.44615e-13	DOWN	-1.97056	2.42139e-24	DOWN	pgl	6-phosphogluconolactonase
		b1593	-1.0136	0.00713918	DOWN	-1.18583	0.0010965	DOWN	-1.36269	0.00121207	DOWN	-1.50648	0.000107046	DOWN	-2.74611	3.80242e-12	DOWN	ynfK	putative, dethiobiotin, synthetase
		b0797	1.83228	2.34935e-09	UP	1.63501	5.20691e-08	UP	1.87079	1.11549e-08	UP	1.75701	1.78553e-08	UP	1.92356	7.21001e-12	UP	rhlE	ATP-dependent, RNA, helicase
		b4517	1.53054	4.18604e-06	UP	2.54856	4.66211e-15	UP	1.30499	0.00011416	UP	1.35701	9.37374e-06	UP	1.68507	2.8774e-08	UP	gnsA	putative, phosphatidylethanolamine, synthesis, regulator
		b1069	1.22185	5.95851e-11	UP	1.33884	3.35939e-13	UP	1.13151	7.30461e-08	UP	1.30114	7.17822e-12	UP	1.42417	3.48503e-17	UP	murJ	putative, lipid, II, flippase
		b1513	-1.49266	0.00142071	DOWN	-1.5473	0.000574549	DOWN	-2.43165	0.000124851	DOWN	-2.36078	0.000252677	DOWN	-1.49951	0.00309707	DOWN	lsrA	autoinducer, 2, import, ATP-binding, protein
		b1308	-1.50232	9.54998e-06	DOWN	-1.39569	2.08076e-05	DOWN	-2.1935	4.48014e-09	DOWN	-2.11368	3.02367e-08	DOWN	-2.11419	1.35968e-09	DOWN	pspE	thiosulfate:cyanide, sulfurtransferase, (rhodanese)
		b3432	-2.17113	6.38465e-21	DOWN	-2.03027	1.41485e-19	DOWN	-2.15898	2.81133e-18	DOWN	-2.40827	6.52577e-24	DOWN	-2.12111	7.00937e-25	DOWN	glgB	1%2C4-alpha-glucan, branching, enzyme
		b2790	-1.67418	1.23047e-11	DOWN	-2.15584	2.241e-16	DOWN	-1.43386	2.91758e-08	DOWN	-1.87001	1.17502e-11	DOWN	-1.87036	4.01296e-13	DOWN	yqcA	short-chain, flavodoxin%2C, FMN-binding
		b3769	1.72983	1.10588e-05	UP	2.45726	3.44951e-10	UP	1.60156	0.0033795	UP	4.34607	6.5738e-25	UP	2.31135	8.22391e-09	UP	ilvM	acetolactate, synthase, 2, small, subunit
		b3885	-1.16106	1.3933e-07	DOWN	-1.6598	2.20427e-13	DOWN	-1.35148	4.21897e-08	DOWN	-1.22692	1.47185e-07	DOWN	-1.69526	9.95696e-14	DOWN	yihX	alpha-D-glucose-1-phosphate, phosphatase%2C, anomer-specific
		b3704	2.12404	8.39269e-14	UP	1.76893	9.15305e-11	UP	1.64019	9.27826e-09	UP	1.48292	8.49041e-08	UP	1.76979	4.10378e-12	UP	rnpA	protein, C5, component, of, RNase, P
		b3253	-2.14791	1.63239e-11	DOWN	-3.39615	6.8736e-22	DOWN	-2.36204	4.24911e-11	DOWN	-2.47292	1.49743e-12	DOWN	-3.29074	8.75435e-20	DOWN	acuI	putative, acryloyl-CoA, reductase
		b4203	3.22773	4.91172e-18	UP	2.55263	2.80503e-13	UP	2.26954	3.24827e-10	UP	2.37209	2.66e-10	UP	1.55552	8.98343e-07	UP	rplI	50S, ribosomal, subunit, protein, L9
		b1143	-1.99832	1.02929e-08	DOWN	-1.67052	5.83628e-08	DOWN	-1.22209	0.000120461	DOWN	-1.84293	4.16157e-07	DOWN	-2.29086	1.17369e-09	DOWN	ymfI	e14, prophage%3B, uncharacterized, protein
		b3403	-1.87566	2.7457e-12	DOWN	-1.87931	1.77814e-12	DOWN	-1.64075	9.74517e-09	DOWN	-1.40249	7.19774e-08	DOWN	-1.12432	1.05695e-06	DOWN	pck	phosphoenolpyruvate, carboxykinase, [ATP]
		b2807	2.02223	5.2042e-21	UP	1.17429	4.49048e-09	UP	1.38224	2.85359e-08	UP	2.33932	9.6459e-28	UP	2.33753	3.83346e-32	UP	ygdD	UPF0382, family, inner, membrane, protein
		b0877	2.19824	6.9966e-18	UP	1.90286	7.34336e-15	UP	2.36365	7.79143e-17	UP	1.75436	1.90836e-12	UP	2.72507	3.73366e-28	UP	ybjX	DUF535, family, protein
		b1133	1.33553	2.41923e-12	UP	1.54754	1.78089e-15	UP	1.52087	2.01316e-13	UP	1.59368	2.6012e-15	UP	1.61123	1.17356e-18	UP	mnmA	tRNA(Gln%2CLys%2CGlu), U34, 2-thiouridylase
		b2584	-1.8588	4.9233e-08	DOWN	-2.58628	1.03008e-13	DOWN	-2.54114	6.1769e-11	DOWN	-2.87706	6.30956e-15	DOWN	-3.63466	5.4157e-24	DOWN	pka	protein, lysine, acetyltransferase
		b2517	1.90508	8.95078e-20	UP	1.79482	1.13e-18	UP	1.96642	5.08173e-18	UP	1.56529	1.43026e-14	UP	1.95689	5.4157e-24	UP	rlmN	dual, specificity, 23S, rRNA, m(2)A2503%2C, tRNA, m(2)A37, methyltransferase%2C, SAM-dependent
		b3745	-1.34427	1.36752e-05	DOWN	-2.67616	1.42105e-15	DOWN	-1.86183	1.22406e-07	DOWN	-2.54679	7.6934e-13	DOWN	-2.76249	1.00379e-16	DOWN	viaA	stimulator, of, RavA, ATPase, activity%3B, von, Willebrand, factor, domain, protein
		b0824	-2.42676	4.25463e-09	DOWN	-3.48224	1.00976e-12	DOWN	-1.9311	0.00121207	DOWN	-2.84296	3.9699e-05	DOWN	-2.70351	1.55006e-05	DOWN	ybiY	putative, pyruvate, formate, lyase, activating, enzyme
		b1816	-1.92906	4.49808e-20	DOWN	-1.9435	2.9272e-21	DOWN	-1.87903	1.03005e-16	DOWN	-1.70514	5.67014e-16	DOWN	-2.7029	1.75974e-33	DOWN	yoaE	putative, membrane, protein/conserved, protein
		b3001	-3.96951	2.77314e-19	DOWN	-5.05515	1.64126e-23	DOWN	-3.67188	2.83627e-13	DOWN	-4.35218	9.28836e-14	DOWN	-4.44554	3.5218e-17	DOWN	gpr	L-glyceraldehyde, 3-phosphate, reductase
		b2026	-2.50261	5.44077e-18	DOWN	-3.09758	5.15379e-22	DOWN	-1.23379	3.53172e-05	DOWN	-1.54885	3.43193e-08	DOWN	-2.2502	9.10817e-14	DOWN	hisI	phosphoribosyl-AMP, cyclohydrolase, and, phosphoribosyl-ATP, pyrophosphatase
		b4208	1.58789	3.97168e-13	UP	1.61049	1.44957e-13	UP	1.25945	2.39277e-08	UP	1.47038	4.86004e-11	UP	2.27127	1.72858e-24	UP	cycA	D-alanine/D-serine/glycine, transporter
		b2572	-2.04613	4.78703e-23	DOWN	-2.5275	6.52011e-32	DOWN	-1.56094	4.40003e-14	DOWN	-1.15823	6.70438e-10	DOWN	-1.6406	1.10127e-20	DOWN	rseA	anti-sigma, factor
		b2104	1.44819	3.16703e-07	UP	2.086	1.36762e-13	UP	1.49093	1.15297e-05	UP	1.76446	8.32269e-11	UP	2.72997	9.25229e-25	UP	thiM	hydoxyethylthiazole, kinase
		b1015	1.07241	0.000646868	UP	1.23359	6.87729e-05	UP	1.41173	4.46036e-05	UP	1.45512	1.78658e-06	UP	1.19351	8.07558e-06	UP	putP	proline:sodium, symporter
		b4034	-3.58426	1.44324e-11	DOWN	-5.14312	1.3941e-21	DOWN	-3.64757	1.50938e-10	DOWN	-3.95432	3.9594e-15	DOWN	-4.25867	3.48723e-21	DOWN	malE	maltose, transporter, subunit
		b0700	1.84989	4.11427e-10	UP	2.47826	2.84269e-16	UP	1.16282	0.000351536	UP	1.48377	3.00267e-07	UP	1.13645	6.48733e-06	UP	rhsC	Rhs, protein, with, putative, toxin, domain%3B, putative, neighboring, cell, growth, inhibitor
		b4149	-2.56233	3.5899e-16	DOWN	-3.03505	1.84154e-19	DOWN	-2.32177	7.15956e-11	DOWN	-2.50016	1.87398e-09	DOWN	-2.99013	5.57618e-14	DOWN	blc	outer, membrane, lipoprotein, cell, division, and, growth, lipocalin
		b3868	-2.56562	2.97529e-16	DOWN	-2.80489	5.65279e-19	DOWN	-2.33347	9.82516e-12	DOWN	-2.45157	5.05205e-13	DOWN	-2.26882	9.96631e-15	DOWN	glnG	fused, DNA-binding, response, regulator, in, two-component, regulatory, system, with, GlnL:, response, regulator/sigma54, interaction, protein
		b1976	-1.61487	1.95392e-06	DOWN	-2.59805	1.39677e-12	DOWN	-1.89579	1.13909e-06	DOWN	-2.31709	3.42661e-10	DOWN	-2.45011	2.52099e-13	DOWN	mtfA	anti-repressor, for, DgsA(Mlc)
		b0949	1.32559	9.04582e-13	UP	1.63248	1.24007e-17	UP	1.71661	2.17544e-16	UP	1.74221	4.00063e-18	UP	1.89195	2.59688e-24	UP	uup	replication, regulatory, ABC-F, family, DNA-binding, ATPase
		b2354	1.37319	0.00167538	UP	2.08601	2.90854e-07	UP	1.34285	0.00746962	UP	1.74106	8.30911e-06	UP	1.45372	0.000144458	UP	yfdK	CPS-53, (KpLE1), prophage%3B, conserved, protein
		b3795	2.04633	6.70145e-18	UP	1.79454	3.70574e-15	UP	1.3109	2.15581e-07	UP	1.57196	5.76965e-12	UP	2.00051	5.56952e-21	UP	yifK	putative, APC, family, amino, acid, transporter
		b0773	-2.27281	1.89542e-17	DOWN	-3.21144	5.15885e-25	DOWN	-2.01085	1.4411e-10	DOWN	-2.4102	1.15322e-11	DOWN	-2.15275	2.39454e-12	DOWN	ybhB	kinase, inhibitor, homolog%2C, UPF0098, family
		b0643	-2.50473	5.86709e-10	DOWN	-2.51293	1.9465e-10	DOWN	-2.84029	1.41616e-10	DOWN	-3.97319	3.71121e-13	DOWN	-4.01691	2.15642e-15	DOWN	ybeL	DUF1451, family, protein
		b2834	-1.97604	2.94801e-28	DOWN	-2.5772	2.41043e-40	DOWN	-1.28825	2.30445e-14	DOWN	-2.18685	1.40639e-30	DOWN	-1.68566	2.61371e-27	DOWN	tas	putative, NADP(H)-dependent, aldo-keto, reductase
		b2976	-2.5889	6.06186e-18	DOWN	-2.26588	1.45921e-15	DOWN	-1.86151	2.20251e-09	DOWN	-1.78215	2.96962e-09	DOWN	-1.71081	4.62897e-11	DOWN	glcB	malate, synthase, G
		b4381	-2.43581	2.50256e-10	DOWN	-3.46032	2.97833e-18	DOWN	-2.3702	1.09548e-08	DOWN	-3.04524	1.76549e-14	DOWN	-3.2482	1.38062e-19	DOWN	deoC	2-deoxyribose-5-phosphate, aldolase%2C, NAD(P)-linked
		b1079	-1.66057	1.27807e-07	DOWN	-2.42501	3.65598e-14	DOWN	-1.03134	0.00203192	DOWN	-1.54389	1.01084e-06	DOWN	-3.0729	1.10565e-21	DOWN	flgH	flagellar, protein, of, basal-body, outer-membrane, L, ring
		b4153	-2.08162	5.0646e-07	DOWN	-2.50828	8.62081e-10	DOWN	-2.65698	4.45339e-09	DOWN	-2.12554	2.1703e-07	DOWN	-3.68641	3.3687e-21	DOWN	frdB	fumarate, reductase, (anaerobic)%2C, Fe-S, subunit
		b3116	-4.24494	1.03715e-10	DOWN	-5.99034	2.95117e-16	DOWN	-5.46984	1.12597e-09	DOWN	-3.07915	1.23801e-05	DOWN	-3.9392	2.76508e-09	DOWN	tdcC	L-threonine/L-serine, transporter
		b3295	2.37374	4.95144e-20	UP	2.22935	1.30288e-18	UP	2.12452	3.48102e-15	UP	1.54368	5.35214e-10	UP	1.72306	3.43751e-14	UP	rpoA	RNA, polymerase%2C, alpha, subunit
		b0618	-4.22865	2.34309e-11	DOWN	-4.41886	6.32232e-13	DOWN	-3.89303	1.94279e-05	DOWN	-2.46649	0.0097389	DOWN	-2.43935	0.0027826	DOWN	citC	citrate, lyase, ligase%3B, [citrate, [pro-3S]-lyase], ligase
		b2243	-4.07442	4.38232e-12	DOWN	-4.31481	7.54614e-14	DOWN	-3.56911	1.99113e-08	DOWN	-4.01309	5.26568e-11	DOWN	-5.66342	6.17661e-19	DOWN	glpC	anaerobic, sn-glycerol-3-phosphate, dehydrogenase%2C, C, subunit%2C, 4Fe-4S, iron-sulfur, cluster
		b4132	-4.11829	2.79293e-08	DOWN	-2.74173	9.60447e-05	DOWN	-4.84342	5.60673e-08	DOWN	-2.55383	0.00058295	DOWN	-5.28173	4.21548e-11	DOWN	cadB	putative, lysine/cadaverine, transporter
		b3012	-3.97037	6.40685e-24	DOWN	-4.24841	6.00421e-26	DOWN	-3.87508	1.01627e-17	DOWN	-3.58863	2.38191e-15	DOWN	-4.28371	4.89699e-18	DOWN	dkgA	2%2C5-diketo-D-gluconate, reductase, A
		b3588	-4.13192	1.28234e-16	DOWN	-4.81082	6.29854e-18	DOWN	-4.25778	1.71597e-11	DOWN	-4.45276	1.74588e-08	DOWN	-4.14548	3.16781e-11	DOWN	aldB	aldehyde, dehydrogenase, B
		b3713	-1.21906	1.63911e-09	DOWN	-2.20487	7.62599e-23	DOWN	-1.7116	2.85009e-13	DOWN	-1.57714	4.953e-13	DOWN	-1.9095	4.31721e-20	DOWN	chrR	chromate, reductase%2C, Class, I%2C, flavoprotein
		b2365	-3.18187	9.10851e-05	DOWN	-4.72472	8.98157e-08	DOWN	-4.51399	1.62398e-05	DOWN	-4.9099	7.89483e-08	DOWN	-6.04041	8.14244e-10	DOWN	dsdX	D-serine, transporter
		b1678	-2.56415	4.54032e-13	DOWN	-2.51608	5.46552e-13	DOWN	-2.54301	3.26465e-10	DOWN	-2.32767	6.19036e-09	DOWN	-2.76651	2.42329e-13	DOWN	ldtE	murein, L%2CD-transpeptidase
		b0990	1.86816	1.71066e-06	UP	2.08887	9.80805e-08	UP	1.97846	2.89005e-06	UP	1.68211	2.58925e-05	UP	1.68127	1.40682e-06	UP	cspG	cold, shock, protein, homolog%2C, cold-inducible
		b2702	-2.75414	4.70437e-06	DOWN	-2.62942	2.6499e-06	DOWN	-2.51344	0.000584084	DOWN	-2.89852	9.90887e-05	DOWN	-2.78516	0.000151303	DOWN	srlA	glucitol/sorbitol-specific, enzyme, IIC, component, of, PTS
		b4138	-1.01403	0.000288836	DOWN	-1.46189	1.07316e-07	DOWN	-1.15532	0.000112549	DOWN	-1.45803	1.26991e-07	DOWN	-2.09713	1.92442e-16	DOWN	dcuA	C4-dicarboxylate, antiporter
		b0919	-2.14745	1.38671e-06	DOWN	-3.41565	1.85406e-13	DOWN	-2.44373	8.14235e-07	DOWN	-2.80094	2.76833e-09	DOWN	-3.92708	1.41871e-16	DOWN	ycbJ	protein, kinase-like, domain, protein
		b4410	1.76095	1.55148e-09	UP	1.27292	9.81859e-06	UP	1.84058	3.15721e-07	UP	1.36649	3.39266e-06	UP	1.52019	3.78416e-08	UP	ecnA	entericidin, A, membrane, lipoprotein%2C, antidote, entericidin, B
		b3429	-2.53066	1.17193e-19	DOWN	-2.37456	7.43903e-19	DOWN	-2.32751	2.26862e-15	DOWN	-2.7314	7.75627e-21	DOWN	-2.56426	9.17865e-24	DOWN	glgA	glycogen, synthase
		b2312	1.85185	2.52493e-18	UP	1.33772	1.15533e-11	UP	1.4885	1.70599e-10	UP	1.42486	5.59271e-12	UP	2.16282	4.08097e-27	UP	purF	amidophosphoribosyltransferase
		b2943	-1.70671	6.91251e-11	DOWN	-3.28976	7.40109e-29	DOWN	-1.66733	1.97952e-09	DOWN	-2.13383	5.13207e-15	DOWN	-2.07558	9.88288e-18	DOWN	galP	D-galactose, transporter
		b3932	-2.44164	1.07175e-16	DOWN	-3.25231	3.69708e-25	DOWN	-1.94726	1.37269e-10	DOWN	-3.79375	8.03601e-26	DOWN	-2.97302	8.90494e-23	DOWN	hslV	peptidase, component, of, the, HslUV, protease
		b2876	-1.85401	7.01909e-07	DOWN	-2.10229	1.97623e-08	DOWN	-2.03039	2.2804e-05	DOWN	-1.28799	0.00228782	DOWN	-1.84674	3.00858e-06	DOWN	yqeC	putative, selenium-dependent, hydroxylase, accessory, protein
		b0015	-1.75528	9.87348e-12	DOWN	-2.93694	2.98064e-25	DOWN	-1.1612	1.80354e-05	DOWN	-3.19715	3.41935e-26	DOWN	-3.6795	3.42606e-35	DOWN	dnaJ	chaperone, Hsp40%2C, DnaK, co-chaperone
		b4484	-1.26089	4.91491e-06	DOWN	-2.48989	2.04934e-18	DOWN	-1.10628	0.000284638	DOWN	-2.3256	5.66636e-16	DOWN	-2.86911	1.3404e-25	DOWN	cpxP	inhibitor, of, the, cpx, response%3B, periplasmic, adaptor, protein
		b1003	-3.53485	2.80177e-10	DOWN	-4.4723	1.20563e-12	DOWN	-3.29978	1.67652e-08	DOWN	-4.47649	1.77577e-11	DOWN	-5.03811	1.44233e-13	DOWN	yccJ	uncharacterized, protein
		b1647	-1.69666	1.54991e-13	DOWN	-2.4655	2.1462e-22	DOWN	-1.49373	2.00942e-09	DOWN	-1.54367	3.18143e-10	DOWN	-2.09969	3.36657e-18	DOWN	ydhF	putative, oxidoreductase
		b3539	2.30001	1.01204e-21	UP	2.69796	3.776e-28	UP	2.16728	3.50051e-16	UP	2.10351	1.54397e-20	UP	2.55108	1.19308e-31	UP	yhjV	putative, transporter
		b0615	-4.93928	1.61175e-13	DOWN	-5.24423	4.99076e-13	DOWN	-3.73905	1.67343e-05	DOWN	-3.34584	0.00125356	DOWN	-2.48121	0.0012857	DOWN	citF	citrate, lyase%2C, citrate-ACP, transferase, (alpha), subunit
		b3470	1.32345	4.44233e-08	UP	1.84102	2.36718e-14	UP	1.11646	2.83097e-05	UP	1.41995	4.02727e-09	UP	1.80152	3.13775e-15	UP	tusA	mnm(5)-s(2)U34-tRNA, 2-thiolation, sulfurtransferase
		b3125	-2.56822	0.000105432	DOWN	-3.81071	4.98403e-07	DOWN	-2.73895	0.000236061	DOWN	-2.66268	0.000109721	DOWN	-4.84798	1.02216e-09	DOWN	garR	tartronate, semialdehyde, reductase
		b3239	-1.93724	7.78028e-05	DOWN	-1.08828	0.00882505	DOWN	-3.09279	1.5728e-07	DOWN	-2.2739	3.97035e-05	DOWN	-2.3681	5.59596e-06	DOWN	yhcO	putative, barnase, inhibitor
		b1188	-4.36439	4.35405e-17	DOWN	-4.37463	5.43821e-18	DOWN	-3.95136	9.73889e-13	DOWN	-4.0142	1.4487e-10	DOWN	-4.58565	1.78904e-13	DOWN	ycgB	SpoVR, family, stationary, phase, protein
		b0963	-2.28969	1.04797e-14	DOWN	-3.43034	1.7231e-25	DOWN	-2.00089	1.72941e-10	DOWN	-3.09931	6.70203e-20	DOWN	-3.64687	9.04605e-27	DOWN	mgsA	methylglyoxal, synthase
		b0792	-1.97373	1.39059e-15	DOWN	-2.82178	5.82701e-24	DOWN	-1.90028	2.09136e-11	DOWN	-2.49951	1.99923e-16	DOWN	-2.34812	1.59217e-18	DOWN	ybhR	putative, ABC, transporter, permease
		b3183	3.35175	2.1767e-23	UP	3.50681	2.86455e-25	UP	2.72402	7.87131e-16	UP	2.98637	6.6232e-19	UP	3.00248	5.87631e-23	UP	obgE	GTPase, involved, in, cell, partioning, and, DNA, repair
		b0903	-2.54665	3.68634e-13	DOWN	-3.0799	4.34006e-18	DOWN	-2.0944	1.73011e-08	DOWN	-3.1057	1.39693e-18	DOWN	-2.893	5.84576e-20	DOWN	pflB	formate, C-acetyltransferase, 1%2C, anaerobic%3B, pyruvate, formate-lyase, 1
		b1556	3.21624	1.01208e-05	UP	4.2872	1.46076e-09	UP	2.98731	0.00119899	UP	4.45879	3.24009e-12	UP	4.83367	1.34172e-14	UP	essQ	Qin, prophage%3B, putative, S, lysis, protein
		b3708	-5.43755	2.38198e-14	DOWN	-5.17298	6.91601e-14	DOWN	-6.2818	2.41978e-13	DOWN	-4.6102	3.85648e-11	DOWN	-6.94016	1.19148e-20	DOWN	tnaA	tryptophanase/L-cysteine, desulfhydrase%2C, PLP-dependent
		b2726	-1.26777	0.00109759	DOWN	-2.39373	7.10821e-09	DOWN	-1.64225	0.00115018	DOWN	-2.89104	1.97581e-07	DOWN	-3.41463	1.22809e-10	DOWN	hypA	protein, involved, in, nickel, insertion, into, hydrogenases, 3
		b0565	2.05573	2.15212e-08	UP	4.14664	5.86684e-24	UP	1.66533	1.38032e-05	UP	1.94378	4.12237e-08	UP	1.98763	2.54518e-10	UP	ompT	DLP12, prophage%3B, outer, membrane, protease, VII%3B, outer, membrane, protein, 3b
		b0823	-3.65743	9.25284e-19	DOWN	-4.09829	5.49681e-21	DOWN	-2.89709	8.84083e-09	DOWN	-2.15821	1.03682e-05	DOWN	-2.36271	1.58354e-07	DOWN	ybiW	putative, pyruvate, formate, lyase
		b3870	-2.73332	1.23085e-17	DOWN	-3.05657	2.69937e-21	DOWN	-2.4011	7.69105e-13	DOWN	-2.77996	1.42929e-18	DOWN	-2.95793	6.75025e-25	DOWN	glnA	glutamine, synthetase
		b3186	1.68694	9.38651e-13	UP	1.23187	4.27973e-08	UP	1.84002	2.73443e-13	UP	2.112	2.46316e-16	UP	1.2376	2.51752e-09	UP	rplU	50S, ribosomal, subunit, protein, L21
		b3654	3.98143	1.02714e-25	UP	3.36746	2.23691e-21	UP	3.11242	1.00013e-13	UP	3.34075	1.49162e-21	UP	4.84061	3.23024e-40	UP	xanP	xanthine, permease
		b1376	-2.14277	8.83398e-06	DOWN	-1.26168	0.00463898	DOWN	-2.95107	1.40419e-07	DOWN	-3.23225	1.67171e-08	DOWN	-4.40168	3.01316e-12	DOWN	uspF	stress-induced, protein%2C, ATP-binding, protein
		b2094	-3.41354	5.68448e-14	DOWN	-5.08926	7.18702e-23	DOWN	-2.71584	1.48411e-08	DOWN	-3.88418	4.83466e-15	DOWN	-5.0571	4.94339e-21	DOWN	gatA	galactitol-specific, enzyme, IIA, component, of, PTS
		b4469	1.47681	1.09697e-11	UP	1.64867	6.31493e-14	UP	1.63103	4.09718e-12	UP	1.30046	2.71197e-09	UP	1.69604	1.18015e-16	UP	ygiQ	Radical, SAM, superfamily, protein
		b4238	-2.07792	6.82479e-09	DOWN	-2.47278	3.15786e-12	DOWN	-2.15404	2.77724e-08	DOWN	-1.1075	0.0016801	DOWN	-2.11222	8.2023e-11	DOWN	nrdD	anaerobic, ribonucleoside-triphosphate, reductase
		b3886	-1.47536	5.59172e-13	DOWN	-2.34975	3.56947e-25	DOWN	-1.64841	4.53454e-12	DOWN	-1.75572	2.03834e-14	DOWN	-1.79705	5.9209e-18	DOWN	yihY	BrkB, family, putative, transporter%2C, inner, membrane, protein
		b2687	-1.30692	5.66476e-12	DOWN	-1.46719	1.08271e-14	DOWN	-1.54198	1.52464e-13	DOWN	-1.333	5.92237e-12	DOWN	-1.42306	6.63631e-16	DOWN	luxS	S-ribosylhomocysteine, lyase
		b3151	1.85203	3.68509e-13	UP	1.93683	1.41647e-14	UP	1.67436	5.67064e-08	UP	1.83141	2.08182e-13	UP	2.17276	5.65924e-21	UP	yraQ	putative, inner, membrane, permease
		b3862	1.74501	6.08788e-12	UP	2.29699	3.6148e-19	UP	1.19792	2.47861e-05	UP	2.06575	1.13489e-16	UP	1.4428	1.60922e-10	UP	yihG	inner, membrane, protein%2C, inner, membrane, acyltransferase
		b3557	3.33129	1.93621e-17	UP	3.73449	2.30398e-21	UP	2.55886	3.65793e-08	UP	3.00305	2.01784e-17	UP	3.64962	1.62911e-26	UP	insJ	IS150, transposase, A
		b1321	-2.61049	2.56865e-15	DOWN	-3.70121	2.57784e-22	DOWN	-2.19819	1.25786e-09	DOWN	-3.71943	2.98429e-17	DOWN	-3.81236	2.19912e-19	DOWN	ycjX	DUF463, family, protein%2C, puatative, P-loop, NTPase
		b2729	-2.14872	1.46958e-07	DOWN	-3.07615	1.20337e-13	DOWN	-2.47931	7.58341e-08	DOWN	-2.77964	1.17404e-10	DOWN	-3.53097	6.69535e-18	DOWN	hypD	hydrogenase, maturation, protein
		b1518	-3.36966	1.14702e-08	DOWN	-2.89668	7.22687e-07	DOWN	-2.78114	9.36814e-05	DOWN	-2.49219	0.00098447	DOWN	-3.16091	9.53575e-06	DOWN	lsrG	autoinducer-2, (AI-2), degrading, protein, LsrG
		b1589	-3.27591	4.97428e-05	DOWN	-3.41695	9.88021e-06	DOWN	-2.82926	0.00247317	DOWN	-2.78078	0.00283412	DOWN	-4.06355	2.75473e-05	DOWN	ynfG	oxidoreductase%2C, Fe-S, subunit
		b3084	1.24411	3.57832e-08	UP	1.13561	2.16638e-07	UP	1.18178	2.52277e-06	UP	1.46211	1.27176e-10	UP	1.27971	1.23738e-10	UP	rlmG	23S, rRNA, m(2)G1835, methyltransferase%2C, SAM-dependent
		b3060	-1.84951	7.22818e-06	DOWN	-2.90915	4.62411e-11	DOWN	-2.52571	1.85814e-06	DOWN	-2.27242	3.5496e-06	DOWN	-3.25198	1.63666e-09	DOWN	ttdR	transcriptional, activator, of, ttdABT
		b2007	-1.60218	5.75133e-11	DOWN	-1.05466	6.07271e-06	DOWN	-1.71547	1.10318e-10	DOWN	-2.07456	4.39242e-15	DOWN	-2.54791	3.5982e-22	DOWN	yeeX	UPF0265, family, protein
		b1923	-1.53595	6.24388e-10	DOWN	-1.28538	1.26211e-07	DOWN	-1.62812	1.67864e-09	DOWN	-1.85125	4.51835e-13	DOWN	-2.02138	3.37623e-18	DOWN	fliC	flagellar, filament, structural, protein, (flagellin)
		b1594	-1.2729	4.77093e-06	DOWN	-1.7991	1.76412e-10	DOWN	-1.26832	3.35505e-05	DOWN	-1.38917	1.90239e-06	DOWN	-1.78146	5.34487e-11	DOWN	mlc	glucosamine, anaerobic, growth, regulon, transcriptional, repressor%3B, autorepressor
		b0811	-2.68913	9.14998e-19	DOWN	-2.28096	6.00124e-15	DOWN	-2.73312	1.32341e-16	DOWN	-2.18773	1.36908e-13	DOWN	-3.71239	1.2755e-33	DOWN	glnH	glutamine, transporter, subunit
		b3168	2.02869	1.28932e-16	UP	2.63197	1.68015e-23	UP	1.93987	3.67892e-14	UP	1.71448	5.5762e-12	UP	2.48293	6.70713e-24	UP	infB	translation, initiation, factor, IF-2
		b0819	1.93344	4.42633e-22	UP	1.25141	2.87989e-12	UP	1.17772	1.15916e-09	UP	1.66909	7.88631e-18	UP	1.10017	7.34625e-12	UP	ldtB	L%2CD-transpeptidase, linking, Lpp, to, murein
		b3418	-1.6524	1.7983e-06	DOWN	-2.5431	1.77307e-13	DOWN	-1.67891	5.19704e-06	DOWN	-1.92911	1.35298e-08	DOWN	-2.87443	1.00029e-19	DOWN	malT	mal, regulon, transcriptional, activator
		b0431	2.84424	2.89505e-11	UP	1.97944	9.05455e-07	UP	2.06764	1.44754e-06	UP	1.32596	0.00153944	UP	1.56922	2.93124e-05	UP	cyoB	cytochrome, o, ubiquinol, oxidase, subunit, I
		b0344	-3.12103	2.82404e-09	DOWN	-4.16896	8.33827e-14	DOWN	-3.04308	8.45329e-07	DOWN	-3.37756	1.82856e-08	DOWN	-4.06461	5.97733e-13	DOWN	lacZ	beta-D-galactosidase
		b2480	-1.36159	2.3576e-10	DOWN	-1.40969	2.54355e-11	DOWN	-1.10444	1.23101e-06	DOWN	-1.07161	7.4727e-07	DOWN	-1.48572	6.94088e-13	DOWN	bcp	peroxiredoxin%3B, thiol, peroxidase%2C, thioredoxin-dependent
		b2533	1.85674	1.12008e-09	UP	1.93771	1.37198e-10	UP	2.1339	1.86817e-10	UP	1.78223	9.01537e-09	UP	1.70827	3.40538e-10	UP	suhB	inositol, monophosphatase
		b0721	1.89203	6.13179e-06	UP	2.16752	1.76036e-07	UP	2.35548	4.13778e-07	UP	1.87788	1.51211e-05	UP	2.20183	8.31864e-09	UP	sdhC	succinate, dehydrogenase%2C, membrane, subunit%2C, binds, cytochrome, b556
		b1482	-2.35732	2.15066e-11	DOWN	-2.0573	9.58374e-10	DOWN	-3.01001	1.01661e-13	DOWN	-2.26625	3.70197e-09	DOWN	-2.1992	1.62587e-10	DOWN	osmC	lipoyl-dependent, Cys-based, peroxidase%2C, hydroperoxide, resistance%3B, salt-shock, inducible, membrane, protein%3B, peroxiredoxin
		b0897	-4.39509	3.38579e-17	DOWN	-4.18471	1.00051e-16	DOWN	-3.20551	3.94235e-10	DOWN	-3.53473	4.6411e-07	DOWN	-3.62934	2.25172e-09	DOWN	ycaC	putative, isochorismatase, family, hydrolase
		b2131	-1.69636	2.39769e-14	DOWN	-1.90314	1.52292e-16	DOWN	-1.27622	1.4931e-07	DOWN	-1.0777	4.64332e-06	DOWN	-1.19898	2.40399e-08	DOWN	osmF	putative, ABC, transporter, periplasmic, binding, protein
		b2925	-2.6539	1.58331e-26	DOWN	-3.69529	4.13231e-42	DOWN	-1.70199	1.7043e-12	DOWN	-3.0144	1.46215e-32	DOWN	-3.12626	2.27012e-40	DOWN	fbaA	fructose-bisphosphate, aldolase%2C, class, II
		b3441	-1.59619	9.76803e-11	DOWN	-1.87065	2.73555e-13	DOWN	-1.10663	3.81633e-05	DOWN	-3.19407	2.26587e-14	DOWN	-1.95934	5.3215e-11	DOWN	yhhY	aminoacyl, nucleotide, detoxifying, acetyltransferase
		b0429	2.76742	4.33502e-10	UP	1.99544	1.85288e-06	UP	1.79221	8.79753e-05	UP	1.14044	0.00823233	UP	1.12257	0.00262896	UP	cyoD	cytochrome, o, ubiquinol, oxidase, subunit, IV
		b3306	2.67567	8.48563e-19	UP	2.91961	3.12915e-21	UP	2.69001	3.73672e-17	UP	1.82059	7.58226e-10	UP	2.08578	1.46738e-14	UP	rpsH	30S, ribosomal, subunit, protein, S8
		b1199	-2.67827	1.83356e-12	DOWN	-3.57654	7.73068e-19	DOWN	-2.83486	5.15164e-11	DOWN	-3.33114	3.20393e-15	DOWN	-4.21124	1.1128e-23	DOWN	dhaL	dihydroxyacetone, kinase%2C, C-terminal, domain
		b4201	3.32943	1.90443e-19	UP	2.84592	4.53846e-16	UP	2.23162	1.13911e-10	UP	2.38745	2.64322e-11	UP	1.46209	1.03656e-06	UP	priB	primosomal, protein, N
		b2869	-2.74469	1.0382e-15	DOWN	-3.39713	1.15422e-21	DOWN	-3.52123	2.07104e-17	DOWN	-2.71989	9.78605e-15	DOWN	-3.54126	1.09734e-23	DOWN	ygeV	putative, sigma-54-interacting, transcriptional, activator
		b1717	2.08336	3.35603e-10	UP	1.80275	2.39065e-08	UP	2.50205	4.71915e-12	UP	1.43666	1.5854e-05	UP	1.49361	3.14728e-07	UP	rpmI	50S, ribosomal, subunit, protein, L35
		b1281	1.86182	5.03099e-21	UP	2.09584	1.09297e-25	UP	1.23826	2.02824e-09	UP	2.52404	1.42872e-31	UP	1.9986	2.82266e-28	UP	pyrF	orotidine-5'-phosphate, decarboxylase
		b0861	-1.58754	8.57986e-19	DOWN	-1.98059	1.93357e-24	DOWN	-1.13476	3.50798e-09	DOWN	-1.04814	5.59978e-09	DOWN	-2.04449	1.26467e-24	DOWN	artM	arginine, ABC, transporter, permease
		b1683	-2.03128	6.51733e-07	DOWN	-1.35685	0.000247929	DOWN	-1.9761	0.000147993	DOWN	-1.82617	4.04334e-05	DOWN	-1.19292	0.00272208	DOWN	sufB	component, of, SufBCD, Fe-S, cluster, assembly, scaffold
		b3303	2.64416	7.45529e-17	UP	2.7869	5.5557e-18	UP	2.76361	2.30614e-16	UP	2.10068	3.75708e-11	UP	2.18063	8.12695e-14	UP	rpsE	30S, ribosomal, subunit, protein, S5
		b1205	-1.30386	0.00447096	DOWN	-1.67269	0.000233677	DOWN	-2.25617	3.65998e-05	DOWN	-2.17956	1.43096e-05	DOWN	-3.9169	5.50188e-12	DOWN	ychH	DUF2583, family, putative, inner, membrane, protein
		b3942	-2.38452	7.26953e-23	DOWN	-2.78618	2.82229e-29	DOWN	-1.74716	5.37623e-13	DOWN	-2.41428	1.77961e-23	DOWN	-3.02726	9.21126e-38	DOWN	katG	catalase-peroxidase, HPI%2C, heme, b-containing
		b3311	3.01299	1.37939e-18	UP	2.91938	4.69767e-18	UP	2.49992	3.91849e-13	UP	1.95094	5.25655e-09	UP	2.44459	3.02447e-15	UP	rpsQ	30S, ribosomal, subunit, protein, S17
		b3492	1.50651	4.59294e-20	UP	1.70682	5.37454e-25	UP	1.15511	7.97992e-11	UP	1.40502	2.79834e-18	UP	1.345	8.43985e-21	UP	yhiN	putative, oxidoreductase
		b1784	-4.74164	1.05383e-16	DOWN	-5.20709	6.88343e-17	DOWN	-4.57027	4.16228e-11	DOWN	-4.34538	5.73148e-07	DOWN	-4.31827	8.47106e-10	DOWN	yeaH	UPF0229, family, protein
		b3923	-2.04235	4.36133e-12	DOWN	-1.85217	6.01291e-11	DOWN	-2.04873	1.64592e-09	DOWN	-1.23917	4.51138e-05	DOWN	-1.83535	1.04746e-09	DOWN	uspD	stress-induced, protein
		b0989	2.21556	6.24712e-08	UP	3.60689	1.67902e-18	UP	2.75822	8.60806e-10	UP	2.65512	6.43974e-13	UP	2.48178	1.68325e-13	UP	cspH	stress, protein%2C, member, of, the, CspA-family
		b3984	2.99373	2.08377e-23	UP	1.93248	4.08554e-13	UP	2.73972	2.81133e-18	UP	2.09331	4.23734e-13	UP	2.04321	5.28658e-15	UP	rplA	50S, ribosomal, subunit, protein, L1
		b1673	-2.96165	0.000221111	DOWN	-3.74712	2.99612e-06	DOWN	-2.95337	0.00182234	DOWN	-2.34154	0.0054319	DOWN	-4.23725	2.31554e-06	DOWN	ydhV	putative, oxidoreductase, subunit
		b4152	-2.16209	5.0646e-07	DOWN	-2.55328	1.56282e-09	DOWN	-2.41656	6.82767e-07	DOWN	-2.04962	1.86918e-06	DOWN	-3.29813	4.02908e-15	DOWN	frdC	fumarate, reductase, (anaerobic)%2C, membrane, anchor, subunit
		b1955	-1.88952	2.98262e-08	DOWN	-2.15507	1.38626e-09	DOWN	-1.84831	4.86667e-06	DOWN	-1.65504	6.07846e-05	DOWN	-1.80949	1.40993e-06	DOWN	yedP	putative, mannosyl-3-phosphoglycerate, phosphatase
		b0569	1.71745	2.3576e-10	UP	2.22347	1.94113e-16	UP	1.12963	0.000412161	UP	1.45127	8.59831e-09	UP	1.78554	7.91884e-15	UP	nfrB	bacteriophage, N4, receptor%2C, inner, membrane, subunit
		b0812	-3.56127	3.59326e-21	DOWN	-3.05164	2.07587e-17	DOWN	-3.32255	3.52927e-16	DOWN	-3.86317	1.25015e-22	DOWN	-4.38653	2.62819e-29	DOWN	dps	Fe-binding, and, storage, protein%3B, stress-inducible, DNA-binding, protein
		b1101	-1.70367	5.62219e-12	DOWN	-2.65226	2.45953e-24	DOWN	-1.7216	4.72576e-11	DOWN	-2.04595	1.89049e-16	DOWN	-2.94037	6.31061e-33	DOWN	ptsG	fused, glucose-specific, PTS, enzymes:, IIB, component/IIC, component
		b3495	-2.05534	3.56309e-12	DOWN	-2.07583	1.22584e-12	DOWN	-3.02106	2.51319e-18	DOWN	-2.96173	2.16319e-21	DOWN	-3.31045	1.81806e-29	DOWN	uspA	universal, stress, global, response, regulator
		b4357	-1.58534	3.06082e-06	DOWN	-2.60596	1.38033e-10	DOWN	-2.16308	3.49652e-06	DOWN	-2.73821	6.16282e-07	DOWN	-1.39878	0.000356419	DOWN	lgoR	putative, transcriptional, activator, for, L-galactonate, catabolism
		b3117	-4.05679	2.14304e-09	DOWN	-6.35422	1.611e-14	DOWN	-6.33272	2.39277e-08	DOWN	-3.94591	6.63877e-07	DOWN	-5.36341	8.65851e-10	DOWN	tdcB	L-threonine, dehydratase%2C, catabolic
		b3024	-2.24099	1.42852e-16	DOWN	-1.53035	3.08026e-10	DOWN	-2.31104	1.09079e-14	DOWN	-1.95477	5.70683e-11	DOWN	-2.5724	1.57912e-16	DOWN	ygiW	hydrogen, peroxide, and, cadmium, resistance, periplasmic, protein%3B, stress-induced, OB-fold, protein
		b0842	1.75172	3.32185e-16	UP	2.21832	8.87915e-24	UP	2.04143	2.00769e-16	UP	2.76311	3.9555e-32	UP	2.68459	3.56341e-36	UP	mdfA	multidrug, efflux, system, protein
		b1341	-2.07091	5.07622e-12	DOWN	-2.31105	8.75573e-14	DOWN	-1.46946	3.49711e-06	DOWN	-1.35478	2.98653e-05	DOWN	-2.30467	1.753e-11	DOWN	ydaM	diguanylate, cyclase%2C, csgD, regulator
		b1592	1.34795	5.09141e-07	UP	1.67164	2.99727e-10	UP	1.34187	8.63478e-05	UP	1.96539	1.02933e-12	UP	2.16989	1.00866e-17	UP	clcB	H(+)/Cl(-), exchange, transporter
		b1068	-1.31807	2.04465e-11	DOWN	-1.40466	4.31037e-13	DOWN	-1.16987	9.69811e-08	DOWN	-1.34389	1.03556e-10	DOWN	-1.86206	3.24917e-20	DOWN	yceM	putative, oxidoreductase
		b2467	-1.63567	9.54874e-12	DOWN	-1.58826	1.26511e-11	DOWN	-1.23413	1.86675e-06	DOWN	-1.17002	2.36108e-06	DOWN	-1.86729	1.77809e-12	DOWN	nudK	GDP-mannose, pyrophosphatase
		b3184	3.48404	6.40685e-24	UP	3.48394	1.37743e-24	UP	2.461	5.87772e-14	UP	2.87442	4.76196e-18	UP	2.61156	4.47805e-19	UP	yhbE	EamA, family, inner, membrane, putative, transporter
		b3231	2.71111	6.23113e-21	UP	2.32264	3.60323e-17	UP	1.99457	1.94697e-12	UP	1.048	5.78155e-05	UP	1.61112	2.99525e-11	UP	rplM	50S, ribosomal, subunit, protein, L13
		b4064	4.27012	2.43137e-24	UP	3.25566	2.11783e-17	UP	3.41986	2.44468e-13	UP	3.0548	1.9301e-16	UP	4.17857	1.80243e-30	UP	ghxP	guanine/hypoxanthine, permease%2C, high, affinity%3B, guanine/hypoxanthine:H+, symporter
		b2242	-3.74568	1.73365e-11	DOWN	-3.79669	2.24599e-12	DOWN	-3.33813	2.78258e-08	DOWN	-3.38258	8.85698e-10	DOWN	-4.97679	5.04199e-20	DOWN	glpB	anaerobic, sn-glycerol-3-phosphate, dehydrogenase, membrane, anchor, subunit
		b2091	-4.39561	1.41461e-14	DOWN	-5.56975	2.8048e-18	DOWN	-3.0819	1.1256e-07	DOWN	-3.96874	1.11811e-10	DOWN	-4.71684	1.14973e-13	DOWN	gatD	galactitol-1-phosphate, dehydrogenase%2C, Zn-dependent, and, NAD(P)-binding
		b1670	-2.82252	0.000197627	DOWN	-3.24037	3.34492e-05	DOWN	-2.23656	0.00741864	DOWN	-2.69826	0.00217695	DOWN	-3.55408	0.000113084	DOWN	ydhU	putative, cytochrome, b, subunit, of, YdhYVWXUT, oxidoreductase, complex
		b2133	-2.39327	3.18579e-22	DOWN	-2.95098	4.99019e-30	DOWN	-1.52684	2.04639e-10	DOWN	-2.8374	2.2869e-26	DOWN	-3.11934	2.0641e-34	DOWN	dld	D-lactate, dehydrogenase%2C, FAD-binding%2C, NADH, independent
		b3983	3.00994	3.92112e-21	UP	1.9194	1.62755e-11	UP	2.66886	2.96739e-16	UP	2.08322	1.56071e-11	UP	1.92842	2.0563e-12	UP	rplK	50S, ribosomal, subunit, protein, L11
		b2989	-1.93794	1.74194e-20	DOWN	-2.37574	5.43471e-26	DOWN	-1.59914	6.80127e-13	DOWN	-2.20424	1.34805e-19	DOWN	-1.83926	3.63066e-19	DOWN	yghU	putative, S-transferase
		b1628	2.22251	3.26214e-17	UP	2.53869	5.00931e-22	UP	1.65818	1.3606e-07	UP	2.85399	8.14538e-27	UP	2.4988	1.1685e-26	UP	rsxB	SoxR, iron-sulfur, cluster, reduction, factor, component%3B, putative, iron-sulfur, protein
		b2810	1.60182	2.36814e-14	UP	2.66079	6.62892e-28	UP	1.35769	4.3117e-10	UP	1.97285	3.08591e-18	UP	1.49762	2.17703e-15	UP	csdA	cysteine, sulfinate, desulfinase
		b1819	-3.49086	2.49525e-19	DOWN	-4.35869	1.51746e-26	DOWN	-3.17279	1.12111e-14	DOWN	-3.35097	8.47618e-18	DOWN	-4.22833	4.07544e-28	DOWN	manZ	mannose-specific, enzyme, IID, component, of, PTS
		b2787	-2.38322	6.0184e-07	DOWN	-2.43821	3.11789e-07	DOWN	-2.6608	2.58642e-05	DOWN	-2.44823	0.000889249	DOWN	-2.20897	3.18525e-05	DOWN	gudD	D-glucarate, dehydratase, 1
		b1238	1.03953	1.63441e-05	UP	1.83375	1.92714e-14	UP	1.42769	2.3689e-07	UP	2.15531	1.41654e-18	UP	1.50443	3.20483e-12	UP	tdk	thymidine, kinase/deoxyuridine, kinase
		b1897	-1.72762	5.86709e-10	DOWN	-1.11124	8.23254e-06	DOWN	-1.19571	2.94454e-05	DOWN	-2.15081	9.51315e-10	DOWN	-2.1568	4.11466e-11	DOWN	otsB	trehalose-6-phosphate, phosphatase%2C, biosynthetic
		b3260	2.28802	2.71934e-18	UP	2.3107	9.87583e-19	UP	1.52296	2.97387e-09	UP	2.37638	6.0488e-18	UP	1.94556	1.49096e-16	UP	dusB	tRNA-dihydrouridine, synthase, B
		b2096	-2.49288	1.64144e-12	DOWN	-3.79912	3.27871e-24	DOWN	-2.09618	3.1327e-08	DOWN	-2.76902	1.0694e-14	DOWN	-3.91913	1.31662e-28	DOWN	gatY	D-tagatose, 1%2C6-bisphosphate, aldolase, 2%2C, catalytic, subunit
		b1646	-1.70864	1.09097e-12	DOWN	-2.20446	1.09774e-17	DOWN	-1.83751	1.09101e-11	DOWN	-1.46413	1.24706e-08	DOWN	-1.37832	6.40155e-09	DOWN	sodC	superoxide, dismutase%2C, Cu%2C, Zn%2C, periplasmic
		b1902	-1.58741	1.8537e-06	DOWN	-2.03646	2.83103e-09	DOWN	-2.14886	6.38754e-08	DOWN	-1.2947	0.000400709	DOWN	-1.64771	1.49864e-06	DOWN	ftnB	ferritin, B%2C, putative, ferrous, iron, reservoir
		b4202	3.22971	1.1146e-17	UP	3.13527	3.11413e-17	UP	2.31912	2.77513e-10	UP	2.17553	3.85314e-09	UP	1.41421	3.52435e-06	UP	rpsR	30S, ribosomal, subunit, protein, S18
		b0871	-2.83307	9.03097e-22	DOWN	-3.54026	2.12348e-28	DOWN	-1.80862	2.13306e-10	DOWN	-2.87474	1.3163e-16	DOWN	-3.54409	1.15359e-23	DOWN	poxB	pyruvate, dehydrogenase%2C, thiamine, triphosphate-binding%2C, FAD-binding
		b4131	-5.30655	4.02169e-11	DOWN	-4.16385	3.11902e-08	DOWN	-5.97052	1.25847e-09	DOWN	-3.55158	1.0241e-05	DOWN	-6.02504	1.28827e-11	DOWN	cadA	lysine, decarboxylase%2C, acid-inducible
		b2795	-2.83046	2.50418e-19	DOWN	-3.68348	1.5609e-28	DOWN	-2.52258	1.75507e-14	DOWN	-3.58065	4.61786e-26	DOWN	-3.78899	2.73924e-33	DOWN	ygdH	UPF0717, family, protein
		b2662	-2.24656	1.38298e-09	DOWN	-2.11878	7.55965e-09	DOWN	-1.77921	4.63055e-05	DOWN	-2.35496	2.05438e-07	DOWN	-2.14778	3.46786e-08	DOWN	gabT	4-aminobutyrate, aminotransferase%2C, PLP-dependent
		b0010	1.31234	2.01243e-09	UP	1.54825	9.79751e-13	UP	1.09688	2.78374e-05	UP	1.184	4.60009e-08	UP	1.99708	5.55827e-23	UP	satP	succinate-acetate, transporter
		b1064	-3.01463	2.14278e-20	DOWN	-2.98579	6.58938e-21	DOWN	-2.6039	2.12882e-14	DOWN	-2.66156	4.30974e-15	DOWN	-2.80686	1.09939e-18	DOWN	grxB	glutaredoxin, 2, (Grx2)
		b2322	1.94124	2.09921e-12	UP	2.12652	6.89359e-15	UP	1.81104	1.24139e-07	UP	2.01387	5.50945e-14	UP	2.54639	3.44679e-24	UP	yfcJ	putative, arabinose, efflux, transporter
		b2214	2.15779	1.68363e-18	UP	2.81408	3.71819e-28	UP	2.05094	2.75533e-13	UP	1.61539	5.31297e-13	UP	2.12064	1.39095e-23	UP	apbE	putative, thiamine-synthetic, flavin, transferase, lipoprotein
		b1090	1.20678	2.98108e-12	UP	1.12903	2.4751e-11	UP	1.46499	1.62274e-14	UP	1.44886	3.00952e-15	UP	1.55045	1.78192e-20	UP	plsX	putative, phosphate, acyltransferase
		b3365	-2.75331	3.93256e-06	DOWN	-3.89749	2.97278e-11	DOWN	-2.77381	8.42965e-06	DOWN	-1.80529	0.00215223	DOWN	-1.56011	0.00305367	DOWN	nirB	nitrite, reductase%2C, large, subunit%2C, NAD(P)H-binding
		b0991	2.13824	3.4474e-09	UP	2.08942	3.33757e-09	UP	1.76099	4.09177e-05	UP	1.93037	8.72513e-09	UP	1.84832	1.05771e-09	UP	ymcE	cold, shock, gene
		b4154	-1.93785	1.71968e-05	DOWN	-2.36257	1.05408e-07	DOWN	-2.43744	4.89647e-07	DOWN	-2.05325	3.69629e-06	DOWN	-4.48058	1.70768e-26	DOWN	frdA	anaerobic, fumarate, reductase, catalytic, and, NAD/flavoprotein, subunit
		b0882	-2.03063	2.3691e-16	DOWN	-2.32635	2.03593e-20	DOWN	-1.84889	1.62612e-12	DOWN	-2.06578	6.95887e-17	DOWN	-2.16054	7.1345e-22	DOWN	clpA	ATPase, and, specificity, subunit, of, ClpA-ClpP, ATP-dependent, serine, protease%2C, chaperone, activity
		b2069	1.18621	3.56721e-05	UP	1.69674	1.38686e-09	UP	1.35101	9.54006e-05	UP	2.22856	4.47104e-15	UP	2.00213	7.53136e-15	UP	yegD	Hsp70, chaperone, family, protein
		b4129	-2.2444	3.83108e-21	DOWN	-3.11307	2.55576e-34	DOWN	-1.38412	7.42135e-09	DOWN	-2.50622	9.22889e-26	DOWN	-2.44962	5.587e-30	DOWN	lysU	lysine, tRNA, synthetase%2C, inducible
		b1792	-1.73596	2.19433e-07	DOWN	-1.19222	0.000119716	DOWN	-1.79375	1.01283e-06	DOWN	-3.46684	5.33959e-10	DOWN	-2.76237	4.24779e-11	DOWN	yeaO	DUF488, family, protein
		b2731	-1.70065	2.59072e-08	DOWN	-1.90973	2.59735e-10	DOWN	-1.17217	0.000324557	DOWN	-1.59828	1.18222e-06	DOWN	-2.22275	1.71421e-12	DOWN	fhlA	formate, hydrogenlyase, transcriptional, activator
		b3522	-2.24253	1.64064e-17	DOWN	-2.8541	5.81403e-23	DOWN	-1.81172	6.19659e-10	DOWN	-1.64221	1.41227e-08	DOWN	-2.0679	9.06906e-13	DOWN	yhjD	inner, membrane, putative, BrbK, family, alternate, lipid, exporter
		b3163	1.27523	1.26732e-11	UP	1.29171	5.74413e-12	UP	1.19585	2.19647e-09	UP	1.10038	1.24706e-08	UP	1.0214	1.66695e-09	UP	nlpI	lipoprotein, involved, in, osmotic, sensitivity, and, filamentation
		b4178	1.53366	3.65227e-12	UP	1.64999	7.34698e-14	UP	1.03863	5.43008e-06	UP	1.22212	4.7526e-08	UP	1.06989	2.75972e-08	UP	nsrR	nitric, oxide-sensitive, repressor, for, NO, regulon
		b3428	-2.73962	3.43128e-21	DOWN	-2.58807	2.03507e-20	DOWN	-2.424	7.42665e-16	DOWN	-2.75393	5.09425e-21	DOWN	-2.6886	7.27117e-25	DOWN	glgP	glycogen, phosphorylase
		b2904	-1.78538	3.2187e-08	DOWN	-1.56478	9.07179e-07	DOWN	-1.76328	2.7682e-07	DOWN	-3.2837	3.91769e-18	DOWN	-3.92831	5.62007e-25	DOWN	gcvH	glycine, cleavage, complex, lipoylprotein
		b0162	-1.62838	9.2981e-06	DOWN	-2.31851	2.1109e-09	DOWN	-2.0615	2.29431e-05	DOWN	-1.78303	1.99074e-05	DOWN	-2.47507	3.16428e-10	DOWN	cdaR	carbohydrate, diacid, regulon, transcriptional, regulator%3B, autoregulator
		b2366	-4.08602	1.41094e-09	DOWN	-5.1765	4.07671e-13	DOWN	-4.49908	6.75969e-09	DOWN	-5.33062	1.30475e-12	DOWN	-5.52531	1.92078e-14	DOWN	dsdA	D-serine, dehydratase
		b0030	-1.67363	9.93091e-12	DOWN	-1.94896	1.1673e-14	DOWN	-1.87602	4.55061e-10	DOWN	-1.82661	1.14101e-10	DOWN	-1.80715	3.32093e-12	DOWN	rihC	ribonucleoside, hydrolase, 3
		b1938	2.76684	1.54127e-16	UP	2.98723	2.6393e-19	UP	1.75282	9.17538e-06	UP	1.38951	4.8339e-06	UP	1.83335	6.65962e-11	UP	fliF	flagellar, basal-body, MS-ring, and, collar, protein
		b0825	-2.52602	3.39915e-12	DOWN	-3.37447	8.8877e-16	DOWN	-1.52027	9.3405e-05	DOWN	-2.09726	2.2131e-06	DOWN	-3.16206	9.3875e-10	DOWN	fsaA	fructose-6-phosphate, aldolase, 1
		b3087	-2.60515	1.05479e-16	DOWN	-3.29491	9.75606e-23	DOWN	-2.25795	1.56566e-11	DOWN	-2.51798	1.05243e-13	DOWN	-2.68631	5.49159e-17	DOWN	ygjR	putative, NAD(P)-dependent, dehydrogenase
		b3310	2.33442	4.03618e-18	UP	2.69071	4.58912e-22	UP	2.42499	1.5292e-16	UP	1.49999	1.96052e-08	UP	1.93249	6.78664e-15	UP	rplN	50S, ribosomal, subunit, protein, L14
		b3746	-1.40785	0.00012973	DOWN	-2.7304	4.75699e-13	DOWN	-2.0921	3.73937e-07	DOWN	-2.01496	1.13282e-07	DOWN	-3.40578	1.79862e-18	DOWN	ravA	hexameric, AAA+, MoxR, family, ATPase%2C, putative, molecular, chaperone
		b3558	3.81193	4.91063e-14	UP	4.16171	1.25453e-16	UP	1.68845	0.00545903	UP	3.22197	1.40588e-13	UP	4.02967	1.44466e-20	UP	insK	IS150, transposase, B
		b0169	2.13913	1.72531e-16	UP	2.26858	5.89663e-18	UP	2.42644	5.34523e-17	UP	2.05645	3.44425e-14	UP	1.80582	4.12733e-14	UP	rpsB	30S, ribosomal, subunit, protein, S2
		b4685	2.12984	3.54155e-06	UP	2.22405	9.53107e-07	UP	2.80428	2.07701e-07	UP	1.74957	4.15033e-05	UP	2.18871	2.53557e-07	UP	yrbN	uncharacterized, protein
		b0874	1.16841	9.86634e-08	UP	1.61126	1.4186e-13	UP	1.04651	8.80224e-05	UP	1.44338	1.03556e-10	UP	1.93039	1.45823e-20	UP	ybjE	putative, transporter
		b4011	3.10185	2.13697e-19	UP	3.21707	3.33552e-21	UP	2.48099	2.71071e-08	UP	1.46447	1.44969e-05	UP	1.52268	3.56596e-07	UP	yjaA	stress-induced, protein
		b0621	-2.55507	3.3874e-05	DOWN	-4.91048	5.7023e-14	DOWN	-3.6178	3.11583e-07	DOWN	-4.01836	4.07726e-10	DOWN	-4.82012	1.30438e-15	DOWN	dcuC	anaerobic, C4-dicarboxylate, transport
		b0660	-1.89373	1.431e-16	DOWN	-1.82188	2.55058e-16	DOWN	-1.12209	1.14748e-06	DOWN	-1.80459	7.04631e-15	DOWN	-1.91622	5.84576e-20	DOWN	ybeZ	heat, shock, protein%2C, putative, NTPase%3B, PhoH-like, protein
		b0217	2.36958	1.85205e-10	UP	3.57548	6.94611e-21	UP	1.30474	0.0044325	UP	2.93048	4.00746e-17	UP	2.7629	1.92442e-16	UP	yafT	lipoprotein
		b4382	-3.15712	1.83095e-14	DOWN	-3.82751	5.64697e-20	DOWN	-3.18652	7.81032e-13	DOWN	-3.75899	9.58971e-19	DOWN	-4.03724	2.84362e-25	DOWN	deoA	thymidine, phosphorylase
		b1078	-1.85254	2.6481e-09	DOWN	-2.67786	2.88034e-17	DOWN	-1.27681	0.00011418	DOWN	-1.96783	1.11811e-10	DOWN	-3.39021	7.17912e-29	DOWN	flgG	flagellar, component, of, cell-distal, portion, of, basal-body, rod
		b0815	1.64387	3.99821e-09	UP	2.44307	2.02091e-17	UP	1.68268	5.48347e-08	UP	2.15685	4.51582e-14	UP	2.24211	2.40939e-18	UP	opgE	OPG, biosynthetic, transmembrane, phosphoethanolamine, transferase
		b0948	1.88078	1.48665e-21	UP	2.10018	2.85925e-25	UP	1.85744	1.80517e-18	UP	1.94811	6.07801e-22	UP	2.1483	2.74342e-29	UP	rlmL	23S, rRNA, m(2)G2445, and, m(7)G2069, methyltransferases%2C, SAM-dependent
		b3926	-2.83204	1.44181e-16	DOWN	-2.61116	7.4857e-15	DOWN	-2.2479	7.04166e-10	DOWN	-3.10444	1.35959e-18	DOWN	-3.54037	1.76213e-27	DOWN	glpK	glycerol, kinase
		b4467	-1.70025	4.99885e-08	DOWN	-1.54132	4.84323e-07	DOWN	-1.31813	0.000740109	DOWN	-1.45796	0.000241219	DOWN	-1.60188	1.00067e-05	DOWN	glcF	glycolate, oxidase, 4Fe-4S, iron-sulfur, cluster, subunit
		b3315	3.33636	3.0669e-19	UP	3.22245	2.24892e-18	UP	2.79825	5.8788e-14	UP	2.17023	2.54623e-09	UP	2.50367	8.87071e-14	UP	rplV	50S, ribosomal, subunit, protein, L22
		b1780	-3.14783	3.72037e-21	DOWN	-4.03529	9.09857e-28	DOWN	-2.30926	4.05484e-12	DOWN	-3.73239	4.41575e-20	DOWN	-4.56368	1.46816e-25	DOWN	yeaD	D-hexose-6-phosphate, epimerase-like, protein
		b3092	-1.86633	2.79501e-11	DOWN	-2.74805	3.90849e-19	DOWN	-1.50427	1.16953e-06	DOWN	-1.9799	2.37345e-10	DOWN	-1.80425	3.64705e-11	DOWN	uxaC	uronate, isomerase
		b0576	1.91207	1.42852e-16	UP	1.5993	5.83377e-13	UP	1.73442	4.2632e-11	UP	2.21894	5.11625e-21	UP	2.90536	6.76302e-36	UP	pheP	phenylalanine, transporter
		b2728	-1.42545	0.000132392	DOWN	-3.13774	8.05772e-13	DOWN	-1.91654	0.000107547	DOWN	-3.01824	1.21208e-08	DOWN	-3.96691	3.63251e-13	DOWN	hypC	hydrogenase, maturation, protein
		b0064	-1.33289	2.32699e-09	DOWN	-2.07591	3.63156e-19	DOWN	-1.95419	6.07921e-15	DOWN	-1.91893	2.73595e-16	DOWN	-2.08518	1.54208e-22	DOWN	araC	ara, regulon, transcriptional, activator%3B, autorepressor
		b1517	-3.5573	2.84307e-10	DOWN	-3.39805	9.44025e-11	DOWN	-3.35603	5.04177e-07	DOWN	-2.72789	1.97403e-05	DOWN	-3.00372	6.40699e-07	DOWN	lsrF	putative, autoinducer-2, (AI-2), aldolase
		b4120	-5.34825	8.71845e-12	DOWN	-5.24602	6.77449e-12	DOWN	-5.41384	3.64308e-09	DOWN	-3.85389	2.45732e-06	DOWN	-4.41706	2.73408e-09	DOWN	melB	melibiose:sodium, symporter
		b3571	-2.65114	1.77547e-05	DOWN	-4.40783	6.43046e-13	DOWN	-2.58449	6.06137e-05	DOWN	-1.79491	0.0059948	DOWN	-1.78239	0.00289611	DOWN	malS	alpha-amylase
		b0758	-2.02006	8.06234e-12	DOWN	-2.8233	1.44375e-20	DOWN	-1.5445	5.31181e-07	DOWN	-2.51129	1.50906e-17	DOWN	-3.40249	2.07724e-32	DOWN	galT	galactose-1-phosphate, uridylyltransferase
		b3300	2.54226	2.66294e-18	UP	2.60696	2.86582e-19	UP	2.40864	6.17366e-15	UP	1.94072	1.77577e-11	UP	1.97545	2.79698e-14	UP	secY	preprotein, translocase, membrane, subunit
		b3073	-1.72656	2.21959e-11	DOWN	-1.73312	1.95221e-11	DOWN	-1.4936	1.86675e-06	DOWN	-1.44842	1.69365e-06	DOWN	-1.22147	1.37873e-06	DOWN	patA	putrescine:2-oxoglutaric, acid, aminotransferase%2C, PLP-dependent
		b3869	-2.3741	2.42511e-14	DOWN	-2.46533	8.49148e-16	DOWN	-2.05112	1.10155e-09	DOWN	-2.38341	1.51178e-12	DOWN	-2.29734	2.82822e-14	DOWN	glnL	sensory, histidine, kinase, in, two-component, regulatory, system, with, GlnG
		b2095	-3.03104	1.21608e-14	DOWN	-4.45326	2.33479e-26	DOWN	-2.34849	1.40625e-08	DOWN	-3.40188	1.91978e-17	DOWN	-4.287	7.11086e-29	DOWN	gatZ	D-tagatose, 1%2C6-bisphosphate, aldolase, 2%2C, subunit
		b1729	2.70146	5.29207e-13	UP	2.61557	1.40951e-12	UP	1.53037	5.33146e-05	UP	3.85558	5.71181e-19	UP	3.69805	2.67787e-21	UP	ydjN	putative, transporter
		b2080	-1.43792	3.84096e-06	DOWN	-1.77349	3.78059e-08	DOWN	-1.62443	6.48213e-06	DOWN	-2.49639	2.56601e-08	DOWN	-1.76043	3.98163e-07	DOWN	yegP	UPF0339, family, protein
		b1674	-2.23532	0.00188333	DOWN	-3.1983	1.29103e-05	DOWN	-2.54884	0.00339734	DOWN	-2.59833	0.00145471	DOWN	-4.36703	8.23487e-06	DOWN	ydhY	putative, 4Fe-4S, ferridoxin-type, protein%3B, FNR%2C, Nar%2C, NarP-regulated, protein%3B, putative, subunit, of, YdhYVWXUT, oxidoreductase, complex
		b3425	1.28205	2.79124e-06	UP	1.61691	1.97104e-09	UP	1.41359	2.51425e-06	UP	1.35301	5.11271e-07	UP	1.59404	1.23672e-10	UP	glpE	thiosulfate:cyanide, sulfurtransferase, (rhodanese)
		b3236	-2.10376	1.03976e-13	DOWN	-1.7135	6.54152e-10	DOWN	-2.40491	7.97992e-15	DOWN	-1.92431	1.11155e-11	DOWN	-2.10902	2.63685e-16	DOWN	mdh	malate, dehydrogenase%2C, NAD(P)-binding
		b3887	-1.52021	1.04968e-13	DOWN	-2.57431	3.65123e-26	DOWN	-1.42976	1.93218e-10	DOWN	-2.2863	6.38781e-19	DOWN	-2.3198	1.22815e-21	DOWN	dtd	D-tyr-tRNA(Tyr), deacylase
		b3919	-2.46694	1.7862e-20	DOWN	-4.0006	5.19415e-40	DOWN	-1.70789	2.83447e-10	DOWN	-2.21203	1.12924e-17	DOWN	-3.37825	9.21126e-38	DOWN	tpiA	triosephosphate, isomerase
		b3261	1.85345	2.17395e-11	UP	2.03857	1.28246e-13	UP	1.57608	1.41133e-07	UP	2.36503	3.01408e-16	UP	1.77991	5.25177e-13	UP	fis	global, DNA-binding, transcriptional, dual, regulator
		b1877	1.57923	0.000460462	UP	1.93801	5.09754e-06	UP	1.48686	0.00311629	UP	1.94664	1.73274e-06	UP	1.99795	6.01631e-07	UP	yecT	uncharacterized, protein
		b1557	2.31466	2.30695e-05	UP	1.78448	0.00067952	UP	1.59656	0.00606842	UP	2.4954	1.50092e-05	UP	1.80811	0.000196465	UP	cspB	Qin, prophage%3B, cold, shock, protein
		b3709	-2.80656	0.000680305	DOWN	-3.60588	9.14651e-05	DOWN	-4.69914	3.60472e-06	DOWN	-4.87828	2.96888e-06	DOWN	-4.33645	2.12618e-07	DOWN	tnaB	tryptophan, transporter, of, low, affinity
		b2388	-1.87297	7.33974e-14	DOWN	-2.48474	4.23642e-21	DOWN	-1.50714	8.14391e-09	DOWN	-1.28533	2.21946e-07	DOWN	-2.10913	1.28624e-17	DOWN	glk	glucokinase
		b3258	1.85438	2.69367e-19	UP	1.19346	3.20699e-10	UP	1.08885	2.11401e-06	UP	1.14055	9.63712e-09	UP	1.56022	4.83592e-18	UP	panF	pantothenate:sodium, symporter
		b1002	-4.09473	2.43346e-17	DOWN	-4.50446	3.96292e-19	DOWN	-4.11965	3.58126e-14	DOWN	-2.97673	8.92025e-10	DOWN	-3.38379	5.21143e-13	DOWN	agp	glucose-1-phosphatase/inositol, phosphatase
		b2666	-1.73204	0.000284923	DOWN	-2.21894	8.54478e-06	DOWN	-2.03961	6.22092e-05	DOWN	-1.74504	0.00144716	DOWN	-2.79791	2.81181e-06	DOWN	yqaE	cyaR, sRNA-regulated, protein
		b3538	-2.5498	6.48038e-24	DOWN	-2.37412	3.27282e-23	DOWN	-2.06564	7.42665e-16	DOWN	-1.79086	1.29663e-13	DOWN	-1.46335	3.80242e-12	DOWN	bcsG	DUF3260, family, cellulose, production, inner, membrane, protein
		b2587	1.54875	6.41061e-08	UP	1.48179	1.66488e-07	UP	1.67464	6.87568e-08	UP	1.23317	3.08304e-05	UP	1.81207	4.00953e-11	UP	kgtP	alpha-ketoglutarate, transporter
		b3612	-1.63484	4.214e-07	DOWN	-2.38177	1.872e-13	DOWN	-1.31911	0.000121763	DOWN	-2.37655	1.75062e-13	DOWN	-2.59125	5.56672e-19	DOWN	gpmM	phosphoglycero, mutase, III%2C, cofactor-independent
		b2847	-1.17899	0.00113573	DOWN	-2.34145	3.23434e-09	DOWN	-1.9874	1.45691e-05	DOWN	-1.09996	0.00634593	DOWN	-1.91505	9.04221e-06	DOWN	yqeI	putative, transcriptional, regulator
		b1586	-2.19839	2.27247e-05	DOWN	-1.74955	9.08375e-05	DOWN	-1.517	0.000370653	DOWN	-2.47526	1.47992e-06	DOWN	-2.47663	4.57177e-07	DOWN	ynfD	DUF1161, family, periplasmic, protein
		b3751	-1.78054	2.51377e-08	DOWN	-2.72766	6.96891e-16	DOWN	-1.93511	3.50469e-08	DOWN	-3.37917	3.40313e-20	DOWN	-3.7987	1.1685e-26	DOWN	rbsB	D-ribose, ABC, transporter, periplasmic, binding, protein%3B, ribose, chemotaxis, receptor
		b0390	1.22867	1.70218e-08	UP	1.75144	1.45707e-15	UP	1.11616	5.42827e-06	UP	1.38209	1.25222e-10	UP	1.24307	6.6571e-11	UP	aroM	AroM, family, protein
		b2497	2.00361	1.48767e-08	UP	1.54878	8.87556e-06	UP	2.07844	1.07811e-06	UP	1.53351	6.4508e-06	UP	1.13442	0.000239114	UP	uraA	uracil, permease
		b3447	-2.04807	3.58706e-12	DOWN	-1.89767	1.95221e-11	DOWN	-1.78389	8.88146e-08	DOWN	-1.6981	7.05332e-07	DOWN	-1.15175	3.03923e-05	DOWN	ggt	gamma-glutamyltranspeptidase
		b3296	2.36029	1.06551e-19	UP	2.33439	1.84457e-19	UP	2.1203	5.64115e-15	UP	1.51417	1.80689e-09	UP	1.66004	5.04776e-13	UP	rpsD	30S, ribosomal, subunit, protein, S4
		b3364	2.79755	7.47199e-19	UP	2.52308	1.031e-16	UP	2.04	1.67487e-10	UP	2.17736	6.46175e-13	UP	3.33106	5.00035e-28	UP	tsgA	putative, transporter
		b2012	2.40797	2.37627e-08	UP	3.32827	8.37224e-14	UP	1.27017	0.00413147	UP	2.53425	8.50341e-10	UP	2.73455	1.5122e-13	UP	yeeD	putative, TusA, family, sulfurtransferase
		b4122	-2.1614	1.0712e-05	DOWN	-2.05945	1.1903e-05	DOWN	-1.96341	0.000273038	DOWN	-1.91966	0.000121857	DOWN	-2.78807	1.08411e-09	DOWN	fumB	anaerobic, class, I, fumarate, hydratase, (fumarase, B)
		b0522	2.45331	1.46273e-18	UP	2.10068	5.55246e-15	UP	1.93953	5.07762e-09	UP	2.03486	5.73345e-15	UP	2.4734	5.87281e-24	UP	purK	N5-carboxyaminoimidazole, ribonucleotide, synthase
		b1716	2.13568	4.20078e-13	UP	1.58501	1.41341e-08	UP	2.33726	2.29866e-13	UP	1.21063	3.25423e-05	UP	1.42477	4.89368e-08	UP	rplT	50S, ribosomal, subunit, protein, L20
		b0789	-1.79899	3.03179e-07	DOWN	-1.17421	0.000212875	DOWN	-1.36688	0.00119367	DOWN	-1.69657	0.000496844	DOWN	-1.19338	0.00169739	DOWN	clsB	cardiolipin, synthase, 2
		b2558	1.93792	4.35244e-16	UP	2.52835	5.75764e-24	UP	1.82346	4.14527e-13	UP	2.37194	1.18768e-21	UP	1.93495	1.53337e-19	UP	mltF	membrane-bound, lytic, transglycosylase, F%2C, murein, hydrolase
		b1532	3.57597	1.79436e-21	UP	2.78799	4.09297e-15	UP	2.10513	2.17603e-06	UP	2.02839	3.98659e-10	UP	3.79858	4.21618e-31	UP	marB	periplasmic, mar, operon, regulator
		b4055	-1.09791	0.000850178	DOWN	-2.29876	1.69037e-11	DOWN	-2.08845	3.03053e-08	DOWN	-1.30006	0.000117595	DOWN	-3.18747	2.948e-19	DOWN	aphA	acid, phosphatase/phosphotransferase%2C, class, B%2C, non-specific
		b1732	-2.89184	1.0335e-13	DOWN	-1.72356	1.65365e-07	DOWN	-1.96566	8.94974e-07	DOWN	-2.06271	8.71475e-07	DOWN	-1.52971	1.08717e-05	DOWN	katE	catalase, HPII%2C, heme, d-containing
		b1241	-2.26249	8.77064e-11	DOWN	-3.08905	2.72315e-18	DOWN	-1.50947	4.60143e-05	DOWN	-2.79327	1.20365e-15	DOWN	-2.79886	7.2646e-19	DOWN	adhE	fused, acetaldehyde-CoA, dehydrogenase/iron-dependent, alcohol, dehydrogenase/pyruvate-formate, lyase, deactivase
		b2905	-1.45925	2.88121e-10	DOWN	-1.78854	1.66077e-14	DOWN	-1.21961	5.11813e-07	DOWN	-1.7348	4.2638e-13	DOWN	-2.62691	2.64288e-29	DOWN	gcvT	aminomethyltransferase%2C, tetrahydrofolate-dependent%2C, subunit, (T, protein), of, glycine, cleavage, complex
		b3314	3.19396	3.60862e-20	UP	3.18136	3.5304e-20	UP	2.68233	2.64298e-14	UP	2.03384	1.09788e-09	UP	2.45521	2.73309e-15	UP	rpsC	30S, ribosomal, subunit, protein, S3
		b3986	2.6266	1.28234e-16	UP	2.776	2.92678e-18	UP	3.14056	2.35739e-17	UP	1.0149	0.00115992	UP	2.13079	2.74731e-13	UP	rplL	50S, ribosomal, subunit, protein, L7/L12
		b1854	-1.77014	1.61898e-13	DOWN	-2.44301	1.20936e-22	DOWN	-1.05429	2.43078e-05	DOWN	-2.32717	2.52777e-20	DOWN	-2.59529	1.02542e-28	DOWN	pykA	pyruvate, kinase, II
		b1684	-2.20295	8.37737e-08	DOWN	-1.67693	1.77904e-05	DOWN	-1.67269	0.00345315	DOWN	-1.58073	0.00137025	DOWN	-1.37973	0.00431992	DOWN	sufA	Fe-S, cluster, assembly, protein
		b2220	-2.12656	1.58889e-11	DOWN	-2.46132	1.15789e-13	DOWN	-2.26955	3.39756e-09	DOWN	-2.28216	1.95897e-09	DOWN	-2.626	4.89311e-12	DOWN	atoC	fused, response, regulator, of, ato, operon%2C, in, two-component, system, with, AtoS:, response, regulator/sigma54, interaction, protein
		b3003	-2.33057	3.83955e-07	DOWN	-1.40619	0.00021532	DOWN	-1.8624	6.02968e-05	DOWN	-1.60579	0.000935836	DOWN	-1.87564	4.20677e-05	DOWN	yghA	putative, oxidoreductase
		b0795	-1.48782	1.90343e-10	DOWN	-2.2583	8.2403e-20	DOWN	-1.59636	4.50388e-10	DOWN	-1.88424	5.24207e-14	DOWN	-1.86577	2.99689e-17	DOWN	ybhG	putative, membrane, fusion, protein, (MFP), component, of, efflux, pump%2C, membrane, anchor
		b0753	-1.45678	0.00217703	DOWN	-1.22517	0.00373328	DOWN	-1.83618	3.01549e-05	DOWN	-1.23154	0.0092206	DOWN	-2.39971	5.30324e-06	DOWN	ybgS	putative, periplasmic, protein
		b3924	-1.92236	1.08288e-11	DOWN	-2.60212	1.29165e-18	DOWN	-1.34988	5.80475e-06	DOWN	-1.99006	1.59817e-11	DOWN	-3.21151	9.18467e-24	DOWN	fpr	ferredoxin-NADP, reductase%3B, flavodoxin, reductase
		b3126	-1.98029	0.00452554	DOWN	-3.52834	1.3548e-05	DOWN	-2.23009	0.00608063	DOWN	-2.22421	0.00195476	DOWN	-4.71531	2.19225e-07	DOWN	garL	alpha-dehydro-beta-deoxy-D-glucarate, aldolase
		b3319	3.55332	1.15528e-21	UP	3.35857	3.62469e-20	UP	2.76385	2.12399e-14	UP	2.22213	3.64787e-10	UP	2.69503	5.38262e-16	UP	rplD	50S, ribosomal, subunit, protein, L4
		b0171	1.55975	2.75622e-14	UP	1.13907	3.99992e-09	UP	1.29293	1.4641e-09	UP	1.10757	3.52975e-08	UP	1.41279	1.30342e-14	UP	pyrH	uridylate, kinase
		b0863	-2.54444	1.04905e-16	DOWN	-3.20818	2.89898e-22	DOWN	-2.48186	4.33293e-13	DOWN	-2.53412	9.19212e-14	DOWN	-3.85671	2.14663e-24	DOWN	artI	arginine, transporter, subunit
		b0419	-1.61612	7.38812e-16	DOWN	-2.10745	4.9983e-23	DOWN	-1.1208	5.73062e-08	DOWN	-1.47109	2.21892e-12	DOWN	-1.39093	7.12371e-14	DOWN	yajO	2-carboxybenzaldehyde, reductase
		b0014	-3.03774	5.04291e-16	DOWN	-4.50134	1.53996e-29	DOWN	-2.28894	1.18315e-08	DOWN	-4.53705	1.08134e-29	DOWN	-4.83546	3.9936e-38	DOWN	dnaK	chaperone, Hsp70%2C, with, co-chaperone, DnaJ
		b1679	-1.69727	0.000410771	DOWN	-1.10625	0.00988052	DOWN	-1.53289	0.00539314	DOWN	-1.7713	0.000499045	DOWN	-1.88931	0.000147764	DOWN	sufE	sulfur, acceptor, protein
		b0810	-2.11256	2.90882e-13	DOWN	-1.36827	2.44378e-07	DOWN	-1.65153	5.67141e-08	DOWN	-1.15112	3.49637e-05	DOWN	-2.88509	1.70092e-21	DOWN	glnP	glutamine, transporter, subunit
		b3509	-4.34271	7.12453e-17	DOWN	-4.58895	1.36944e-18	DOWN	-4.14821	1.1979e-11	DOWN	-3.30857	1.19853e-07	DOWN	-3.89315	9.56688e-10	DOWN	hdeB	acid-resistance, protein
		b0327	1.83182	4.19225e-06	UP	3.24461	2.39436e-16	UP	1.35349	0.00203192	UP	2.93179	2.32113e-14	UP	3.57665	8.85175e-20	UP	yahM	uncharacterized, protein
		b2534	1.71825	7.19139e-05	UP	2.16765	3.13537e-07	UP	1.98247	0.000412161	UP	2.05328	3.15431e-07	UP	3.01098	1.59442e-14	UP	yfhR	putative, S9, family, prolyl, oligopeptidase
		b3361	-1.11534	1.5177e-07	DOWN	-1.49793	2.35193e-11	DOWN	-1.37761	8.18938e-08	DOWN	-1.01828	4.59419e-05	DOWN	-1.18399	8.94188e-07	DOWN	fic	stationary, phase-induced, protein%2C, putative, toxin
		b0080	-1.39747	7.36124e-12	DOWN	-2.30998	1.09297e-25	DOWN	-1.10475	2.0152e-07	DOWN	-1.59605	2.28953e-14	DOWN	-1.68418	2.3003e-19	DOWN	cra	transcriptional, repressor-activator, for, carbon, metabolism
		b0430	2.75505	1.24082e-10	UP	1.76055	9.23583e-06	UP	1.80152	2.9637e-05	UP	1.22808	0.00309482	UP	1.42138	0.000118268	UP	cyoC	cytochrome, o, ubiquinol, oxidase, subunit, III
		b3847	-1.48726	3.09359e-16	DOWN	-2.37339	3.88324e-32	DOWN	-1.01746	4.49867e-08	DOWN	-1.78213	4.38636e-21	DOWN	-1.70585	2.42139e-24	DOWN	pepQ	proline, dipeptidase
		b4127	-2.04468	9.91191e-05	DOWN	-1.27827	0.00202857	DOWN	-2.80004	3.72652e-07	DOWN	-1.80715	0.00058513	DOWN	-2.42653	8.23487e-06	DOWN	yjdJ	GNAT, family, putative, N-acetyltransferase
		b1669	-3.18085	5.56442e-05	DOWN	-2.78565	0.000147041	DOWN	-2.20793	0.00427522	DOWN	-2.3879	0.00296985	DOWN	-3.00621	0.000190808	DOWN	ydhT	FNR%2C, Nar%2C, NarP-regulated, protein%3B, putative, subunit, of, YdhYVWXUT, oxidoreductase, complex
		b0710	-1.54943	5.63478e-11	DOWN	-1.81633	1.01195e-13	DOWN	-1.14611	4.84303e-06	DOWN	-1.73755	3.35053e-11	DOWN	-1.45948	2.75617e-10	DOWN	ybgI	NIF3, family, metal-binding, protein
		b0445	-1.62764	1.9654e-07	DOWN	-2.82709	5.28372e-14	DOWN	-2.17698	1.71423e-06	DOWN	-3.01556	3.79523e-09	DOWN	-2.37446	8.47636e-09	DOWN	ybaE	putative, ABC, transporter, periplasmic, binding, protein
		b2926	-2.0381	5.03099e-21	DOWN	-2.65498	3.57382e-31	DOWN	-1.23384	1.02341e-08	DOWN	-1.77998	1.12924e-17	DOWN	-2.11621	1.78326e-27	DOWN	pgk	phosphoglycerate, kinase
		b2567	1.28538	5.2453e-14	UP	1.20028	5.26661e-13	UP	1.23809	9.43432e-12	UP	1.18684	3.56179e-12	UP	1.09431	2.36249e-13	UP	rnc	RNase, III
		b0124	3.51606	7.21716e-18	UP	2.28819	5.42836e-10	UP	3.03691	1.19405e-12	UP	1.82897	8.7337e-07	UP	3.28678	3.34091e-19	UP	gcd	glucose, dehydrogenase
		b2936	-1.06254	3.41459e-05	DOWN	-1.86051	1.608e-11	DOWN	-1.37533	1.39223e-06	DOWN	-1.43962	9.68528e-08	DOWN	-2.26139	1.25057e-15	DOWN	loiP	Phe-Phe, periplasmic, metalloprotease%2C, OM, lipoprotein%3B, low, salt-inducible%3B, Era-binding, heat, shock, protein
		b3167	2.2627	2.19914e-20	UP	2.72608	3.21906e-26	UP	1.95097	1.30914e-14	UP	1.96655	3.27427e-16	UP	2.72239	4.50427e-30	UP	rbfA	30s, ribosome, binding, factor
		b3440	-2.71945	2.24511e-26	DOWN	-3.85371	3.42706e-39	DOWN	-1.72227	7.34568e-13	DOWN	-2.49642	5.98903e-22	DOWN	-2.81294	1.17165e-28	DOWN	yhhX	putative, oxidoreductase
		b1825	1.89633	6.1072e-08	UP	1.98119	1.22758e-08	UP	1.40369	0.000355556	UP	1.92661	2.53773e-08	UP	2.33699	1.07966e-13	UP	yebO	putative, inner, membrane, protein
		b1680	-1.52944	0.000224231	DOWN	-1.31978	0.000986713	DOWN	-1.70137	0.00203373	DOWN	-2.80981	2.29969e-05	DOWN	-1.55869	0.000721293	DOWN	sufS	cysteine, desulfurase%2C, stimulated, by, SufE%3B, selenocysteine, lyase%2C, PLP-dependent
		b3305	2.71678	5.28271e-19	UP	2.80066	1.12712e-19	UP	2.63996	1.5879e-16	UP	2.01686	2.30817e-11	UP	2.15648	8.84336e-15	UP	rplF	50S, ribosomal, subunit, protein, L6
		b1127	-2.04514	1.91651e-12	DOWN	-3.12114	7.33711e-23	DOWN	-2.34771	7.34778e-13	DOWN	-2.88311	1.31022e-18	DOWN	-3.78788	5.21906e-29	DOWN	pepT	peptidase, T
		b2805	-1.42715	1.12188e-09	DOWN	-2.2787	2.36761e-18	DOWN	-1.77757	1.0787e-09	DOWN	-2.18774	1.28898e-13	DOWN	-2.29844	1.01774e-16	DOWN	fucR	l-fucose, operon, activator
		b0896	-1.99567	0.00010491	DOWN	-2.44973	1.11352e-06	DOWN	-1.91569	0.00107415	DOWN	-1.51574	0.00369858	DOWN	-3.56035	1.49375e-11	DOWN	dmsC	dimethyl, sulfoxide, reductase%2C, anaerobic%2C, subunit, C
		b2813	1.37933	1.23628e-16	UP	1.28128	2.53988e-15	UP	1.13422	1.10318e-10	UP	1.11527	7.65188e-12	UP	1.80797	2.8244e-29	UP	mltA	membrane-bound, lytic, murein, transglycosylase, A
erythromicin_all linezolid_all retapamulin_All thiostrepton_All	26	b3417	-1.75454	0.000166568	DOWN	-3.62583	6.76833e-15	DOWN	-1.45071	0.00310981	DOWN	-2.60552	1.32657e-09	DOWN	-0.995591	0.00831507	0	malP	maltodextrin, phosphorylase
		b4320	1.14128	0.000914524	UP	1.93089	5.25174e-09	UP	1.12791	0.0057217	UP	1.01422	0.00152159	UP	0.128847	0.679135	0	fimH	minor, component, of, type, 1, fimbriae
		b1843	-1.12205	1.67005e-05	DOWN	-1.41027	1.22693e-07	DOWN	-1.03248	0.000356372	DOWN	-1.11549	0.000107918	DOWN	-0.584903	0.0236701	0	yobB	C-N, hydrolase, family, protein
		b0814	1.82075	1.35306e-09	UP	1.06173	0.000190823	UP	1.76361	5.78542e-08	UP	1.1202	0.000242563	UP	0.655454	0.0116446	0	ompX	outer, membrane, protein, X
		b3673	2.68063	1.10809e-22	UP	2.09832	6.84835e-17	UP	1.06792	3.02712e-05	UP	1.01712	2.01282e-05	UP	0.834106	5.76049e-05	0	emrD	multidrug, efflux, system, protein
		b4032	-2.02225	0.00119557	DOWN	-3.27991	4.24522e-08	DOWN	-1.9831	0.00250365	DOWN	-1.62396	0.0093973	DOWN	-0.787097	0.140935	0	malG	maltose, transporter, subunit
		b3736	1.76149	1.83296e-12	UP	1.19309	4.36808e-07	UP	1.25111	4.79999e-07	UP	1.30172	1.00809e-07	UP	0.639618	0.00209029	0	atpF	F0, sector, of, membrane-bound, ATP, synthase%2C, subunit, b
		b3474	-1.31151	6.09497e-08	DOWN	-1.5719	4.97055e-10	DOWN	-1.32397	5.79477e-06	DOWN	-1.09797	0.000129218	DOWN	-0.81003	0.00169306	0	yhhT	UPF0118, family, putative, transporter
		b1304	-1.3497	0.000194774	DOWN	-1.32577	0.000222548	DOWN	-1.55555	7.8645e-05	DOWN	-1.00184	0.00690167	DOWN	-0.824529	0.0127621	0	pspA	regulatory, protein, for, phage-shock-protein, operon
		b2791	1.08687	1.90962e-10	UP	1.07444	1.3416e-10	UP	1.10934	2.62993e-08	UP	1.08651	6.2653e-10	UP	0.833493	9.76367e-08	0	truC	tRNA(Ile1%2CAsp), pseudouridine(65), synthase
		b1682	-2.16886	3.84096e-06	DOWN	-1.69726	6.73071e-05	DOWN	-1.88202	0.00127708	DOWN	-1.96462	0.000264368	DOWN	-1.19006	0.0112053	0	sufC	SufBCD, Fe-S, cluster, assembly, scaffold, protein%2C, ATP-binding, protein
		b2803	-1.76009	1.81509e-10	DOWN	-1.1808	4.90213e-06	DOWN	-1.52282	9.2135e-06	DOWN	-1.15478	0.00017858	DOWN	-0.797449	0.00299838	0	fucK	L-fuculokinase
		b0062	-1.72423	1.26317e-09	DOWN	-1.39484	6.98677e-07	DOWN	-1.15884	0.00204363	DOWN	-1.37035	0.000524478	DOWN	-0.394813	0.193909	0	araA	L-arabinose, isomerase
		b2020	-2.0683	6.93616e-14	DOWN	-2.68402	8.3416e-20	DOWN	-1.04764	0.000336159	DOWN	1.02205	4.97406e-05	UP	-0.749877	0.00114613	0	hisD	bifunctional, histidinal, dehydrogenase/, histidinol, dehydrogenase
		b0032	2.78233	1.53826e-06	UP	2.39225	2.54051e-05	UP	2.26148	0.00149791	UP	2.99692	4.44285e-08	UP	1.17648	0.0166656	0	carA	carbamoyl, phosphate, synthetase, small, subunit%2C, glutamine, amidotransferase
		b3540	-1.77525	5.00982e-06	DOWN	-1.70848	2.20058e-05	DOWN	-1.55373	0.00286065	DOWN	-1.84049	0.000591268	DOWN	-0.429362	0.31334	0	dppF	dipeptide/heme, ABC, transporter, ATPas
		b0738	1.1307	5.40248e-07	UP	1.26632	1.21897e-08	UP	1.02534	4.28719e-05	UP	1.10342	1.89611e-06	UP	0.706606	0.000760947	0	tolR	membrane, spanning, protein, in, TolA-TolQ-TolR, complex
		b0736	1.11721	2.06414e-08	UP	1.28245	7.22864e-11	UP	1.05002	1.77079e-06	UP	1.41904	4.22513e-12	UP	0.663742	0.000198731	0	ybgC	acyl-CoA, thioester, hydrolase
		b4190	-1.51743	1.01986e-12	DOWN	-2.32117	7.00081e-21	DOWN	-1.05623	1.22156e-05	DOWN	-1.52172	2.94675e-08	DOWN	-0.888964	8.04488e-05	0	yjfP	acyl, CoA, esterase
		b0033	2.24659	1.70967e-05	UP	1.92607	0.000141641	UP	2.28648	0.000112939	UP	2.1252	5.69525e-05	UP	0.72667	0.108055	0	carB	carbamoyl-phosphate, synthase, large, subunit
		b2799	-1.56195	1.77197e-06	DOWN	-1.47204	4.64356e-06	DOWN	-1.45607	0.000144917	DOWN	-2.02063	9.89956e-06	DOWN	-0.91234	0.00462947	0	fucO	L-1%2C2-propanediol, oxidoreductase
		b2344	1.96413	1.07297e-14	UP	1.7797	5.08629e-13	UP	1.2361	1.78729e-06	UP	1.19681	1.00371e-06	UP	0.828644	7.81929e-05	0	fadL	long-chain, fatty, acid, outer, membrane, transporter
		b2247	-2.87606	2.99958e-07	DOWN	-1.80646	0.00022378	DOWN	-1.70021	0.00576366	DOWN	-2.3311	0.000920743	DOWN	-0.734265	0.167432	0	rhmD	L-rhamnonate, dehydratase
		b1224	-2.81429	1.7439e-06	DOWN	-3.85433	2.74045e-11	DOWN	-3.37615	9.10629e-08	DOWN	-2.20329	0.000250404	DOWN	-0.954942	0.0551282	0	narG	nitrate, reductase, 1%2C, alpha, subunit
		b4317	1.5463	0.000212449	UP	2.94933	1.65326e-11	UP	1.42354	0.00179392	UP	1.24107	0.00411569	UP	0.657797	0.0792185	0	fimD	fimbrial, usher, outer, membrane, porin, protein%3B, FimCD, chaperone-usher
		b4107	-2.50335	2.40387e-08	DOWN	-1.60498	4.20588e-05	DOWN	-1.73444	0.000492849	DOWN	-2.2175	5.85614e-05	DOWN	-0.841721	0.0613264	0	yjdN	metalloprotein, superfamily, protein
chloramphenicol_all linezolid_all retapamulin_All thiostrepton_All	71	b3153	-2.9524	6.0538e-07	DOWN	-2.84747	2.64796e-07	DOWN	-1.9455	0.00111557	DOWN	-1.00338	0.0783772	0	-1.95204	0.00161885	DOWN	yhbO	stress-resistance, protein
		b2922	-1.92814	1.09515e-12	DOWN	-1.71384	5.69583e-11	DOWN	-1.80357	3.52498e-10	DOWN	-0.86355	0.0010982	0	-1.61652	7.20837e-11	DOWN	yggE	oxidative, stress, defense, protein
		b2551	-1.08395	4.26218e-08	DOWN	-1.19208	1.4692e-09	DOWN	-1.0667	4.72659e-07	DOWN	-0.982726	7.4727e-07	0	-1.46849	7.12814e-16	DOWN	glyA	serine, hydroxymethyltransferase
		b1820	-1.48115	2.3718e-06	DOWN	-2.15862	1.15328e-10	DOWN	-1.13931	0.00144322	DOWN	-0.926829	0.00263047	0	-1.92472	5.3084e-09	DOWN	yobD	UPF0266, family, inner, membrane, protein
		b2029	-1.50193	9.74494e-14	DOWN	-1.53488	2.36063e-14	DOWN	-1.12202	7.28707e-08	DOWN	-0.701743	0.000351793	0	-1.48465	1.37176e-16	DOWN	gnd	6-phosphogluconate, dehydrogenase%2C, decarboxylating
		b4213	-1.30523	9.36337e-14	DOWN	-1.42083	4.87795e-16	DOWN	-1.28206	4.27487e-11	DOWN	-0.789693	4.79818e-06	0	-1.52855	4.55643e-18	DOWN	cpdB	2':3'-cyclic-nucleotide, 2'-phosphodiesterase
		b2022	-2.21356	1.60088e-19	DOWN	-2.51466	7.62599e-23	DOWN	-1.13531	4.42503e-06	DOWN	-0.179041	0.437144	0	-1.52694	8.67691e-12	DOWN	hisB	histidinol-phosphatase, and, imidazoleglycerol-phosphate, dehydratase
		b1718	1.16924	3.07616e-08	UP	1.5999	3.01392e-13	UP	1.64869	2.3662e-11	UP	0.603629	0.00668496	0	1.16735	3.68496e-09	UP	infC	translation, initiation, factor, IF-3
		b0661	1.81672	5.70362e-21	UP	1.24417	1.28207e-12	UP	1.44885	6.7646e-14	UP	0.994324	1.92294e-08	0	1.45156	5.55511e-18	UP	miaB	tRNA-i(6)A37, methylthiotransferase
		b3512	-2.38598	4.55921e-07	DOWN	-3.4146	1.35906e-10	DOWN	-3.3808	4.91401e-08	DOWN	-1.25931	0.0155428	0	-3.29522	9.40778e-07	DOWN	gadE	gad, regulon, transcriptional, activator
		b3494	-1.4066	4.11987e-06	DOWN	-1.38287	4.23441e-06	DOWN	-1.73105	1.49999e-06	DOWN	-0.913187	0.00363268	0	-1.89627	1.15246e-08	DOWN	uspB	universal, stress, (ethanol, tolerance), protein, B
		b3342	2.31711	3.99891e-17	UP	1.44032	1.15115e-08	UP	2.41144	3.97025e-16	UP	0.700492	0.00663688	0	1.64997	1.30273e-11	UP	rpsL	30S, ribosomal, subunit, protein, S12
		b3362	-1.30948	8.61235e-06	DOWN	-1.52521	5.06411e-07	DOWN	-1.22766	0.00122674	DOWN	-0.857675	0.0287262	0	-1.09873	0.00200174	DOWN	yhfG	putative, antitoxin, for, Fic
		b0733	-1.49964	8.55564e-08	DOWN	-1.33534	1.46934e-06	DOWN	-1.19213	7.69825e-05	DOWN	-0.85711	0.00209275	0	-1.64495	4.29465e-11	DOWN	cydA	cytochrome, d, terminal, oxidase%2C, subunit, I
		b2185	2.43518	4.59114e-07	UP	4.76543	7.18276e-19	UP	2.24812	2.4989e-05	UP	0.702542	0.162124	0	1.96356	3.98138e-06	UP	rplY	50S, ribosomal, subunit, protein, L25
		b2530	1.51371	4.15874e-09	UP	1.33815	1.07662e-07	UP	1.75975	3.05183e-10	UP	0.429409	0.10711	0	1.19883	3.26051e-07	UP	iscS	cysteine, desulfurase, (tRNA, sulfurtransferase)%2C, PLP-dependent
		b0114	1.86474	5.88243e-05	UP	1.28324	0.00494558	UP	1.57261	0.00103655	UP	0.657698	0.164693	0	2.27277	1.32548e-07	UP	aceE	pyruvate, dehydrogenase%2C, decarboxylase, component, E1%2C, thiamine, triphosphate-binding
		b1925	-1.22419	1.20832e-05	DOWN	-1.99088	1.71167e-11	DOWN	-1.60859	1.51663e-06	DOWN	-0.973536	0.00214762	0	-3.03698	1.68439e-14	DOWN	fliS	flagellar, protein, potentiates, polymerization
		b1876	1.45284	2.41191e-14	UP	1.28523	3.13542e-12	UP	1.50629	1.97846e-13	UP	0.454694	0.0131263	0	1.10028	3.26318e-11	UP	argS	arginyl-tRNA, synthetase
		b3774	-1.94253	3.17688e-09	DOWN	-2.57937	5.08629e-13	DOWN	-1.57131	2.91493e-05	DOWN	-0.578007	0.0897244	0	-1.02661	0.00206972	DOWN	ilvC	ketol-acid, reductoisomerase%2C, NAD(P)-binding
		b0925	-1.98545	4.20918e-18	DOWN	-1.87676	1.38945e-17	DOWN	-1.83324	4.47537e-14	DOWN	-0.969286	5.6449e-06	0	-1.13005	2.17806e-09	DOWN	ldtD	murein, L%2CD-transpeptidase
		b2788	-1.95038	1.92467e-06	DOWN	-1.69319	1.95373e-05	DOWN	-1.84388	0.00135398	DOWN	-1.08219	0.0271032	0	-1.18012	0.00506889	DOWN	gudX	glucarate, dehydratase-related, protein%2C, substrate, unknown
		b3203	-1.28989	2.48831e-12	DOWN	-1.73322	1.25027e-19	DOWN	-1.02241	1.28834e-07	DOWN	-0.664675	0.000202625	0	-1.21311	9.16987e-13	DOWN	hpf	ribosome, hibernation, promoting, factor, HPF%3B, stabilizes, 100S, dimers
		b2685	1.94003	1.99798e-16	UP	2.30448	3.10097e-21	UP	1.98792	7.16711e-15	UP	0.958601	1.64302e-05	0	1.74333	1.51169e-16	UP	emrA	multidrug, efflux, system
		b1658	2.09903	1.42542e-22	UP	1.36365	1.52479e-12	UP	2.04913	1.80517e-18	UP	0.758094	7.18079e-05	0	1.75803	4.67045e-21	UP	purR	transcriptional, repressor%2C, hypoxanthine-binding
		b2181	1.54566	5.14515e-07	UP	1.51807	5.9306e-07	UP	1.59625	1.83779e-06	UP	0.580985	0.0603322	0	1.06701	6.42556e-05	UP	yejG	uncharacterized, protein
		b2023	-2.17625	2.07187e-15	DOWN	-2.63597	8.68833e-19	DOWN	-1.20093	0.000104123	DOWN	-0.446817	0.0756143	0	-1.82249	1.66415e-10	DOWN	hisH	imidazole, glycerol, phosphate, synthase%2C, glutamine, amidotransferase, subunit
		b2019	-2.14069	9.53923e-18	DOWN	-2.80393	2.6244e-25	DOWN	-1.38594	3.58187e-08	DOWN	0.628441	0.00552111	0	-1.1641	2.61446e-08	DOWN	hisG	ATP, phosphoribosyltransferase
		b4005	2.4058	2.95967e-10	UP	1.89579	3.8446e-07	UP	2.09678	8.77861e-06	UP	0.92564	0.0136168	0	2.23448	7.56237e-12	UP	purD	phosphoribosylglycinamide, synthetase, phosphoribosylamine-glycine, ligase
		b0734	-1.73251	2.22804e-09	DOWN	-1.47403	2.75e-07	DOWN	-1.15139	0.000195935	DOWN	-0.841692	0.00309859	0	-1.41674	2.36814e-08	DOWN	cydB	cytochrome, d, terminal, oxidase%2C, subunit, II
		b3617	-1.24961	2.51701e-11	DOWN	-1.4572	1.11235e-14	DOWN	-1.57833	1.49816e-14	DOWN	-0.820095	1.01977e-05	0	-1.43709	4.13754e-17	DOWN	kbl	glycine, C-acetyltransferase
		b0023	1.38827	1.91004e-05	UP	1.2974	4.70599e-05	UP	2.06716	3.60479e-08	UP	0.674826	0.0502232	0	1.19841	6.01288e-05	UP	rpsT	30S, ribosomal, subunit, protein, S20
		b0423	2.08863	4.88532e-22	UP	1.56541	2.77406e-15	UP	1.681	1.51745e-14	UP	0.938857	1.05676e-06	0	1.11252	9.89054e-11	UP	thiI	tRNA, s(4)U8, sulfurtransferase
		b0809	-2.11732	2.92775e-14	DOWN	-1.62363	4.15316e-10	DOWN	-1.72054	3.58435e-09	DOWN	-0.868383	0.00102756	0	-2.80917	1.76059e-23	DOWN	glnQ	glutamine, transporter, subunit
		b3238	2.33557	8.12321e-11	UP	2.17648	6.87371e-10	UP	2.02107	8.21882e-08	UP	0.670304	0.0552203	0	1.55574	1.05357e-06	UP	yhcN	cadmium, and, peroxide, resistance, protein%2C, stress-induced
		b4123	-1.50415	0.00439939	DOWN	-1.37351	0.00663251	DOWN	-2.03463	0.000656106	DOWN	-0.909327	0.0900459	0	-1.87767	4.75651e-05	DOWN	dcuB	C4-dicarboxylate, transporter%2C, anaerobic%3B, DcuS, co-sensor
		b0905	1.1958	1.2864e-08	UP	1.27672	7.86567e-10	UP	1.89077	4.9363e-15	UP	0.930021	9.21817e-06	0	1.51279	6.50106e-15	UP	ycaO	ribosomal, protein, S12, methylthiotransferase, accessory, factor
		b0343	-1.81838	5.52662e-05	DOWN	-2.27515	1.63356e-06	DOWN	-1.78757	0.0029656	DOWN	-1.06355	0.0516172	0	-1.29875	0.00537007	DOWN	lacY	lactose, permease
		b3230	2.69853	1.32753e-17	UP	2.05339	4.11607e-12	UP	2.24381	1.62612e-12	UP	0.984615	0.000894503	0	1.876	2.11063e-11	UP	rpsI	30S, ribosomal, subunit, protein, S9
		b1089	2.18625	4.43103e-10	UP	2.2202	2.01328e-10	UP	1.93572	2.02469e-07	UP	0.987223	0.0053487	0	1.77615	1.70643e-08	UP	rpmF	50S, ribosomal, subunit, protein, L32
		b2479	-1.78407	6.53454e-16	DOWN	-1.92534	4.02611e-18	DOWN	-1.39394	1.06265e-09	DOWN	-0.604916	0.0038082	0	-1.77492	2.49094e-15	DOWN	gcvR	transcriptional, repressor%2C, regulatory, protein, accessory, to, GcvA
		b3468	-1.28319	1.68334e-11	DOWN	-1.85389	7.65281e-20	DOWN	-1.12631	5.91728e-08	DOWN	-0.478583	0.0109043	0	-1.19976	5.28907e-11	DOWN	yhhN	TMEM86, family, putative, inner, membrane, protein
		b0838	-1.42443	7.76045e-13	DOWN	-1.56708	4.4252e-15	DOWN	-1.17205	4.91401e-08	DOWN	-0.941141	3.88557e-06	0	-1.23209	1.98261e-11	DOWN	gstB	glutathione, S-transferase
		b3859	-1.03786	1.29967e-06	DOWN	-1.47064	8.74057e-12	DOWN	-1.0168	1.06903e-05	DOWN	-0.897859	3.11976e-05	0	-1.55693	2.03012e-14	DOWN	srkA	Cpx, stress, response, Thr/Ser, protein, kinase%3B, MazF, antagonist, protein
		b1849	2.18543	4.84596e-09	UP	1.68173	7.13145e-06	UP	1.95293	0.000106888	UP	0.871203	0.028277	0	2.26158	4.49755e-12	UP	purT	phosphoribosylglycinamide, formyltransferase, 2
		b2609	2.55034	5.39459e-17	UP	2.48083	1.34202e-16	UP	2.1059	8.76754e-12	UP	0.944232	0.000947361	0	1.62769	3.5677e-10	UP	rpsP	30S, ribosomal, subunit, protein, S16
		b4006	2.53891	6.71464e-15	UP	2.07485	3.26753e-11	UP	2.23204	1.78717e-09	UP	0.925072	0.00306623	0	2.21306	5.03086e-15	UP	purH	IMP, cyclohydrolase, and, phosphoribosylaminoimidazolecarboxamide, formyltransferase
		b2529	1.12525	1.2475e-06	UP	1.16742	2.58654e-07	UP	1.42368	2.39027e-08	UP	0.526697	0.0262794	0	1.1563	1.72724e-08	UP	iscU	iron-sulfur, cluster, assembly, scaffold, protein
		b2086	-1.78088	1.7898e-05	DOWN	-1.06118	0.00312537	DOWN	-1.18543	0.00289151	DOWN	-1.00027	0.0175749	0	-1.28627	0.00212505	DOWN	yegS	phosphatidylglycerol, kinase%2C, metal-dependent
		b3102	-2.20312	2.49525e-19	DOWN	-1.23807	1.72662e-09	DOWN	-1.99255	2.60981e-14	DOWN	-0.996643	1.22621e-05	0	-1.57771	8.62649e-12	DOWN	yqjG	putative, S-transferase
		b0480	-1.17886	1.65326e-09	DOWN	-1.31942	1.51596e-11	DOWN	-1.23458	8.79621e-09	DOWN	-0.7295	0.000204317	0	-1.51558	3.10848e-15	DOWN	ushA	bifunctional, UDP-sugar, hydrolase/5'-nucleotidase
		b3207	1.51181	5.28525e-14	UP	1.53668	1.81044e-14	UP	1.24609	3.0081e-09	UP	0.893095	6.45207e-06	0	1.88999	1.90814e-21	UP	yrbL	Mg(2+)-starvation-stimulated, protein
		b2508	1.9545	1.92364e-05	UP	1.22923	0.00519245	UP	1.8034	0.000149906	UP	1.04579	0.0235522	0	1.27046	0.00208323	UP	guaB	IMP, dehydrogenase
		b3340	1.75894	5.62219e-12	UP	1.34685	5.05113e-08	UP	2.14423	4.20193e-14	UP	0.638968	0.0121068	0	1.54834	2.76892e-11	UP	fusA	protein, chain, elongation, factor, EF-G%2C, GTP-binding
		b4471	-6.36448	1.1018e-10	DOWN	-6.73087	4.7573e-10	DOWN	-4.70232	0.000129906	DOWN	-4.05792	0.010101	0	-2.83856	0.00545902	DOWN	tdcG	L-serine, dehydratase, 3%2C, anaerobic
		b0313	1.02875	0.00685815	UP	1.14599	0.00168173	UP	1.34908	0.0013721	UP	0.973675	0.00843297	0	2.57687	1.10747e-14	UP	betI	choline-inducible, betIBA-betT, divergent, operon, transcriptional, repressor
		b2606	2.677	2.83197e-14	UP	2.97888	8.50712e-17	UP	1.95816	1.13452e-07	UP	0.792473	0.0256601	0	1.43875	2.51057e-06	UP	rplS	50S, ribosomal, subunit, protein, L19
		b3936	1.84529	3.5275e-06	UP	2.0885	1.8191e-07	UP	2.1568	1.50616e-06	UP	0.318128	0.456455	0	1.13728	0.000968348	UP	rpmE	50S, ribosomal, subunit, protein, L31
		b2877	-1.70668	4.70973e-05	DOWN	-1.79159	1.01234e-05	DOWN	-1.88268	0.000124902	DOWN	-0.825008	0.0571126	0	-2.84967	1.3237e-08	DOWN	mocA	CTP:molybdopterin, cytidylyltransferase
		b2021	-2.47322	1.45142e-15	DOWN	-3.10566	3.914e-20	DOWN	-1.34822	5.28547e-05	DOWN	0.173341	0.562136	0	-1.46101	2.68416e-07	DOWN	hisC	histidinol-phosphate, aminotransferase
		b2528	1.20851	2.0815e-07	UP	1.05798	3.25618e-06	UP	1.43296	2.05091e-08	UP	0.315584	0.188594	0	1.0771	1.64178e-07	UP	iscA	FeS, cluster, assembly, protein
		b4130	-2.37768	1.95218e-06	DOWN	-1.71047	0.000211121	DOWN	-2.25051	0.000404454	DOWN	-1.11797	0.0361297	0	-1.88268	0.000401051	DOWN	dtpC	dipeptide, and, tripeptide, permease
		b1056	-1.85341	2.49129e-07	DOWN	-1.47942	5.54913e-06	DOWN	-1.31208	0.000359881	DOWN	-0.757592	0.0238843	0	-1.04537	0.00139392	DOWN	yceI	periplasmic, high, pH-inducible, lipid-binding, protein
		b0864	-1.6355	3.47852e-13	DOWN	-1.70599	2.26201e-14	DOWN	-1.48862	4.92936e-09	DOWN	-0.718566	0.00166359	0	-1.9883	1.15179e-15	DOWN	artP	arginine, ABC, transporter, ATPase
		b2980	1.78048	3.53604e-08	UP	1.61852	4.65921e-07	UP	1.12027	0.00405052	UP	0.755525	0.0165612	0	1.87367	2.65025e-12	UP	glcC	glycolate-inducible, glc, operon, transcriptional, repressor%3B, autorepressor
		b4060	2.03605	8.28058e-09	UP	1.77349	3.17976e-07	UP	1.46698	0.000112573	UP	0.622032	0.074968	0	1.09313	0.000423725	UP	yjcB	putative, inner, membrane, protein
		b1926	-1.21445	2.33799e-05	DOWN	-1.78808	2.59758e-09	DOWN	-1.47534	1.21299e-05	DOWN	-0.681842	0.033119	0	-3.22633	8.01471e-15	DOWN	fliT	putative, flagellar, synthesis, and, assembly, chaperone
		b3341	2.20692	7.28901e-16	UP	1.69031	7.08122e-11	UP	2.30348	8.96211e-15	UP	0.797767	0.00226369	0	1.63269	2.38167e-11	UP	rpsG	30S, ribosomal, subunit, protein, S7
		b4033	-2.66112	0.000224702	DOWN	-4.04155	3.99992e-09	DOWN	-2.27702	0.00232419	DOWN	-1.65446	0.0190642	0	-1.61676	0.00662752	DOWN	malF	maltose, transporter, subunit
		b0860	-2.02284	2.36588e-13	DOWN	-1.84407	1.72295e-12	DOWN	-1.74905	7.96696e-09	DOWN	-0.970142	0.000682581	0	-1.57527	5.73721e-08	DOWN	artJ	arginine, ABC, transporter, periplasmic, binding, protein
		b0113	2.26268	6.39813e-08	UP	2.80087	1.01677e-10	UP	1.85833	3.29213e-05	UP	0.686235	0.102594	0	1.15957	0.00129574	UP	pdhR	pyruvate, dehydrogenase, complex, repressor%3B, autorepressor
chloramphenicol_all erythromicin_all retapamulin_All thiostrepton_All	165	b0277	1.14158	0.000293595	UP	1.66064	2.7524e-08	UP	0.151153	0.747053	0	1.32356	7.10056e-06	UP	2.10806	2.59023e-13	UP	yagK	CP4-6, prophage%3B, conserved, protein
		b1080	-1.43836	2.39642e-06	DOWN	-2.23769	4.03752e-13	DOWN	-0.939538	0.00396819	0	-1.73053	2.31676e-08	DOWN	-2.87787	3.19504e-21	DOWN	flgI	putative, flagellar, basal, body, protein
		b0068	1.39306	7.24973e-13	UP	1.74337	5.07652e-19	UP	0.647312	0.00644399	0	1.15424	2.4819e-09	UP	1.278	3.39169e-13	UP	thiB	thiamine/thiamine, pyrophosphate/thiamine, monophosphate, ABC, transporter, periplasmic, binding, protein
		b1337	1.45291	0.00011214	UP	2.79658	5.62036e-14	UP	0.936359	0.125963	0	2.2577	4.90303e-10	UP	3.00031	2.14002e-18	UP	abgB	p-aminobenzoyl-glutamate, hydrolase%2C, B, subunit
		b0532	1.6574	5.47938e-05	UP	2.68445	1.69499e-11	UP	0.761923	0.161894	0	2.69256	2.8255e-12	UP	3.23713	1.27648e-18	UP	sfmD	putative, outer, membrane, export, usher, protein
		b2343	-1.24532	0.00115794	DOWN	-1.36615	0.000234292	DOWN	-0.978829	0.0222294	0	-1.39071	0.000271085	DOWN	-2.43357	4.59652e-12	DOWN	yfcZ	UPF0381, family, protein
		b1504	3.69643	2.99958e-07	UP	4.54795	2.995e-10	UP	0.14108	0.921109	0	5.3067	1.45337e-16	UP	6.51604	3.16473e-25	UP	ydeS	putative, fimbrial-like, adhesin, protein
		b0771	1.10013	0.00970769	UP	1.67167	3.4985e-05	UP	0.837746	0.149301	0	1.1003	0.00919386	UP	2.45314	3.08129e-12	UP	ybhJ	aconitase, family, protein
		b3726	1.35836	7.4861e-05	UP	1.056	0.00167316	UP	0.454745	0.340939	0	1.32064	0.000223582	UP	2.34715	9.64116e-14	UP	pstA	phosphate, ABC, transporter, permease
		b2704	-2.68851	9.58611e-07	DOWN	-4.08102	1.63e-09	DOWN	-1.92392	0.0147461	0	-2.32626	0.00155139	DOWN	-2.74254	8.17184e-05	DOWN	srlB	glucitol/sorbitol-specific, enzyme, IIA, component, of, PTS
		b1613	-1.39863	9.84256e-12	DOWN	-1.52747	7.79654e-14	DOWN	-0.746641	0.000439157	0	-1.24172	2.45558e-09	DOWN	-2.10897	1.48038e-23	DOWN	manA	mannose-6-phosphate, isomerase
		b0790	-1.69928	1.13037e-08	DOWN	-1.80984	2.68715e-09	DOWN	-0.741525	0.0482257	0	-1.70623	4.8164e-05	DOWN	-1.36323	0.000125294	DOWN	ybhP	endo/exonuclease/phosphatase, family, protein
		b1340	1.90179	1.04905e-16	UP	2.55071	1.82527e-26	UP	0.882294	0.000860106	0	1.79142	1.46912e-15	UP	2.4592	3.24931e-29	UP	smrA	DNA, endonuclease
		b0117	-1.1512	0.000141931	DOWN	-1.13111	0.000125183	DOWN	-0.965045	0.00716003	0	-2.66874	3.94253e-08	DOWN	-1.47863	1.54215e-05	DOWN	yacH	DUF3300, family, protein
		b0659	-1.85277	4.56738e-17	DOWN	-1.46742	8.03399e-13	DOWN	-0.922165	2.09692e-05	0	-2.05591	2.35318e-18	DOWN	-2.07313	4.61192e-21	DOWN	ybeY	ssRNA-specific, endoribonuclease%3B, 16S, rRNA, 3, end, maturation, and, quality, control, co-endoribonuclease, working, with, RNase, R%3B, rRNA, transcription, antitermination, factor
		b1073	-1.18954	0.000439124	DOWN	-1.50997	5.55866e-06	DOWN	-0.84945	0.0238101	0	-1.42214	1.54924e-05	DOWN	-2.94676	1.55033e-20	DOWN	flgB	flagellar, component, of, cell-proximal, portion, of, basal-body, rod
		b3209	-1.14074	5.49556e-07	DOWN	-1.9132	6.03507e-15	DOWN	-0.89576	0.00032272	0	-1.52153	1.29539e-09	DOWN	-2.33466	2.69598e-19	DOWN	elbB	isoprenoid, biosynthesis, protein, with, amidotransferase-like, domain
		b2747	1.13932	3.82241e-10	UP	1.07789	1.01375e-09	UP	0.793227	0.000108236	0	1.14367	6.70572e-10	UP	1.14352	1.54815e-12	UP	ispD	4-diphosphocytidyl-2C-methyl-D-erythritol, synthase
		b4354	-2.78226	3.55466e-06	DOWN	-3.31257	1.97672e-08	DOWN	-1.51842	0.0270051	0	-1.89514	0.0013383	DOWN	-3.27006	4.9563e-10	DOWN	yjiY	putative, transporter
		b2988	-1.11335	2.50726e-10	DOWN	-1.23542	1.12651e-12	DOWN	-0.605449	0.00107711	0	-1.41872	6.80281e-14	DOWN	-1.21417	1.16821e-13	DOWN	gss	glutathionylspermidine, amidase, and, glutathionylspermidine, synthetase
		b1723	-2.09179	2.57568e-13	DOWN	-1.82436	3.32029e-11	DOWN	-0.969288	0.000561231	0	-1.81929	4.20949e-09	DOWN	-1.31706	9.90843e-07	DOWN	pfkB	6-phosphofructokinase, II
		b0756	-1.47409	4.48123e-11	DOWN	-1.75081	6.30973e-15	DOWN	-0.906978	0.000129984	0	-1.85355	1.29055e-15	DOWN	-2.0507	3.61408e-22	DOWN	galM	aldose, 1-epimerase%3B, type-1, mutarotase%3B, galactose, mutarotase
		b2990	-1.56514	2.80322e-05	DOWN	-1.51883	3.88718e-05	DOWN	-0.515265	0.280868	0	-1.23718	0.00533919	DOWN	-1.24084	0.00195857	DOWN	hybG	hydrogenase, 2, accessory, protein
		b0970	-1.12215	5.22435e-10	DOWN	-1.11909	4.62017e-10	DOWN	-0.230616	0.296821	0	-1.27076	5.76965e-12	DOWN	-1.30796	1.47502e-15	DOWN	yccA	Modulator, of, FtsH, protease%2C, inner, membrane, protein
		b2135	-1.53285	0.000141931	DOWN	-1.21531	0.00132979	DOWN	-1.13278	0.0152941	0	-2.42226	8.65625e-06	DOWN	-1.62054	0.000127791	DOWN	yohC	Yip1, family, inner, membrane, protein
		b2194	-1.97856	1.11069e-09	DOWN	-2.58596	1.57727e-13	DOWN	-0.814149	0.0189211	0	-1.51358	7.23969e-05	DOWN	-1.05464	0.00070151	DOWN	ccmH	heme, lyase%2C, CcmH, subunit
		b4515	-1.68254	5.76192e-06	DOWN	-1.74477	2.64414e-06	DOWN	-0.729469	0.0542662	0	-1.39327	0.000129474	DOWN	-2.1041	8.41852e-09	DOWN	cydX	cytochrome, d, (bd-I), ubiquinol, oxidase, subunit, X
		b0718	1.6319	0.00770291	UP	2.73512	1.57106e-06	UP	-0.149704	0.886122	0	2.31662	3.10234e-05	UP	3.35053	1.18963e-10	UP	ybgQ	putative, outer, membrane, protein
		b1671	-2.9362	0.000233122	DOWN	-3.49772	2.81819e-05	DOWN	-2.13859	0.0174383	0	-2.94677	0.00483812	DOWN	-3.93398	0.000195532	DOWN	ydhX	putative, 4Fe-4S, ferridoxin-type, protein%3B, FNR%2C, Nar%2C, NarP-regulated, protein%3B, putative, subunit, of, YdhYVWXUT, oxidoreductase, complex
		b0484	-1.53378	6.59254e-05	DOWN	-1.67503	1.02389e-05	DOWN	-0.958186	0.0219147	0	-1.74793	2.65312e-05	DOWN	-1.10699	0.00122522	DOWN	copA	copper, transporter
		b0498	1.7081	0.00589103	UP	2.17776	4.24065e-05	UP	0.556182	0.468166	0	2.21065	2.05061e-05	UP	1.81469	0.000879577	UP	ybbC	putative, immunity, protein
		b0662	-1.16487	1.34497e-08	DOWN	-1.91587	3.34033e-18	DOWN	-0.447648	0.0468846	0	-1.03726	6.90905e-07	DOWN	-1.22403	4.76024e-11	DOWN	ubiF	2-octaprenyl-3-methyl-6-methoxy-1%2C4-benzoquinol, oxygenase
		b1554	3.12757	4.91698e-07	UP	4.75732	1.1673e-14	UP	1.89855	0.0208624	0	3.74987	6.94506e-12	UP	3.88666	8.39308e-13	UP	rrrQ	Qin, prophage%3B, putative, lysozyme
		b2408	1.94784	1.62578e-06	UP	2.32495	3.61385e-09	UP	0.436203	0.479414	0	2.33361	1.53448e-09	UP	2.69673	7.45844e-13	UP	yfeN	putative, outer, membrane, protein
		b3941	1.26158	0.000206002	UP	1.34499	5.47857e-05	UP	0.365853	0.481575	0	1.72437	2.53484e-07	UP	1.57819	1.44356e-06	UP	metF	5%2C10-methylenetetrahydrofolate, reductase
		b2395	1.20944	1.18883e-09	UP	1.90626	4.77262e-20	UP	0.982089	1.03696e-05	0	1.52284	4.96808e-14	UP	1.75763	6.12193e-21	UP	yfeA	putative, diguanylate, cyclase
		b1378	-1.64804	1.05203e-08	DOWN	-2.56722	5.6275e-18	DOWN	-0.323331	0.371955	0	-2.54062	8.76599e-17	DOWN	-3.46486	2.31486e-30	DOWN	pfo	pyruvate-flavodoxin, oxidoreductase
		b0310	2.28967	0.000538101	UP	2.739	1.03526e-05	UP	0.78276	0.372085	0	2.83308	9.64981e-08	UP	3.84864	2.60036e-13	UP	ykgH	putative, inner, membrane, protein
		b3603	1.60351	1.22786e-06	UP	2.0664	1.98914e-10	UP	0.792256	0.0673275	0	1.90024	2.64315e-09	UP	2.83932	5.00283e-22	UP	lldP	L-lactate, permease
		b0200	-1.25782	1.85629e-08	DOWN	-1.3145	4.40801e-09	DOWN	-0.455012	0.0588022	0	-1.77935	1.13267e-12	DOWN	-1.67884	1.03987e-12	DOWN	gmhB	D%2CD-heptose, 1%2C7-bisphosphate, phosphatase
		b1823	-1.05591	0.000357915	DOWN	-2.21763	1.12007e-13	DOWN	-0.702553	0.0401683	0	-1.28499	1.67285e-05	DOWN	-1.56478	2.85525e-09	DOWN	cspC	stress, protein%2C, member, of, the, CspA-family
		b1924	-1.19793	9.19039e-06	DOWN	-1.33683	4.40926e-07	DOWN	-0.887796	0.00225334	0	-1.67413	1.14826e-08	DOWN	-2.33018	2.14419e-16	DOWN	fliD	flagellar, filament, capping, protein
		b1561	1.57262	0.000471545	UP	1.87133	1.38072e-05	UP	0.721997	0.253759	0	2.06438	6.50404e-07	UP	2.39271	1.94441e-09	UP	rem	Qin, prophage%3B, uncharacterized, protein
		b1503	2.63043	0.00146634	UP	4.21264	9.69537e-08	UP	0.548438	0.696091	0	5.25607	5.05256e-14	UP	5.84416	9.91602e-18	UP	ydeR	putative, fimbrial-like, adhesin, protein
		b3957	-1.03014	2.54769e-09	DOWN	-1.39289	9.08255e-15	DOWN	-0.963406	6.67076e-07	0	-1.43036	9.40273e-13	DOWN	-1.1788	1.46201e-11	DOWN	argE	acetylornithine, deacetylase
		b2417	-1.13323	1.51338e-10	DOWN	-1.31347	1.52772e-13	DOWN	-0.897656	2.58874e-06	0	-1.1823	4.92559e-11	DOWN	-1.39065	1.32811e-17	DOWN	crr	glucose-specific, enzyme, IIA, component, of, PTS
		b0138	1.14687	0.00492581	UP	1.99206	2.06851e-07	UP	0.190285	0.776191	0	1.93902	7.17752e-07	UP	1.47914	0.000136562	UP	yadM	putative, fimbrial-like, adhesin, protein
		b2994	-1.9518	4.62741e-06	DOWN	-2.20449	1.18563e-07	DOWN	-1.12649	0.0146079	0	-1.39939	0.000864501	DOWN	-1.32444	0.000266803	DOWN	hybC	hydrogenase, 2%2C, large, subunit
		b4235	-1.39682	5.43131e-18	DOWN	-1.91947	1.33745e-28	DOWN	-0.584816	0.000247777	0	-1.17018	1.99158e-13	DOWN	-1.20612	1.88095e-17	DOWN	pmbA	putative, antibiotic, peptide, MccB17, maturation, peptidase
		b1136	-1.43211	4.56113e-08	DOWN	-1.92066	3.48518e-13	DOWN	-0.925506	0.00137133	0	-2.17862	2.79579e-15	DOWN	-1.33078	1.91473e-08	DOWN	icd	isocitrate, dehydrogenase%3B, e14, prophage, attachment, site%3B, tellurite, reductase
		b2262	-1.15002	6.75733e-07	DOWN	-2.24008	2.42619e-19	DOWN	-0.960993	0.000125773	0	-1.78814	1.94624e-12	DOWN	-1.95185	2.79591e-17	DOWN	menB	dihydroxynaphthoic, acid, synthetase
		b1326	-1.08644	2.58798e-10	DOWN	-1.74988	1.42807e-19	DOWN	-0.58869	0.00200807	0	-1.17619	2.17025e-09	DOWN	-1.02273	6.37003e-09	DOWN	mpaA	murein, peptide, amidase, A
		b1672	-2.8681	9.5651e-05	DOWN	-3.73311	1.79503e-06	DOWN	-2.18651	0.0109437	0	-2.48781	0.00409138	DOWN	-4.39955	2.22776e-05	DOWN	ydhW	FNR%2C, Nar%2C, NarP-regulated, protein%3B, putative, subunit, of, YdhYVWXUT, oxidoreductase, complex
		b3206	-1.07195	1.29683e-06	DOWN	-1.71034	8.7345e-13	DOWN	-0.30639	0.2588	0	-1.59105	2.281e-09	DOWN	-1.12246	7.24235e-07	DOWN	npr	phosphohistidinoprotein-hexose, phosphotransferase, component, of, N-regulated, PTS, system, (Npr)
		b1298	2.76145	6.77177e-11	UP	2.04845	1.1689e-06	UP	1.03526	0.0600204	0	1.48568	4.56761e-05	UP	3.17827	2.41679e-20	UP	puuD	gamma-glutamyl-gamma-aminobutyrate, hydrolase
		b2972	1.70293	6.60088e-06	UP	2.06045	2.36232e-08	UP	0.893484	0.0594813	0	1.04476	0.00363329	UP	1.72767	2.35307e-07	UP	pppA	bifunctional, prepilin, leader, peptidase/, methylase
		b1121	2.25038	3.2545e-06	UP	2.11333	7.1041e-06	UP	0.689741	0.381858	0	1.50235	0.00129664	UP	2.03703	1.77847e-06	UP	ycfZ	inner, membrane, protein
		b3592	-1.0508	1.64953e-07	DOWN	-1.36162	5.69513e-11	DOWN	-0.971472	2.35841e-05	0	-1.29474	3.52975e-08	DOWN	-1.41773	1.66151e-10	DOWN	yibF	glutathione, S-transferase, homolog
		b2129	-1.54413	1.6158e-08	DOWN	-1.72343	2.40649e-09	DOWN	-0.914349	0.00525694	0	-1.17268	0.000281609	DOWN	-1.40496	5.26991e-06	DOWN	yehX	putative, ABC, transporter, ATPase
		b3696	1.35491	0.000345187	UP	1.03125	0.00538402	UP	0.45654	0.355793	0	1.60412	2.5249e-05	UP	1.87498	2.69781e-07	UP	yidX	putative, lipoprotein
		b1167	1.87122	0.000390865	UP	1.76514	0.000625919	UP	-1.04051	0.1927	0	2.12561	3.75471e-06	UP	2.18235	1.43142e-06	UP	ymgC	Blue, light%2C, low, temperature, and, stress, induced, protein
		b1730	2.28247	0.00115133	UP	3.04783	3.25618e-06	UP	-0.388307	0.738002	0	2.41152	0.000273348	UP	4.09931	2.81584e-12	UP	ydjO	uncharacterized, protein
		b0702	2.33409	5.79881e-07	UP	2.30527	3.84194e-07	UP	1.28856	0.0382679	0	2.5203	1.24776e-08	UP	1.81267	4.93567e-05	UP	ybfB	putative, membrane, protein
		b3348	1.0758	0.000806186	UP	3.28088	5.75764e-24	UP	0.914424	0.0057664	0	1.14719	0.000188464	UP	1.23908	3.36493e-05	UP	slyX	phi, X174, lysis, protein
		b0031	-1.70104	2.0356e-17	DOWN	-2.53412	3.61384e-28	DOWN	-0.900098	8.00706e-06	0	-1.18321	3.08464e-09	DOWN	-1.95467	5.80589e-20	DOWN	dapB	dihydrodipicolinate, reductase
		b3457	1.27663	0.000389033	UP	1.51632	2.16415e-05	UP	0.0181909	0.978284	0	1.24605	0.00112681	UP	2.60948	1.13907e-15	UP	livH	branched-chain, amino, acid, ABC, transporter, permease
		b0002	1.38835	5.18155e-07	UP	1.73568	7.56297e-10	UP	0.495745	0.111661	0	1.81197	4.73305e-10	UP	1.77161	2.69392e-12	UP	thrA	Bifunctional, aspartokinase/homoserine, dehydrogenase, 1
		b2820	-1.08505	1.90343e-10	DOWN	-1.34085	4.45283e-15	DOWN	-0.597701	0.000816852	0	-1.25615	2.11178e-12	DOWN	-1.16585	1.14174e-13	DOWN	recB	exonuclease, V, (RecBCD, complex)%2C, beta, subunit
		b3043	1.50565	8.2287e-05	UP	2.02064	2.0415e-08	UP	0.631492	0.22041	0	2.18777	5.16536e-10	UP	1.91306	2.02844e-08	UP	ygiL	putative, fimbrial-like, adhesin, protein
		b2418	-1.29148	9.9471e-14	DOWN	-1.39678	2.10464e-15	DOWN	-0.889076	6.34728e-07	0	-1.65856	6.76208e-17	DOWN	-1.49079	2.57356e-16	DOWN	pdxK	pyridoxal-pyridoxamine, kinase/hydroxymethylpyrimidine, kinase
		b2898	-1.37194	1.10325e-12	DOWN	-2.29668	2.723e-27	DOWN	-0.597061	0.00300695	0	-1.7868	4.00063e-18	DOWN	-1.35809	5.0643e-15	DOWN	ygfZ	iron-sulfur, cluster, repair, protein%2C, plumbagin, resistance
		b2073	1.21089	0.000993289	UP	1.56783	8.58937e-06	UP	0.108577	0.861704	0	1.21897	0.000890311	UP	1.53305	7.08986e-06	UP	yegL	VMA, domain, protein
		b3220	1.34024	1.79485e-07	UP	2.17046	5.28371e-17	UP	0.877099	0.00293962	0	1.57017	6.15414e-10	UP	1.75781	1.8985e-13	UP	yhcG	DUF1016, family, protein, in, the, PD-(D/E)XK, nuclease, superfamily
		b0336	2.0237	7.34332e-13	UP	2.02817	2.09514e-13	UP	0.690029	0.0701338	0	1.65787	1.01378e-09	UP	2.5647	5.46655e-22	UP	codB	cytosine, transporter
		b0870	-1.40139	5.60795e-21	DOWN	-1.73068	1.33745e-28	DOWN	-0.888039	1.64496e-09	0	-1.09471	1.54952e-13	DOWN	-1.17826	8.85469e-19	DOWN	ltaE	L-allo-threonine, aldolase%2C, PLP-dependent
		b3812	-1.49211	5.70563e-11	DOWN	-2.61973	1.53321e-23	DOWN	-0.971115	8.37083e-05	0	-2.25201	3.51629e-15	DOWN	-2.00691	6.68416e-15	DOWN	yigB	5-amino-6-(5-phospho-D-ribitylamino)uracil, phosphatase%3B, pyrimidine, phosphatase%3B, riboflavin, synthesis
		b0776	-2.04508	0.000880298	DOWN	-3.69681	3.32428e-06	DOWN	-2.20305	0.0214889	0	-2.59511	0.00472505	DOWN	-2.07327	0.00796032	DOWN	bioF	8-amino-7-oxononanoate, synthase
		b1623	-1.4912	7.49059e-11	DOWN	-2.4087	7.26905e-22	DOWN	-0.795982	0.000872858	0	-1.53325	1.47587e-10	DOWN	-2.12395	3.92517e-20	DOWN	add	adenosine, deaminase
		b4480	-1.32693	1.17641e-09	DOWN	-2.10838	4.95407e-18	DOWN	-0.834568	0.000413646	0	-1.96996	6.94506e-12	DOWN	-1.40653	1.10915e-09	DOWN	hdfR	flhDC, operon, transcriptional, repressor
		b3458	1.41866	1.99691e-05	UP	1.44327	1.3117e-05	UP	0.646456	0.18416	0	1.84041	1.16449e-08	UP	2.51715	5.63959e-16	UP	livK	leucine, transporter, subunit
		b2939	1.18957	0.000754813	UP	1.12616	0.00123397	UP	0.0832293	0.897621	0	1.42312	3.89127e-05	UP	1.20607	0.000270922	UP	yqgB	uncharacterized, protein
		b0533	2.12466	0.00812195	UP	2.58033	0.000733418	UP	0.463631	0.713339	0	2.82568	6.65271e-05	UP	3.70639	3.0974e-08	UP	sfmH	FimA, homolog%2C, function, unknown
		b0950	1.08674	9.78654e-12	UP	1.00405	9.5091e-11	UP	0.955283	8.19527e-08	0	1.27744	5.33169e-15	UP	1.62184	6.1489e-26	UP	pqiA	paraquat-inducible%2C, SoxRS-regulated, inner, membrane, protein
		b3205	-1.2832	3.22413e-15	DOWN	-1.68653	1.80496e-23	DOWN	-0.612581	0.000202543	0	-1.00653	2.63221e-10	DOWN	-1.13637	1.71783e-15	DOWN	yhbJ	adaptor, protein, for, GlmZ/GlmY, sRNA, decay%2C, glucosamine-6-phosphate-regulated%3B, NTPase
		b1029	1.929	0.000243565	UP	2.73818	3.04136e-08	UP	0.482973	0.538372	0	3.02252	2.84843e-11	UP	3.20857	1.89188e-13	UP	ycdU	putative, inner, membrane, protein
		b3497	-1.09064	8.53891e-07	DOWN	-1.46029	3.38518e-10	DOWN	-0.761895	0.00340323	0	-1.4489	6.52709e-09	DOWN	-1.13829	4.23994e-07	DOWN	rsmJ	16S, rRNA, m(2)G1516, methyltransferase%2C, SAM-dependent
		b0199	1.89618	8.67684e-16	UP	1.87932	3.926e-16	UP	0.853726	0.00345296	0	2.45533	2.22373e-25	UP	1.81677	3.05613e-18	UP	metN	DL-methionine, transporter, subunit
		b1075	-1.03237	0.000614998	DOWN	-1.77106	2.33831e-09	DOWN	-0.626256	0.0656394	0	-1.64434	1.81641e-08	DOWN	-2.24824	8.30272e-17	DOWN	flgD	flagellar, hook, assembly, protein
		b2902	-1.53419	7.80458e-07	DOWN	-1.7559	6.70084e-08	DOWN	-0.925953	0.0234046	0	-2.36792	1.51721e-09	DOWN	-2.2154	6.21851e-10	DOWN	ygfF	putative, NAD(P)-dependent, oxidoreductase
		b3738	1.42116	8.97019e-14	UP	1.42618	5.80872e-14	UP	0.868397	4.50039e-06	0	1.29755	1.5436e-11	UP	1.02187	5.4762e-10	UP	atpB	F0, sector, of, membrane-bound, ATP, synthase%2C, subunit, a
		b0135	1.21498	0.00144559	UP	2.68221	2.78792e-13	UP	0.443039	0.421908	0	2.50245	8.98471e-12	UP	2.967	1.18577e-16	UP	yadC	putative, fimbrial-like, adhesin, protein
		b4192	-1.60821	1.00622e-06	DOWN	-1.46835	5.31922e-06	DOWN	-0.976719	0.0109565	0	-1.57678	2.80375e-05	DOWN	-1.12637	0.000664133	DOWN	ulaG	L-ascorbate, 6-phosphate, lactonase
		b3223	-1.17446	0.000125997	DOWN	-1.60247	5.86961e-07	DOWN	-0.894185	0.0235413	0	-1.90106	8.27208e-07	DOWN	-1.52348	2.03965e-06	DOWN	nanE	putative, N-acetylmannosamine-6-P, epimerase
		b2646	1.86603	0.00317941	UP	2.07668	0.000652977	UP	-0.258787	0.820093	0	2.56833	0.000147708	UP	3.40039	1.88853e-08	UP	ypjF	CP4-57, prophage%3B, toxin, of, the, YpjF-YfjZ, toxin-antitoxin, system
		b2011	-1.01575	2.27461e-09	DOWN	-1.63894	4.64953e-19	DOWN	-0.332391	0.074967	0	-1.1792	9.08928e-11	DOWN	-2.02823	2.8429e-25	DOWN	sbcB	exodeoxyribonuclease, I%3B, exonuclease, I
		b0544	2.29304	2.79283e-06	UP	2.52628	5.87641e-08	UP	0.0426844	0.955198	0	2.51261	9.14455e-09	UP	2.5291	8.30954e-09	UP	ybcK	DLP12, prophage%3B, putative, recombinase
		b1638	-1.48948	1.72531e-16	DOWN	-1.59381	1.67902e-18	DOWN	-0.890412	2.26873e-06	0	-1.08674	4.42791e-09	DOWN	-1.17954	3.51592e-12	DOWN	pdxH	pyridoxine, 5'-phosphate, oxidase
[truncated: 1,594 more rows]

## Sheet: PS30
doxycycline|dmso-10|1|1|10.0|39|s39	pure_compound	doxycycline	protein-synthesis	protein-synthesis	30S	tRNA binding	binds to 30S, prevents aatRNA attaching
[truncated: 1,057 more rows]

[truncated: 17 more sheets: PS30union, PS3050union, CW, CWunion, CM, CMunion, FAS, FASunion, DS, DSunion, DG, DGunion, DGDSunion, RS, RSunion, Rsunion_wo_fidaxomicin, annotation file]
