# Supplementary material for: Mechanism-of-Action Classification of Antibiotics by Global Transcriptome Profiling
Source: Antimicrob Agents Chemother. 2020 Feb 21;64(3):e01207-19. doi: 10.1128/AAC.01207-19 (PMC7038283; doi:10.1128/AAC.01207-19)
Supplement: Supplemental file 7 [file AAC.01207-19-sd007.xlsx]

## Sheet: Dataset S6. DSDG mol. desc.
DATASET S6. The 82 molecular descriptors and associated values for the DS/DG antibiotics used to conduct pharmaceutical bioinformatic analysis.
	ALogP	ALogp2	AMR	naAromAtom	nAromBond	nB	nC	nAtomLC	nAtomP	nAtomLAC	MW	nRotB	XLogP	apol	bpol	nHBAcc	nHBDon	TopoPSA	C1SP2	C2SP2	C3SP2	C1SP3	C2SP3	C3SP3	SCH-6	SCH-7	VCH-6	VCH-7	SC-3	SC-4	SC-5	SC-6	VC-3	VC-4	VC-5	VC-6	SPC-4	SPC-5	SPC-6	VPC-4	VPC-5	VPC-6	SP-0	SP-1	SP-2	SP-3	SP-4	SP-5	SP-6
ciprofloxacin_DG	-1.5	2.26	86.59	6	6	27	17	3	15	0	331.13	3	1.81	48.19	27.42	6	2	72.88	2	6	2	4	3	0	0.39	0.73	0.2	0.28	1.78	0	0.64	0	0.74	0	0.17	0	4.44	7.22	11.02	1.58	2.18	2.79	16.84	11.56	10.84	8.96	7.69	6.44	4.76
Nalidixic acid_DG	0.16	0.03	63.2	6	6	18	12	3	14	0	232.08	2	1	33.73	18.33	5	1	70.5	3	4	2	3	0	0	0.11	0.31	0.03	0.08	1.39	0	0.42	0	0.51	0	0.08	0	3.27	5.19	7.75	1	1.29	1.64	12.58	8.04	7.42	6.13	5.05	4.15	3.03
norfloxacin_DG	-0.52	0.27	87.36	6	6	25	16	3	15	0	319.13	3	1.69	46.43	27.42	6	2	72.88	2	6	2	6	0	0	0.2	0.38	0.09	0.11	1.64	0	0.58	0	0.63	0	0.13	0	4.27	6.96	10.54	1.46	2.02	2.51	16.56	11.02	10.01	8.64	7.27	6.1	4.36
novobiocin_DG	1.49	2.22	161.69	12	12	47	31	5	23	4	612.23	10	2.58	89.59	51.81	10	5	196.1	2	11	5	6	4	1	0.21	0.7	0.08	0.2	4.48	0.2	1.23	0.08	2.12	0.12	0.33	0.03	9.24	14.47	22.04	3.39	4.43	5.22	32.51	20.64	20.11	16.05	13.2	11.04	7.92
metronidazole_DS	-0.84	0.71	37.63	5	5	12	6	3	8	2	171.06	3	-0.14	22.27	14.39	3	1	81.19	3	0	0	3	0	0	0.22	0.32	0.07	0.08	0.84	0	0.29	0	0.27	0	0.07	0	1.94	2.92	3.52	0.64	0.84	0.67	9.14	5.66	4.92	3.71	2.97	1.97	0.98
sulfmethoxazole_DS	-0.94	0.89	68.1	11	11	18	10	4	16	0	253.05	3	0.25	33.54	20.42	4	2	106.6	1	8	0	1	0	0	0.28	0.25	0.07	0.05	1.98	0.2	0.35	0.1	0.61	0.03	0.06	0.01	3.16	4.47	4.97	0.86	0.95	0.88	12.47	7.97	7.93	5.74	4.46	3.02	2.07
trimethoprim_DS	-1.72	2.95	79.84	12	12	22	14	1	9	0	290.14	5	-0.55	43.45	26.75	4	2	105.51	2	5	2	0	1	0	0.12	0.34	0.04	0.07	1.36	0	0.25	0	0.51	0	0.05	0	3.17	5.11	6.92	0.99	1.29	1.45	15.41	10.08	8.64	7.25	5.99	4.64	2.79
doxorubicin_DG	-3.44	11.82	137.29	12	12	43	27	4	19	2	543.17	5	-1.9	76.78	39.67	9	6	206.07	0	9	6	3	7	1	0.25	0.83	0.12	0.29	3.69	0.14	1.44	0.1	1.67	0.06	0.36	0.02	9.85	16.74	26.18	3.56	5.07	6.5	28.39	18.43	17.69	16.23	13.8	11.45	8.78
[truncated: 39 more columns]
