# Supplementary material for: Mechanism-of-Action Classification of Antibiotics by Global Transcriptome Profiling
Source: Antimicrob Agents Chemother. 2020 Feb 21;64(3):e01207-19. doi: 10.1128/AAC.01207-19 (PMC7038283; doi:10.1128/AAC.01207-19)
Supplement: Supplemental file 8 [file AAC.01207-19-sd008.xlsx]

## Sheet: Dataset S7. 447 biomarkers
DATASET S7. The 447 diagnostic biomarker gene set used to sort compounds and crude extracts according to MOA.
locus_tag	RS.Rifapentine.W-WATER+Rifapentine.E-ETHANOL.logFC	RS.Rifampicin-DMSO.logFC	RS.Fidaxomicin-DMSO.logFC	RS.ActinomycinD-DMSO.logFC	PS50.Thiostrepton-DMSO.logFC	PS50.Retapamulin-DMSO.logFC	PS50.Linezolid-DMSO.logFC	PS50.Erythromycin-WATER.logFC	PS50.Chloramphenicol-WATER.logFC	PS30.Tetracycline-WATER.logFC	PS30.Doxycycline-DMSO.logFC	FAS.Triclosan.W-WATER+Triclosan.E-ETHANOL.logFC	FAS.Isoniazid-WATER.logFC	FAS.Cerulenin-ETHANOL.logFC	DS.Trimethoprim-DMSO.logFC	DS.Sulfamethoxazole-DMSO.logFC	DS.Metronidazole-DMSO.logFC	DS.Doxorubicin-DMSO.logFC	DG.Novobiocin-WATER.logFC	DG.Norfloxacin-NAOH.logFC	DG.Nalidixic_acid-NAOH.logFC	DG.Ciprofloxacin-NAOH.logFC	CW.Vancomycin-WATER.logFC	CW.Teixobactin-DMSO.logFC	CW.Ramoplanin-WATER.logFC	CW.Phosphomycin.W-WATER+Phosphomycin.E-ETHANOL.logFC	CW.Penicillin-WATER.logFC	CW.Meropenem-DMSO.logFC	CW.Flavomycin-DMSO.logFC	CW.Cycloserine-WATER.logFC	CW.Ceftriaxone-WATER.logFC	CW.Cefotaxime-WATER.logFC	CW.Bacitracin-WATER.logFC	CM.Valinomycin-DMSO.logFC	CM.Polymyxin-WATER.logFC	CM.Monactin-DMSO.logFC	CM.Colistin-WATER.logFC
b3842	1.83168	0.323552	0.0228282	2.25896	1.08624	0.890927	0.622274	2.23494	1.3645	0.680113	-0.0140446	-0.217097	-0.473625	-0.0315839	0.375748	0.103802	0.344479	-0.0116862	0.507366	0.282898	0.731972	0.509359	0.155393	0.053936	-0.180766	0.800882	-0.00347778	-0.0516785	-0.18552	0.420642	-0.179853	-0.24319	0.0278991	0.201735	-0.450043	1.01696	0.128983
b3816	1.93037	0.35913	-0.0439399	1.05288	1.88411	2.16225	1.39896	2.30099	1.41073	0.993358	0.595775	-0.508512	-0.2525	0.0934773	0.702636	0.0928068	0.559247	-1.28502	0.89018	0.212467	0.465863	0.224232	0.470431	0.200484	0.430071	1.17047	-0.20899	0.00523917	0.0102415	0.017299	-0.0256956	-0.0918193	0.713669	0.255635	0.231317	2.55543	0.104006
b3819	1.09025	0.207635	0.101471	0.686591	1.27373	0.682076	1.22244	2.2441	1.34639	0.557492	0.156342	0.156222	0.0633234	0.839789	-0.0674904	0.245017	0.227074	-0.1975	0.0202153	0.0455265	0.551543	-0.0144125	-0.143705	0.0345163	-0.155556	0.60274	-0.167981	-0.0465336	-0.0601486	0.195869	0.0253578	-0.0496694	0.327884	0.354908	-0.226112	2.38262	0.11812
b0599	0.646982	0.396692	-0.0731394	0.753914	0.849371	1.11234	-0.0539576	0.619573	1.06718	0.73483	0.240271	0.457494	0.554664	-0.0275814	0.0180946	0.253441	-0.0480635	0.644433	2.11258	0.07469	-0.0523868	0.108891	0.344916	0.052322	0.0535706	0.0733029	-0.199042	-0.029354	0.107659	-0.316886	0.139893	0.166652	0.508975	0.277481	-0.00154412	3.10009	0.136082
b3184	4.50134	0.9608	0.505024	0.879459	3.48404	3.48394	2.461	2.87442	2.61156	1.63404	0.941905	-1.74949	-1.22973	0.107737	0.933441	0.681356	1.40127	1.28924	2.41802	0.131666	0.233202	0.13599	-0.522205	0.605357	0.157114	1.01702	-0.325236	0.738904	0.670144	0.501953	-0.0022089	0.139032	0.352996	-0.758484	-0.199237	3.82662	0.646535
b3434	1.2689	0.764306	0.102144	0.990532	2.2448	2.06497	1.26572	1.49265	1.50512	1.42071	1.06559	-0.968548	-0.734217	-0.441182	0.3484	0.550935	0.746822	0.665464	1.92695	0.211852	0.240746	0.302591	0.0016524	0.416977	0.0494993	0.245915	-0.0602996	0.368318	0.250591	0.178274	-0.214788	-0.183764	-0.0993963	0.572579	-0.294606	2.57708	0.467718
b3057	0.900341	0.262566	-0.135701	0.741085	1.36493	0.941158	0.97032	1.94346	1.06327	1.01634	0.364599	0.276503	-0.057424	-0.0536209	-0.000758821	0.112559	0.176628	-0.222613	0.900216	-0.0418425	-0.0405513	-0.0893344	0.293701	-0.0380507	0.782555	0.197282	0.117147	0.155163	0.145266	0.159245	-0.0678424	-0.0515494	0.706826	0.186948	0.438755	1.24518	0.0997753
b4242	2.1277	1.28978	0.129012	1.8687	4.88247	4.39863	3.03014	3.13745	3.38502	2.63701	1.68761	1.06769	-1.01488	0.862097	0.410564	1.05585	0.59811	0.907412	4.45393	0.27301	-0.107896	-0.0594018	1.04242	0.299114	2.33388	0.606092	0.422533	0.48667	0.994595	-0.522255	-0.841726	-0.879355	1.43291	1.79712	0.157687	5.37471	-0.00706206
b0356	2.34876	0.762125	0.416207	1.16283	1.10864	0.812384	0.837012	0.802588	1.65992	0.498311	0.315911	1.07323	0.707443	0.247769	0.118403	0.327842	-0.100655	1.60202	1.72532	0.206645	0.110727	0.0856839	0.261696	0.516917	0.272781	-1.33167	-0.155963	0.453133	0.535918	-0.334497	-0.252556	-0.320621	0.265993	-0.457812	0.0251631	0.345794	0.0214849
b2600	2.98246	0.135266	0.0169604	0.354506	0.11506	0.406315	0.517356	0.948291	1.26844	0.911273	0.0295696	0.632148	-0.0408949	0.706599	-0.406621	-0.303637	-0.0566447	-0.035145	2.84228	-0.175071	-0.381688	-0.416896	0.162233	-0.480058	0.0357158	0.017775	-0.151449	-0.158254	-0.283958	-0.270176	-0.486981	-0.253536	0.191111	-0.387677	0.124022	0.521356	0.106866
b2601	2.7166	0.0690251	0.082692	1.30878	-0.137721	0.330876	0.100583	0.830793	1.19204	0.713176	-0.154086	1.33585	0.184935	0.872821	-0.560011	-0.418495	-0.179649	-0.109103	3.16084	-0.144579	-0.346051	-0.411117	0.0117946	-0.767938	0.00102277	-0.15792	-0.323692	-0.408432	-0.404168	-0.276432	-0.438752	-0.34783	-0.0869646	-0.991423	0.13873	0.241129	-0.17053
b0842	3.36276	0.657723	0.00229249	1.67942	1.75172	2.21832	2.04143	2.76311	2.68459	2.1702	0.467571	0.836418	-0.509431	0.292517	-0.548922	-0.248863	-0.0595201	-0.591459	-0.115643	-0.205502	-0.238698	-0.352065	0.183677	-0.12752	-0.0175297	0.292725	0.13888	0.0500009	-0.195511	0.148377	0.168482	-0.0289949	0.603064	0.702748	0.183078	0.615714	0.210982
b0315	6.59794	1.22048	-0.0897542	2.45416	3.05141	4.15129	1.49076	3.80087	4.29937	2.89503	0.813819	1.98792	-0.739916	0.862861	-0.453905	-0.0406172	-0.213227	-0.274085	1.45321	0.435564	-0.16766	0.0314116	0.132546	-0.704563	0.0915152	-0.210851	-0.201908	-0.0332383	-0.0242071	-0.416903	-0.960169	-0.503495	0.0820182	-0.428323	-0.320608	0.635032	-0.0413677
b0576	4.29952	0.538429	-0.289212	1.53308	1.91207	1.5993	1.73442	2.21894	2.90536	1.6908	0.748228	0.352007	-0.434404	-0.0221184	-0.0474356	0.121808	0.169185	0.0699459	0.35496	0.0800567	-0.257073	-0.0413023	0.108951	0.0114198	0.182198	-0.56802	-0.116827	0.168469	-0.191937	0.261654	-0.388808	-0.288271	0.696066	0.441629	-0.0608566	0.125526	0.242991
b2081	4.76845	1.0949	0.394327	2.49592	2.57259	2.70994	2.29415	2.17699	3.4637	1.49162	0.546292	0.179643	-0.572438	0.687611	0.122917	0.13107	0.810934	0.409412	1.37416	-0.101746	-0.224742	-0.257588	-0.0028518	0.223125	0.271814	0.407502	-0.226177	0.109688	0.185501	0.310016	-0.126744	0.0818065	0.369891	-0.345666	-0.116549	-0.037771	0.486211
b0841	3.21384	1.09534	-0.276867	3.48855	2.45215	2.78574	2.01203	2.72084	3.011	1.8165	0.66365	1.63395	-0.117481	0.500046	-0.475717	0.520585	0.0622914	-0.863156	2.00909	-0.0984206	-0.366906	-0.389699	1.7001	0.295803	2.1409	0.199778	0.862054	0.219671	0.96931	0.121631	-0.489887	-0.367938	2.37393	0.739681	0.0359098	0.984941	0.0273413
b2807	1.53964	0.256911	0.00351235	2.4939	2.02223	1.17429	1.38224	2.33932	2.33753	1.05965	0.414134	0.388122	0.270423	-0.0927428	-0.197977	-0.13781	0.425743	-0.657725	0.435422	-0.118056	-0.025245	-0.149007	0.44479	0.231386	0.604776	-0.0385125	-0.221685	0.0120159	-0.191095	-0.0581441	-0.36729	-0.123895	0.73383	-0.285124	-0.195135	0.937282	0.394587
b0877	0.987372	0.386085	-0.176881	1.53693	2.19824	1.90286	2.36365	1.75436	2.72507	1.58245	0.627075	3.26128	-0.329007	1.37799	-0.475908	1.51897	0.0184734	-0.253084	0.128237	-0.0749215	-0.322302	-0.230216	0.741463	-0.316932	1.05353	-1.01564	0.162849	0.155066	0.868517	-0.415164	-0.328297	-0.41029	1.32958	0.672866	0.0448481	1.07974	-0.275716
b4208	1.92128	0.488847	-0.113437	1.85999	1.58789	1.61049	1.25945	1.47038	2.27127	1.48299	0.555125	1.26119	0.664726	0.72106	0.217046	0.191046	0.208977	2.94134	-0.394165	-0.0478009	-0.125742	-0.134129	0.205397	-0.0393189	0.750383	-0.0177227	-0.31516	0.0019368	-0.0667033	0.0700101	-0.597926	-0.434346	0.712346	0.324294	-0.32468	2.09675	0.3542
b2710	2.18373	0.579968	0.38357	1.44059	0.158108	0.740191	-0.456094	-0.469948	1.61626	-0.0663273	0.0213299	1.40669	3.65559	0.0312256	-0.275767	-0.0759151	-0.132529	1.40853	1.17594	0.273136	0.167584	0.37483	-0.0131662	-0.284069	0.6337	-1.25655	-0.675938	-0.320759	-0.111036	1.12668	-0.33046	-0.170527	0.824568	0.757246	-0.717784	1.45757	1.13555
b2711	1.9955	0.995407	0.669076	1.52251	0.671705	0.836924	0.352575	0.139853	1.78483	-0.143897	0.112638	1.48132	3.4664	0.0240657	3.08035e-05	-0.0211332	0.789369	0.830075	0.641607	0.399141	0.438486	0.763567	-0.448575	0.146149	0.381752	-1.41381	-1.2263	-0.157697	-0.0245478	0.606978	-0.498625	-0.763824	0.580143	1.37455	-0.451088	0.442008	0.835967
b2211	3.81237	0.750436	-0.0480418	1.23338	0.603082	0.976184	0.816297	0.388056	1.19452	-0.806693	0.054149	0.5102	0.126093	1.16478	-0.170955	-0.118932	0.708084	-0.579827	-0.722305	0.125243	0.0828359	0.0615081	0.858686	0.255331	0.844487	-0.864637	-0.852382	0.052519	0.627965	-0.0300242	-0.133802	-0.545776	1.62174	2.07182	-0.370471	0.7526	0.529868
b3603	3.34457	1.2728	-0.49843	2.24507	1.60351	2.0664	0.792256	1.90024	2.83932	1.0306	0.34812	1.40078	-0.540811	1.68518	-0.065509	0.610242	0.571433	-0.614564	-0.277858	0.564735	0.172426	0.723556	1.49295	-0.280014	2.65967	-1.5763	-1.14274	-0.0714186	0.340684	-0.651607	-1.3576	-0.940736	2.34616	2.72241	-1.15631	3.07304	1.14283
b0365	4.14105	1.59105	-0.0402062	2.65977	-0.751047	0.0829119	-0.5514	0.155705	0.835503	0.874794	-0.136777	1.22288	1.685	1.72529	-0.616245	0.024395	1.04795	0.657819	1.56997	0.727345	0.107561	0.529706	-0.805256	-0.992528	0.894609	-0.348691	-0.109229	-1.04543	-0.410599	-0.662506	-1.2546	-1.96767	1.06582	3.32999	-0.351363	0.217885	0.106533
b3456	2.72052	1.48718	-0.369297	1.6368	1.07766	0.968186	0.179005	1.14422	1.90207	0.943544	0.37488	0.492332	0.00915985	0.638147	-0.581913	0.322485	0.689981	-0.303017	2.44845	0.372197	0.251709	0.651424	-0.226045	-0.455383	0.582842	-0.407572	-0.168186	-0.3672	-0.0437711	0.154046	-0.609402	-0.449426	1.52592	2.4658	0.0271667	0.911022	0.861589
b2582	0.601113	-0.284092	-0.485887	1.81928	1.36876	1.45833	0.913711	0.639177	1.18884	0.78422	0.121318	2.88374	1.15966	1.8837	-0.711259	0.115293	0.503965	-0.0825731	-0.650948	0.281795	0.34991	0.19057	1.57603	-0.430518	1.25601	-0.136411	-0.451355	-0.428593	0.830437	0.00775127	0.377913	-0.0251936	1.64916	1.37113	-0.180646	4.34939	0.0727181
b2980	0.881148	0.468398	-0.0334311	1.87939	1.78048	1.61852	1.12027	0.755525	1.87367	0.434564	0.529644	1.57424	0.361097	1.32329	0.136806	0.832653	-0.490588	0.266882	-0.0836821	-0.101714	-0.147785	0.0986455	0.243292	0.238711	1.22215	-0.838245	-0.714401	0.196731	0.67174	-0.659764	-0.409889	-0.437399	1.1494	1.93013	-0.883834	4.23998	0.783215
b2538	1.6606	-0.151447	-0.0577414	0.952973	0.430943	0.482785	-0.308494	0.279104	0.693475	0.401521	0.011364	0.427794	-0.270509	1.00128	-0.293971	-0.126855	0.273522	-1.14464	-0.771366	-0.00730832	-0.180412	-0.0875081	0.262516	-0.374542	0.152565	-0.208579	-0.163566	-0.093485	-0.178487	-0.215322	-0.175046	-0.213516	0.457075	1.27568	-0.217809	2.47335	0.406161
b3397	1.30579	-0.445239	-0.410469	0.900082	0.783878	0.923087	0.655696	1.00343	1.23443	1.29657	0.139251	1.37816	-0.0613165	1.26153	-0.0841896	0.0390154	0.231343	-0.236608	0.134243	0.0612569	-0.00696005	0.0793592	0.468761	-0.0163056	0.851896	0.545372	0.00314284	0.0377164	-0.229463	0.186901	-0.378972	-0.12461	1.10776	-0.053454	-0.364246	2.75472	0.432718
b3820	4.57522	1.10481	-0.881753	3.60871	2.57562	1.73202	1.66787	2.67728	2.9423	1.79395	0.500625	3.43824	0.869242	3.14232	-0.471606	0.216187	0.764121	-0.885344	1.26376	0.688389	0.647805	0.736827	1.78249	-0.100238	2.35907	0.786306	-0.592939	-0.264064	-0.109576	-0.134537	0.0201703	-0.318229	2.89123	3.01267	-0.66675	6.4943	1.03912
b1285	0.655326	-0.0565661	0.401059	-0.614674	-0.352681	0.173914	-0.309843	0.24109	0.648419	0.0379861	-1.24023	0.899897	-0.256415	0.393696	-1.45241	-0.879695	-1.21638	-1.68495	-0.941189	-0.791874	-1.12415	-1.1773	-0.0718338	-0.772715	-0.0592071	-0.556499	0.110774	-0.446567	-0.821111	0.0142822	-0.383923	-0.28963	-0.216302	-0.17459	-0.201691	-0.71474	0.197831
b2924	3.56999	0.407366	0.363488	2.41546	0.655174	0.451112	0.536086	0.95246	0.685765	0.434935	-0.228571	3.48346	0.50252	1.77973	-0.65678	-0.161673	0.21792	-1.68613	0.012145	0.0322747	-0.15982	0.169433	0.262172	-0.498958	0.829302	-0.802721	-0.506435	-0.260468	0.102184	-0.397459	-0.270133	-0.380011	1.03198	-0.617439	-0.144925	1.22882	-0.259623
b2679	3.60814	1.33253	-0.0894793	-0.28948	0.763387	1.88057	0.103849	1.31891	2.58863	1.16384	0.56167	3.96298	1.06258	1.9039	-0.871946	0.144758	0.401531	-0.743763	-0.146592	-0.358396	-0.489735	-0.50269	-0.527033	-0.127394	0.0535208	-3.52795	-1.21114	-0.0623884	-0.486942	-0.687326	-0.72652	-0.846981	0.108604	0.192054	-0.380844	0.176669	0.11325
b0112	2.56549	-0.321485	-0.288322	0.147531	-0.286201	-0.42372	-0.0389527	0.0255531	0.7991	0.108641	-0.608792	1.88651	1.24456	0.928556	-0.942361	-0.427059	-0.415887	-0.517693	-0.361341	-0.0564564	-0.174384	-0.0629353	-0.487648	-1.00401	0.0432162	-0.768131	-0.377332	-0.697506	-1.16417	-0.110841	-0.868828	-0.675736	0.164291	-0.00595313	-0.379357	0.37496	-0.0552722
b3515	3.84383	0.962754	0.0816767	0.682216	-0.296986	0.890667	-0.621565	1.41011	1.98039	1.23071	-0.581701	5.37724	1.56872	1.48827	-0.974633	0.768697	-0.747813	-0.480623	2.40227	-0.0550093	-0.0906456	-0.157343	-0.385117	-1.62325	-0.484786	-1.4541	-0.470646	-0.732092	-1.01865	0.273956	-0.908138	-0.955238	-0.393783	-0.211836	-0.58969	-0.825293	0.293136
b1791	1.47142	-0.584687	-0.454289	0.53716	-0.86273	-0.484661	0.0199453	0.648234	0.642909	-0.722754	-1.08445	-1.43512	-0.571845	-0.670883	-0.157358	-0.292125	-0.0536028	0.550422	-0.7141	-0.322298	-1.44751	-0.152822	-0.650834	-0.152106	0.167052	0.531929	-0.168635	-0.373703	-0.70827	0.66188	-0.0763897	0.0256339	0.448094	-0.0689861	0.220688	-1.47101	0.159088
b2838	2.8065	-0.597531	-0.859995	-0.00412254	-1.99437	-1.81322	0.0966612	-0.420341	0.567192	0.341471	0.654308	1.60752	3.30361	1.09737	-0.74683	-2.58829	0.171731	-0.997275	0.567507	-0.198457	-0.127151	-0.233937	0.499963	-1.33227	1.52952	1.44595	-0.331434	-0.769768	-1.8799	0.362363	-0.63623	-0.541237	2.30863	2.03696	0.166895	-1.76483	0.458328
b2963	1.11913	0.0419829	-0.206307	-0.546666	0.135353	0.20502	0.0511621	0.115989	-0.0687749	-0.0948116	0.318134	0.166667	0.0851518	0.45427	0.209277	-0.136305	1.43766	-0.266726	-0.263098	-0.0682259	0.0693234	0.0345864	0.332349	0.101455	0.81496	0.213691	-0.261887	-0.0282057	0.0397436	0.369563	-0.337749	-0.133388	0.999792	0.00447907	-0.172343	-0.835896	0.309074
b3242	5.43925	1.20546	0.886571	3.33966	0.512703	1.30923	-0.327235	0.00860914	0.736529	-0.78099	-0.473618	-2.75673	0.566435	2.33077	0.364096	3.78954	1.28554	1.23463	2.33282	1.41723	1.07133	0.640769	0.730032	0.0714026	-0.95363	2.17097	-1.0587	0.0977948	0.225212	0.0301733	-0.380384	-1.17436	1.21672	1.952	-1.01611	3.94362	-0.107226
b3240	2.65475	1.03538	-0.052131	0.797708	1.03476	0.907488	-0.0532255	0.904877	1.5598	0.591035	-0.0369219	-1.02825	-0.0427398	-0.132514	0.11229	2.29591	0.592861	0.0181022	0.983243	0.0530622	0.0874224	0.126995	-0.386205	-0.231037	-0.336401	-0.0358013	-0.332788	0.0306004	-0.33011	0.0398585	-0.343453	-0.268645	0.0141189	0.803533	-0.414197	1.34805	0.402952
b3241	3.44158	0.86207	-0.0836825	2.45902	0.84884	0.916146	-0.362693	0.693027	1.50139	0.292784	-0.078195	-1.33189	0.540591	-0.30737	-0.0272517	2.93179	0.593358	0.413251	1.78846	-0.0868649	0.231857	0.180903	-0.40927	-0.125352	-0.285945	-0.482699	-0.00734619	0.12386	-0.195587	-0.0114718	-0.247626	-0.997809	0.346319	0.938674	-0.541699	2.62628	0.445856
b2721	2.26365	1.63522	0.690184	-0.214181	-0.667306	-0.655686	-0.568619	-0.84687	0.407514	-0.10356	0.583202	-1.61765	0.372269	-0.402667	0.895786	2.37584	0.694724	0.307243	0.578416	0.17646	0.347817	0.202495	0.214639	0.322998	-0.940564	-0.109052	0.605435	-0.158574	-0.141594	-0.161745	-0.714476	-0.524098	0.472909	0.798841	-0.272809	-1.37409	0.656013
b0058	3.50805	1.32575	0.463499	-0.799318	0.854225	0.64055	0.982822	0.456401	1.03294	0.495956	0.602703	-2.1339	0.0546774	-0.776194	0.475977	0.613841	1.16401	1.56977	3.5487	0.219198	0.249708	0.398811	0.187514	0.309549	-0.180064	0.33037	0.114831	0.162374	0.301306	-0.0307141	-0.172251	-0.429578	0.256291	0.426333	-0.225531	-0.593756	0.042681
b0059	2.73602	1.00726	0.269665	1.36369	0.406565	0.499756	0.529573	0.733977	0.831798	-0.194292	0.215257	-2.14161	0.0788826	-0.686141	0.68446	0.493628	1.32057	1.5719	2.98103	0.178358	0.0938454	0.228026	0.102275	0.35221	-0.282937	0.0982772	0.061734	0.0183967	0.0789423	0.444117	-0.254612	-0.34162	0.105817	-0.360565	-0.276255	-1.15897	0.144113
b3101	4.03916	1.26596	1.21881	0.275321	0.688293	1.74261	0.390609	1.2943	0.240731	1.02722	0.76277	-0.589959	-0.771793	0.210296	0.744147	0.0838006	0.836497	-0.233794	1.22528	-0.148331	0.0442342	-0.238761	0.138394	0.121592	0.0813333	1.3977	0.181258	0.161862	0.0200761	0.403431	-0.0696502	-0.0256694	-0.150005	-0.255077	-0.189334	1.34881	0.822062
b2255	4.93971	0.868341	0.686252	0.981832	0.474575	0.990229	0.642962	1.18673	1.05204	0.651927	0.125175	-0.346592	-0.330338	0.428695	-0.506451	0.289398	-0.394412	-0.324221	0.276506	-0.332714	-0.320277	-0.453099	-0.326314	-0.140888	-0.723216	0.255562	-0.258825	-0.0489104	-0.28334	-0.278692	-0.368991	-0.450086	-0.299851	-0.360572	-0.513406	1.25721	0.212092
b2253	7.13152	1.30327	0.583263	1.92006	-0.361916	1.33245	-0.37832	1.2511	1.7051	0.818449	-0.00234607	1.57318	-0.485902	1.15913	-0.706582	0.224014	-0.415154	0.459066	1.28394	-0.202084	-0.580438	-0.579126	-0.926853	-1.20171	-0.791186	-0.98903	-0.859219	-0.517737	-0.220895	-0.0564543	-0.913831	-0.884244	-0.760145	-0.733377	-0.417015	0.0341286	-0.0572076
b2254	7.2072	1.51939	0.733406	0.655456	-0.761222	1.03071	-0.214535	0.628385	0.953526	0.240553	0.15969	0.37162	-0.0721124	1.03307	-1.18877	0.0856234	-0.0206447	0.384355	1.08901	-0.503229	-0.79024	-0.865183	-0.658035	-0.863787	-0.411945	-0.383335	-0.511753	-0.313056	-0.954456	-0.14972	-0.958254	-0.675554	-0.21924	-0.155883	-0.61404	-0.296329	0.0718093
b1628	5.36175	1.26082	0.425932	1.7847	2.22251	2.53869	1.65818	2.85399	2.4988	0.993549	1.12256	0.363469	-0.405371	0.337504	0.422125	0.528762	1.19306	1.2562	1.82634	-0.214886	-0.377222	-0.344957	-0.0972626	0.437919	0.378899	0.0305302	-0.261686	0.575357	0.527065	0.708138	-0.418342	0.0281593	0.595018	-0.283971	-0.389361	2.04717	0.741618
b3665	4.68707	1.23147	-0.119452	1.58539	0.669155	1.14479	1.15038	1.59998	2.34155	0.845138	0.322261	-0.167997	-0.344377	-0.443979	0.115243	0.0363491	0.255284	-0.69513	1.73439	0.474241	0.482831	0.650546	-0.260548	-0.263877	-0.369058	-1.21946	-0.331474	0.0302939	0.362101	-0.246291	-0.186198	-0.176342	-0.123852	0.734546	-0.326276	0.11059	-0.0688818
b0010	5.12842	1.21047	0.148614	3.38001	1.31234	1.54825	1.09688	1.184	1.99708	1.33692	0.301646	-0.779542	-0.744527	0.247148	0.216203	0.15936	0.198561	0.117603	2.61284	0.167026	-0.0265374	0.10106	-0.152198	0.128439	-0.488791	0.860155	0.150235	-0.0300548	0.017823	-0.13326	-0.367853	-0.319903	-0.253303	0.0209977	-0.486751	1.71562	0.241564
b2069	5.15084	1.56225	0.171421	4.42264	1.18621	1.69674	1.35101	2.22856	2.00213	0.88852	0.249944	-0.499276	0.00216621	-0.438971	-0.0109897	-0.677024	0.807589	0.502119	2.85695	0.0181855	-0.184799	0.0493796	0.0695574	0.139117	0.27329	-0.135512	-0.160725	-0.0357734	-0.0217405	0.115309	0.0233552	0.182318	0.850036	0.962176	0.143426	-0.00533528	0.135485
b1987	2.82974	0.715301	0.363787	1.15627	-1.28333	-0.576642	-1.26506	-0.301502	0.866012	-0.032575	-0.189195	0.253095	-0.449038	0.841863	0.853082	0.224479	0.00719909	0.692712	0.0942871	0.0509928	-0.106194	0.0582374	-0.275231	-0.149521	0.115534	0.062507	0.999752	-0.153289	-0.275114	-0.056487	0.182335	-0.123034	-0.0844497	1.63286	-0.477941	-0.509201	0.290616
b0515	2.62821	1.74658	0.691765	1.57731	-0.632748	0.0421214	-0.598733	-0.492731	-0.858792	0.365828	-0.326698	1.4918	-0.00430845	1.29486	-0.53507	-0.164787	-0.507615	0.825616	-0.124119	-0.198286	-0.550564	-0.47065	0.361004	0.0917108	0.000501897	0.597889	0.413723	-0.0737934	-0.0932308	-0.00752606	0.378841	-0.0856565	0.119651	0.0177309	0.226273	0.332655	-0.194751
b0104	4.36038	1.2549	-0.276127	0.984898	-0.985998	-0.740445	-1.09136	-0.144027	0.24999	-0.304982	-0.774614	1.05247	-0.0442731	-0.347993	0.354652	-1.21863	-0.422537	-0.0438113	-1.51665	-0.141242	0.121511	0.159624	0.292075	-0.0656461	0.292441	0.700954	0.161179	-0.436477	-0.357016	0.214975	-0.208272	-0.420342	0.675013	-1.05332	-0.0278313	-0.89252	-0.11889
b0120	4.70782	1.33039	0.486213	1.89142	-0.893155	-0.0434918	-0.167176	-0.721686	-1.05717	-0.636572	-0.000135848	0.516726	0.225275	0.449013	0.0611663	0.128707	0.164355	1.33143	0.82358	-0.059304	0.0290696	0.0348866	0.240718	0.466605	0.534277	-0.458695	-0.254621	0.178746	0.242568	-0.00976923	-0.083371	-0.332319	0.128141	-0.36732	-0.149299	-0.968094	-0.255536
b0121	5.57726	1.57675	0.308679	3.26089	0.553876	0.630978	0.730037	0.414807	0.424982	0.230362	0.423129	0.100479	-0.0476024	-0.0012532	0.283164	-0.0787329	0.481069	0.835303	0.665691	-0.137279	-0.0223137	-0.0176076	0.0110444	0.370047	0.36118	-0.216788	-0.311797	0.171098	0.415562	0.021949	0.0429582	-0.035977	0.00670812	-0.577854	-0.0409437	-0.287482	-0.159599
b1092	0.506056	0.442065	0.14785	-2.78823	0.517529	0.262652	0.756843	0.938397	0.617773	0.0936756	0.423921	0.0573582	-0.0716166	-0.0833899	0.408711	-0.0919193	0.0945544	0.335944	0.138425	0.0143065	0.156386	0.0641802	0.131697	0.402852	0.248326	-0.0521484	-0.12412	0.225417	0.196584	-0.114769	0.113148	0.0841757	0.273182	0.1089	0.0570359	-0.255614	-0.121107
b3353	0.721959	0.174455	-0.107506	-2.10725	0.488424	0.493365	0.853406	0.625912	1.06421	0.188475	0.647773	-1.17957	-0.0353057	-0.0563177	0.657177	0.308826	0.18056	0.15757	2.83445	-0.0348842	-0.078031	0.0586952	-0.170475	0.357699	0.0184317	0.00873827	-0.0308396	0.215633	0.305939	0.123837	-0.0902028	-0.0814104	0.0636408	-0.32664	-0.0852268	-0.893923	0.193207
b1713	0.684516	0.461794	0.435992	-0.769581	0.15939	-0.318062	0.530956	0.708894	0.0652971	-0.514695	0.292071	-1.66113	-0.0518817	-0.259602	0.78965	0.517744	0.424751	1.00113	0.46933	-0.145553	-0.0374331	-0.065653	0.344385	0.845846	0.51645	0.386853	0.000585482	0.558349	0.689172	-0.114525	0.11697	0.232527	0.721907	-0.420735	0.159514	0.288246	-0.272
b1714	0.3255	0.260339	0.37713	-0.990396	0.234524	-0.291685	0.676549	1.16265	0.295591	-0.934476	0.197777	-1.51715	-0.341371	-0.35751	0.948779	0.737157	0.453577	0.846312	0.563731	-0.333813	-0.12535	-0.237977	0.0673344	0.951419	0.17265	0.595274	-0.33526	0.425606	0.551801	0.10842	-0.0269165	0.083934	0.596338	-0.405376	0.00924281	-0.337118	-0.0100652
b3030	0.762354	0.325542	0.238055	-1.12642	0.288572	0.391643	0.736537	-0.223959	-0.208765	-0.126075	0.584318	-1.46241	-0.730414	-0.62783	1.15307	0.499192	0.523166	0.469685	0.134554	-0.101309	0.0472357	0.0676901	-0.446125	0.456477	-0.351302	0.59416	0.0420412	0.442682	0.433459	0.536347	-0.141705	0.263398	-0.555522	-0.806042	0.064835	-0.867057	0.244617
b3641	2.17682	0.791777	-0.136574	-0.476264	1.27048	0.716297	0.433691	0.434113	0.570989	0.264724	0.893231	-0.598309	-0.439983	-0.0348671	1.18697	0.383495	0.861373	1.53326	1.04586	0.235512	0.691873	0.561049	-0.0459493	0.402815	-0.0190891	0.512977	-0.265836	0.302887	0.604307	0.508101	0.0222241	0.119862	0.107303	-0.335102	-0.110031	0.551857	-0.047147
b0689	0.165054	0.809708	0.510245	-1.78199	0.75838	1.47417	0.239101	0.288621	0.150015	0.668667	0.588555	-1.60845	-1.22261	0.927478	0.691386	0.115894	0.0850975	0.777965	0.642964	-0.214128	-0.0914203	-0.0294394	-0.325005	0.526618	-1.06328	2.94744	-0.305866	0.343987	0.241955	0.652951	0.211922	0.811749	-0.386238	0.0215886	0.151312	0.0875538	0.744007
b4318	0.723791	0.388722	1.51904	-1.37911	1.09651	2.50584	1.19141	1.21055	0.733781	0.482361	1.2341	-0.644509	-0.699835	0.627044	1.5247	0.733333	-0.399715	1.95553	0.0465776	-0.0136997	-0.240305	-0.381669	-1.27502	0.238583	-1.22304	0.923926	-0.599712	0.656632	0.563478	0.513214	-0.36645	-1.22048	-1.2139	-1.02482	-0.487191	0.285821	-0.164812
b4319	-1.76175	0.497169	1.60581	-0.838629	0.995892	2.24744	1.18148	0.853851	0.315162	0.111638	1.31976	-0.406894	-1.0537	0.711633	1.82174	0.556911	-0.376469	1.64597	-0.406242	-0.256568	-0.197796	-0.478523	-1.43547	0.596091	-1.23066	0.989264	-0.839673	0.99347	0.625809	0.609963	-0.444172	-0.912013	-1.21389	-0.266075	-0.491617	-0.199087	-0.268011
b2411	0.993332	-0.0303875	0.102469	-0.845004	0.794624	0.682337	1.38195	0.754858	1.11028	0.660466	0.42381	-0.963584	-0.579498	0.0972271	-0.0706154	0.221073	0.612907	-0.137425	-0.482515	-0.254782	-0.214188	-0.22399	-0.0761165	0.138206	-0.0774095	0.204927	-0.0188104	0.229911	0.0901959	0.00218724	-0.0861019	0.128728	0.0888608	0.111681	0.0880353	-0.0449929	-0.0364156
b2568	1.45908	0.037073	0.0514311	-1.35496	0.533126	0.290244	0.973558	2.22539	0.694316	0.327417	0.367288	-1.07759	-0.266682	0.00181352	0.358041	0.283271	0.179824	-0.0249397	-0.842645	-0.200242	-0.0617812	-0.0761687	0.149781	0.389939	0.186368	0.371028	-0.127659	0.1366	-0.109907	0.214634	-0.244742	-0.340921	0.325367	-0.0174456	-0.145973	-1.14262	0.0670938
b3784	0.000380166	-0.297541	-0.0258979	-0.206317	1.10869	0.848452	0.640887	1.41058	0.675493	0.603816	0.345623	-0.889554	-0.457595	-0.542786	1.1213	0.405742	0.17499	-0.493187	-0.440746	0.369154	0.893779	0.578872	-0.501455	0.169238	-0.333087	0.260929	-0.110875	0.211018	0.077651	0.356737	-0.027677	0.0108346	-0.537203	-0.59842	-0.190803	0.504782	-0.0941841
b3785	-0.30933	-0.187893	0.0643468	-1.36776	0.578514	0.323687	0.408191	0.677915	0.29085	0.120961	0.296741	-1.0668	-0.235123	-0.50961	0.997442	0.362751	0.0376015	-0.0634495	-0.389887	0.363671	0.760152	0.54725	-0.0634988	0.157754	-0.0934562	0.389611	0.0484813	0.241137	0.159983	0.276155	0.0359073	0.027012	-0.0523889	-0.444598	0.157041	-0.844268	-0.0624062
b0929	0.21292	0.369808	-0.270772	0.362937	1.91463	2.51399	1.2263	1.74402	1.57956	1.90545	0.822692	-4.16498	-0.919621	-1.57687	0.682071	-1.13256	0.755743	-1.04934	-2.41416	-0.275846	-0.0191396	-0.245028	0.166404	0.368298	-0.946476	0.492057	0.410606	1.30337	1.19682	0.131912	0.835315	0.969851	-2.58601	-0.992495	0.103605	-1.14546	-0.0218707
b1658	0.566087	-0.358157	-0.0278623	0.751861	2.09903	1.36365	2.04913	0.758094	1.75803	1.12326	0.556374	-2.1391	-1.04044	-0.762526	0.436526	0.171865	0.617908	-0.160181	-2.39157	-0.366846	-0.0605661	-0.193203	0.0450993	0.543663	-0.00132534	0.676154	-0.118411	0.514668	0.805564	0.205323	0.025011	0.372139	-0.210136	-0.266689	-0.0186651	-0.0911984	0.205003
b1186	-0.772018	-0.897672	-0.217209	-0.131034	0.96578	0.603397	1.56028	0.949143	1.35863	0.549217	0.318882	0.0731316	-0.244329	0.135959	-0.0381002	-0.152794	0.0919899	-2.06724	-2.08342	-0.520948	-0.441112	-0.521723	-0.292304	0.0547999	-0.228382	-0.275309	-0.287981	0.34132	0.358914	0.19116	-0.00369324	0.152586	-0.152453	-0.533942	-0.218638	-0.423676	0.0578996
b2558	0.987323	-0.0329761	-0.212393	1.09206	1.93792	2.52835	1.82346	2.37194	1.93495	2.37734	1.1192	1.2754	-1.15457	0.0879733	-0.102677	-0.213668	0.45781	-1.22482	-2.23917	-0.272879	-0.359756	-0.306803	-0.16091	-0.198653	-0.201841	0.832965	-0.365715	-0.0338302	-0.0274787	0.722189	0.0146015	0.294525	-0.0357898	0.0694303	-0.0235387	-1.03188	0.498639
b4359	1.87706	0.677412	0.133007	0.924284	1.95394	2.14718	1.42331	1.23603	1.61705	0.995892	0.707865	0.321928	-0.541488	-0.0112854	0.918237	1.31749	0.639041	1.25943	0.177038	-0.114596	-0.222479	-0.0674295	1.654	1.07777	2.03324	0.65195	1.12848	1.06465	1.77549	0.511643	0.137512	0.12709	1.65632	0.382565	0.206302	0.142869	-0.0550234
b0170	0.656578	0.364018	-0.11633	-0.24844	1.83128	1.14831	2.31454	1.15847	1.77656	0.913255	1.08887	-1.52911	-0.541219	-0.986415	0.848369	0.684622	0.749167	0.666119	1.34248	0.564569	0.597173	0.572163	0.907456	0.87102	0.938778	-0.303531	0.305131	1.23475	1.31932	0.0339628	0.709826	0.806472	0.713782	0.372067	0.607764	1.26756	-0.00627602
b3986	-0.0968041	0.208346	0.221941	-0.309287	2.6266	2.776	3.14056	1.0149	2.13079	1.81254	1.41814	-2.15903	-0.547747	-1.01384	0.850346	0.388985	0.718612	0.642452	1.82909	0.548301	0.727411	0.566999	0.884761	0.754901	0.679005	0.330543	0.227237	1.39307	0.928256	-0.0498294	0.556023	0.562035	0.38419	0.450325	0.532749	0.602493	-0.0372257
b3306	-0.190848	0.171256	0.358189	-0.635772	2.67567	2.91961	2.69001	1.82059	2.08578	1.45072	0.916456	-3.37403	-0.945655	-1.19971	1.11029	0.499892	0.651983	0.917172	2.39929	0.216889	0.311246	0.293347	0.371684	1.04313	0.378706	0.0391692	-0.0538206	1.08616	0.998352	-0.0673186	0.121064	0.0465247	0.299062	0.227713	-0.132119	1.30675	-0.167819
b3985	0.927331	0.216931	0.0988202	-0.204168	2.81444	2.85951	3.17232	1.61409	2.41012	1.68801	1.581	-2.25863	-0.466675	-1.09806	1.04105	0.741993	0.760616	0.780046	1.65377	0.415942	0.635022	0.41366	0.451024	0.860733	0.273679	-0.215519	0.0832734	0.974967	1.24855	0.0452501	0.39442	0.405207	0.30979	0.361634	0.0291976	1.29986	0.0206539
b4375	2.35828	0.277934	-0.223103	0.253682	2.03694	1.45899	2.02594	1.00941	1.86935	0.641418	0.679765	-1.41894	-0.740047	-0.776818	0.901329	0.451777	0.748276	0.125529	1.83938	-0.191845	-0.00532688	0.0430445	0.177203	0.551114	0.297476	0.33809	-0.160031	0.388283	0.527017	0.236756	0.0404378	0.103709	0.536192	0.0278457	-0.0920886	-0.216802	-0.0919154
b0169	2.01749	0.284605	-0.0695248	1.03032	2.13913	2.26858	2.42644	2.05645	1.80582	1.38433	1.19537	-1.27517	-0.342947	-0.628516	0.813923	0.556935	0.695595	0.58338	2.28108	0.374041	0.472987	0.369672	0.686587	0.776241	0.819352	-0.254668	0.110901	1.01976	1.2282	0.0494458	0.519106	0.601131	0.644304	0.307752	0.300177	1.84581	0.0195374
b2607	2.23452	0.645081	0.309755	0.0236765	2.83321	2.77825	2.05681	1.36923	1.89986	1.6968	1.24735	-3.09488	-1.05161	-1.04375	1.18185	0.791149	0.841901	1.35401	3.10401	0.313438	0.436196	0.384301	0.516972	1.11299	0.375975	0.260307	0.219749	1.1777	1.1039	-0.0387877	0.440222	0.340495	0.472725	0.354919	0.177479	2.12544	-0.214558
b3984	1.55844	0.420654	0.174228	0.151408	2.99373	1.93248	2.73972	2.09331	2.04321	1.50621	1.32341	-2.79536	-0.512156	-1.54007	1.43073	0.770972	0.965533	0.962395	1.29137	0.506915	0.701884	0.594696	0.59436	1.03063	0.446554	-0.403863	0.120672	1.08579	1.25881	0.0529098	0.338956	0.344201	0.458557	0.622051	0.217788	1.7394	-0.0319442
b3313	2.33504	0.949016	0.1815	-0.0812059	3.08888	3.10096	2.66205	2.02278	2.36918	1.68159	1.21492	-2.75686	-0.656992	-1.5668	1.28772	0.724234	1.27321	1.2091	2.04607	0.741104	0.810431	0.692073	0.728287	1.18632	0.748297	-0.666637	0.158365	1.29254	1.37379	-0.223953	0.428614	0.658756	0.747042	1.05401	0.330818	1.70021	-0.197208
b3314	1.89181	0.92769	0.220907	-0.123078	3.19396	3.18136	2.68233	2.03384	2.45521	1.5463	1.16019	-3.09082	-0.715997	-1.54725	1.32652	0.67432	1.16287	1.21542	1.92466	0.644791	0.742167	0.617066	0.77151	1.26913	0.798568	-0.533876	0.0498118	1.32156	1.38914	-0.191358	0.33908	0.612052	0.850583	0.954829	0.278573	1.63828	-0.143015
b4566	-0.328379	1.34172	0.755614	0.849977	3.18111	3.13338	0.825643	2.9171	1.69329	3.09436	2.70304	-3.17953	0.0755995	-0.134447	1.32616	0.0842381	-0.306439	0.158818	-0.265861	0.443538	0.489073	0.431538	0.0260811	0.457617	-0.717196	2.17297	0.793493	0.513513	-0.0122646	0.34331	0.58821	0.110536	-0.508105	-1.10347	0.118694	-0.217518	-0.223302
b4306	3.11968	1.33592	0.368405	0.224967	2.18835	2.51157	0.549589	1.48553	0.554252	2.76218	2.32888	-2.04211	-0.0762994	-1.76164	0.811071	-0.618288	-0.469732	0.56883	0.324977	-0.334653	-0.20002	-0.391253	-0.0615566	0.175762	-0.427031	2.05724	0.342673	0.0813513	-0.260514	0.244215	0.700003	0.460257	-0.0736509	0.076033	0.300393	-0.672717	0.088793
b4307	2.94043	1.39783	0.583062	2.00627	2.57747	2.75334	0.746216	2.08174	0.52663	2.55954	2.41674	-2.32059	-0.192635	-1.04657	0.747843	-0.239077	-0.425942	1.13847	0.0890381	-0.3338	-0.18775	-0.269196	-0.664387	0.215786	-0.759088	1.56378	0.10071	0.143579	0.0991384	-0.000576959	0.318729	0.397985	-0.73827	-0.658448	-0.224374	-0.551314	-0.464289
b2845	2.2597	1.25954	0.299795	2.0347	1.02452	1.05795	1.7367	1.38507	1.62061	0.67133	0.710738	-0.587116	-0.462405	-0.232325	0.564289	1.06846	0.665712	1.00742	-0.0862326	-0.338096	-0.268082	-0.216187	0.0981229	0.629182	0.476185	0.284345	-0.224833	0.637303	0.739004	0.644798	-0.355534	-0.218667	0.0611879	-0.289377	0.0329001	-0.263444	0.414482
b1281	1.60947	0.595401	-0.0483652	2.93733	1.86182	2.09584	1.23826	2.52404	1.9986	1.19224	0.752359	-1.10418	-0.115609	-0.241863	0.422523	0.355746	0.430725	1.09553	-1.98048	-0.186523	-0.194624	-0.0422054	0.00386939	0.438468	-0.313908	0.129169	-0.0898886	0.124363	0.444951	0.151102	0.0957831	0.210142	-0.0348508	0.188941	0.282311	-0.487177	0.289781
b2066	1.31113	0.567882	0.158714	2.20741	0.897132	1.47655	0.919409	2.315	0.573262	0.296459	0.410486	-0.49765	-0.69398	-0.344714	0.520156	0.477591	0.456042	0.0848848	-0.683474	-0.433848	-0.17525	-0.360992	-0.0843101	0.591234	-0.0833768	0.481742	0.0295087	0.264428	0.245274	0.510429	0.179819	0.16564	-0.245118	-0.627879	-0.0162059	-0.45591	0.147149
b0948	1.83503	0.341745	0.00408437	0.347228	1.88078	2.10018	1.85744	1.94811	2.1483	0.920933	0.817186	-0.429208	-0.295756	-0.242161	0.47132	0.539423	0.485914	-0.344709	-1.10584	-0.279072	-0.203978	-0.163654	-0.114687	0.451433	0.30456	0.0170383	-0.257764	0.337109	0.435664	0.360832	-0.0465809	0.0691643	0.163626	-0.19445	-0.165264	0.243341	0.364758
b2499	2.25109	0.409098	-0.193445	1.15319	2.94195	2.44886	2.30002	1.81382	2.79321	0.632015	0.477949	-0.77983	-0.401734	-0.484703	0.546681	0.307629	0.568727	1.54835	-1.36893	-0.0797035	0.242053	0.029106	0.764142	0.663019	0.290418	-0.528026	-0.592315	0.37063	0.52943	0.056485	-0.0546216	0.297384	0.344423	0.988568	-0.103068	-0.490781	0.517074
b3714	3.12991	0.974313	0.168722	1.39693	3.32992	2.87817	2.87064	2.52285	3.3255	1.31329	0.782889	-1.74259	-0.220929	-0.259038	0.895434	0.261771	0.716642	0.386024	-0.371741	0.571027	0.761448	0.507477	-0.097367	0.589449	0.0596331	0.25354	-0.533033	0.505378	0.452501	0.100799	-0.052635	-0.00244438	0.198359	0.656001	-0.0405401	0.672168	0.941107
b3654	4.14073	0.572861	-0.15873	1.72045	3.98143	3.36746	3.11242	3.34075	4.84061	2.16073	0.482806	-1.57671	-0.331006	0.270393	0.44129	0.445001	0.302006	0.74941	-0.116296	0.539641	0.837268	0.454892	0.710852	0.205744	-0.236145	-0.422032	-0.716685	0.321591	0.626985	0.149201	-0.415015	-0.0627895	-0.135394	1.14372	-0.174755	-0.12804	0.789692
b4064	4.05297	1.13955	0.0495818	1.35923	4.27012	3.25566	3.41986	3.0548	4.17857	1.79274	0.859708	-1.41969	-0.278676	-0.241177	0.16263	0.47503	1.2265	1.00518	0.254374	0.722083	0.431011	0.353883	0.874711	0.510156	0.494403	-0.799649	-0.439321	0.521254	1.02413	-0.26466	-0.239928	0.31963	0.134719	1.61218	-0.164676	0.371351	0.785696
b2517	2.47366	0.422803	-0.0660391	1.71355	1.90508	1.79482	1.96642	1.56529	1.95689	1.0851	0.68101	-0.917655	-0.336281	-0.358134	0.528565	0.238478	1.05468	0.178068	0.554714	-0.168436	-0.0808175	-0.13394	0.249224	0.484567	0.556458	0.157857	-0.134324	0.159401	0.0949687	0.464347	-0.245181	-0.00820741	0.863219	-0.0788508	-0.0554025	0.874785	0.222702
b1269	1.79648	0.837994	0.616678	2.33065	2.5418	2.17323	2.7118	3.1021	2.74624	1.02314	0.953563	-2.25405	-0.903295	-0.667044	0.79502	-0.166189	0.899924	0.413589	-0.635502	-0.0460662	0.135267	-0.00218038	-0.392175	0.644317	-0.110591	0.751352	-0.6255	0.524111	0.420833	0.344825	0.0659197	0.0124265	-0.017075	-0.175495	-0.0537269	0.0190377	0.681317
b1663	1.79529	0.62214	0.674774	2.29128	2.50925	2.28386	1.7594	1.73763	2.0395	1.08867	0.494512	-1.23857	-0.743968	-0.107657	0.124403	0.294668	0.691368	0.752045	-0.209403	-0.176068	-0.109045	-0.326873	-0.602332	0.319229	-0.439987	0.0877911	-0.130347	0.499302	0.305959	0.206388	-0.139384	-0.0458151	-0.867494	-0.369762	-0.462898	1.51639	0.317551
b1860	2.08131	0.0793657	-0.122085	-0.101796	-0.245704	-0.00228209	0.122023	0.216052	0.0896409	0.0720372	-0.113759	0.529656	0.407148	0.391583	-0.0744872	0.116067	0.950317	1.8594	0.216463	0.559994	0.296839	0.588584	-0.177241	-0.06578	-0.0918977	-0.795995	-0.137853	0.0668829	-0.0528202	-0.0946423	-0.331547	-0.0496137	-0.118701	-0.173413	0.0150253	0.263345	-0.40057
b1861	2.04204	0.0527166	-0.121055	0.616343	-0.111556	0.398735	0.101448	0.43796	0.253915	0.150657	-0.0123435	0.627316	0.447255	0.455309	-0.0856406	0.158038	0.80934	1.85823	0.328407	0.656414	0.334029	0.681898	-0.257736	-0.159043	-0.171103	-0.600823	-0.0782657	-0.0806158	0.224605	-0.2219	0.039051	-0.0264179	-0.344731	-0.351559	-0.143834	1.17374	-0.495993
b2008	1.15018	-0.0725264	0.290478	-0.584761	-0.532424	-0.626737	-1.21501	-0.553137	-0.681989	-0.240192	-0.550129	-0.613377	-0.382673	-0.646762	-0.0921234	-0.193073	-0.411027	1.85917	-1.77128	1.13603	0.437059	1.03701	-0.825795	-0.199512	-1.07815	-0.222004	-0.0930395	-0.206781	-0.474316	-0.122606	-0.510822	-0.311517	-1.62506	-1.06543	-0.102809	-0.800322	-0.551697
b1741	0.819827	-0.213393	0.145382	0.610671	-0.0742907	-0.0998519	0.313865	-0.0349689	0.18075	-0.151873	-0.0355116	-0.115593	0.344413	0.368367	-0.0188674	0.23234	0.817948	0.315235	0.128068	0.962339	0.504553	1.00805	-0.594695	-0.165051	-0.691793	-0.344751	-0.467194	0.0108258	-0.0343643	0.127722	-0.271788	-0.15635	-1.24543	-0.116294	-0.45117	0.262184	-0.336935
b0799	0.0893358	-0.129352	0.133214	-0.381459	0.137679	0.384906	0.48635	0.495145	0.469988	0.176025	0.205251	-0.621683	0.332357	-0.175084	0.614205	-0.0303961	0.67732	1.60818	-0.0157737	0.934138	0.516238	1.00339	-0.862702	0.170118	-0.605366	-0.301861	-0.300303	0.199096	-0.0643848	-0.11611	-0.0498045	0.204677	-1.06113	-0.127922	-0.0363551	-0.463715	-0.0365543
b4044	1.16048	0.0305599	0.225842	-0.191959	0.794419	0.490939	0.598642	0.928989	0.652176	0.634316	0.39428	-0.47479	-0.0129982	0.269917	0.394345	0.223261	1.5105	2.00823	0.523584	1.34025	0.824505	1.27665	-0.66473	0.097657	-0.327722	0.0269031	-0.194168	0.370651	0.181556	0.0565785	-0.227433	0.0253812	-0.594849	-0.151658	0.203781	0.12459	-0.133463
b1061	0.380017	0.686369	0.857704	2.06051	0.86942	1.35682	0.571192	-0.471298	0.328221	0.139883	0.410674	-0.370151	-0.998635	1.46743	0.135259	0.183833	1.15842	0.23487	2.02465	1.72285	0.8557	1.50072	-0.541644	-0.522699	-0.794898	0.784264	-0.396185	0.0479497	0.444242	-0.494121	0.437233	-0.32285	-1.27926	-0.223447	0.408496	2.72874	-0.692435
b1848	-0.488822	-0.235235	0.613968	1.7832	0.763081	1.666	1.03775	-0.0407428	0.248765	0.811244	0.330885	0.00212474	-0.190702	1.21854	0.0718297	0.316863	0.875767	1.27592	2.9751	1.67281	1.05207	1.66971	-0.528067	-0.338214	-0.697607	1.2244	-0.246102	0.4205	0.449127	-0.848405	1.07494	0.498333	-0.937795	-0.543606	0.767462	2.69605	-0.626972
b0231	1.68768	0.216219	0.0343203	0.848977	0.0877545	0.0793772	0.117946	-0.160694	0.438748	-0.0906568	0.00642306	0.704704	0.821745	0.517968	-0.026327	0.265865	1.24513	1.88197	1.08218	1.1435	0.624878	1.16607	-0.752923	-0.420428	-0.523268	-0.981033	-0.364976	-0.0638699	-0.045437	-0.407931	-0.396133	-0.432234	-0.770292	-0.20116	-0.315308	1.40975	-0.350187
b0779	0.814114	-0.161724	0.0330865	0.496665	-0.217104	0.0826599	0.033682	0.0190234	0.67991	-0.0344734	-0.103254	1.30801	0.996447	0.561451	-0.113435	0.122372	0.640623	1.42489	2.17671	0.730883	0.35812	0.835961	-0.563549	-0.340272	-0.320402	-0.850922	-0.387965	-0.185084	-0.356589	-0.162098	-0.416661	-0.240822	-0.566108	-0.217091	-0.158256	0.70974	-0.0179105
b2616	0.588543	-0.477266	-0.00237102	0.209321	-0.567765	-0.356735	-0.153877	-0.178631	-0.183721	-0.329324	-0.190739	1.08451	0.348618	0.675632	-0.40388	0.0389819	0.98864	0.686669	2.72493	1.29833	0.520961	1.3407	-1.19831	-0.959429	-0.697751	-1.16069	-0.794837	-0.171757	-0.179705	-0.507612	-0.72126	-0.77571	-1.19478	-0.857495	-0.351432	0.672811	-0.51243
b2699	0.501998	-0.0553518	0.261476	0.857688	0.46846	-0.0202577	0.478335	-0.517093	0.0931725	0.231455	0.16769	0.155798	0.142993	0.533547	0.181165	0.297844	1.16148	1.30912	3.70772	1.46798	0.774673	1.46703	-0.467747	-0.214958	-0.377759	-0.312934	-0.274498	0.270795	0.111387	-0.519599	-0.289599	-0.0901482	-0.446435	-0.552407	0.19657	2.17962	-0.558381
b0958	2.00452	0.0846034	0.181477	0.98162	0.45591	0.18225	0.218759	0.081469	-0.122642	-0.131956	0.151259	0.622821	-0.0635054	0.798427	0.104317	0.336155	0.979958	0.867908	1.63186	1.3865	0.787423	1.35108	-1.78766	-0.831078	-0.908224	-0.732562	-1.09753	0.0394354	-0.0519169	-0.443638	-0.756391	-0.866422	-1.45134	-0.797169	-0.411982	1.98052	-0.502018
b1847	1.84398	0.166321	0.483901	0.991376	1.0549	0.712791	0.845683	0.40771	0.53879	0.684749	0.269671	0.134596	-0.216736	0.517453	0.239255	0.48222	0.739636	1.65373	2.90558	1.31483	0.709596	1.23942	-0.67682	-0.268938	-0.721025	-0.252129	-0.359647	0.286695	0.147405	-0.498246	-0.563594	-0.476663	-1.00673	-0.98317	-0.0908736	2.16346	-0.322203
b2594	-0.676085	-0.155566	0.188233	0.209682	0.611537	0.208554	0.536029	0.740033	0.453885	0.0973029	0.096835	-0.206391	0.173409	-0.231406	0.320138	0.21787	0.223564	-0.235587	0.559114	-0.135681	0.0346042	-0.0731966	-0.150179	0.266977	-0.290275	-0.182083	-0.308389	0.0789497	0.120797	0.162406	-0.0219153	0.0743144	-0.305389	-1.06839	-0.133107	0.150952	-0.0322434
b3742	-0.531652	-0.0702006	0.218698	1.728	0.735174	1.14676	0.748693	0.751686	0.737318	0.657243	-0.156669	-1.13835	-0.221291	-0.300561	0.519749	-0.195105	0.896886	-0.385017	2.87356	0.563732	1.08873	0.712633	0.0254378	0.0503867	-0.103591	1.14817	0.0537846	0.132572	-0.118761	0.47965	0.435432	0.465189	-0.647704	-0.296186	0.124312	0.707545	0.260323
b3965	0.831528	-0.170539	-0.122254	1.14726	1.38066	1.54693	1.40367	1.5631	1.88319	1.45804	0.499176	-0.890709	-0.294404	-0.364107	0.298395	-0.181546	0.2692	-0.114302	3.61195	0.232106	0.447022	0.374248	0.235226	0.141038	-0.00330228	0.509471	-0.00252673	-0.010982	-0.185199	0.0838887	-0.0287485	-0.0135911	0.1238	0.196149	-0.0756135	1.42299	0.127202
b1722	2.98333	0.990901	0.397483	3.25685	1.89021	2.19344	1.68067	0.707769	0.0675908	0.340072	0.959576	-1.99648	-0.857554	-0.625375	0.654888	0.302442	1.06989	1.08798	0.721068	-0.247148	-0.218227	-0.207722	0.233105	1.03119	0.0596389	2.26033	0.134329	0.496229	0.657893	0.576531	0.218058	0.231158	0.115809	-0.406465	-0.110259	1.73805	-0.388251
b3181	0.35543	-0.255757	0.310409	2.13988	0.813631	0.654051	0.26767	-0.188447	-0.273655	0.132418	-0.232505	-2.31166	-0.99111	-0.90007	0.678031	-0.181618	0.409805	1.56298	2.79527	-0.172022	0.137437	-0.103655	0.293688	0.599179	0.556662	1.35147	0.394728	0.112183	0.198203	0.436444	-0.121738	-0.0159409	0.592213	-0.32666	-0.0411562	2.92585	0.0205242
b2185	-0.808304	0.114573	0.281484	1.31445	2.43518	4.76543	2.24812	0.702542	1.96356	1.81009	0.885621	-1.20449	-1.08689	-0.344213	1.0217	0.192432	0.593316	-0.712165	2.31611	0.70312	0.737412	0.502183	1.85519	0.672008	0.68823	2.41201	0.640722	0.711882	1.22828	-0.712912	2.37402	1.91133	0.87544	0.632618	1.69212	2.63462	0.123672
b3775	-0.360728	0.39861	0.0908356	1.19096	0.905593	1.0431	0.439815	0.126992	0.46307	0.774264	0.513426	-0.795234	-0.52018	0.106946	0.47005	0.398166	0.480515	0.0830141	-0.226197	0.879144	1.32391	1.10904	0.492099	0.259508	-0.00602813	0.81517	0.154062	0.145176	0.618973	-0.394676	1.18846	0.465731	0.116297	0.296268	0.533715	2.47402	-0.129036
b3892	-2.40604	-0.826696	0.119905	-1.97953	1.67316	1.41704	1.4237	-0.706133	0.404228	-0.970287	0.918784	-0.776836	0.0652484	-0.365762	0.406595	0.954492	0.120299	1.93452	1.20014	0.127142	0.175719	0.170616	-0.152899	0.703928	0.65282	-1.41969	-0.474013	1.18081	1.11527	0.000398914	0.226858	0.282793	0.193178	0.691135	-0.102952	1.41668	-0.038914
b3893	-3.22794	-0.827364	0.084905	-1.94316	1.66247	1.37464	1.4209	-0.491935	0.499722	-0.652082	1.00265	-0.765042	0.0224848	-0.19422	0.401727	0.960866	0.162108	1.88342	1.19481	0.0522967	0.0596346	0.0741036	-0.212869	0.717214	0.64851	-1.18676	-0.438509	1.19344	1.02884	-0.0300948	0.0677708	0.469028	0.134395	0.63848	-0.0916784	1.51998	0.0800845
b1266	-1.73948	-0.206633	0.118527	0.40095	0.500514	1.05482	0.574856	0.744529	0.430989	0.62631	0.573867	0.492674	-0.131002	-0.00660117	0.0483622	0.116475	-0.0752583	0.218986	0.636308	-0.058325	-0.0733885	-0.0562479	-0.219077	0.201712	0.0276434	-0.0637139	-0.200677	0.0536598	0.262355	-0.0962892	0.177247	0.294827	0.0487928	-0.302344	-0.061038	2.14118	0.0885485
b4040	-0.983286	-0.148578	-0.0355268	-0.739654	0.995668	0.936714	1.14555	1.03942	0.341281	0.505995	0.374264	1.00938	1.0544	0.428749	-0.0954157	0.0875147	0.238225	0.539029	-0.713488	0.158995	0.0639447	0.0752446	0.0715576	0.0707391	0.530144	0.079093	-0.372202	0.0489632	0.133449	-0.00434637	0.0594337	0.0779465	0.768236	0.809086	-0.026377	2.62968	0.139394
b1530	-0.401549	-0.507506	0.510125	1.042	2.25453	2.24098	1.36268	2.06899	3.21826	1.04066	0.376796	1.03018	0.636988	3.17856	0.610816	1.38026	1.99777	0.595381	-0.484997	-0.103798	0.397507	-0.194231	0.393765	0.409899	-0.114098	0.564919	0.104167	0.237884	0.76765	0.613996	0.312869	0.17251	0.919121	0.245711	-0.0137435	0.882403	0.799743
b1531	1.46985	0.69136	0.123824	1.28468	3.11912	2.78702	1.57486	1.85826	3.25723	0.991866	0.848281	2.10271	1.46106	3.39793	0.269954	1.39003	2.2707	1.49491	1.12073	0.124282	0.353424	0.241683	0.381083	0.17717	0.557919	-0.718166	-0.392145	0.387079	1.13201	0.543646	0.350705	0.0754906	0.965033	0.84272	-0.230206	1.43265	0.937526
b1532	-0.646119	0.507084	-0.0103372	0.113901	3.57597	2.78799	2.10513	2.02839	3.79858	0.907771	0.899665	1.36158	1.37638	3.20608	0.164235	1.66513	2.3586	1.67623	1.37868	0.0614396	0.246545	0.241322	0.494549	0.242938	0.616203	-1.01575	-0.424697	0.682741	1.45597	0.171332	0.147899	-0.0554646	0.850474	0.944573	-0.225912	1.09076	1.11085
b0814	-0.412505	0.0028819	-0.0630471	1.82725	1.82075	1.06173	1.76361	1.1202	0.655454	1.4695	1.49529	2.0733	0.818513	0.648773	0.326483	0.699857	1.236	1.51047	1.80185	0.292536	0.215706	0.516068	0.824505	0.339314	1.4425	-0.0333104	0.470041	1.09305	1.40677	-0.252796	0.737634	0.622107	1.1623	-0.0874433	0.352567	1.95548	-0.32507
b3351	-0.295804	0.261173	0.00956424	0.645435	0.905977	0.81673	0.43729	0.329435	1.29849	0.468982	0.544184	2.89089	1.0017	2.13793	-0.386714	0.217812	0.262593	0.690101	2.30105	-0.147582	-0.30403	-0.204684	-0.0732428	-0.332113	0.881098	0.407005	-0.770411	0.134193	0.0803741	0.0411873	-0.329356	-0.533542	0.913327	1.09653	-0.407452	2.68309	0.425183
b0226	0.307563	-0.202078	-0.00386928	0.756304	0.806337	1.28798	-0.0188261	0.0367969	0.736006	0.688257	-0.106348	2.05514	0.136071	1.17225	-0.227201	-0.244443	-0.0846991	0.325243	0.519252	0.268889	0.10762	0.168928	0.558833	-0.517232	0.152401	0.392656	-0.0604797	-0.154305	-0.055135	-0.347429	0.333999	0.0351963	-0.110271	-0.617707	-0.193382	3.28056	-0.301291
b3238	-1.18005	0.427366	0.0314736	3.0942	2.33557	2.17648	2.02107	0.670304	1.55574	0.754664	1.10346	3.4052	0.918033	2.82925	-0.861323	1.84968	2.36291	1.79223	0.457882	0.614438	1.34978	0.586464	0.242909	-0.175669	1.35897	0.96169	-1.13098	0.413503	0.960866	-0.551393	0.756754	0.418848	1.86138	0.119085	0.0593421	4.90183	0.268715
b2962	-1.2742	-0.207314	-0.061672	0.857958	-0.40912	0.0661111	-1.10759	-1.54586	-2.10279	-0.108108	0.128399	0.559358	0.306756	0.343596	-0.205766	-0.74808	1.65654	-0.921906	-0.513082	0.44096	0.421621	0.505084	0.555603	-0.137711	0.655576	0.465637	0.183346	0.0259227	0.28527	-0.487286	1.18092	0.615779	1.30276	0.0206344	0.498259	0.327698	-0.576407
b2159	-0.521583	-0.0831068	-0.144388	0.861745	-0.807885	-0.98431	-0.0769731	-1.00123	-1.5327	-1.20168	-0.113512	1.06661	1.01582	0.354099	-0.271465	-0.289471	1.38914	0.287938	-0.0300709	-0.368502	-0.0430307	-0.182161	-0.281361	-0.0274972	0.552015	-0.662541	-0.346176	-0.0374752	0.0220892	0.0547525	-0.0843545	-0.0864551	0.582815	-0.225331	-0.240935	0.284992	-0.148713
b2160	-0.866061	-0.254842	0.0302607	-0.875733	-0.441051	-0.814264	0.193269	-1.00587	-1.33026	-0.717578	0.084193	0.114332	0.686348	-0.0152354	-0.0183877	-0.131839	1.4612	0.110557	0.12025	-0.214409	-0.0506768	-0.181089	-0.307699	0.189059	0.198667	-0.690744	-0.218927	0.186779	0.016347	0.178526	-0.000667104	0.0470056	0.211122	-0.140257	-0.121384	-0.52411	-0.0148137
b0167	-2.32382	-0.384961	-0.0558424	-1.41294	-0.188066	-0.800012	-0.200478	-0.778516	0.0918122	-0.880242	-0.00650129	0.289577	1.6383	-0.168654	0.0393468	-0.0662251	0.4775	0.453457	-0.371525	-0.0269655	-0.0819347	-0.0922929	-0.118135	-0.0528303	0.255467	-1.10275	-0.443007	-0.108263	-0.17958	0.064506	-0.129513	0.0261285	0.254656	0.421795	-0.0766205	-0.156797	-0.021578
b3469	-1.20168	-0.291583	-0.191608	0.147509	0.374693	-0.711139	0.649706	-0.195241	0.53409	0.504503	0.70521	1.70771	1.97849	1.43125	-0.215353	0.000480417	1.21831	0.223157	-0.0631132	0.437037	0.286742	0.339216	1.02365	-0.0135973	0.216611	-1.89878	-0.235643	0.231083	0.30415	-0.624895	-0.023963	0.22098	-0.177904	0.203382	0.330255	0.766943	0.200798
b1388	-0.0200325	1.47926	0.146648	0.433605	-0.0276541	0.363888	-0.571668	-0.878445	-0.28846	-1.64167	-0.22086	3.11369	-0.173514	1.67241	-0.736149	0.89079	0.576145	0.322219	0.425061	0.73753	0.724279	0.37862	0.549032	0.185516	1.59905	-2.65566	-0.3394	0.747006	0.500497	0.161951	-0.90436	-2.27053	2.02401	4.2978	-1.19164	1.61607	0.449111
b0586	1.06276	0.653803	-0.679665	0.614497	1.2173	1.0056	-0.317833	-1.64328	-0.570831	-2.30992	0.265152	-0.81941	1.33813	-0.366682	0.0318618	1.37513	1.98669	0.438057	-2.02509	0.831958	0.259051	0.985407	1.66466	1.26972	1.63639	-6.29051	-0.0488896	1.69947	2.63484	-1.16595	0.0949605	0.143648	1.91587	2.05455	0.0467448	1.33512	0.332786
b0596	1.14974	0.86477	-0.52243	0.315865	1.04736	0.541465	-0.543474	-2.11219	-2.06393	-2.44109	0.476937	-1.02222	0.407296	-1.46746	0.00389557	1.33109	2.18567	-0.328174	-1.57414	0.728982	0.421255	1.05273	1.19067	1.29318	1.3849	-6.10555	-0.0518482	1.76809	2.63535	-1.93124	0.202011	0.432721	1.23947	2.32386	0.206342	1.42481	0.440886
b1014	-1.67449	0.0354857	-0.665925	-1.30382	-0.158192	-0.0157867	-0.161107	-1.40207	-0.184502	-0.784981	-0.0735891	0.625419	0.239702	0.0864136	-0.607017	0.0491457	-0.526885	0.913775	-2.34647	-0.0539269	-0.196523	-0.00412365	0.848631	0.237494	1.94504	-3.78057	-0.515002	0.542621	0.662537	-0.358539	-0.237833	-0.0426006	1.7538	2.40019	-0.293468	1.22025	0.720644
b3409	-2.40309	-0.272943	-0.298757	-1.48982	0.740647	-0.148181	-0.145196	-1.48713	-1.92597	-1.69587	0.676639	1.60603	0.0910192	-0.362728	-0.676812	1.0386	0.236963	-1.24852	-3.00696	-0.156315	-0.330502	-0.00627734	0.229706	0.465505	0.622514	-4.27269	-0.042754	1.52882	1.77374	-0.360596	-0.214117	0.210692	-0.674871	0.960667	-0.0261894	0.92497	-0.025626
b4062	-0.0472983	-0.89437	0.397901	0.870946	0.0467326	-1.26243	-0.708529	-0.115996	-0.903212	0.372564	-0.0462311	2.13145	1.1035	0.600641	0.206491	0.117732	2.00915	2.30191	1.10436	0.54287	0.45843	0.461976	1.85382	0.481251	3.06253	-0.641562	0.319111	0.265375	0.900044	0.0848918	0.49193	0.146344	3.36252	0.593356	-0.0889331	5.92588	0.120941
b4324	-1.04636	-0.426992	0.0189621	0.482912	0.0679005	-0.214912	0.0122549	-0.558473	-0.636336	-0.0309606	0.0357639	-0.0753135	0.520541	-0.0796187	-0.0326988	0.0147232	-0.131641	0.960306	0.499674	0.150101	-0.117899	0.0538964	0.466199	0.17979	0.506347	0.45309	0.270876	0.0513006	0.088458	-0.248103	0.064045	0.162562	0.327945	-0.0462917	-0.0379934	2.90842	-0.175156
b3267	2.80574	-0.413855	0.151237	0.736981	0.297947	-0.680679	-0.567081	-1.0538	-1.11002	-0.0731166	0.0200657	4.92998	0.158147	2.75618	-0.520856	1.14394	-0.337845	-0.233844	3.16774	0.554284	0.15801	0.360311	2.55334	0.136032	1.9037	2.51197	0.13467	-0.385164	0.415392	-0.810214	0.411313	-0.391094	2.16208	1.09798	0.32048	5.89468	0.0180493
b1111	1.16149	0.347554	-0.0847246	1.47665	0.180798	0.602143	0.195767	-0.277692	0.0989538	0.0792122	0.0231295	1.49613	0.587924	2.18507	-0.188541	0.161155	1.12343	0.968364	2.50286	-0.131292	-0.028465	-0.281684	0.673741	0.117022	0.229814	-0.0766527	0.12174	0.0346502	0.0640019	0.00669213	0.0945399	-0.376824	0.198266	0.26359	-0.21341	2.66831	0.32762
b2300	0.92682	0.0914151	-0.298307	1.39031	0.144174	-0.234263	-0.319601	0.00287619	-0.346905	-0.134498	0.0251039	1.03702	0.611381	0.179291	0.0375786	-0.00167582	0.416117	0.955582	2.55179	-0.032363	0.0570565	0.0433458	0.243008	0.00996766	0.33535	-0.265963	0.177997	-0.133096	-0.207321	0.0229639	-0.0892009	-0.0453288	0.439782	-0.115378	-0.148521	2.5187	-0.0866706
b3644	-0.787659	-0.145973	0.185945	-0.43136	0.094629	0.0399959	0.0323105	-0.390943	-0.661646	-0.119396	0.0415129	-0.308624	0.0881988	-0.0580485	0.594087	0.298359	0.290303	0.198836	-0.0822688	0.370818	0.838724	0.556517	0.284565	0.398955	0.249643	0.763006	0.188288	0.155498	0.123155	0.0520764	0.323696	0.481393	0.120698	-0.0442537	0.344052	1.82156	-0.186363
b3825	-1.44566	-0.267748	-0.022142	-0.454942	-0.137407	-0.283755	-0.52003	-0.534402	-0.758328	-0.685006	-0.309794	-0.973405	0.114105	-0.18051	0.433187	0.00223692	0.124385	-0.144688	0.312792	0.32932	0.709972	0.427322	-0.209714	0.0383867	-0.272511	0.367796	0.0955246	-0.138259	-0.174952	0.109669	0.064618	0.299953	-0.273831	-0.373646	0.0494233	1.30911	-0.286166
b1748	0.425956	0.413623	0.666766	-0.59555	-1.00068	-0.920141	-1.2693	-1.31563	-0.44576	-0.97513	-0.220032	0.196182	-1.94779	0.98522	1.38051	0.532791	0.167085	-0.47579	-1.26708	0.389469	0.88059	0.6488	1.02649	0.673075	1.1418	0.407484	0.590288	0.34126	0.673611	-0.20208	0.084468	-0.755988	1.76509	0.783744	-0.58293	3.89152	0.51649
b3097	-0.318322	-0.498406	0.317471	-0.231032	-1.19028	-0.634624	-1.2523	-0.966506	-1.84548	-0.641742	-0.522564	-0.0776942	-0.441538	0.0623331	-0.265782	-0.0141938	-0.729508	-1.18242	-0.525106	-0.280619	-0.230475	-0.224847	0.35608	-0.191123	0.280347	0.786467	0.290127	-0.328958	-0.234978	-0.0751589	-0.11111	-0.219072	0.273523	-1.45537	-0.0684276	1.01194	-0.296411
b3511	-0.72775	-0.890088	-0.0132664	-0.476405	-3.1418	-2.83802	-2.58834	-1.24775	-1.28541	-0.121227	-2.05132	-0.718363	-1.39715	-0.375823	-1.35306	-1.29991	-1.80369	-0.910293	-1.03708	0.148831	0.163964	0.176692	-1.45034	-1.73283	-1.89598	0.585367	-0.0708776	-1.37073	-2.19435	-0.894428	-1.22105	-1.48684	-1.24824	-1.72924	-0.546513	-2.19368	-0.952814
b3509	-1.79452	-0.942254	-0.0312001	1.25783	-4.34271	-4.58895	-4.14821	-3.30857	-3.89315	-1.82826	-2.31681	-0.869944	-0.890085	-0.345607	-1.43266	-1.2382	-1.93813	-1.57582	-0.63355	-0.0616499	0.06719	-0.0444431	-0.797783	-1.50286	-2.21982	0.5348	0.15209	-1.46216	-2.07874	-0.789751	-1.3447	-1.86497	-2.11979	-2.77491	-1.16395	-3.24682	-1.10199
b3510	-2.22066	-0.804677	-0.00522261	1.60931	-4.29106	-4.07954	-4.01575	-2.7889	-3.9604	-1.59155	-2.05517	-0.604069	-0.526064	-0.30591	-1.62802	-1.67266	-2.11912	-1.3631	-0.523196	0.230331	0.302431	0.278	-0.995094	-1.51733	-1.79862	0.806831	0.137468	-1.54937	-2.02849	-1.10728	-0.840393	-1.33109	-1.53871	-2.85923	-0.774279	-3.29404	-1.22969
b3506	0.808537	-0.381711	-0.082384	-0.0765555	-2.14064	-1.99513	-2.22055	-0.265525	-0.674692	-0.0171989	-1.34399	2.33278	-0.315217	0.0170809	-1.19065	-0.771293	-1.56569	-0.898196	0.558633	-0.0328655	0.0599961	0.0755218	-0.955239	-1.36398	-1.63071	-0.681669	-0.119931	-0.791631	-1.58269	-0.591893	-0.875623	-0.678027	-0.940474	-1.03963	-0.476706	-1.67762	-0.55944
b1493	1.82144	-0.356703	0.127498	-0.954712	-3.35944	-3.52619	-3.63046	-1.38021	-1.96603	-1.53513	-2.52963	1.44256	-0.0650173	0.550824	-1.16608	-1.22161	-1.494	-0.127098	-0.161001	-0.0727134	-0.59954	-0.397957	-0.957786	-1.43588	-1.471	-0.280767	-0.210733	-1.46905	-1.84485	-0.807723	-1.11767	-1.16624	-0.722228	-1.83956	-0.3646	-1.96977	-0.22737
b3517	1.95542	-0.034943	0.207747	-0.218167	-2.85371	-3.07414	-2.9709	-2.10319	-2.53283	-1.57628	-2.27021	0.371816	-0.0144731	0.415191	-0.981591	-0.889073	-0.799734	0.256727	0.83592	0.0104941	-0.2554	-0.314255	-1.35752	-1.5689	-1.62151	-0.891004	-0.424094	-0.990321	-1.34832	-0.757959	-1.07015	-0.81192	-1.16398	-1.5929	-0.491893	-1.46386	-0.266731
b1498	1.09209	-1.19065	-0.63544	-2.65867	-3.66288	-2.44265	-2.79556	-0.682356	0.0990466	-0.534492	-3.34811	1.46233	1.01544	-1.53438	-3.1246	-2.10302	-3.38124	1.11894	-0.434631	-0.241853	-0.443926	-0.446548	-0.439122	-1.73964	-1.51905	-1.79473	0.77266	-1.23249	-2.40216	-0.300663	-0.221407	-0.20667	-0.812309	0.8446	-1.33629	-2.6988	-0.0969687
b2867	-1.0185	-1.97891	0.729528	-4.18772	-4.04061	-3.4258	-2.8135	-1.46946	-1.07544	-0.813662	-3.00166	-1.27055	0.261082	-0.456505	-2.21227	-1.70812	-3.31187	-1.96666	-1.79291	-0.943519	-0.656505	-0.612161	-0.454912	-1.63785	-0.185823	1.40128	0.02243	-2.75146	-3.34207	-0.195052	-0.684502	-1.00998	-0.331295	-1.87758	-0.594773	-2.69111	-0.624256
b2872	0.621527	-2.14244	0.913696	-3.48992	-4.94559	-4.32681	-3.04303	-1.41871	-1.29859	-0.730177	-4.18395	-0.965755	0.14035	-2.2001	-2.71766	-2.44198	-3.85695	-3.83895	0.432747	-0.614202	-0.537389	-0.751874	-0.638555	-2.08152	-1.59845	1.55238	0.482946	-3.30139	-4.46879	0.0102108	-0.635863	-0.883287	-0.388119	-1.5225	-1.62222	-4.06101	-0.462485
b2870	-1.38818	-3.39114	0.696377	-4.46393	-6.68679	-6.51496	-5.16096	-2.55621	-1.9907	-0.699021	-5.5124	-1.70377	0.245662	-3.32081	-3.54817	-3.31949	-5.19621	-4.96807	-1.10363	-1.50466	-1.25654	-1.64501	-0.645288	-2.49028	-2.05714	3.60486	0.905026	-3.87474	-6.44735	-0.685245	-1.27461	-1.48064	-1.31465	-1.83228	-1.75328	-5.83729	-1.14395
b2871	-0.729635	-2.89167	0.899247	-3.55812	-6.20463	-6.08688	-3.96311	-2.08554	-1.14276	-0.323967	-4.8059	-1.41312	0.120066	-3.02273	-3.42952	-2.74264	-4.45688	-4.51181	-0.511057	-1.03936	-0.959858	-1.41584	-0.705931	-2.2411	-1.84483	2.94812	0.741475	-4.12701	-5.80137	0.162068	-1.2776	-1.17235	-0.502402	-1.84985	-1.21102	-5.7794	-0.325954
b2866	0.0118878	-1.79846	0.830893	-1.40009	-3.37753	-2.20339	-2.30343	0.14926	0.794455	0.237111	-3.10383	-1.37331	-0.298329	-1.72945	-2.12688	-1.89242	-3.46421	-2.56369	-0.0659757	-0.343921	-0.318759	-0.656514	-0.218464	-1.7059	-0.977888	1.4363	0.396797	-2.4806	-3.00974	-0.138819	-0.350103	-0.411412	-0.137791	-0.834858	-0.50019	-3.10466	-0.0900896
b2873	-0.0296562	-2.13465	0.590501	-2.7201	-3.83123	-3.12213	-1.83139	-1.33934	-0.472007	0.0403624	-3.83188	-0.929268	-0.237521	-1.86451	-2.46383	-1.83918	-3.24379	-3.85546	-0.872409	-0.387733	-0.331995	-0.377726	-0.571726	-2.11854	-1.1912	1.74908	0.0508221	-3.44181	-3.27074	-0.0608376	-0.265717	-1.23235	-0.204022	-1.18744	-0.51525	-3.94894	-0.0324577
b0708	-0.237737	-0.261797	0.254829	-1.10524	-1.83579	-1.77055	-1.48677	-0.702039	-0.795118	-0.350635	-1.42008	0.24463	0.200126	0.106382	-0.98683	-0.172359	-0.923422	-2.01856	-0.929969	-0.482764	-0.586591	-0.583348	-0.732373	-0.671467	-0.582895	-0.19755	-0.0325658	-0.718316	-1.00575	0.080773	-0.219754	0.0743021	-0.569739	-0.677981	0.0400352	-1.92675	-0.0410113
b1468	2.80115	0.775939	1.15053	-1.25217	-2.71455	-1.67907	-1.67105	0.102337	0.295112	-0.61449	-1.67688	1.87387	0.453516	0.447054	-1.5847	-0.416051	-1.24759	-1.7972	-0.455978	-0.600791	-0.943146	-0.815499	-0.448627	-0.919303	-0.452567	0.0778366	0.100107	-1.41984	-1.65232	0.031287	-0.764404	-0.547875	0.461314	-0.459957	-0.375944	-2.00547	0.275302
b1867	-1.24793	-0.937087	-0.503863	-0.789784	-1.45012	-1.68387	-0.982726	-0.699703	-0.479869	-0.395201	-0.827391	4.39218	0.832987	1.63475	-1.28515	0.0210699	-0.818048	-0.640817	0.208921	-0.272253	-0.168877	-0.247233	0.345112	-0.448268	1.36603	-0.979257	-0.00698792	-0.8849	-0.779698	-0.571759	-0.496637	-0.418942	1.65297	0.209066	0.17477	0.507301	-0.263854
b1868	-2.5453	-1.17515	-0.446738	-1.43322	-1.35952	-1.38896	-0.736608	-1.04965	-0.296175	-0.466438	-0.446927	3.85722	0.793263	1.56253	-0.853186	-0.198973	-0.424868	-0.322195	0.367714	-0.458155	-0.444928	-0.472498	0.4941	-0.324422	1.0355	-0.293405	-0.34701	-0.626513	-0.527945	0.0148821	-0.379015	-0.366512	1.20764	0.301284	0.197417	-0.69003	-0.170033
b1608	-4.14835	-0.861187	-0.597411	0.26235	0.580963	0.460659	0.398783	0.464369	1.2973	0.976889	-0.314301	6.13477	1.02566	2.67554	-1.0835	0.351528	0.163697	-2.57192	0.165626	-0.511599	-0.336786	-0.521642	1.99129	-0.537183	1.43873	0.568629	0.793812	-0.479763	0.39322	-0.426839	0.367392	-0.336077	2.07704	1.16047	0.20877	0.274953	-0.310079
b1609	-2.33199	-0.745312	-0.443238	-1.8027	-0.312421	-0.690678	-0.0763781	-0.249113	0.437891	0.159763	-0.179028	4.01095	0.613268	1.40987	-0.763949	0.37883	-0.105593	-2.03901	-1.08557	-0.434449	-0.415927	-0.588646	0.907557	-0.598561	0.663247	-0.555824	0.463712	-0.368102	-0.0583314	0.175641	-0.385722	-0.241687	1.04895	0.443145	0.21201	-1.41555	-0.274095
b0127	-0.0233359	0.192667	-0.049176	-0.263373	-0.0920503	-0.193971	0.379485	0.644229	0.248783	0.173547	0.0131596	0.74821	0.682174	1.34774	-0.100541	-0.167157	0.452321	-0.173419	0.0972253	-0.220251	-0.131211	-0.170257	-0.00965566	-0.0761908	0.335975	0.222516	-0.216683	-0.145071	-0.219763	0.0491689	-0.114924	-0.238301	0.282384	-0.0352552	0.110093	-0.448384	0.144813
b1534	-1.17702	-0.939848	-0.432598	-0.453454	-0.472652	-0.570295	0.25099	0.248843	0.683099	0.406189	-0.250745	3.87306	1.01827	1.63248	-1.43026	-0.529545	0.341986	-0.768692	-2.01492	-1.04861	-0.904412	-0.92746	-0.4368	-0.517745	-0.278056	-0.14138	-0.40426	-0.257148	-0.80685	0.413955	-0.702554	-0.334154	0.191272	-0.186598	-0.53486	-0.411797	0.0457226
b2913	0.268008	-0.421861	-0.36635	-0.822298	-0.755063	-0.747345	-0.39379	-0.621915	-0.00506746	-0.0703669	-0.551856	1.50853	0.274635	1.36032	-0.838425	-0.588322	-0.690314	0.00148796	-1.32261	-0.358116	-0.353459	-0.506581	-0.222548	-0.525685	0.0445113	-0.0986143	-0.201228	-0.478984	-0.450953	-0.127375	-0.4429	-0.424373	0.0163102	-0.328838	-0.446197	-0.658034	-0.13775
b3898	-1.47975	-0.444398	-0.43058	-0.633308	-0.0868376	-0.151547	-0.611993	-0.381929	-0.101714	0.340531	0.0227819	0.94733	-0.171137	-0.520461	-0.585316	-1.30936	-0.519556	-1.48009	-0.181254	0.168148	0.34903	0.247791	-0.47867	-1.03043	-0.235063	0.274812	-0.169197	-0.721561	-0.346355	-0.108699	0.0823801	-0.155184	0.316844	0.220876	-0.00802037	-0.166451	0.123399
b1000	-3.92523	-1.38385	0.153871	-0.533192	-1.5887	-0.872966	-1.23098	-0.270544	0.203198	-0.216284	-1.05143	1.21729	0.580267	-0.0992275	-1.0595	-1.19211	-1.3733	-1.70066	-1.94172	-0.39929	-0.437562	-0.472504	-0.309207	-0.83804	-0.726898	0.314485	0.0348556	-0.902178	-0.874282	-0.471467	0.0664491	-0.282763	-0.800053	-0.818914	-0.0457441	-1.17678	-0.290169
b1781	-0.80168	-0.516248	-0.146604	-0.309498	-0.621368	-0.562819	-0.54662	-0.0127241	0.125031	-0.167259	-0.55387	0.75285	0.692304	0.135955	-0.572684	-0.95277	-0.605044	-0.893451	-1.45803	-0.222198	-0.0723572	-0.238479	0.00566719	-0.15723	0.460907	0.193692	0.0964296	-0.32897	-0.580974	-0.126735	-0.0223226	-0.166437	-0.0913964	-0.693848	0.0392755	-1.12583	0.00176892
b3547	0.0890265	1.05954	-0.587299	-3.31946	-1.9964	-4.02699	-2.32128	0.780626	-0.679064	2.95319	0.67999	3.31902	-2.37992	-0.219671	2.23403	-0.356899	3.21827	1.88672	2.39032	1.55805	0.556291	0.841246	2.29315	-0.084367	0.545138	-8.10198	2.4705	0.432242	-0.0997433	-2.87593	0.575417	0.847175	2.42702	-0.419135	1.97654	-1.44425	0.47714
b0091	-0.0642627	0.0459108	-0.0266734	-2.92555	-0.411396	-0.492187	-0.21368	-0.695173	-0.333246	-0.676858	-0.0654235	0.466382	0.15789	0.278254	-0.0623	-0.0584552	-0.126727	0.076071	0.862876	-0.116657	-0.104455	-0.127614	-0.219009	0.0615278	-0.105394	-0.661365	-0.0300047	-0.0983469	-0.236082	0.0476793	-0.328739	-0.180315	-0.0647131	-0.696488	-0.160802	-1.03507	-0.0219249
b0095	0.266211	0.267827	-0.128076	-2.47726	-0.617996	-1.15265	-0.488691	-1.06249	-0.760675	-0.69958	-0.267936	0.529694	0.427191	0.169864	-0.15251	-0.132426	-0.204715	0.172474	0.66058	-0.0751381	-0.0620102	-0.0458331	0.182891	-0.0170229	0.406469	-0.572102	0.283829	-0.0997297	-0.0331816	-0.136933	-0.0977935	0.0752492	0.347046	-0.70948	0.0987065	0.42374	-0.20525
b3203	-0.634214	0.28708	-0.0179169	-1.6567	-1.28989	-1.73322	-1.02241	-0.664675	-1.21311	-0.962008	-0.328724	1.46466	0.741477	0.506284	-0.543204	-0.401958	-0.31598	0.773476	0.864933	-0.0354492	0.0404739	-0.0499394	-0.170926	-0.511577	0.0433926	0.0655644	-0.15892	-0.429382	-0.580488	-0.207989	-0.216	-0.440676	-0.22312	-1.25202	-0.124752	-0.631205	-0.252091
b3202	-1.10892	-0.142537	-0.174822	-2.20763	-0.807806	-0.984341	-0.615704	-0.29357	-0.669912	-0.549904	-0.168448	0.298943	0.0658012	0.24191	-0.0293731	-0.210252	-0.0552978	0.100101	0.474952	-0.237207	-0.0228065	-0.163568	-0.351414	-0.192058	-0.17518	-0.105726	-0.247104	-0.284476	-0.151603	-0.0495615	-0.281142	-0.190326	-0.257852	-0.885564	-0.110633	-0.649916	-0.0867194
b3204	-1.85169	-0.121127	-0.027225	-2.80491	-1.04512	-1.56669	-0.548356	-0.734256	-1.0193	-0.878528	-0.22433	0.498452	0.516265	0.20684	-0.117664	-0.433739	-0.0817177	0.635115	0.484568	-0.160194	0.0138482	-0.14037	-0.550305	-0.186611	-0.153143	-0.15612	-0.236853	-0.26144	-0.418748	0.0131716	-0.247727	-0.336989	-0.460858	-1.01665	-0.243659	-0.904155	-0.113481
b3205	-1.67162	-0.17485	0.041687	-3.07745	-1.2832	-1.68653	-0.612581	-1.00653	-1.13637	-1.08426	-0.252899	0.757091	0.507088	0.304726	0.0049965	-0.210174	0.0442246	0.74807	0.284798	-0.246498	0.00618481	-0.214722	-0.700039	-0.166383	-0.253585	-0.0803736	-0.33286	-0.3293	-0.379685	0.0516263	-0.319861	-0.366268	-0.484393	-0.945407	-0.128173	-0.90431	-0.131421
b1136	-3.90135	-0.724	-0.37693	-1.09687	-1.43211	-1.92066	-0.925506	-2.17862	-1.33078	-1.78245	-2.2757	1.52479	0.274413	1.1086	-0.455285	0.0132395	-0.994268	0.0721337	-1.11362	0.181988	0.270932	0.293755	0.255479	0.0512536	0.445835	-0.505465	-0.266486	0.0389987	0.00537844	-0.225323	0.312804	0.195618	0.339545	-0.0391028	-0.0562114	-0.116074	-0.117664
b2597	-7.62778	-3.01438	-0.0681048	-1.82477	-3.89962	-5.10237	-4.24842	-5.60626	-6.44196	-2.70253	-1.14699	2.90175	0.565691	0.772444	-1.74727	-0.980562	-1.79011	-0.89741	-2.63113	-0.104061	-0.0300241	-0.182275	0.504189	-0.991557	0.818186	0.894828	0.493138	-1.24592	-1.1414	-0.766141	0.339256	-0.361206	0.199584	-0.796934	1.05893	0.322429	-0.594234
b3495	-5.24511	-1.60609	-0.134284	-1.9175	-2.05534	-2.07583	-3.02106	-2.96173	-3.31045	-1.16473	-0.331432	1.2318	-0.30519	-0.173126	-1.02711	-1.12841	-1.0827	-0.328628	-2.19728	0.187835	0.126051	0.0796839	-0.194825	-0.758816	-0.55927	0.320697	0.330001	-0.738526	-0.680483	-0.728979	0.113516	-0.435764	-0.835052	-0.974112	0.150712	0.562808	-0.487634
b0871	-1.99205	-0.398062	0.5072	-1.0688	-2.83307	-3.54026	-1.80862	-2.87474	-3.54409	-2.3729	-2.0475	1.46899	0.743636	0.981541	-0.985848	-0.284818	0.275106	-1.65374	-2.32619	-0.446277	-0.710053	-0.428622	-0.309055	-0.481518	-0.021181	-0.445501	-0.215419	-0.648117	-0.802818	-0.0814986	-0.167472	-0.345121	0.0679803	-1.21759	0.0386515	-0.783703	-0.268176
b1740	-0.481276	-0.220519	0.04593	-0.458363	-2.24574	-2.55167	-1.74696	-1.87342	-2.53678	-1.29127	-0.88024	1.70804	0.529155	0.909561	-0.447009	-0.480192	-0.474369	0.0228411	-2.30905	-0.0224731	-0.0409966	-0.149439	0.135558	0.0115951	0.312283	-0.270431	0.0873745	-0.453409	-0.466406	-0.166399	-0.163356	-0.378442	0.379606	-0.854736	0.142499	0.499061	-0.230415
b0767	-0.778937	-0.302079	0.0894678	-1.27539	-2.23632	-2.9011	-1.4339	-1.45009	-1.97056	-1.56758	-1.34307	1.67463	0.918594	0.783238	-1.00023	-0.417098	-0.693564	0.0440166	-1.40605	-0.226145	-0.202866	-0.315661	-0.1456	-0.363722	0.167698	-0.413717	-0.0687032	-0.714833	-0.764153	-0.257802	-0.224948	-0.369031	0.193006	-0.624778	-0.025812	-0.502774	-0.208842
b2834	-1.01083	-0.389298	-0.146091	-1.17275	-1.97604	-2.5772	-1.28825	-2.18685	-1.68566	-1.64778	-0.61552	1.57534	0.581549	0.813056	-0.639836	-0.29986	-0.345211	-0.750065	-1.52515	-0.128326	0.00496874	-0.150762	-0.0327803	-0.252006	0.0951813	-0.320241	-0.132222	-0.487247	-0.580186	-0.292927	-0.45272	-0.464517	0.315889	-0.518541	-0.164005	-0.406402	-0.256517
b3012	-2.60943	-1.21468	0.296563	-2.03148	-3.97037	-4.24841	-3.87508	-3.58863	-4.28371	-3.09803	-2.70061	1.5693	1.18688	-0.265565	-0.842346	-0.591082	-0.868755	0.0161123	-0.421779	-0.0895741	-0.027639	-0.0892794	-0.395546	-0.809407	-0.712243	-0.433645	0.195431	-1.05673	-1.3005	-0.409537	0.122515	-0.243194	-0.727087	-0.821533	0.0375532	-1.23159	-0.382319
b3942	-1.06727	-0.0944785	0.222985	-1.11361	-2.38452	-2.78618	-1.74716	-2.41428	-3.02726	-1.74814	-0.745324	0.761698	0.189003	-0.373534	-1.16799	0.00710699	-1.06058	0.878405	-0.389641	-0.311012	-0.413439	-0.33874	-0.278291	0.0645141	0.065565	-0.866125	0.0322599	-0.0438864	-0.103647	-0.187711	-0.227511	-0.209781	-0.299898	-0.358572	-0.216965	-0.8891	-0.137933
b0674	-0.995034	-1.32665	-0.574611	-2.57491	-3.16536	-3.24489	-1.9653	-1.99364	-1.26394	-1.06896	-1.20812	1.30903	0.426712	0.22315	-0.446325	-0.760594	-0.869467	-0.184645	-0.0388089	-0.210803	-0.300678	-0.122014	0.354664	-0.173923	0.610153	0.459046	0.327561	-0.518899	-0.472055	0.156139	-0.20458	-0.255595	0.817578	-0.0468686	0.185804	-1.97728	-0.330078
b3538	-1.83178	-1.11611	-0.302324	-3.62813	-2.5498	-2.37412	-2.06564	-1.79086	-1.46335	-1.05437	-1.01565	0.180013	0.602576	0.0803276	-0.96536	-0.708093	-0.94965	-1.34577	-0.62432	-0.230652	0.0682901	-0.300473	-0.560062	-0.765379	-0.464478	-0.0183631	0.0261342	-0.867009	-1.16097	0.366086	-0.0937625	0.117397	-0.589032	-0.405633	-0.119017	-2.92931	-0.496838
b1783	-0.998317	-1.30601	0.482659	-3.23303	-4.63211	-4.61762	-4.22174	-3.35966	-4.0481	-2.82913	-3.18272	0.71986	0.176489	0.189404	-1.96425	-1.2976	-2.40086	-1.39662	-2.90704	-0.699749	-0.850312	-0.905518	-0.542274	-1.27394	-0.791891	0.160549	0.339205	-1.58708	-1.8779	-0.269542	-0.403582	-0.538206	-1.0229	-2.02322	-0.111356	-0.87098	-0.468627
b1800	-1.24614	-1.35261	-0.285059	-2.15679	-3.8982	-3.91032	-3.30281	-2.34099	-1.94221	-1.55656	-2.59581	0.342258	0.495419	-0.447114	-2.08909	-2.11387	-1.8991	-1.46844	-1.66329	-0.369931	-0.288782	-0.678297	-0.257972	-1.1068	-0.739211	0.140125	0.488544	-1.62259	-2.39328	-0.462904	-0.917892	-0.787959	0.0284092	0.387787	-0.578387	-0.289224	-0.40952
b3522	-2.21941	-0.954526	-0.0471105	-1.98318	-2.24253	-2.8541	-1.81172	-1.64221	-2.0679	-0.86605	-1.8779	1.29989	0.290148	0.00990104	-0.849586	-0.257685	-1.1013	-1.90525	-2.2126	0.203402	0.105803	0.0568792	-0.13075	-0.930912	-0.369759	-0.70355	0.180108	-0.722731	-0.946233	-0.228695	-0.116838	-0.231686	-0.538597	-0.486894	-0.0563274	-1.29101	-0.516693
b1188	-3.77202	-0.960212	0.322119	-3.01466	-4.36439	-4.37463	-3.95136	-4.0142	-4.58565	-3.32743	-3.13862	3.04063	0.525979	0.35567	-2.26958	-1.4147	-1.90961	-2.20164	-3.71048	-0.772427	-0.913036	-1.01228	-0.564799	-1.43994	-0.767525	-1.05018	-0.00926537	-1.17795	-1.72892	-0.608985	-0.410186	-0.589955	-1.155	-0.790138	-0.145927	-0.534998	-0.24013
b4149	-2.2991	-1.02334	0.1081	-2.10921	-2.56233	-3.03505	-2.32177	-2.50016	-2.99013	-2.12823	-2.2066	0.19946	-0.236814	-0.409203	-1.26515	-0.525928	-1.46094	-2.14531	-2.37174	-0.414602	-0.744061	-0.700879	-0.194862	-0.864135	-0.569344	-0.069728	0.40942	-0.738475	-1.04195	-0.340792	-0.0721256	-0.371887	-0.659697	-0.349326	-0.13735	-0.769623	-0.293376
b3336	-1.72083	-0.997078	0.267519	-0.718515	-3.31778	-3.28484	-2.99616	-2.35385	-2.68584	-1.67347	-3.0038	2.18241	0.178802	0.843438	-1.68592	-1.44347	-1.97034	-3.22944	-1.38543	0.0515065	-0.264945	-0.185647	0.157643	-1.57069	-1.01318	1.20031	0.0882504	-1.24434	-1.81212	-1.17962	-0.0863896	-0.527169	-0.411016	-1.30413	0.0784583	-0.508785	-0.807083
b3544	-2.11198	-0.779265	-0.580223	-1.4485	-2.20496	-2.28724	-2.30624	-1.22522	-1.05987	-1.17017	-1.87986	1.17757	0.642078	0.489396	-0.691984	-0.897998	-1.31994	-1.72127	-2.16443	0.0230317	0.0691717	-0.0337237	0.025339	-0.876035	-0.0851678	0.301339	0.104788	-0.978462	-1.51875	0.201081	-0.676046	-0.591307	-0.424509	0.0130914	-0.429724	-0.27165	-0.159271
b3827	-0.135074	0.107762	-0.464898	-0.85501	-1.05161	-1.8297	-1.36322	-0.887081	-0.855492	-1.18597	-0.865614	2.44269	2.11614	1.0054	0.222553	0.225122	1.19733	-0.175874	0.302625	0.497794	0.841135	0.791714	-0.117153	-0.20529	0.0751247	-0.324907	0.0197679	0.179596	-0.0454085	1.0299	0.39449	0.7615	0.541402	0.701705	0.753183	0.706374	0.183007
b0774	1.09203	0.542224	-0.610074	-0.517865	-1.19427	-2.25668	-1.41051	-0.828578	-0.522594	-1.97413	-0.702054	5.45547	4.38527	1.75392	-0.0770243	0.475498	1.42877	0.0964445	-0.504552	-0.132418	-0.119629	0.354527	0.399321	0.143261	0.777785	-1.35982	0.139115	0.473794	0.552863	1.44649	0.867786	0.98972	1.31758	1.38473	1.50065	-0.621429	0.627264
b0778	1.52522	0.742338	-0.447324	-2.00758	-1.50467	-2.55271	-1.74423	-2.79543	-1.79614	-1.88955	-0.701949	6.01593	4.38224	2.48219	-0.476917	0.251272	1.30571	0.215152	-0.246255	-0.0284571	-0.32647	0.487975	0.629289	0.182145	0.703851	-1.65763	0.305145	0.319267	0.405191	1.66268	0.644043	0.583751	1.5985	1.02867	1.55832	-2.10806	0.332024
b0775	0.444327	0.270251	-1.05484	-1.69693	-2.21745	-3.66843	-2.70241	-3.37187	-2.18021	-2.89781	-1.18742	7.52201	4.65139	2.99062	-0.919968	-0.483356	1.46903	-0.275336	-0.92093	-0.104429	-0.0778277	0.437569	1.30651	0.0556861	1.45888	-1.54353	0.509235	0.423817	0.402908	1.58622	0.97068	0.811727	2.31637	1.39984	1.98095	-1.30022	0.421916
b0776	-0.211774	0.451446	-0.640947	-1.66179	-2.04508	-3.69681	-2.20305	-2.59511	-2.07327	-2.6231	-0.987	6.04792	4.39783	2.41866	-0.955054	0.105342	1.62032	0.260794	-0.974415	-0.0296975	-0.267781	0.516504	0.7661	0.217437	1.26877	-2.38858	0.258234	0.518038	0.533079	1.31658	0.621658	0.907416	2.18178	1.46628	1.72982	-1.93381	0.522559
b0777	0.482395	0.247967	-0.850803	-2.05145	-1.26608	-3.38654	-2.57729	-2.45093	-1.06247	-2.35731	-0.514173	5.81563	4.20296	2.63345	-0.615351	-0.0719847	1.51955	0.0722115	-0.687784	-0.121638	-0.252214	0.512455	0.511354	0.337548	0.917425	-1.85588	0.163941	0.631002	0.616538	1.02779	0.541731	0.648119	1.91996	1.08443	1.70124	-2.09766	0.29593
b0773	0.445602	-0.334488	-0.14684	-0.903159	-2.27281	-3.21144	-2.01085	-2.4102	-2.15275	-1.71884	-1.36168	4.06929	1.81866	0.973468	-0.61938	0.154502	-0.372774	0.0307613	-0.2398	0.131279	0.200743	0.420889	-0.0809935	-0.360379	0.737391	-1.23697	0.0291371	-0.747798	-0.690511	-0.00696316	-0.145737	-0.243775	1.0711	0.2184	0.255024	-0.0632297	-0.21954
b1723	0.027865	0.0272513	0.158207	-0.0534677	-2.09179	-1.82436	-0.969288	-1.81929	-1.31706	-1.06049	-0.924791	2.83217	1.75975	0.955099	-1.01925	-0.225919	-0.804981	-0.315942	0.194919	-0.327324	-0.273449	-0.376049	-0.00614857	-0.43179	0.138961	-0.355658	0.0310614	-0.462344	-0.677465	-0.309386	-0.167399	-0.427976	-0.0157529	-0.133521	-0.0282663	0.603094	-0.308371
b1982	-1.13862	0.335577	0.222898	-0.444281	-1.77817	-2.19521	-1.25623	-2.29042	-2.07096	-1.50232	-0.67743	3.38852	1.61796	1.57756	-0.752417	0.0265065	-0.620979	0.769231	-1.86939	-0.509558	-0.306628	-0.429706	-0.255594	-0.226099	0.303865	-0.794501	-0.47667	-0.451449	-0.413083	-0.0652818	-0.410677	-0.514648	0.134587	-0.521672	-0.17261	0.445308	-0.213296
b2154	-1.40611	0.114396	-0.0735367	-0.546737	-1.3135	-0.691234	-0.808383	-1.2442	-1.04052	-0.738087	-0.327095	2.88637	1.69054	1.22536	-0.944964	-0.315271	-0.738242	0.0719753	-0.315551	-0.454675	-0.332922	-0.419793	-0.58802	-0.318488	0.0496286	-0.323799	-0.451943	-0.560277	-0.593779	-0.313542	-0.169991	-0.252648	-0.328725	-0.15297	-0.310857	0.786812	-0.0116658
b3655	-0.124077	-0.98713	-0.71754	-1.338	-0.961668	-1.65934	-1.04205	-0.612454	-0.410039	0.213517	-0.401312	1.89987	0.466072	0.372629	-0.706318	-0.618895	-0.457432	-1.82179	-1.63192	0.0517007	0.188492	-0.00731179	0.276647	-0.772433	0.59539	-0.518351	0.208929	-0.520392	-0.617952	-0.136971	-0.0848647	-0.0984537	0.683183	0.252764	0.113532	-0.159071	-0.30502
b4214	-0.690622	-0.547474	-0.192381	-1.22744	-1.27765	-1.85249	-0.915503	-0.856457	-1.5342	0.124185	-0.731888	1.89713	0.559234	0.575375	-1.50793	-0.289406	-0.924205	-1.78138	-1.78332	-0.329064	-0.591884	-0.530112	-0.091166	-0.728223	-0.0194083	-0.311865	0.178518	-0.722356	-0.643178	-0.463796	-0.232349	-0.0708485	0.323574	-0.660361	0.0985974	0.476337	-0.497008
b2572	-1.18219	-1.51196	-0.365497	-0.871245	-2.04613	-2.5275	-1.56094	-1.15823	-1.6406	-1.15409	-1.46718	0.931576	-0.115712	0.29634	-0.484546	-0.345983	-1.07602	-0.741109	-1.50916	-0.465335	-0.238967	-0.352267	0.39805	0.158612	0.237776	-0.242863	0.0977625	-0.494472	-0.494347	0.140495	-0.591146	-0.625496	0.488416	-0.637786	0.0630429	0.468771	0.175342
b0839	-1.78462	-1.15002	-0.183719	-0.982357	-1.34594	-2.01116	-0.947334	-0.668973	-1.0195	-0.813372	-1.17731	0.901212	-0.108962	0.232199	-1.13888	-0.273392	-0.959463	-1.29965	-1.7005	-0.61761	-0.712279	-0.78534	0.829684	-0.362438	0.93633	-0.127684	0.624533	-0.474609	-0.561791	-0.0339329	-0.133732	-0.307522	1.02115	0.114243	0.24344	-0.841186	-0.307612
b2494	-1.21676	-1.28748	-0.496693	-1.11831	-1.30238	-1.56039	-1.21896	-1.2142	-1.15004	-0.562658	-0.724904	1.57529	-0.0554212	0.620265	-0.465318	-0.387969	-0.677759	-0.588255	-1.92039	-0.494665	-0.424604	-0.424844	0.167869	-0.0764197	0.351497	-0.0843807	0.191199	-0.458725	-0.413359	0.0908411	-0.284957	-0.294028	0.601179	-0.331735	0.0132677	-0.611123	0.0242338
b4392	-2.25294	-1.19421	-0.445224	-2.16818	-1.9169	-2.60243	-1.44371	-2.22681	-2.16136	-1.3485	-0.840034	1.25499	0.400514	0.257342	-0.22998	-0.310924	-0.470236	-1.34785	-1.71784	-0.185782	-0.0969178	-0.107659	0.804831	-0.227316	1.02673	-0.151196	0.583227	-0.57524	-0.44499	-0.0570309	-0.0808702	-0.122276	1.04794	0.217087	0.40049	-0.722851	-0.156835
b0897	3.15496	0.218624	0.79671	0.453958	-4.39509	-4.18471	-3.20551	-3.53473	-3.62934	-3.53375	-3.81492	2.31131	0.312015	0.152241	-1.24305	-0.943573	-1.99158	-1.2859	-1.21785	-0.348329	-0.433534	-0.168753	-0.192229	-0.942673	-0.293553	-0.600731	0.0268715	-1.01403	-1.50051	-0.235921	-0.619664	-0.762215	-0.266007	-0.806105	-0.232917	-1.61334	-0.250593
b3447	1.04739	0.354554	1.11685	-0.0790054	-2.04807	-1.89767	-1.78389	-1.6981	-1.15175	-1.16807	-1.75519	0.75996	-0.525282	0.374659	-0.205642	-0.444938	-0.762032	-1.1262	-1.0461	-0.407341	-0.539071	-0.371975	-0.0299626	-0.256418	-0.0838127	0.707282	0.252805	-0.413506	-0.714607	0.397325	-0.122006	-0.15137	0.317155	-0.0674941	0.116881	-0.927765	0.0452483
b2131	0.416662	-0.688743	0.330742	-1.22265	-1.69636	-1.90314	-1.27622	-1.0777	-1.19898	-1.05055	-1.82893	0.820476	-0.523495	0.339696	-1.03915	0.163738	-0.787376	-1.38654	-2.16798	-0.583753	-0.651048	-0.758804	0.34837	-0.250913	0.249775	-0.047293	0.39815	-0.330733	-0.494945	0.150684	-0.0592371	0.134508	0.319797	-0.561179	0.15993	-0.552335	-0.409607
b4269	1.32984	-0.204538	0.22612	-0.627853	-2.29953	-1.84914	-1.61842	-1.95991	-1.50152	-1.33422	-1.79291	1.84151	0.0951823	0.383221	-0.630733	-0.260802	-0.639018	-2.51276	-1.06143	-0.0474174	-0.160257	0.070665	-0.0997602	-0.628862	-0.12359	-0.165151	0.18397	-0.646073	-0.700362	-0.524048	-0.217814	-0.277828	0.25917	-0.16549	0.209905	0.204122	-0.323564
b2464	1.10787	-0.296294	0.475691	-1.14358	-2.77688	-2.8124	-1.76902	-2.00209	-2.59781	-1.47396	-2.0759	3.32839	0.184035	1.63274	-1.35298	-0.251437	-1.10124	-2.09964	-1.98784	-0.428588	-0.618588	-0.527557	0.00266422	-0.850708	0.650807	-0.466683	-0.254356	-0.841173	-0.95579	-0.329015	-0.458215	-0.597716	0.428882	-1.05212	-0.00546167	0.557223	-0.200366
b2465	1.54208	-0.222573	0.572535	-1.69701	-3.09184	-2.93227	-2.11992	-2.07913	-2.24803	-1.89261	-2.07224	3.44158	0.524766	1.72198	-1.35091	-0.316164	-0.976093	-1.26937	-1.73513	-0.3928	-0.581311	-0.426849	-0.0145489	-0.781646	0.454356	-0.66726	-0.174848	-0.982017	-1.11132	-0.287686	-0.357504	-0.356742	0.672872	-0.852875	0.137538	0.654137	-0.247045
b2703	0.580011	0.687534	0.238823	-1.55811	-3.0469	-2.85916	-1.76578	-2.98297	-1.59297	-1.71192	-1.11481	0.449338	2.6612	-0.967907	-1.86792	-0.402712	-0.960104	1.48775	-0.350759	-0.652099	-1.02667	-1.10948	-0.434633	-0.623038	0.509149	-2.05493	0.0479931	-0.495422	-0.307377	0.29759	-0.282194	-0.697515	0.400638	0.849881	-0.476151	0.480875	0.543691
b1681	-0.203536	-0.774251	-0.124186	-2.52634	-1.63474	-1.53525	-1.56743	-2.17564	-1.61357	-2.65535	-1.47137	0.52931	1.52456	0.16315	-1.19788	-0.0828301	-0.106509	-1.57428	-2.69844	-0.0796906	-0.329251	-0.15359	0.28555	-0.338801	0.508369	-3.24504	-0.79753	-0.326106	-0.118313	-0.422778	-0.636422	-0.438482	0.979394	0.428755	-0.302369	-0.641406	0.0793339
b1684	0.048396	-1.08593	0.248214	-0.729868	-2.20295	-1.67693	-1.67269	-1.58073	-1.37973	-1.71851	-1.65015	1.84238	2.27242	0.816674	-1.46997	-0.522044	-0.46301	-1.44776	-1.7931	-0.126807	-0.271845	-0.384314	0.459423	-0.709003	0.644355	-2.03384	-0.644082	-0.879446	-1.09196	-0.266429	-0.71707	-1.21378	1.20556	0.297195	-0.384764	-0.451666	-0.303348
b1649	1.7249	-0.725784	-0.0750321	0.874627	0.268176	0.755063	0.86532	1.16321	1.89842	0.510755	-0.212883	1.01465	-0.706571	3.20975	0.0292269	-0.250708	3.42695	-1.65974	-0.820707	-0.25274	-0.243928	-0.221228	-0.156653	-0.307273	0.660312	0.0751755	-0.0437839	0.168536	0.142658	0.135946	-0.171172	-0.503444	0.246616	-0.00828587	-0.00611864	1.05738	0.388166
b1650	1.58829	0.0103664	0.216942	0.397887	-0.781859	-0.938134	-0.314016	-0.428692	0.353372	-1.11	-0.815296	1.12974	-0.192065	3.5518	-0.104102	0.232137	3.0751	0.392266	-0.871626	-0.0606782	0.0211088	-0.0466734	0.0715521	-0.0398395	0.821567	-0.449355	-0.0796062	-0.106978	-0.129319	-0.209164	-0.37007	-0.607779	0.639755	-0.21524	-0.0168866	-0.468704	0.0744564
b4249	0.821524	0.905034	-0.0288872	1.58872	0.59484	0.519163	0.143863	0.472609	1.12279	0.369603	0.470719	0.27757	0.234659	5.01543	0.0200193	0.385194	1.16082	0.883374	0.927781	-0.00397441	0.32652	0.158794	-0.213847	-0.0240651	0.267116	0.311783	-0.666203	0.23443	0.000481944	0.0666406	-0.0164327	0.00590867	0.607215	0.936771	-0.10485	1.45618	0.66755
b4251	0.229217	0.322509	-0.175038	0.817648	0.583376	0.172996	0.885983	0.346228	0.210493	0.518356	0.571489	0.0184957	-0.395776	3.14011	-0.0421576	0.215819	0.687866	0.667213	-0.399608	-0.0698822	0.0854245	-0.0816005	0.0921946	0.224769	0.219919	-0.393624	0.00383878	0.187299	0.278254	0.0341843	-0.422376	-0.25495	0.22869	-0.117277	-0.211006	0.0626968	0.00485709
b1112	2.54331	0.274154	1.26554	2.71154	2.08299	1.90447	1.06994	0.823643	2.62379	0.831378	0.0140472	3.68762	0.925999	7.41756	-0.294926	0.23177	2.54759	0.933391	2.17053	0.618624	0.477791	0.396702	1.6111	-0.150109	0.343785	1.7845	-0.101652	0.584678	0.963965	-0.618232	0.676677	-0.148421	0.566336	0.213641	0.551736	4.15034	0.371213
b4248	2.00808	0.688752	0.616697	1.11294	-0.09125	0.0349187	-0.517973	-0.431003	0.125584	0.538659	-0.359256	0.548791	-0.262355	4.23295	-0.284443	-0.113487	-0.00116513	0.798733	0.465585	-0.104351	-0.0813249	-0.0128874	0.151297	-0.627183	0.184216	0.847863	0.00337803	-0.63146	-0.297415	0.325255	-0.1783	-0.646678	0.024486	-0.335278	-0.126407	0.640907	0.530618
b2075	1.50032	0.123391	-0.190744	-0.154749	0.233498	0.369875	0.260525	-0.270981	1.09455	-0.456544	0.457019	1.62011	1.56806	0.873132	0.189657	1.58477	0.15219	0.890172	0.397922	-0.506428	-0.671804	-0.487375	1.73779	0.395319	0.584769	-0.301227	-0.346724	0.112362	0.704979	0.532902	-0.578299	-0.326424	0.68445	0.00435027	-0.443199	0.0761985	0.252845
b2076	0.976601	0.341934	0.107103	-0.418063	0.402769	0.352069	0.206725	-0.660385	0.96954	-0.344921	0.593429	1.23979	1.41999	0.719657	0.123356	1.13899	0.271559	0.779455	0.126204	-0.403903	-0.332372	-0.255476	1.1241	0.601532	0.671201	-0.350619	-0.254466	0.156993	0.341786	0.40757	-0.508224	-0.453601	0.651812	0.519982	-0.338645	-0.177723	0.448068
b2074	2.09062	0.289741	0.435041	0.808824	0.746467	1.18511	0.80787	0.299793	1.52866	0.436784	0.296814	2.71764	1.67111	1.28955	0.311478	1.17434	0.201596	0.938375	0.91474	-0.109861	-0.431361	-0.158669	3.11822	0.562119	1.13456	0.264069	0.0527691	0.119169	0.461747	0.475699	-0.234027	-0.227742	0.97418	0.302835	-0.0177618	1.15696	0.156659
b2470	1.38801	0.184544	0.0439831	-0.031085	-0.127415	0.0263922	0.215588	-0.194945	0.220005	0.194058	0.54256	2.24766	0.59364	1.10531	0.283105	1.01021	-0.0856877	0.290161	-0.527579	-0.446071	-0.561506	-0.600396	1.60021	0.337107	0.851185	0.304115	0.164258	-0.17825	-0.0817709	0.354897	-0.726148	-0.519675	1.08621	0.151556	-0.0609292	-0.0690891	0.165586
b1260	-0.247019	-0.279687	-0.0309912	-2.52971	-1.34907	-1.00125	-0.631621	-1.05662	-0.439626	-1.21071	-0.130484	2.59388	0.194987	1.72786	-0.596877	-0.147413	-0.414751	-0.489869	-2.36767	-0.396924	-0.299521	-0.444602	0.220326	0.0358737	0.6923	-0.809563	-0.2789	-0.542925	-0.705282	-0.32266	-0.980899	-1.16046	1.06519	-0.0904385	-0.442012	1.21493	0.194254
b2741	0.42559	-0.556999	-0.0766645	-0.931652	0.168182	0.180105	-0.269711	-0.196402	-0.0232679	0.257948	-0.0390079	1.87516	0.107218	1.29124	-0.544352	0.206125	-0.223007	-0.946068	-0.441833	-0.348444	-0.453144	-0.573306	0.781046	-0.101182	1.01101	-0.303071	0.0256064	-0.0154768	0.24254	-0.17495	-0.379092	-0.215467	1.37487	-0.465277	-0.0302741	2.17872	-0.0683969
b1020	3.46173	0.693064	0.23252	2.44033	-0.69389	-0.524938	-1.82537	-0.344266	1.43562	-0.783494	-0.823789	9.32699	2.10714	5.18475	-1.39516	-0.000317673	0.426312	1.32716	0.584939	-0.0367195	-0.307337	-0.0561049	1.69574	-0.853757	2.74061	-2.37074	-0.869639	-0.607571	-0.0715476	-0.931564	-0.809044	-0.407462	2.91533	2.03006	-0.466087	4.38801	0.385028
b1597	1.41073	-0.695447	0.557771	-0.524079	-1.69261	-0.771793	-2.39616	-1.67525	0.489201	-1.29982	-1.53159	9.32072	6.72942	2.84197	-1.78309	-1.68219	-2.08342	1.07249	-0.390224	-0.312353	-0.242551	0.0893947	1.02397	-0.651975	2.67641	-2.75766	-1.03595	-1.37333	-0.694777	0.513668	-0.557793	-0.556604	2.49787	0.658353	-0.528304	1.26277	1.21485
b1619	2.97111	0.462809	0.101557	0.270498	-1.60284	-0.797008	-1.69925	-0.78215	-0.936419	-0.422616	-1.02245	5.21291	0.738974	0.990137	-1.8506	-0.291459	-1.24681	-0.109521	0.34246	-0.20498	-0.379458	-0.241203	0.184548	-1.01918	0.664694	-1.70333	0.0112217	-0.783928	-0.860389	-0.287348	-0.222476	-0.546515	0.551736	-0.111747	-0.186368	0.3488	-0.239509
b1967	4.97392	0.442407	0.135692	1.14994	-1.99034	-0.905901	-1.52646	-0.603387	-0.173595	-0.478889	-1.56911	5.56688	1.17751	1.4159	-1.35477	-0.30136	-1.20401	-0.754306	0.454007	-0.379192	-0.596884	-0.409121	-0.362951	-1.44357	-0.208997	-1.41834	-0.48869	-1.17413	-1.40209	-0.330706	-0.902202	-0.873744	-0.220346	-0.924761	-0.712828	0.316529	-0.255003
b1056	2.6797	1.20657	-0.294433	-0.0192533	-1.85341	-1.47942	-1.31208	-0.757592	-1.04537	-1.24385	-1.13329	4.65924	-0.274809	2.06201	-1.7692	-0.45095	-0.619873	-0.404469	-1.18141	-0.391901	-0.459666	-0.382395	0.63748	-0.169448	1.54827	-1.86369	-0.0777055	-0.112559	-0.139144	-0.588102	-0.152234	-0.622407	1.42671	-0.293512	0.405747	-0.0368472	0.252268
b4518	2.43624	-0.348033	0.0469473	0.0965047	-1.77882	-1.7104	-2.43049	-0.800552	-0.912875	0.231694	-1.24561	6.80361	0.702406	1.83219	-2.1429	-0.285993	-0.652905	-2.2939	0.210692	0.815357	0.0812385	0.393975	1.33798	-1.79365	1.10103	-1.23893	0.188753	-1.24453	-1.42454	-1.45872	0.145908	-0.00950136	1.68327	0.0846662	0.322509	2.07373	-0.467109
b3519	1.42305	-0.324931	-0.14066	0.320236	-1.15351	-0.752989	-1.27226	-0.650844	-0.437086	0.0702702	-0.904279	2.79282	1.15411	0.920863	-1.17285	-0.502606	0.17982	-1.16774	-0.895594	-0.286424	-0.360104	-0.287263	0.194528	-1.0599	1.01742	-0.0943132	-0.163975	-0.808077	-0.665237	-0.0852006	-0.459931	-0.241279	1.32383	-0.0969914	-0.0312231	0.303422	-0.0687858
b4030	3.27564	-0.334235	-0.663841	1.86337	-0.777575	-0.312917	-0.949977	-0.0471238	0.861915	0.333205	-0.754612	5.31274	0.726278	2.62976	-1.22498	-1.02868	-0.273727	-1.53689	-0.441751	-0.404228	-0.330794	-0.57487	0.587308	-1.04094	1.55377	-0.305089	-0.417603	-1.12213	-0.664516	-0.296749	-1.0154	-1.14631	1.65882	0.564893	0.211158	1.14816	0.176663
b0399	2.40372	0.316147	0.0284621	2.43238	0.451701	0.0692159	-0.299842	-0.756011	1.08502	0.086333	-0.258889	0.835113	1.66395	2.43373	-0.36041	0.0249255	-0.398845	0.13758	0.542454	-0.024888	-0.0402463	-0.183062	3.16712	0.68064	1.51612	-0.68348	0.766012	-0.158206	0.198087	0.164706	-0.320506	-0.128244	2.38408	0.941773	-0.186441	3.29712	0.708784
b3453	3.30002	1.36587	0.0628268	2.51112	-0.164569	0.0119026	-0.83242	-0.468759	0.127174	-0.429931	-0.694529	2.68429	1.82146	2.25477	-0.923625	-0.0838876	-0.0513817	-0.49843	-0.851276	-0.00927681	-0.434965	0.0918272	1.26702	-0.0801506	2.08693	-1.82878	-0.11016	-0.39443	-0.0254749	-0.044358	-0.200607	-0.437098	2.20212	2.59632	-0.349005	3.00999	0.630735
b1743	3.34757	0.937244	-0.104817	1.53929	-1.58226	-0.445972	-1.44699	-0.81459	-0.22297	-0.977075	-1.00008	5.66429	2.40507	2.02094	-0.797611	0.23546	-0.77702	-0.298374	3.90909	-0.118364	-0.363079	-0.388339	6.2869	0.857502	4.66975	0.28474	1.76201	-0.377133	1.03235	0.256809	-0.136911	-0.447532	4.34319	0.246874	1.23613	1.30719	0.172703
b4376	4.08416	0.308889	0.301554	0.764582	-0.637803	-0.231399	-1.24672	-1.27805	-1.14288	-0.980022	-1.27389	5.15967	0.829163	2.36834	-1.22573	0.0546158	-0.63758	-0.377702	1.1673	-0.00632754	-0.454517	-0.0906141	2.94986	0.0607539	4.0204	-0.773354	1.16881	0.18423	0.943905	-0.132015	-0.0939164	-0.0899279	3.81041	-0.513134	0.696172	3.33195	-0.449562
b4568	3.88612	0.56334	0.742965	0.980027	-0.486329	-0.51974	-1.43505	-1.3249	-1.47439	-1.05215	-0.922102	4.12908	0.699252	2.15425	-1.17164	0.260119	-0.397627	-0.405242	1.53414	0.363692	-0.423789	0.285946	3.24744	0.124236	4.07846	0.0935424	1.1601	0.504372	0.500355	-0.861696	0.136296	-0.233307	4.00853	-0.359474	1.06464	3.02537	-0.519821
b0187	0.647843	-0.467515	0.0398832	-0.235076	-0.588329	-0.782196	-0.56044	-0.678372	-0.75188	-0.37373	-0.750765	1.38029	0.581509	0.489341	-0.756251	0.0435632	-0.42194	-1.23551	-0.533995	-0.140558	-0.222242	-0.158773	1.3059	-0.464918	1.77052	0.405219	0.271254	-0.44041	0.0226228	-0.369381	0.0526944	0.0356198	2.20981	-0.0801941	0.421258	0.338943	-0.42499
b0453	2.09738	0.256271	0.626529	0.374646	-0.0434148	-0.0690562	-0.228943	0.584981	-0.693052	-0.85737	-0.670612	2.96036	0.354354	1.43143	-0.696958	0.786705	-0.3956	-1.30979	-1.06694	-0.362255	-0.485355	-0.376746	1.67009	0.15924	2.76623	-0.582985	0.524007	0.240009	1.01936	-0.129404	-0.236928	-0.216078	2.91783	-0.329821	0.0384762	2.00683	-0.122675
b1687	-2.19488	-0.415342	-0.457088	-2.02832	-0.229502	-0.673529	-0.129289	-0.463931	0.102066	-0.614799	-0.117988	-0.701553	-0.375771	0.0244115	-0.728668	-0.262543	-0.301655	2.6168	-2.42587	-0.288067	-0.367371	-0.438871	-0.149498	-0.0347377	0.263038	-0.642048	-0.271405	-0.156857	-0.269686	-0.349597	-0.148216	-0.141028	0.147575	0.101562	-0.290901	-1.91429	0.0388241
b4089	-1.2138	-0.246831	-0.405774	-0.186166	-0.704286	-0.808086	-0.517175	-1.02935	-1.47733	-0.18272	-0.124009	0.416862	-0.341605	0.101309	0.0653174	-0.568705	0.165412	3.49526	-1.34016	-0.0143111	0.0972983	0.0563656	0.123806	0.0908529	-0.15231	0.946558	0.324416	0.0483283	0.238545	0.0311598	0.272105	0.169977	-0.359952	-0.0484836	0.482851	-1.06317	-0.0784364
b2804	-0.262892	0.10991	-0.0682544	0.671871	-0.79148	-0.470804	-1.18501	-0.616595	-0.282131	-0.300528	-0.227439	1.85976	0.212317	0.134631	-0.608155	-0.293667	-0.599276	2.82039	-1.07899	-0.104578	-0.0522658	-0.145174	-0.0966767	-0.558444	-0.0305621	-0.824697	-0.121912	-0.532765	-0.572358	-0.174701	-0.294632	-0.515579	-0.0112546	-0.339578	-0.537652	1.3357	0.00599587
b4086	4.16904	1.36084	0.0314004	0.910046	0.19758	0.47631	-0.49167	0.0781792	1.33666	-0.176725	0.610801	2.03834	-1.21237	0.345259	0.290755	0.440851	0.867541	7.35806	1.41358	0.780422	0.00557599	0.985371	-0.454726	-0.0279361	-0.166207	-1.97264	-0.198263	0.335972	-0.217807	0.403888	-0.583479	-0.953866	0.35236	1.56135	0.130639	0.0769467	1.45922
b4088	0.55634	0.623915	-0.0598408	0.402352	-0.305763	-0.769491	-0.2742	-1.6571	-0.869399	-0.770259	-0.23276	0.694981	-0.912323	-0.738458	0.603311	0.0518387	-0.0676506	6.68878	-0.137118	0.286405	0.153699	0.20895	0.278569	0.404473	-0.734972	0.292459	0.0711846	0.357687	0.185988	-0.250037	-0.244097	-0.254727	-0.418363	0.486539	-0.0266886	-0.899989	0.0590199
b4084	0.993276	0.965836	-0.0284247	0.414035	-0.0803368	0.0348757	-0.0248411	-0.863029	0.710508	0.140618	-0.181861	-0.0350448	0.245096	-0.147862	-0.216228	0.0458385	0.252398	5.7748	0.919372	0.459609	0.0467728	0.288871	0.403217	0.0367301	-0.224573	0.0495265	0.0347463	-0.0989885	-0.665327	-0.423344	0.181784	0.111321	0.722751	1.53281	-0.202171	1.05549	0.828053
b4085	3.44489	1.25944	-0.44163	1.29139	-0.585045	-0.243691	-0.662581	-0.694516	-0.42737	-0.573704	0.249461	1.04928	0.366007	0.566135	0.115946	0.434798	0.765089	6.46388	1.16838	0.434014	0.0255747	0.338958	-0.215201	0.103244	-0.291406	0.865231	-0.235469	-0.351471	-0.1984	-0.483149	0.187861	0.0620766	1.02912	1.71993	0.102345	0.112112	0.444284
b4087	2.7256	1.48712	-0.0470461	1.65368	0.181874	0.0790196	-0.260282	-0.118305	0.273679	0.644164	0.75027	0.124864	0.0307399	0.177505	0.0654486	0.303191	0.872616	7.25839	2.03129	0.655764	-0.139225	0.435283	0.54104	-0.0847567	-0.483387	-0.575115	0.282371	0.345778	0.838048	0.835497	0.0642216	0.447852	-0.144688	1.7571	0.681852	-0.564085	0.620318
b2574	0.87205	0.369717	-0.00909905	0.552833	0.264378	-0.138491	-0.0189764	0.0333358	0.588233	-0.0297186	-0.0821399	0.104573	0.474449	0.295065	-0.34855	0.184306	0.0384468	-1.06713	-1.38087	0.150154	0.109887	0.0433587	3.781	0.423442	-0.61398	0.153598	0.304483	0.197375	0.27514	0.0757974	-0.34352	0.0603464	0.501466	0.930745	0.0818208	-0.548784	0.289415
b0750	-0.64551	0.186481	-0.0061975	0.932166	-0.00851064	-0.190529	-0.135916	-0.588578	-0.448116	-0.022328	-0.175937	-0.142701	-0.140732	-0.159918	-0.187374	0.151409	0.0430433	0.84383	-1.06438	0.037792	-0.0851609	-0.0797787	3.42108	0.522359	-0.0560573	-0.381394	0.175722	0.499939	0.627045	-0.325775	-0.214367	-0.0468873	0.0540828	0.259919	0.0768165	0.525803	-0.175516
b0751	-0.460498	-0.239844	0.0502874	-0.561167	-0.512119	-0.875723	-0.64072	-0.993371	-0.947156	0.222231	-0.565372	0.221524	0.00504335	-0.448896	-0.64878	-0.229867	-0.34326	-0.712437	-1.41433	0.00353588	0.0470943	-0.0600829	2.05776	-0.263998	-0.269881	-0.697342	0.306578	-0.0524543	-0.244127	-0.437613	0.0149681	0.0634108	-0.268193	0.38801	0.148649	0.197624	-0.142891
b1171	3.46827	0.614635	-0.29269	0.648093	-0.0346352	-0.738967	-0.464454	-0.221697	0.417755	0.910019	0.054418	1.63652	0.222847	-1.84751	-0.708908	-2.41723	-0.825526	-0.494739	2.00559	0.25562	0.203723	0.431936	5.04315	1.72656	4.41687	2.50936	3.14586	1.12131	1.38974	1.47908	1.0023	0.480686	4.66717	0.531359	1.89411	-0.365871	0.0614222
b1172	2.89405	0.863649	0.0832961	0.357137	0.653543	-0.0826118	-0.104018	0.0247133	0.278073	1.02565	0.330831	-0.489149	-0.14364	-1.78849	-0.26023	-1.64817	-0.76255	-0.515392	1.90035	0.82409	0.251666	0.592607	5.46757	2.18945	4.77405	3.13584	3.54642	1.44762	1.5091	1.70792	1.72315	0.883385	5.18579	0.838367	1.85871	-1.83885	0.124102
b1481	0.11122	-0.25229	-1.28983	-0.617477	-0.868638	-2.40119	-2.41196	-0.719599	-0.12807	-0.234214	-2.06794	6.08386	2.76691	0.517259	-1.99461	-0.86912	-0.906689	-1.01689	0.130622	0.312128	0.161455	0.0333576	6.95889	1.63506	7.14445	3.03548	3.89594	1.16008	1.36495	1.87062	0.297989	0.175739	7.21373	0.748381	1.33124	-1.27614	-0.754971
b0220	1.98398	-0.0949369	-0.0805444	1.1709	-0.881621	-0.205536	-0.760234	-1.41193	-1.37053	0.0646477	-0.618265	2.93594	0.604783	0.245524	-1.15306	-1.18365	-0.586288	-0.505976	-0.0720925	0.116698	-0.11061	0.197971	4.11316	0.567531	4.01094	0.891874	2.56843	0.54518	1.14036	0.414259	0.805661	0.168743	4.06193	0.160311	1.58721	0.724306	-0.279516
b2390	-0.532127	-0.196889	0.19793	1.31875	0.514618	0.111802	-0.620311	-0.51683	-0.866037	0.0792245	-0.0752865	2.61831	1.45823	0.570251	-0.641695	-0.463594	-0.183862	-0.772996	0.856439	0.213106	-0.246011	-0.0983625	6.14209	1.52512	5.63624	2.54988	3.33653	1.28379	2.87214	0.293428	0.437823	0.722488	5.45758	0.988342	1.15675	2.04351	-0.31756
b1110	4.62493	0.264965	-0.0669758	0.688444	1.88353	2.1506	0.867206	1.81148	2.7779	1.10928	0.110173	3.02327	1.43116	1.03117	-0.391483	0.268561	0.0448369	0.0797204	1.93175	0.295443	0.0273691	-0.208675	5.72494	2.09517	6.4745	2.0554	3.58386	1.02008	1.79132	1.07187	0.0307235	-0.106098	5.92332	1.45565	1.13781	1.82997	0.0983907
b1283	3.0554	-0.245467	0.321389	0.545828	-0.286042	-0.99984	-1.41237	-0.661624	-0.774432	-0.539469	-1.3094	2.74234	1.02062	1.30753	-1.2233	-0.456887	-1.26455	-1.367	3.11911	0.0940717	-0.121187	-0.262702	6.4985	1.29513	6.70325	2.563	3.96123	0.596352	2.02004	0.83888	0.591601	-0.351257	6.33392	0.538301	1.60885	1.42962	-0.518782
b0379	5.90677	0.0187126	-0.15556	1.76513	-0.381009	-0.30196	-0.860215	-0.329677	-0.0224139	-0.1333	-0.668582	4.06637	2.391	1.40852	-0.469029	-0.468565	-0.514352	-0.519389	2.51405	0.31047	-0.00843786	0.154192	5.94379	1.26255	6.54042	1.60471	3.14956	0.675919	1.71046	0.84607	-0.498173	-0.257399	5.99461	1.0567	0.00736666	1.22305	-0.035701
b1379	2.99412	0.334962	-0.101418	1.2456	0.35389	0.0157666	-0.519282	0.545521	0.460808	-0.221963	-0.324852	3.58689	1.99958	1.126	-0.621524	0.140004	0.128454	0.591232	1.85987	0.254441	0.0990668	0.18174	4.67133	1.35285	5.16467	1.48626	2.20505	0.364704	1.08709	0.936094	0.0479445	0.0891883	5.39081	0.593678	0.0666812	0.786436	-0.103625
b0412	1.67874	-0.476646	-1.00229	0.591623	0.311514	-0.0680177	-0.785607	-0.824163	-0.337638	0.248229	0.0656625	0.987048	0.540867	-0.0692023	-0.270851	-0.277496	-0.522505	-0.664163	-0.781588	0.131501	-0.0108705	0.103806	3.32794	0.483667	3.70795	0.549094	1.55484	0.223151	0.837886	0.196052	-0.00384919	-0.277841	3.35972	0.129559	-0.0271934	0.852523	-0.278293
b2671	2.35271	0.0896806	-0.0822821	0.977525	0.882284	0.35455	0.0927064	-0.984837	0.606434	0.170198	-0.370651	2.21879	1.7172	0.603107	-0.802316	0.203914	-0.43742	-2.65181	-0.0431247	0.0818699	-0.31633	-0.281534	4.42378	1.14847	5.0605	1.39284	1.95912	1.01945	2.12262	-0.477385	-0.179434	-0.0245807	5.22982	0.91315	0.107828	1.17138	0.271554
b1846	0.803957	-0.926895	-0.203789	-1.16893	-2.25889	-1.87692	-1.8804	-0.596588	-0.621016	-0.868029	-1.12009	2.04801	0.0845403	1.31583	-0.607315	-0.380847	-1.24437	-0.010454	1.4899	-0.229702	-0.230221	-0.400928	2.80829	0.0699508	2.59646	1.00254	1.44431	-0.99973	-0.852138	-0.19248	-0.319876	-0.655227	2.55386	0.592579	1.27462	0.189337	0.626846
b4487	1.83245	0.429109	-0.110199	1.31963	0.260395	0.313629	-0.409416	-0.995451	-0.759607	0.458419	-0.284326	1.28927	0.32413	0.860157	0.0779106	-0.551683	-0.0452615	3.37816	0.618199	0.531685	0.0816014	0.117013	4.16386	1.48466	3.67851	2.20599	2.16784	0.583655	2.08464	-0.00693874	0.566609	0.368037	3.92766	0.518855	0.61699	1.54568	-0.178425
b0005	-2.2932	0.0189911	-0.0177473	1.52609	0.625979	1.41153	-0.227119	0.673308	0.762987	0.719124	0.109549	2.41521	2.56996	2.21629	-0.124221	-0.270452	-0.0656785	0.789675	1.26966	0.270053	0.21032	0.258433	6.41469	1.06184	4.08685	2.45734	1.25694	0.33185	2.2389	0.785386	0.0966816	-0.136298	4.11383	1.10964	0.0917264	1.70844	0.409928
b4241	0.0399104	0.0699137	-0.0414572	0.784952	0.448337	0.554483	0.502558	-0.00205655	0.292604	0.706025	0.0748115	1.76933	0.414935	0.399084	-0.257783	-0.0782472	0.0296244	0.635894	1.17361	-0.262762	-0.275325	-0.307086	2.08473	0.372177	2.45078	0.409915	1.02808	0.19858	0.763007	0.200627	0.0642432	-0.0518625	2.28358	0.328004	-0.0822709	1.9865	-0.122565
b1115	5.77153	0.947831	-0.959971	0.694336	0.759764	1.10031	-0.487031	-0.150558	1.10938	0.437015	-0.053767	1.6793	-0.127726	1.84215	-0.833059	0.908744	-0.059083	-0.551799	0.490361	-0.463924	0.0300858	-0.0816444	3.75928	0.614528	6.05614	2.34429	1.80653	0.86786	2.00641	-0.0182246	-0.12551	-0.0789076	5.05672	1.52019	0.613355	-0.109125	0.866155
b4027	7.65041	1.68435	-1.49767	2.93365	1.18229	1.51584	-0.479592	-0.458394	0.506241	-0.718587	0.831954	0.696011	0.163235	0.551787	-0.0365886	0.859789	1.14142	-0.896978	2.0243	1.52334	0.521078	1.04458	4.94353	1.80275	6.58823	1.08392	2.84912	1.43491	4.4131	1.08285	0.168843	-0.982638	6.20196	1.71059	1.12862	1.94365	0.492013
b4028	10.4409	2.24334	-1.82697	2.02494	1.05108	0.76687	0.3011	1.07474	0.865988	-1.19677	0.756407	2.6126	0.800017	1.4853	0.110047	-0.176997	1.26775	-0.287246	2.69891	0.0695667	-0.866208	0.27258	4.76197	1.36533	7.00401	1.06728	2.96439	1.07396	3.70264	0.761868	0.507417	0.595364	6.65905	2.57298	0.953706	1.99487	2.11107
b2028	5.64178	1.37768	0.024115	0.8482	1.24249	1.66579	0.201519	1.30252	0.813241	0.656238	0.588184	0.947149	-0.393659	0.495285	0.224177	0.344411	0.016899	1.2334	1.23383	0.0688655	0.0684957	0.0574796	2.45142	0.487026	3.86628	0.264535	1.4354	0.833419	2.04992	0.693956	-0.0153376	0.205265	3.07137	-0.448468	0.996824	0.535765	0.251335
b2061	8.11495	1.27583	0.0142023	1.83605	-0.156878	-0.40301	0.0159846	0.0913869	-0.485934	-1.76705	1.03239	1.85059	-0.535026	1.86947	0.536764	0.840078	0.784897	1.44086	1.68772	1.14725	-0.365697	0.742018	4.61621	1.23143	6.7005	-1.69981	2.67696	1.61395	3.56572	0.539535	-0.803183	-0.230301	6.11022	0.529551	0.818365	1.57746	-2.08257
b2058	8.3744	1.50929	0.142704	1.54056	-0.173518	0.705346	-0.750604	-0.0709289	-0.766519	-0.287922	0.384606	2.45664	-0.646331	0.281065	0.615439	-0.370287	0.919026	0.342873	2.14405	0.786023	-0.0213459	0.335897	4.66789	1.50197	6.27778	0.66064	3.81362	1.55794	2.69689	0.899795	0.603179	-0.25571	5.44123	1.2286	2.60646	1.81138	0.485145
b2048	6.98287	0.807908	-0.132485	0.640442	-0.285672	-0.471214	-1.13098	-0.873083	-1.22795	-0.187475	-0.692234	0.784597	-0.209627	-0.0212221	-0.551306	-0.590949	-0.118024	-0.264252	1.91588	0.232587	-0.297856	0.112669	3.3927	0.727814	5.43142	-0.448555	3.06911	0.816288	2.68754	1.30692	-0.0677539	0.416203	3.87709	0.152083	2.12812	0.966116	-0.0779492
b2049	6.93044	0.8764	0.136622	0.882382	-0.674964	-0.297512	-0.955039	-0.665326	-1.00779	0.394482	-0.187542	0.570749	-0.601555	0.148602	-0.376835	-0.476503	-0.0677812	-1.16347	2.08187	0.229648	-0.164866	-0.220087	3.54742	0.717813	5.58373	0.257226	3.28348	1.13626	2.87956	1.3416	0.0438775	0.290161	4.0383	0.799177	2.28002	0.88213	0.137833
b2050	7.49369	0.929965	-0.022825	1.20356	-0.112632	0.164638	-0.658599	-0.512012	-0.687268	-0.0435322	-0.331573	0.470938	-0.63808	0.098721	0.0270656	0.30831	-0.0100481	-0.471091	2.09722	0.274701	-0.156506	-0.220638	3.52711	1.009	5.5317	-0.176857	3.1169	1.39026	2.97836	1.17	0.0144521	0.188897	4.46324	0.335306	1.97273	1.33316	-0.107418
b2052	7.17328	0.936308	0.105645	1.14653	-0.357445	0.0314183	-0.956471	-0.537288	-1.49413	-0.654959	-0.273151	0.162145	-0.172101	0.396489	-0.155535	0.149105	0.423504	0.119866	2.27794	0.411393	-0.160546	-0.133009	4.00248	1.48627	5.86327	-0.499328	3.54157	1.48815	3.46793	1.05758	0.0323125	0.478122	4.69633	0.455253	2.39027	1.47533	-0.425586
b2053	7.43429	0.710347	0.127965	1.25005	-0.397701	-0.0802522	-1.01344	-0.747677	-1.52033	-0.624749	-0.367204	0.666815	-0.157016	0.16452	-0.130921	0.243242	-0.0982769	-0.090708	2.07804	0.3831	-0.162677	0.16425	4.25379	1.41693	5.88371	-0.27757	3.61317	1.40873	3.44622	1.26185	-0.0738307	0.102238	4.85492	0.24511	2.3215	1.19946	-0.433172
b2062	7.9616	1.18384	-0.226873	2.96053	1.02003	1.20206	-0.490551	-0.857497	-0.436282	-0.31982	0.646532	2.64599	-0.514588	1.74169	0.0880551	0.678535	0.848833	0.268918	1.97837	0.717355	0.136785	0.145966	4.85255	1.38545	6.59064	0.179313	2.89766	1.40215	4.35606	0.782903	-0.469234	0.143432	6.07698	0.903414	1.05692	2.41388	-0.579279
b2059	8.09453	1.00649	0.0634552	1.45182	0.137227	0.337102	-0.635913	-0.311451	-0.417683	-0.429407	0.201124	2.03886	0.324594	0.803265	0.0603735	-0.230628	0.341797	0.773739	1.97016	0.584936	0.456734	0.340611	4.32978	1.1437	6.19116	-0.390123	3.10435	1.43125	2.85742	0.701396	-0.48082	0.114617	5.52285	0.777995	2.05671	1.83152	0.0072704
b2060	7.66707	1.19386	-0.106047	1.88832	0.658731	0.598597	-0.251388	-0.87048	-0.313525	-0.0045757	0.624155	1.29238	0.42884	0.757904	0.0528366	0.656568	0.324495	0.904916	1.71824	0.581729	0.212418	0.688297	4.83379	1.27685	6.61228	-0.711122	3.22871	1.07367	3.47307	0.637882	-0.346465	0.004959	5.92896	1.03806	1.51925	1.94554	-0.0503633
b2055	6.86655	0.697644	-0.422571	1.66661	0.121961	0.165177	-1.13588	0.251721	-0.226034	-0.729549	0.30712	0.278593	-1.08331	0.148988	-0.306823	-0.225663	-0.0103781	-0.191049	1.67085	0.98868	-0.022307	0.436663	4.16703	0.515762	5.82889	-0.867322	2.80043	1.24768	3.14108	0.411461	-0.505958	0.143601	4.26679	0.393791	1.12387	1.35128	-0.20197
b2057	6.99415	0.943781	-0.03843	1.76669	0.339632	0.633215	-0.90274	-0.985813	0.444399	0.176721	0.149839	1.02824	-0.412831	0.157016	-0.34109	-0.182273	0.0938196	-0.0907452	2.01279	0.607124	-0.208865	0.0646935	3.91437	0.778642	5.92514	-0.954329	2.81234	1.20313	3.15737	0.769231	-0.0516215	0.422743	4.8744	0.718157	1.76593	1.51799	0.763749
b4536	2.19413	0.437952	0.382972	2.79894	0.850346	0.463348	0.307032	1.2805	0.0357918	0.887384	-0.0526026	0.95123	0.446466	0.931091	-0.430135	-0.175522	1.83915	-0.704245	-0.304876	-0.294585	-0.178239	-0.192335	1.87493	0.239022	1.95729	1.95808	0.347477	0.191407	0.0849926	0.417707	0.29854	0.0626533	1.86206	0.234759	0.0145862	1.08958	0.353433
b3690	3.62209	0.413002	-0.224213	1.0875	0.0999418	0.429521	-0.103031	0.518029	1.46937	0.696752	-0.529473	1.28013	0.859004	-0.129391	-0.493908	-0.454127	0.0950844	-1.38522	0.982839	0.189258	0.381016	0.240586	2.46589	0.898917	6.6684	1.6506	-0.885739	-0.190473	-0.71965	-0.252382	-0.199714	-0.0877591	5.89762	1.94055	-0.542041	-0.0732089	0.510612
b3716	2.36797	-0.148113	-0.25546	1.92167	0.344928	1.11051	0.499203	1.55831	1.53923	0.0326021	-0.0140306	-0.775348	0.735979	-0.701136	-0.654072	-0.729328	-0.568105	-1.03256	0.772338	0.2624	0.322996	0.117913	2.05504	0.869423	6.51547	2.61939	-0.422283	-0.437663	-0.639078	0.723956	0.168034	0.254585	5.37298	1.24482	0.262513	0.196303	0.593957
b3717	2.56753	0.905558	-0.226697	1.71288	0.91916	1.32533	0.11895	0.62555	0.907098	0.876588	0.0925431	0.25613	-0.28279	-0.445513	-0.533675	-0.839634	0.00683625	-0.394512	0.86187	0.375485	0.298207	0.301715	1.62256	0.61836	5.69104	2.45703	0.0117932	-0.185657	-0.0299807	0.037093	0.251534	0.0795626	4.60493	1.3912	0.121698	1.15834	0.275319
b4400	2.69074	0.893794	0.0209727	1.26418	0.14969	0.879747	0.382157	0.202808	0.897049	0.447197	-0.0703121	0.0553444	-0.235945	0.330913	-0.0997865	-0.212336	0.290071	-1.03169	0.61997	0.108787	-0.228787	-0.165628	1.05911	1.01769	7.98283	1.89291	-0.266471	-0.0450479	-0.294242	0.526147	0.0163004	-0.193917	6.62809	1.36903	-0.24393	0.504335	0.69748
b2365	-5.00902	0.129961	0.414683	-4.25914	-3.18187	-4.72472	-4.51399	-4.9099	-6.04041	-3.41117	0.519414	-0.737169	-0.857396	-3.94915	1.35143	-1.16265	-0.216241	2.50831	-3.59576	1.83706	0.693589	0.972474	0.343902	-0.399957	-0.628651	-6.87936	1.1845	0.337681	-0.108274	-2.11617	-0.437962	-0.890023	-0.231165	-0.971144	0.659514	-0.388487	-0.434521
b3847	-1.86876	0.0162647	-0.231042	-1.32992	-1.48726	-2.37339	-1.01746	-1.78213	-1.70585	-1.4207	-0.555464	0.0538491	0.776337	-0.10967	-0.00480028	-0.341852	-0.123596	-0.300066	0.216495	0.324579	0.688397	0.409664	-0.282122	-0.100068	-0.0264551	-0.236057	-0.172714	-0.252481	-0.297556	-0.139412	-0.0656895	-0.00552807	0.0406933	-0.466061	-0.0321954	-0.408567	-0.345981
b4384	-3.48111	-1.01126	0.395734	-2.02787	-2.9547	-3.29517	-2.15935	-2.79899	-3.12584	-3.27686	-1.44876	-1.8215	0.548261	-1.47271	0.107567	-0.157406	-1.37778	1.1422	0.132788	-0.369892	-0.0996849	-0.432706	-0.492386	0.224312	-0.78786	-0.171776	0.119335	-0.485952	-0.537292	-0.00527254	-0.419758	-0.55899	-1.08592	-0.842407	-0.516918	-1.25946	-0.330295
b2925	-2.80995	-0.336772	0.00153369	-3.1929	-2.6539	-3.69529	-1.70199	-3.0144	-3.12626	-2.88113	-1.33275	-0.249404	0.142927	-0.546714	0.101513	0.113885	-0.585221	1.02239	-0.350092	0.127921	0.332383	0.163505	-0.163119	0.182941	-0.146405	-0.667263	0.050033	-0.146322	-0.164855	-0.0529983	-0.23196	-0.291584	-0.136932	-0.897147	0.0633968	-1.71231	-0.430747
b2926	-3.63442	-0.678237	-0.00495798	-2.09711	-2.0381	-2.65498	-1.23384	-1.77998	-2.11621	-1.82898	-1.00071	-0.52936	-0.0079186	-0.730792	0.0271907	0.0941361	-0.522339	0.786755	-0.616627	0.102162	0.2467	0.0958549	0.0137423	0.109019	-0.0861426	-0.368348	0.16155	-0.122211	-0.115942	-0.109392	0.0411471	-0.0305688	-0.154101	-0.927637	0.196266	-1.56185	-0.561019
b3919	-3.49221	-0.409676	0.0674956	-1.92282	-2.46694	-4.0006	-1.70789	-2.21203	-3.37825	-2.18718	-1.09532	-0.557171	-0.0146457	-0.952626	0.345069	0.0301109	-0.906118	0.913646	-0.677097	0.215903	0.597863	0.318446	-0.25593	0.159969	-0.483597	-0.0819028	0.781868	-0.11512	-0.0326149	-0.205379	-0.0890653	-0.114962	-0.675599	-1.15873	0.0697844	-1.86838	-0.716097
b0015	-2.81319	-0.0986291	0.435642	-1.95915	-1.75528	-2.93694	-1.1612	-3.19715	-3.6795	-1.90337	-0.154687	-0.691551	0.384318	-0.270905	0.0758762	0.16827	0.450571	0.734589	-2.71541	-0.106982	-0.033558	-0.34166	0.081473	0.381141	-0.153578	0.229016	0.171575	-0.0507181	-0.0502297	0.156365	-0.181004	-0.10639	0.287306	-0.2143	-0.0833565	-1.69436	0.0856095
b2133	-3.51732	-0.464968	0.28374	-1.8503	-2.39327	-2.95098	-1.52684	-2.8374	-3.11934	-2.46529	-0.987161	-0.099449	0.504895	-0.200654	-0.38757	-0.381461	-0.866388	0.733795	-3.4063	-0.213585	-0.17339	-0.315548	-0.447863	0.108887	-0.396118	-0.0291427	0.0607123	-0.235269	-0.320671	-0.0398951	-0.0966225	-0.139425	-0.904439	-1.08785	-0.102298	-0.984782	-0.252914
b4025	-3.77303	-0.646618	0.0534716	-1.31935	-1.8764	-3.32782	-0.878475	-2.71241	-2.9984	-2.33399	-0.799045	-0.461178	0.432874	-0.571366	0.222856	0.0464957	-0.0741235	0.33243	-2.68151	0.143956	0.181361	0.213224	-0.492221	0.142076	-0.305136	0.17311	-0.0999514	-0.0742327	-0.111278	-0.0579491	0.0290998	-0.0629894	-0.664508	-0.838525	0.0239715	-1.67852	-0.650859
b3831	-4.66983	-0.589369	0.509	-2.02127	-2.88195	-3.87465	-3.59874	-3.47509	-5.06419	-2.63578	-1.1276	-1.24787	0.110242	-1.10982	-0.0857508	0.0454768	-0.827782	1.42104	-2.47764	0.226005	0.760868	0.283656	-0.545074	0.0910271	-0.667265	-0.837192	0.30723	-0.117279	-0.336681	-0.336222	-0.236023	-0.142921	-0.992246	-1.22836	0.0885067	-0.484492	-0.605241
b1779	-3.4565	-0.814487	0.107858	-0.164088	-2.70746	-4.40337	-1.99387	-3.01387	-4.24279	-2.72235	-0.973574	0.816927	0.222841	-0.0646633	-0.369731	0.415141	-0.943285	1.1898	-2.51303	-0.189754	-0.0621896	-0.112106	-0.58072	0.166884	-0.533641	-0.544786	0.109797	-0.326409	-0.205983	-0.163416	-0.293092	-0.401902	-0.672939	-1.1461	-0.0280701	-1.66782	-0.772891
b0237	-2.74002	-0.319062	0.0564816	-1.09483	-2.33151	-2.86715	-1.45169	-2.73804	-2.82392	-1.77163	-0.962581	-0.128262	0.583767	0.140509	-0.137316	-0.25504	-0.387313	-0.0874006	-1.75001	-0.140597	0.0272563	-0.152511	0.116642	0.206515	0.128532	-0.208264	0.28545	-0.202646	-0.322016	-0.108057	-0.1746	-0.299157	0.159661	-0.800442	0.140639	-1.50995	-0.431985
b4129	-3.52973	-0.863168	-0.186027	-1.26596	-2.2444	-3.11307	-1.38412	-2.50622	-2.44962	-1.59069	-1.15541	-0.215863	0.458667	-0.589265	-0.343843	-0.167974	-0.630793	0.447288	-1.54656	0.129044	0.187587	0.187865	-0.115003	-0.157115	-0.163268	-0.94979	0.20071	-0.313607	-0.399028	-0.117233	-0.0973517	-0.403978	-0.188543	-0.942904	-0.26517	-1.83634	-0.47629
b2000	-0.914986	-0.187566	0.310042	-0.151518	-2.06611	-2.92326	-1.60218	-2.61954	-3.00115	-2.24968	-1.23639	-0.904677	0.61291	-0.744646	0.630729	0.163584	-1.0444	0.763052	-1.10333	-0.0546101	-0.0804799	0.0991224	-0.00125938	0.613989	-0.0803389	-0.83061	0.153168	0.1362	0.0726502	0.0374732	0.108119	0.134759	0.319703	0.190884	-0.137435	0.0137536	-0.347453
b3908	-3.94445	-0.296731	0.0127004	0.256138	-1.56439	-3.5894	-1.85712	-3.72553	-3.93415	-4.3011	-2.24854	1.30891	1.6851	0.648268	0.38964	0.307292	0.992842	2.2048	-0.433321	0.627051	0.759189	0.803431	0.695828	0.773535	0.909438	-0.840474	0.0362796	0.876273	0.99707	0.0513479	0.662965	0.589036	1.15881	0.522576	0.590012	-0.0464722	-0.170008
b3931	-2.26974	0.0225769	0.189853	-1.07833	-2.5654	-3.69935	-1.89502	-4.01657	-3.24293	-2.30695	0.0435787	-0.3995	0.41446	0.0516248	0.190989	0.197013	0.425758	1.22606	-0.877031	0.0648889	0.522056	0.0299302	0.354898	0.356336	0.185132	0.105355	0.47046	-0.310736	-0.204529	0.0255175	-0.395415	-0.629037	0.98247	0.456344	-0.158678	-1.66565	-0.194501
b4143	-4.37975	-0.0267745	0.359143	0.552864	-2.6052	-3.88159	-1.99245	-4.20763	-4.14075	-3.08516	-0.500913	0.181935	1.05216	-0.770565	0.25199	0.384007	0.0999396	1.50382	-2.10643	0.227378	0.269418	0.272437	0.189034	0.672278	0.234353	-0.797426	0.343278	0.289882	0.377856	-0.089091	-0.0663636	-0.0661685	0.801354	0.476153	0.136726	-2.53596	-0.280889
b0014	-3.96624	-0.317782	0.101543	0.246561	-3.03774	-4.50134	-2.28894	-4.53705	-4.83546	-2.91651	-0.57955	0.497567	1.10089	-0.145133	-0.18272	0.159042	0.111646	0.341164	-2.89255	0.0563684	0.132283	-0.0934059	0.441187	0.31759	0.244977	-0.0907789	0.601397	-0.0896341	-0.126081	-0.0589559	-0.217098	-0.525399	0.663836	0.198806	-0.0908857	-1.80853	-0.215587
b0473	-3.02483	0.108765	0.0612365	-0.156142	-2.68157	-3.49874	-2.20515	-4.13241	-4.02174	-2.46633	0.0470548	1.09485	0.788354	-0.42757	-0.0864422	0.256088	0.382871	0.48569	-2.43762	0.0516133	0.217	0.0572061	0.236025	0.314167	0.341652	-0.77654	0.429292	-0.0404645	-0.0103927	-0.103138	-0.205846	-0.565355	0.852937	0.491988	-0.157308	-1.50134	-0.357751
b2418	-0.70593	-0.219972	-0.120408	-0.312224	-1.29148	-1.39678	-0.889076	-1.65856	-1.49079	-0.784072	-0.533291	0.0334616	-0.308377	-0.307615	0.110136	-0.871356	-0.714368	0.267811	-2.26654	-0.0193569	-0.198384	0.0791809	0.120768	0.0156141	-0.408256	0.832456	0.36744	-0.0658615	-0.296802	-0.282873	0.344961	0.116824	-0.456316	-0.754747	0.30951	-1.81496	-0.415238
b2957	-3.9799	-0.531742	0.878248	-3.24971	-2.69139	-3.1709	-4.17925	-2.5509	-4.38613	-1.9661	-0.575503	-1.73703	-1.39596	-3.71203	0.761281	-0.287613	-2.56004	1.14176	-2.57043	-0.203459	-0.0911325	-0.220599	-0.780638	0.323891	-1.96709	0.872239	0.967218	-0.0249118	-0.249952	-0.398585	0.227834	-0.101797	-3.65321	-3.98734	0.381621	-4.9632	-0.498899
b2869	-4.87478	-1.24817	0.142771	-2.93893	-2.74469	-3.39713	-3.52123	-2.71989	-3.54126	-1.90558	-1.10134	-0.157933	0.290524	-2.11167	-0.260656	-1.16301	-1.64227	-0.993549	-4.0978	-0.245981	-0.158875	-0.372553	-0.484147	-0.138125	-1.26377	-1.15442	0.563081	-0.254084	-0.700354	0.0478837	-0.216541	-0.464852	-2.98119	-1.26286	-0.27262	-3.23247	-0.454165
b3588	-4.22605	-1.21333	0.598492	-3.26683	-4.13192	-4.81082	-4.25778	-4.45276	-4.14548	-2.76072	-3.71522	-1.66986	0.347608	-1.91578	-1.08601	-1.01443	-2.4394	-1.66244	-2.11113	-0.15377	-0.201879	-0.414463	-0.360574	-0.598399	-1.42326	0.0896559	0.576763	-1.01975	-1.63568	-0.0874384	0.102566	0.256844	-1.39048	-0.276608	0.147413	-3.60893	-0.289628
b3431	-2.70641	-0.701977	0.173779	-3.12032	-2.13824	-1.76967	-2.10616	-2.42451	-2.09385	-2.10708	-0.437039	-0.271571	0.210677	-0.282938	-0.618335	-0.444902	-0.785312	-0.512431	-1.97478	0.0192916	-0.146143	-0.115037	-0.328718	-0.210851	0.0109494	-0.26046	0.0391956	-0.400745	-0.344787	0.0643275	-0.313577	-0.410605	0.13414	-0.604548	-0.318509	-0.648412	0.0789999
b3432	-3.42379	-1.00025	0.153982	-3.01673	-2.17113	-2.03027	-2.15898	-2.40827	-2.12111	-1.94115	-0.530807	0.0365686	0.253627	-0.293354	-0.54237	-0.405406	-0.747271	-0.562075	-2.18035	-0.129861	-0.186348	-0.249502	-0.289347	-0.313061	0.0399986	-0.502039	0.0145744	-0.37092	-0.432393	0.0484352	-0.357865	-0.421232	-0.0274151	-0.73837	-0.276183	-0.960601	-0.0817636
b3428	-2.91864	-0.63238	0.226199	-3.68959	-2.73962	-2.58807	-2.424	-2.75393	-2.6886	-2.80586	-0.930954	0.404084	0.0482018	-0.156401	-1.01947	-0.485012	-0.808094	0.0584653	-2.53581	-0.434163	-0.416037	-0.515267	-0.763074	-0.379963	-0.354772	-0.360892	-0.289129	-0.638147	-0.728297	-0.107766	-0.922742	-1.1255	-0.477601	-1.33777	-0.657925	-0.854109	-0.228232
b3429	-2.73437	-0.514507	0.225389	-3.34278	-2.53066	-2.37456	-2.32751	-2.7314	-2.56426	-2.71344	-0.814775	-0.256861	-0.063724	-0.465337	-0.951573	-0.556621	-0.8417	-0.0579308	-2.46663	-0.307553	-0.362133	-0.433336	-0.835148	-0.349673	-0.27579	-0.579807	-0.238327	-0.580278	-0.600461	-0.120797	-0.70731	-0.914845	-0.33634	-1.04053	-0.695523	-0.344762	-0.134146
b3430	-3.25382	-0.618018	0.174619	-3.51829	-2.51869	-2.16585	-2.44903	-3.13786	-2.77774	-2.72124	-0.65399	0.127211	-0.00398971	-0.45429	-0.890779	-0.451074	-0.801204	-0.167184	-2.44262	-0.251586	-0.365196	-0.362293	-0.641868	-0.363151	-0.213909	-0.438363	-0.0772602	-0.479163	-0.5395	-0.117316	-0.48388	-0.822944	-0.427085	-1.01699	-0.538138	-0.143336	-0.111802
b3244	-2.12569	-0.468243	-0.00951172	-2.30314	-1.2888	-1.91303	-0.870285	-1.45862	-1.65315	-1.1552	-0.435264	0.251006	0.317169	0.154619	-0.201031	-0.531367	-0.22865	-0.445189	-1.99966	-0.161784	-0.203143	-0.205889	-0.272234	-0.10003	-0.105739	0.0564513	-0.0858577	-0.303893	-0.510161	0.138041	-0.300773	0.0724206	-0.279298	-0.489483	-0.00298789	-1.0122	-0.0465261
b3888	-2.20276	-0.563597	-0.222069	-2.31783	-1.69669	-2.66285	-1.42268	-2.06815	-2.22443	-1.16806	-0.490626	0.162832	0.532635	0.0854369	-0.0562163	-0.529433	-0.342671	-0.745292	-2.473	0.303831	0.357776	0.219185	-0.0884923	-0.194572	-0.176389	0.0317054	0.0580303	-0.330417	-0.307579	-0.00276943	0.0135867	0.16419	0.00218726	-0.194065	0.160583	-1.26796	0.0217141
b3440	-3.70159	-0.82679	0.0157336	-2.62409	-2.71945	-3.85371	-1.72227	-2.49642	-2.81294	-1.79474	-1.26048	0.713451	0.800373	-0.3125	-0.77418	-0.789739	-1.02117	-0.628519	-2.59321	-0.0245056	-0.0681071	-0.0453214	-0.25158	-0.410156	-0.211652	-0.11585	0.00808593	-0.733858	-0.728433	-0.225629	-0.241794	-0.453364	-0.546013	-0.766527	-0.0285814	-0.755809	-0.304412
b3956	-3.62107	-0.82555	-0.14219	-2.39614	-2.03236	-3.03678	-1.18309	-1.95431	-1.60217	-1.23709	-0.567074	0.228967	0.818463	0.374105	-0.269663	-0.482093	-0.4683	-1.02967	-2.04025	-0.078323	0.130602	-0.0424903	-0.163846	-0.0978131	-0.00468159	-0.400178	-0.166828	-0.436268	-0.480469	-0.096668	-0.286871	-0.223558	-0.117192	-0.565858	-0.129437	-1.59104	-0.278055
b2904	-5.2598	-0.685955	0.130143	-3.84603	-1.78538	-1.56478	-1.76328	-3.2837	-3.92831	-1.6773	-0.512183	-1.30939	-0.96876	-0.451133	-2.07871	-1.11917	-1.40564	-0.257755	-4.47619	0.112537	0.126586	-0.296406	-0.343944	0.0793083	-0.259021	-0.685044	0.33751	0.101246	-0.148699	-0.541556	0.486143	0.630677	-1.48172	-1.32568	0.258121	-1.04397	-0.481784
b2905	-5.0638	-1.11052	-0.0284589	-2.0556	-1.45925	-1.78854	-1.21961	-1.7348	-2.62691	-1.27524	-0.543318	-1.22827	-0.832737	-0.357323	-1.91005	-1.04738	-1.64141	-0.228937	-4.33812	-0.531778	-0.276449	-0.751513	-0.785683	0.062302	-0.186243	-0.9686	-0.112799	-0.0712777	-0.158817	-0.369182	-0.218082	-0.118776	-1.38521	-1.20694	-0.330657	-1.95148	-0.356151
b0893	-3.55827	-1.32155	0.0640885	-1.753	-1.28153	-1.64979	-0.738674	-1.89207	-2.39728	-1.11216	-0.175848	-1.07818	-0.241854	-0.401219	0.497718	-0.00284716	-0.541021	-1.31597	-1.90671	-0.196338	-0.1049	-0.0950812	-0.109245	0.328781	-0.354698	0.195997	0.373167	0.195604	0.127115	0.0286768	0.104721	0.175913	-0.54207	-0.746844	0.026815	-0.798173	-0.367272
b3863	-3.72177	-0.588037	-0.128995	-2.26813	-1.42503	-1.7053	-0.801507	-1.5258	-1.63063	-1.04449	-0.434579	-0.591233	0.518878	-0.759772	0.328342	-0.486804	-0.462981	-0.844257	-3.2754	0.282919	0.491872	0.287222	-0.183137	0.0683472	-0.156635	0.00156963	0.172217	-0.0105285	-0.101061	-0.0383941	0.0706848	0.189428	-0.597946	-0.514307	0.163277	-1.00921	-0.508698
b4019	-3.92716	-0.438314	-0.156282	-2.35955	-1.68292	-2.2964	-1.15691	-2.17203	-2.36342	-1.87086	-0.324956	-0.850105	0.479349	-0.482387	-0.0308813	-0.376426	-0.406317	0.0317881	-3.34721	0.0652886	0.0191676	0.0641587	-0.444311	0.168848	-0.168868	0.089195	-0.0912976	0.0560016	0.0592658	0.0830895	0.0571566	0.316316	-0.464326	-0.128102	0.0328255	-0.947786	-0.0776996
b0756	-3.51851	-1.80126	0.277758	-2.88092	-1.47409	-1.75081	-0.906978	-1.85355	-2.0507	-1.55818	-0.073992	-2.13906	-0.597963	-1.18117	0.5137	0.330989	-0.82728	0.454625	-0.990984	-0.292378	-0.172475	-0.372371	-0.640478	0.393648	-0.741304	0.321487	0.0195624	0.0435339	-0.107649	0.330384	-0.0471112	0.204479	-1.21705	-0.627868	-0.0192477	-2.3717	-0.0385846
b0757	-6.57582	-2.2573	0.248148	-4.88787	-1.91395	-2.29931	-1.43336	-2.39914	-3.17701	-1.98764	-0.229797	-2.42921	-0.447209	-1.70694	0.271087	0.115197	-1.17379	0.838962	-1.49463	-0.221768	-0.18105	-0.30714	-0.892431	0.291116	-0.917032	-0.510287	0.12494	0.122358	-0.215757	0.0415022	-0.135952	0.267201	-1.87422	-1.06432	-0.00578783	-2.85688	-0.29616
b0758	-6.91792	-2.62682	0.220756	-4.40657	-2.02006	-2.8233	-1.5445	-2.51129	-3.40249	-2.30337	-0.373008	-1.2391	0.025381	-1.14221	0.0408036	0.0723049	-1.25224	0.96909	-1.71449	-0.133366	-0.0922767	-0.250476	-1.0643	0.0872744	-0.951081	-0.664195	-0.112737	-0.0781687	-0.252477	-0.144098	-0.0594174	-0.0112913	-1.79975	-1.04423	-0.309838	-2.49858	-0.462082
b1198	-7.82345	-1.50778	0.395326	-4.65158	-2.9945	-3.23326	-2.5924	-2.90954	-3.64477	-2.65989	-0.600875	-0.0162637	0.503631	-1.02736	-0.53571	-0.497144	-1.05536	0.104283	-3.32124	-0.397103	-0.310243	-0.521811	-0.546311	0.0270477	-0.879646	-0.836579	0.0126524	-0.368685	-0.56069	-0.137769	-0.392225	-0.36127	-1.47802	-0.841117	-0.268884	-0.810316	-0.137943
b0080	-3.96691	-1.27869	-0.133293	-1.45205	-1.39747	-2.30998	-1.10475	-1.59605	-1.68418	-0.936328	-0.54636	-0.485862	0.0719285	-1.23526	-0.0891232	-0.518086	-1.43868	1.07539	-1.64666	-0.155296	-0.182215	-0.169333	-0.310976	0.056825	-0.663378	-0.339131	0.18061	-0.233468	-0.198157	-0.265913	-0.0250015	0.0251808	-0.771699	-0.564553	-0.178029	-1.72144	-0.414497
b0759	-6.51468	-2.42748	-0.000126033	-2.02144	-2.34194	-3.27867	-2.03259	-2.56413	-3.6801	-2.14094	-0.741125	-0.511242	0.186789	-0.814004	-0.337051	-0.243374	-1.30239	0.96255	-1.83019	-0.112632	-0.0980564	-0.128846	-0.708401	-0.0542214	-0.715945	-0.481937	0.129513	-0.197997	-0.268495	-0.26468	0.130576	0.15566	-1.46773	-0.960419	0.0588408	-2.11145	-0.589971
b3037	-3.78747	-1.34616	-0.245137	-1.50826	-1.58844	-2.84061	-1.02704	-3.07289	-2.39045	-2.06204	-0.462259	-0.610618	0.302369	-0.524644	0.235049	-0.117221	-0.880576	0.257205	-1.59408	-0.100866	-0.0370369	-0.0409017	-0.0149857	0.155414	0.188417	0.0724401	0.337597	-0.156547	-0.0340054	0.00294757	0.214543	0.104286	-0.177613	-0.411422	0.105391	-0.653319	-0.324109
b3038	-4.08564	-1.34874	-0.190959	-2.87797	-1.8428	-3.05409	-1.15097	-2.63024	-2.61585	-2.06762	-0.653266	-1.28565	-0.0171363	-0.713266	0.435207	0.122472	-0.77641	0.429407	-1.51537	-0.106916	0.0451626	-0.096614	-0.00509341	0.267817	-0.190158	0.19992	0.319597	-0.0461922	-0.126646	0.132265	-0.0484595	-0.102256	-0.345905	-0.502385	0.102673	-2.52571	-0.435116
b0924	-0.549657	0.0348025	-0.0612787	-2.95302	-0.500738	-0.506467	0.195386	-0.654096	-0.0325022	-0.384437	0.253259	-0.79597	0.286952	0.00918811	0.322708	0.00301455	-0.0641333	-0.537829	-1.81292	0.0967699	0.105847	0.109581	0.163305	0.427726	0.60801	-0.309072	0.141806	0.194579	0.318769	0.0426296	-0.0608105	0.0358282	0.576408	0.000766101	0.0461208	-0.840879	-0.0277069
b2515	-1.62556	-0.568303	-0.161529	-2.34371	-0.077986	-0.586632	0.410724	-0.255931	-0.102511	-0.39613	0.0423426	-0.141072	0.193085	-0.061815	0.0549545	-0.0545526	0.0177507	-0.236099	-1.29652	-0.261112	-0.166151	-0.212084	-0.487128	0.0423745	-0.174654	-0.447755	-0.294126	-0.0579889	-0.18161	0.0960673	-0.349683	0.122943	-0.25161	-0.617309	-0.150871	-1.45834	-0.172132
b4173	-1.80353	-0.491415	0.0297301	-2.4642	-0.947272	-1.40095	-0.705571	-1.19167	-1.50488	-0.905666	-0.199177	-1.04078	-0.229581	0.00616433	0.188413	0.0955623	-0.0312498	0.197504	-0.157856	-0.0859927	-0.0320036	-0.153921	-0.0280182	0.139335	-0.0477866	0.18346	0.207648	-0.127415	-0.107584	0.151999	-0.30286	-0.19409	0.103549	-0.681212	-0.181534	-0.455046	0.0774696
b4174	-1.06326	-0.218781	0.00336929	-3.03669	-0.870472	-1.27086	-0.422336	-1.31103	-1.37448	-0.864913	0.138485	-1.46373	-0.0722439	-0.1323	0.2402	0.357872	0.055902	0.118628	-0.0530744	-0.0630678	-0.0347691	-0.0193491	0.113612	0.294539	0.362985	-0.0316263	0.202393	0.0109353	0.0371369	0.13333	-0.257508	-0.216975	0.440842	-0.639601	-0.0614561	-1.22301	0.047721
b4175	-1.06886	-0.0671802	0.00326448	-2.69921	-0.751151	-1.05114	-0.245005	-0.997649	-1.14414	-0.72608	0.102275	-1.57669	-0.268403	0.0736268	0.193443	0.328846	0.0395443	0.0230145	0.256192	-0.0666809	-0.00507737	0.0214207	0.25497	0.270654	0.382102	0.665564	0.255371	-0.0275056	0.00654447	-0.0370943	-0.0977497	-0.151994	0.635261	-0.504141	0.163636	-0.95401	-0.0804191
b2906	-2.11947	-0.893097	0.320355	-3.07281	-0.660424	-0.749361	0.0236897	-0.203091	-0.906806	-0.840352	0.0600057	-0.642706	0.141957	-0.265837	0.298545	0.0775165	-0.191028	0.300246	0.549452	-0.143966	0.0045799	-0.209229	-0.369068	0.322119	-0.174501	-0.126685	0.0218425	0.097331	0.0135202	0.177755	0.0864549	0.118606	-0.290653	-0.34898	0.114513	-0.629759	-0.0291585
b3802	-1.78502	-0.327428	-0.106653	-3.18219	-1.03319	-1.32058	-0.639387	-0.455898	-0.754877	-0.970764	-0.17213	-0.857821	0.322307	-0.427746	0.315885	-0.164098	-0.0195343	-0.531638	-0.340553	0.341596	0.678673	0.421541	-0.434956	-0.0274755	-0.172884	-0.174325	-0.141654	-0.116703	-0.146051	-0.0420231	0.0413755	0.251007	-0.125839	-0.467235	0.09937	-1.10598	-0.0395766
b3803	-2.66013	-0.469636	-0.161253	-2.75047	-1.02996	-1.33616	-0.706931	-1.11202	-0.911224	-0.999744	-0.260181	-0.356408	0.414571	-0.382146	0.240337	-0.317436	-0.121188	-0.374264	-0.528052	0.383327	0.698495	0.465272	-0.355333	-0.0434295	-0.134549	-0.237793	-0.17085	-0.109017	-0.274463	0.0923612	0.0648858	0.158731	-0.371002	-0.521703	-0.0532902	-0.919571	-0.0831697
b2323	-2.17599	-1.68582	-0.52141	-1.53628	-0.817236	-1.48274	0.184242	-0.241505	-0.766666	-0.412892	-0.35293	0.717508	0.247361	0.943168	-0.0950915	0.364302	-0.545408	-2.46269	-0.151598	-0.382811	-0.127437	-0.359015	-0.0658617	0.0581845	-0.201227	0.177115	0.0245359	-0.448214	-0.235696	0.00605673	0.0368524	0.110551	0.152691	-0.329509	0.0508418	-1.38678	-0.363376
b3187	-1.34317	-1.05089	-0.608854	-0.758247	-0.151206	-0.225564	0.0667607	-0.0369359	-0.885703	-0.345196	-0.227977	0.167551	-0.196349	-0.129781	0.0678601	-0.293189	0.000154852	-1.05974	-0.0728642	-0.171085	0.0555974	-0.0126994	0.00564953	-0.130371	-0.153219	0.357938	-0.0495109	-0.13645	-0.124132	0.14765	0.153248	0.261255	-0.0807611	-0.250067	0.110664	0.154472	-0.264177
b1209	-2.12421	-1.22503	-0.150469	-0.293348	-0.499068	-0.748664	-0.438042	-0.675163	-0.558851	-0.711656	-0.332701	-0.28921	0.201551	-0.0719696	-0.0885729	0.083013	-0.426372	-0.505963	-0.381929	-0.294334	-0.186733	-0.281924	0.0147768	0.0519463	0.397203	-0.266923	-0.036811	-0.00372306	0.132465	0.117371	0.220026	0.103255	0.296697	-0.470614	-0.148674	-1.84572	-0.0642959
b2786	-2.24576	-0.319319	-0.00104372	-1.3559	-0.250425	-0.386814	-0.279887	-0.222194	-0.453111	-0.262893	0.00452231	0.100523	0.0602123	-0.563351	0.326652	0.0950516	-0.685909	-1.01511	-0.906565	-0.419193	-0.228678	-0.338194	-0.497562	0.0406999	-0.504097	-0.050768	-0.121893	-0.0197948	-0.141128	0.264113	-0.107367	-0.00879957	-0.924905	-0.842107	-0.112397	-1.67839	-0.373078
b2207	0.25226	0.325617	0.40901	-0.896334	1.97546	2.20887	0.86729	1.56349	0.0425845	0.722638	0.834576	0.607863	0.495523	0.0563868	0.877695	-1.06553	0.0251681	-1.7343	-0.999586	0.572659	0.408235	0.493354	1.1133	1.20827	1.57588	2.82448	1.35937	1.21481	1.53653	0.606796	2.27254	2.53821	-0.460203	2.08397	2.92667	-0.299977	-0.519025
b3161	-0.149132	-0.681527	-0.686534	-0.807196	-0.935035	-1.46582	-0.483875	0.525317	0.811311	-0.312374	-0.760641	-1.56876	0.352618	-0.576145	-0.021741	0.151196	-0.896742	-1.31397	-1.39625	0.149477	-0.0541855	0.0234636	0.0453507	0.500939	0.426485	0.00142144	-0.0293698	0.78809	0.387122	0.757901	0.631535	1.55959	0.0269296	0.45323	0.48754	-0.672462	0.0471878
b1475	1.8136	0.561324	-0.123614	-3.08033	-0.73143	-0.496873	-0.0959263	0.580876	-0.145341	0.335157	0.395516	-2.20892	0.18861	-2.24365	0.629011	-0.451894	-1.34271	-0.129486	-1.44716	0.303561	-0.118006	0.193497	0.505083	0.705872	0.689359	1.28498	1.0552	0.499919	-0.0230926	0.568983	0.81482	0.358431	0.0527978	0.943195	1.53602	-2.32978	0.270497
b2203	0.427593	0.447099	-0.00662419	-3.24922	-0.12865	0.254524	0.168193	0.0718096	-0.706145	0.377928	0.899232	-0.517118	0.526201	-2.34898	1.08702	-1.43088	-1.58317	-0.408076	-0.0557271	1.18961	0.570415	1.43126	0.895941	0.800059	0.853434	1.37101	1.91243	1.24897	0.988186	1.60503	2.35974	2.18147	0.175464	1.29512	3.16985	-1.71258	1.02373
b2204	1.95342	0.396892	0.286771	-2.63952	0.532946	0.828642	0.715022	0.911516	0.269934	0.381236	0.977188	-0.891084	0.81837	-2.42168	1.15537	-0.775953	-1.11722	-0.589068	-0.126741	1.4409	0.644098	1.58782	0.602458	1.13087	1.39457	0.629253	1.62696	1.4085	1.39579	1.85658	2.1053	2.1045	0.284598	1.61237	2.69389	-1.66381	0.880569
b2205	0.864725	0.320269	0.363578	-2.85224	0.395606	0.258633	0.41515	0.480096	-0.0103177	0.116472	0.933496	-1.47576	0.834439	-3.35937	1.11937	-1.05667	-0.980843	-0.267157	-0.508652	1.47723	0.679304	1.48581	0.760724	1.14987	1.32511	0.306532	1.50405	1.51441	1.29068	1.58447	1.75933	1.89652	0.0253171	1.81562	2.47513	-1.95784	0.84399
b2378	-2.6504	-2.07587	-0.0994689	-0.587101	-0.135522	-0.382608	-0.0183375	-0.232083	-0.711367	-0.397405	-0.514955	-2.06165	-1.12668	-0.288083	0.560417	0.221085	-0.298294	-0.898241	-1.86452	-0.0968462	0.039998	-0.0659581	-0.666225	0.242252	-0.681862	0.611194	-0.276387	0.0284048	-0.125639	0.27151	-0.15388	0.0578076	-0.802266	-0.364703	-0.2927	0.00112433	0.808264
b2394	-1.72264	0.111973	0.315138	-1.54981	-0.308468	-0.865018	-0.0481063	-0.79596	-1.46478	-0.560116	0.304778	-2.15359	-0.470267	-0.832767	1.03768	0.32794	0.284836	-0.400432	-2.02776	-0.0140607	0.116996	0.0718515	-0.22114	0.473967	-0.435492	0.623723	0.146754	0.585504	0.397199	0.38082	0.227173	0.0693588	-0.800421	-0.208824	0.0315575	-1.91018	0.07886
b3600	-4.27707	-0.608274	0.349415	-3.72516	-1.50815	-1.42455	-0.385819	-0.154006	-1.8604	-0.433154	0.0125897	-1.68101	-0.314389	-1.09563	0.854619	0.292755	-0.225931	-0.15212	-4.31566	0.189264	0.42923	0.218923	-0.77919	0.389082	-0.731244	0.13349	0.00407674	0.181519	0.0211574	0.0971214	-0.0515892	0.215822	-1.68216	-0.830579	-0.0150389	-1.28041	-0.210683
b1235	-0.830788	-0.00280101	1.02572	-0.904636	-0.210708	-0.711126	-0.430269	-0.666507	-0.56435	-0.461008	-0.364867	-1.4221	-0.539683	-0.317726	0.340761	-0.277145	-0.727018	-1.25983	-1.68054	-0.0758273	-0.102024	-0.210523	0.585358	0.185887	-0.402971	1.05993	0.0140177	0.218198	-0.290891	-0.234395	0.0252325	-0.117646	-0.0119706	-0.19308	0.325746	-1.17017	-0.239494
b1637	-0.676665	-0.400724	-0.211902	0.00610387	-0.188878	-0.681089	-0.269941	-0.570686	-0.583591	-0.185104	0.0203093	-0.560544	-0.218919	-0.199885	0.198992	0.188335	0.165126	-0.124139	-3.00117	-0.208658	0.0578542	-0.110806	0.0991543	0.344309	0.105823	-0.127083	0.15036	0.238341	0.113074	0.122034	-0.0658122	-0.0621543	0.212499	-0.22371	-0.00153179	-0.650459	-0.263795
b2585	-1.80149	-0.364878	-0.105481	-0.647431	-0.924406	-1.3402	-0.781062	-1.00456	-1.23343	-0.826247	-0.381814	-0.931741	-0.410846	-0.8677	0.193486	-0.156116	-0.297721	0.204624	-3.11731	-0.26478	-0.0850439	-0.306236	-0.348754	0.0284387	-0.717223	0.0581122	0.144461	-0.204979	-0.250967	0.198756	-0.114988	0.0527765	-0.813743	-1.05984	0.122361	-1.77095	-0.196771
b3613	-0.896092	-0.184055	-0.148074	-0.366034	-0.0933127	-0.206849	0.414393	-0.326891	-0.13935	-0.249086	-0.0733177	-0.0341198	-0.274621	-0.152302	0.634433	-0.100825	0.0423111	-0.342789	-1.06063	0.187327	0.508196	0.137357	-0.145044	0.169866	-0.115912	0.532491	0.0628437	0.135692	0.180282	0.359847	0.282565	0.669433	-0.258422	-0.306922	0.489609	-1.05217	-0.159024
b3974	-1.31034	-0.591569	-0.220003	0.0718217	0.612757	0.308953	0.537942	0.636721	-0.115398	0.805596	0.00642758	-0.00061875	-0.93038	-0.413883	0.460948	-0.378572	-0.0863198	-1.09291	-2.88175	-0.14137	0.379751	0.0582044	0.126786	0.0523933	-0.0621246	1.5856	0.209847	0.0998282	-0.00632135	0.437817	0.284423	0.533632	-0.471197	-0.101247	0.289818	-2.18757	-0.0301028
b2019	-3.77128	-1.95303	-0.168816	-1.7895	-2.14069	-2.80393	-1.38594	0.628441	-1.1641	-1.63511	-1.03492	1.05044	1.02616	0.643672	-0.689983	-0.619868	-1.12455	-0.401312	-3.0745	-0.454047	-0.470753	-0.629285	-0.420305	-0.299379	-0.257752	-0.403308	-0.495948	-0.499232	-0.495623	-0.0337899	-0.337807	-0.470138	-0.498604	-0.61749	-0.153135	-1.35346	-0.184874
b3780	-2.48073	-1.43514	-0.251458	-0.614268	-0.430423	-0.755154	-0.111415	-0.149628	-0.416856	-0.911058	-0.0921602	-0.129881	-0.0392019	-0.0126395	0.548136	-0.229843	-0.0306341	-0.365371	-1.54897	0.177502	0.779043	0.371385	-0.076881	0.190923	-0.0414405	0.017404	-0.208184	0.0114571	-0.0464312	0.157033	-0.0666979	0.00224412	-0.0768344	-0.320715	-0.0429216	-0.32861	0.0794604
b1175	-3.78984	-1.19787	-0.136058	-1.81161	-0.798458	-1.21211	-0.915192	-0.249237	-1.03849	-0.639731	-0.19965	0.250152	0.0765124	-0.128952	-0.315318	-0.375058	-1.18212	-0.298273	-2.85896	-0.94036	-0.433934	-0.91873	-0.247408	-0.0421683	-0.0359888	-0.141286	0.066515	-0.216666	-0.0951933	0.08751	-0.22471	-0.304565	-0.270024	-0.837072	-0.477315	-1.04843	-0.278881
b1176	-2.9131	-1.13306	-0.142386	-0.659144	-0.610344	-0.166142	-0.443125	-0.0843234	-0.235001	0.177569	-0.303798	0.788954	0.105635	0.28632	-0.25859	-0.608402	-1.26235	-0.79276	-2.26443	-0.91503	-0.490575	-1.02697	0.127729	-0.0836781	-0.184155	0.335858	0.234165	-0.251284	-0.190032	0.0565306	0.308472	-0.0264041	-0.396118	-0.58986	-0.0245188	-0.796229	-0.273181
b1323	-3.87072	-0.540947	0.205079	-0.99525	-0.336463	-0.780353	0.075062	-0.742166	-1.02795	-0.359068	0.0752796	-0.117629	0.0418891	-0.552793	-0.0392173	0.114375	-0.489228	-0.181382	-2.95033	-0.184981	-0.12489	-0.237152	-0.301604	0.149656	-0.435773	-0.236219	0.112245	0.181892	0.0602415	-0.116712	-0.0513805	0.0554595	-1.18791	-0.750217	0.149402	-0.501925	-0.282479
b2520	-2.47126	-0.43527	0.0936691	-1.18649	-0.762151	-0.664822	-0.347448	-0.360132	-0.184446	-0.417025	-0.223345	-0.252252	0.334654	-0.635421	-0.0522796	-0.340057	-0.469267	0.361376	-2.32665	-0.135567	-0.297647	-0.221059	-0.014741	0.049871	-0.0394125	-0.435718	0.183455	0.0115841	-0.0562669	-0.0599208	-0.0426829	0.0201661	-0.464787	-0.317814	-0.0490227	0.136	-0.0851206
b2501	-2.83109	-0.751307	-0.120986	-1.29475	-1.26852	-1.31317	-1.00893	-1.43158	-1.09175	-0.870963	-0.432025	0.950622	0.655953	0.105369	-0.310948	-0.482199	-0.346922	0.0792879	-3.23912	-0.388618	-0.161742	-0.347639	-0.486715	-0.229074	-0.282319	-0.386723	-0.205001	-0.369118	-0.504137	0.0600988	-0.206912	-0.226973	-0.813838	-0.77813	-0.279319	-1.62037	-0.275118
b2478	-1.48907	-0.938842	-0.261559	-0.673527	-0.705819	-0.973201	-0.539646	-0.623112	-0.68517	-0.656987	-0.275965	0.163528	0.0654463	0.00424448	0.0695177	-0.137867	-0.181427	-0.269503	-1.9362	-0.266637	-0.0580959	-0.163356	-0.0161662	0.118338	-0.0433369	-0.0976098	0.0562611	-0.0978284	-0.0886568	0.0336876	-0.0978112	-0.0911794	-0.084472	-0.47279	-0.018065	-0.354445	-0.146061
b3147	-1.59007	-0.828582	-0.159468	-1.29961	-0.456248	-0.85476	0.00781683	-0.609542	-0.37729	-0.748415	-0.313652	0.340144	-0.0626964	0.103745	0.187766	0.0391158	-0.204249	-0.32485	-2.53145	-0.311319	-0.125752	-0.272924	0.0919448	0.147909	0.210052	-0.00818025	0.115015	-0.045782	-0.0102279	0.175654	-0.0414122	0.0383016	0.013752	-0.486364	-0.168208	-0.175498	-0.153558
b0754	-1.53996	-1.15365	-0.191203	-0.392567	-1.37342	-2.14381	-0.0857721	-1.29961	-1.31435	-0.518411	-0.72536	0.0764168	0.520162	0.62376	-0.651598	-0.526534	-0.619442	-2.89057	-3.17398	-0.285625	-0.319368	-0.259855	-1.00634	-0.394312	-0.839596	-0.382722	-0.488102	-0.307547	-0.634286	-0.196286	-0.225041	-0.133048	-1.3707	-0.82684	-0.33683	-1.82688	-0.467759
b1274	-0.59541	-0.205621	0.0233171	-0.17431	0.182624	-0.102337	0.533739	0.0820818	1.08982	0.463429	0.280486	-0.0611288	0.471471	-0.0948553	-0.128858	-0.080178	0.313288	-1.38619	-3.23067	-0.275582	-0.0679134	-0.225683	0.348362	0.218149	0.138561	-0.0121123	0.132949	-0.00557775	0.0842058	0.139155	-0.244007	-0.505597	0.442038	-0.0452104	-0.139642	-1.58619	0.111728
b2682	-1.41251	-1.28121	-0.387751	-0.374266	-0.035929	-0.223493	0.0785133	-0.00542092	0.376152	-0.123366	-0.506487	-0.124687	0.0744361	0.140666	-0.349429	-0.0263117	-0.514038	-1.23912	-1.31576	-0.108013	-0.0386299	-0.10089	-0.107253	-0.159249	-0.37625	-0.0569623	0.127055	-0.286851	-0.419008	-0.0241112	-0.0641204	-0.101689	-0.263732	-0.42644	-0.12674	-1.52799	-0.0683212
b1243	-1.87384	-1.36487	0.405861	-0.579227	-0.948639	-0.448086	-0.546385	-0.155764	0.258496	-0.230487	-0.82789	2.78434	0.219742	1.96977	-0.722766	-0.384645	-1.29009	2.3213	2.14139	-0.55015	-0.346202	-0.510838	-0.393337	-0.21056	-0.0966233	0.415606	-0.141976	-0.644617	-0.691953	0.193342	-0.506453	-0.495702	-0.757488	-1.61379	-0.289363	0.580747	0.00741181
b1246	-3.48128	-1.73492	0.693684	-3.63268	-1.01052	-0.856836	-0.631205	-0.780293	-0.222415	-0.606811	-0.273702	0.292315	0.165716	1.22151	-0.152097	-0.0316996	-1.11629	2.21516	1.13399	-0.481329	-0.149854	-0.400265	-0.615829	0.259642	-0.022687	0.775929	-0.369213	-0.286015	-0.586425	0.2136	-0.599652	-0.774773	-0.279234	-1.09936	-0.290038	-0.358395	-0.15086
b1247	-2.94996	-1.50139	0.74489	-3.44911	-0.96853	-1.16465	-0.595918	-1.08667	-0.399222	-0.732323	-0.251706	0.531545	0.13452	1.17852	-0.14222	-0.0697766	-0.949883	2.42981	1.17973	-0.440304	-0.070226	-0.337903	-0.665862	0.331822	-0.15882	0.71813	-0.426454	-0.38262	-0.778109	0.0127588	-0.76218	-0.947333	-0.228142	-0.832593	-0.286328	-0.1118	-0.264027
b1244	-3.33778	-2.05328	0.510306	-2.59764	-1.09194	-0.731636	-0.615002	0.00225027	0.323096	-0.337042	-0.69943	0.693549	0.0849889	1.11529	-0.603842	-0.0108163	-1.29016	2.22211	1.57858	-0.525612	-0.352443	-0.537889	-0.823051	-0.0751691	-0.174072	0.800278	-0.274664	-0.541028	-0.737029	0.410899	-0.712474	-0.836794	-0.926212	-1.45	-0.426557	-0.95658	-0.0180162
b1245	-3.29833	-1.90703	0.681446	-3.15588	-0.985129	-0.706015	-0.547366	-0.432049	0.248405	-0.294658	-0.280926	0.45987	0.137245	1.27087	-0.315305	0.228634	-1.02354	2.24408	1.31491	-0.550583	-0.274985	-0.440888	-0.88835	0.0796053	-0.186668	0.68087	-0.349471	-0.379815	-0.54034	0.19252	-0.626362	-0.632368	-0.431236	-1.04543	-0.22283	-0.585191	-0.0451091
b4396	-2.67287	-0.989657	0.141651	0.218503	-0.211431	-0.0147411	-0.174192	-0.768358	-0.287288	-0.256805	-0.187518	0.330162	0.151909	-0.153879	0.263283	0.274627	-1.12596	0.684827	-0.888147	-0.166137	0.00142641	-0.0596529	-0.168847	0.169777	-0.204274	0.0312514	0.10664	-0.0478068	-0.0391259	-0.213364	-0.0440035	-0.0713499	-0.686982	-0.655395	-0.120557	1.16925	-0.354119
b0761	-3.07094	-1.57527	-0.203818	-0.0772237	-0.259462	-0.526998	0.126107	-0.323403	-0.0904122	-0.448349	-0.163929	0.532527	0.65219	-0.106744	-0.0509903	-0.158363	-0.321478	-0.115782	-0.827091	-0.133023	-0.131111	-0.251053	-0.392422	-0.0833504	-0.349426	-0.614262	-0.212524	-0.142289	-0.289249	-0.033252	-0.00721346	-0.0871903	-0.569602	-0.374321	-0.216422	-0.114234	-0.0564008
b2908	-3.50518	-1.05143	0.202202	-0.966253	-0.529033	-0.787964	-0.217873	-0.552316	-0.983869	-1.06539	-0.0815969	-0.62062	0.531824	-0.45874	0.0662342	0.111317	-0.149694	0.420588	-0.0212914	-0.1143	-0.00094492	-0.0992572	-0.367417	0.167859	-0.0902537	-0.601156	-0.189379	0.0259857	-0.0866945	0.0128912	-0.062606	-0.104345	-0.413713	-0.558038	-0.223219	0.0281589	-0.182253
b2909	-3.62743	-1.51273	0.0766009	-0.14685	-0.248753	-0.506033	0.0491612	-0.488427	-0.84257	-0.790278	-0.120576	-0.135478	0.269924	-0.152533	0.00840371	0.20899	-0.106858	-0.0493941	-0.226489	-0.161361	0.046742	-0.0674923	-0.0875414	0.138376	-0.0563128	-0.305962	-0.150214	0.0485562	0.090425	-0.110231	0.0653829	0.0390754	-0.319592	-0.517227	-0.020545	1.12766	-0.19847
b0008	-4.00072	-1.00005	-0.0356741	-0.626877	-1.43828	-1.86519	-0.806528	-1.27515	-1.94412	-1.36348	-0.630959	0.667586	0.341337	0.00775352	-0.303413	-0.480989	-0.507876	-1.16423	-0.161757	-0.0918984	0.166905	-0.0385864	0.0276639	-0.0628249	0.1313	0.270608	0.226845	-0.269619	-0.22862	-0.238506	0.0015749	-0.0926141	-0.0899617	-0.426509	0.129999	-1.03175	-0.325297
b2830	-3.84359	-1.70397	-0.18881	-0.468929	-0.512497	-0.554005	-0.386159	-0.810293	-1.07922	-0.221656	-0.166118	0.26902	0.426846	-0.15376	-0.142727	-0.270097	-0.587591	-0.794951	-0.0913046	-0.0565496	0.0506615	0.11104	0.048605	-0.17282	-0.111232	0.108976	0.195456	-0.165425	-0.210932	-0.153874	0.27837	0.232708	-0.467717	-0.528733	0.17119	-0.00340099	-0.466598
b2622	-2.50353	-1.85472	-0.263047	-1.30462	-0.575005	-0.630991	-0.65165	-1.08289	-0.833541	-0.178158	0.292378	0.46331	0.0368643	0.010146	-0.0446628	-0.069439	-0.173649	0.0238504	0.592184	-0.267912	-0.0537612	-0.242598	-0.283102	-0.0446673	-0.0261111	-0.497141	0.0453109	0.182778	0.0807738	-0.0481347	-0.0219174	-0.0675488	-0.373534	-0.310745	-0.137512	0.176372	-0.163128
b2829	-3.26505	-1.76015	-0.184094	-2.10034	-0.96143	-1.39734	-0.730476	-1.15427	-1.26828	-0.697957	-0.159892	0.0228747	0.716917	-0.11715	-0.0734101	-0.115801	-0.389166	-0.542576	-0.29727	-0.212536	-0.143601	-0.107409	-0.438893	-0.163938	-0.220677	-0.584554	-0.102588	-0.244342	-0.351538	0.111384	-0.242888	-0.0403229	-0.43778	-0.733251	-0.152235	-1.43756	-0.31195
b3357	-4.22452	-1.16952	0.0623254	-1.28145	-0.775111	-1.90126	-1.17103	-1.90269	-2.2769	-1.14608	-0.231068	-0.419854	0.310053	-0.289609	0.131457	-0.116915	-0.399102	0.367355	0.734746	0.0432815	0.0624959	0.147086	-0.301162	0.23301	-0.267418	0.225168	0.287017	0.0857695	0.0518946	-0.0737578	-0.0498898	-0.168534	-0.657889	-0.650776	-0.144515	-0.671559	-0.428481
b3358	-4.67519	-1.24243	0.0490935	-2.71183	-0.837076	-2.26517	-0.815037	-1.69296	-1.76224	-0.832226	-0.269125	-0.435647	0.0901383	-0.0220148	0.388322	0.352304	-0.276784	0.0299906	1.07846	-0.0598908	-0.00413964	-0.00414163	-0.684571	0.192732	-0.649599	0.166729	0.057052	0.0693051	-0.0517978	0.152959	-0.239966	0.00550745	-1.17059	-0.750213	-0.0416681	-2.03188	-0.691383
b4350	-4.93304	-0.921739	0.281006	-2.20327	-1.16548	-1.94647	-0.647355	-2.04715	-1.99472	-1.18777	0.193352	-0.675559	0.408636	-0.587602	0.348177	0.103387	-0.475934	1.1995	0.639347	-0.229316	-0.0857291	-0.166517	-0.715697	0.23353	-0.750964	-0.191325	-0.0920579	0.231519	0.112191	-0.0388196	-0.0479051	0.0601588	-1.8368	-0.740811	-0.221025	-1.48641	-0.201495
b2532	-2.55442	-0.654575	0.372254	0.188805	0.88781	0.447812	1.05476	0.36661	-0.218967	-0.165945	0.479964	-0.733136	0.0532626	-0.497404	0.587009	0.778944	0.285211	1.35003	1.58158	-0.037506	0.00977621	-0.0380089	-0.217443	0.543054	-0.384297	0.0361346	-0.191499	0.402487	0.428467	-0.0307756	0.0819601	0.316779	-0.563107	-0.505591	-0.223581	2.27495	-0.0900914
b3229	-1.50763	-0.487611	0.143981	1.10656	0.372266	-0.23522	0.289268	0.476508	-0.360125	-0.266852	0.113268	-0.706062	-0.00932995	-0.13368	0.352662	0.351705	0.0295756	1.63531	1.57892	-0.131344	0.107551	-0.13142	-0.173537	0.34962	-0.136692	0.158749	0.0707049	0.173585	0.270239	0.0856164	-0.184628	0.00195618	-0.263696	-0.605549	-0.101539	1.24907	-0.0917566
b3699	-1.49548	-0.233787	0.175263	-0.337923	-0.576725	-0.691224	-0.0209232	-0.901951	-0.811993	-0.671509	0.00363267	-0.709104	0.527178	-0.276826	0.509915	0.183979	0.37737	1.44356	2.81818	0.248793	0.695674	0.465686	0.0485509	0.294869	0.158802	0.0517377	0.0737345	0.137533	0.205852	0.184894	0.00570515	0.199981	0.0480027	-0.097997	0.0360824	0.516111	-0.159451
b3781	-3.34008	-1.02498	-0.0649751	1.05021	-0.34614	-0.630416	-0.513056	-1.07308	-1.22441	-0.299333	-0.299003	0.264876	-0.017414	0.28086	0.0496408	-0.179317	0.0862472	0.363666	2.9094	0.61163	1.05328	0.835824	0.726154	0.0119654	0.159675	0.931861	0.317818	-0.0965157	-0.0994416	-0.0720659	0.294399	0.164509	0.0752308	-0.151531	0.485551	0.986869	-0.233128
b4166	-2.62228	-0.39166	0.0619496	0.757585	0.183216	0.257651	0.145679	-0.562135	-0.55121	-0.203263	-0.0604253	0.0759851	0.802404	-0.0775178	0.482898	0.28437	0.302354	0.561455	3.23899	0.0219875	0.0708905	0.129407	-0.690911	-0.0674764	-0.662982	0.0756648	-0.208362	0.137308	-0.0278338	0.17122	0.156067	0.484706	-1.24239	-0.304166	-0.050392	0.904538	-0.270053
b0653	-0.444968	0.0540702	0.161267	-1.65652	-0.251288	-0.12609	-0.0904062	-0.233278	-0.276808	-0.396143	0.150777	0.0737773	0.187175	0.428794	0.260442	0.337254	-0.219726	0.644468	2.00328	-0.273924	0.00499326	0.0539197	-0.951663	-0.0764452	0.312552	-0.0954864	-0.372618	-0.0267395	-0.131629	0.386665	-0.639941	-0.431728	-0.0251279	-0.231322	-0.882495	-0.0408522	0.396843
b3585	-1.00875	0.279213	0.0175312	0.533451	-0.803614	0.0177955	-0.789644	0.0651969	-0.191566	0.150282	-0.236759	1.0962	0.0892436	0.118697	-0.279875	0.200577	-0.239068	0.99338	3.38473	0.235703	0.630922	0.355887	-0.442294	-0.319716	-0.351867	-0.271421	0.0713849	-0.27951	-0.360141	-0.0443882	-0.18848	-0.503016	-0.858308	-0.0174643	-0.343185	-0.423073	-0.0759098
b0060	0.652533	0.195368	0.274428	0.250524	-0.210413	-0.0598068	0.000621738	-0.63539	-0.554832	-0.678015	0.0220978	-0.444806	0.390124	-0.00591407	0.256374	0.11681	1.19803	1.70728	3.13094	1.19146	0.651483	1.20298	-0.56779	0.0351042	-0.466643	-0.471571	-0.350265	0.146679	0.0911094	-0.189886	-0.123391	0.012573	-0.772891	-0.199437	-0.241295	0.563607	-0.196931
b4058	0.423088	0.399415	0.554546	0.720602	-0.312529	-0.0992511	0.515268	-0.156267	0.170924	-0.631773	0.299325	-0.588874	0.562587	0.154365	0.780359	0.354025	0.949154	3.22622	3.11348	0.972917	0.460225	0.975782	-0.414548	0.461992	-0.339444	0.152176	-0.1569	0.247387	0.194964	0.205506	-0.262589	0.028787	-0.709815	-0.593332	-0.104088	0.637174	0.125142
b1669	-0.668095	-0.166973	0.799037	-3.66573	-3.18085	-2.78565	-2.20793	-2.3879	-3.00621	-0.0772208	-0.88315	-3.37439	-0.408464	-1.34858	-0.221467	-0.917491	-1.90762	-0.294339	-2.86614	-0.314224	0.137987	-0.537286	-1.92831	-0.153724	-3.43634	4.80231	0.237578	-1.01547	-1.37057	-0.0425576	0.0055205	-0.500965	-2.0203	-2.94896	-0.6803	-3.2593	-0.417867
b2990	-2.96145	-0.823195	0.301689	-2.65665	-1.56514	-1.51883	-0.515265	-1.23718	-1.24084	-0.141096	-0.41323	-3.16185	-0.170162	-1.07678	0.402988	-0.0993189	-1.28696	1.24864	0.542847	-0.0554535	-0.0332821	-0.151704	-0.560787	-0.00506266	-1.61552	2.78387	0.227454	-0.580238	-0.829177	0.0320918	-0.221633	-0.251106	-0.746011	-1.38659	0.0191015	-2.31115	-0.27781
b3113	-3.21561	-0.636458	0.364928	-4.71623	-6.90691	-7.41984	-5.11164	-3.42052	-2.63161	-1.5957	-2.91707	-6.69242	-0.519017	-5.08218	1.19079	-0.759535	-3.67937	-0.123781	0.482439	0.119231	0.553078	0.185085	-0.749353	-0.249757	-2.651	5.74374	1.17456	-2.49928	-2.45502	0.555278	-1.86685	-2.79279	-0.357935	-2.5897	-1.37564	-6.30463	-0.36106
b3071	-0.351482	0.145364	0.0622323	-0.346378	-0.676791	-0.496895	-0.912692	-0.994099	-1.00334	-0.333233	-0.590092	-0.56453	-0.881619	-0.961938	0.165329	1.06716	-0.888749	1.38377	0.804538	0.192553	0.0238419	0.24128	0.463218	0.529424	-0.0629823	0.179314	0.92394	0.115042	0.562549	-0.432435	0.349395	-0.102639	0.156354	-0.265811	0.418644	-0.272613	-0.0957345
b4323	0.322335	0.606976	0.357786	-1.13081	-0.720851	-0.912953	-0.659646	-1.37291	-0.935187	-1.03267	-0.44349	-1.28425	-0.136194	-1.19754	0.491566	0.206275	-0.488673	2.62778	-1.56933	0.0462259	-0.138967	-0.0133662	0.324408	0.594191	0.163406	-0.50269	0.580637	0.535326	0.564271	-0.0537703	0.214673	0.437157	-0.133145	-0.0975898	0.240203	0.490489	0.0576748
b2802	-3.10451	0.78704	0.377351	-1.17469	-1.79111	-1.67505	-1.55361	-1.16282	-1.21835	-1.72629	-0.898263	-3.05435	-0.367474	-2.75913	0.687939	0.197202	-0.72155	5.08485	-1.11076	0.0414474	0.104293	-0.0344656	-0.704087	0.227018	-0.828929	0.199556	0.0940373	-0.110637	-0.47967	0.275073	-0.237221	-0.211375	-1.29932	-0.205178	-0.591987	-0.965035	-0.045228
b2803	-0.998181	0.724272	0.27453	-0.788117	-1.76009	-1.1808	-1.52282	-1.15478	-0.797449	-0.924588	-0.745085	-1.7403	-0.339364	-1.38167	0.316363	0.0366535	-0.984666	4.95381	-0.367172	0.0352562	0.0796972	-0.0623588	-0.285593	0.200938	-0.544145	0.795543	0.378029	-0.239508	-0.302722	0.395958	0.0185603	-0.44028	-0.401445	0.350864	-0.362422	0.0378494	0.184597
b2202	-0.79623	-0.280584	0.00966909	-1.00121	-0.389523	-0.279301	-0.179918	-0.388301	-1.04741	-0.01884	0.289114	-1.53669	0.0763338	-2.2894	0.674637	-0.99507	-1.34387	0.135411	-0.258812	0.507656	0.154635	0.520346	0.533046	0.4963	0.119856	0.63692	1.13702	0.958307	0.726239	0.904105	1.28423	1.10861	-0.682365	-0.0275221	1.65685	-1.18922	0.101856
b4470	-1.85074	0.321566	0.0456267	-0.00308597	-0.161677	-0.900607	-0.304776	-0.726538	-0.123561	0.0686228	0.124702	-1.37677	0.395306	-2.16692	0.397957	-1.58443	0.0336512	-0.502993	0.253208	-0.0144475	-0.198183	-0.128633	0.95281	0.32206	-0.191763	-0.361555	1.14623	0.213784	0.234935	-0.346102	0.267026	0.833886	-0.118094	-0.636132	1.51444	-0.291841	0.171247
b3966	-0.523337	0.294548	-0.113034	-0.592133	0.0404806	-0.742625	0.00366219	0.0312309	-0.169212	-0.272297	0.110543	-2.51751	-0.735536	-1.20976	0.877403	-0.395645	0.164468	-0.477261	2.40722	0.414008	0.517677	0.419542	0.0794034	0.405543	-0.0931606	0.653354	0.289767	0.434042	0.425722	0.121377	0.23696	0.109463	-0.186629	0.0709272	0.194764	-0.420907	-0.0559005
b2234	-0.835224	-1.21868	-0.651222	-1.26668	-2.52746	-3.58074	-2.99351	-2.74907	-2.39405	-3.42711	-1.49901	-3.03332	-0.346185	-1.10054	1.0425	0.434227	0.841333	-0.615795	1.44057	0.172691	0.945929	0.767843	-0.136279	0.0877386	-0.0159229	0.46851	-0.00290353	-0.451501	-0.486837	0.557327	-0.0361261	0.150671	0.454724	-0.774827	-0.0306951	-0.986725	-0.10308
b2235	-2.1352	-0.559731	-0.415713	-2.37973	-2.34597	-3.19903	-2.11496	-2.26998	-2.7423	-2.71525	-1.16076	-2.05279	-0.0825069	-1.05864	0.957403	0.437676	0.70304	-0.12395	1.49471	0.149219	0.752845	0.615463	-0.255389	0.11783	-0.223539	-0.117719	-0.302862	-0.283881	-0.309047	0.0690734	-0.258396	-0.310388	-0.0736137	-0.408941	-0.338445	-1.47782	-0.327378
b0478	-0.729044	0.295108	0.475987	2.06701	0.728045	0.940158	0.893111	0.6071	-0.17349	0.012066	0.592414	-1.94782	0.290434	-0.628942	1.188	0.534619	1.23104	1.73017	-0.480492	-0.062853	-0.065574	-0.0695219	-0.281602	0.792811	-0.11113	-0.276211	0.141362	0.941198	0.89204	0.316984	0.175888	0.417815	-0.860332	-0.219057	-0.0204976	-0.479062	0.000427053
b2801	-4.49954	1.13373	0.512152	-0.905174	-0.039846	-0.808694	-1.30688	-1.78755	-2.14376	-1.36357	0.162573	-2.69389	-0.797143	-2.57139	0.977557	0.423619	-0.725018	4.91574	-1.02663	0.508817	0.219828	0.55057	-0.572276	0.688483	-1.25856	-0.305681	0.401926	0.58679	0.625574	-0.103884	-0.0420884	0.0153168	-2.18756	1.07968	-0.409815	-1.58953	-0.347971
b3496	-1.82353	-0.0447785	0.0348599	-0.107741	0.293501	0.228723	0.331994	-0.222059	-0.377775	0.267284	0.0661234	-1.28011	-0.533026	-0.587435	0.151232	-0.0755802	0.0488436	1.91946	-0.606382	0.0622064	0.0576886	0.102844	-0.644094	-0.0420803	-0.757966	0.0599958	0.214215	0.300289	0.237108	0.0906363	0.185435	0.139165	-1.28881	-0.681784	-0.100666	0.149997	-0.234767
b3833	-1.22587	-0.174537	-0.0533541	0.228024	0.0455105	-0.462954	-0.0144949	0.260424	-0.314125	-0.370166	-0.123429	-0.396337	0.215121	-0.30454	0.387135	0.100327	0.52229	1.0383	0.193565	0.60709	0.826146	0.738845	-0.266928	0.10307	-0.0119133	-0.176477	-0.194916	0.0889202	0.0756548	0.016804	-0.000619941	0.21408	-0.202662	-0.388925	-0.0269678	0.773628	-0.00245054
b3645	-1.5732	0.392387	0.236264	0.619045	0.266578	0.290627	-0.120869	-0.621712	-0.250705	0.101012	-0.163244	-0.454015	0.163493	-0.193909	0.339887	-0.322154	1.00858	1.78423	0.787477	2.24142	1.52469	2.1709	-0.343316	-0.250807	-1.07703	-0.0373584	-0.123122	0.19377	-0.0764028	-0.473204	0.341474	0.0504658	-1.69736	-0.341108	0.31215	1.53237	-0.293523
b4043	-1.33586	-0.250324	0.417154	0.736746	-0.0120855	-0.124007	0.162326	-0.716603	-0.935673	-0.326053	0.0379046	-0.689493	-0.0470747	0.139036	0.233399	-0.229711	1.21537	2.04998	-0.02813	1.4101	0.943635	1.31215	-0.106901	0.192001	-0.126778	0.350096	0.11424	0.385949	0.211776	-0.394278	-0.00173147	0.323289	-0.295663	-0.14619	0.350767	2.02242	-0.367711
b3813	0.330369	0.0357414	0.0916834	-0.69484	0.325291	0.0413629	0.435809	-0.199964	0.160847	-0.481636	0.157636	-1.1043	-0.438531	-0.113096	0.488246	0.252535	1.1972	0.82977	-0.0254761	0.824325	0.95449	0.967001	-0.508973	0.0825135	-0.135544	-0.129966	-0.306496	0.224751	0.225524	0.0872921	-0.00729611	0.37852	-0.26206	0.0301442	-0.040243	0.127831	0.0808871
b3834	-0.667135	-0.0619402	-0.0337387	-1.33274	0.127874	-0.673358	0.266293	0.186481	-0.131261	-0.19038	0.0475916	-0.712414	0.283136	-0.468033	0.557696	0.28762	0.598529	1.10245	0.349636	0.694284	0.81826	0.783309	-0.489132	0.184863	-0.13547	-0.384445	-0.184601	0.253743	0.0740612	0.0477882	-0.182949	0.236404	-0.0527208	-0.263642	-0.0016647	0.278916	0.0710784
b0677	-3.70056	-0.501829	0.0298432	-1.64277	-0.868248	-1.41898	-0.966479	-0.855051	-1.64707	-0.99067	-0.552114	-0.750032	0.516568	-1.39141	-0.495816	-0.843986	-0.739202	1.61063	-0.769227	0.0352672	-0.109384	-0.110912	-0.574065	-0.169136	-0.609964	-1.9712	0.322452	0.0433481	-0.305384	-0.255983	0.221296	0.2901	-0.888119	0.911084	-0.260973	-0.879826	-0.271412
b0679	-3.4524	-0.257898	-0.0173363	-2.57889	-0.941507	-1.72909	-0.989787	-1.46753	-1.31447	-1.1939	-0.594215	-2.00356	0.385842	-2.39011	-0.924031	-0.948052	-0.910815	-1.29507	-1.37255	-0.0773313	-0.242683	-0.242292	-0.847713	-0.298026	-0.848596	-2.1768	0.456147	0.188496	-0.3857	-0.310209	0.17859	0.227328	-1.54276	0.885812	-0.359117	-0.256946	-0.0497913
b3642	-1.79991	0.253452	-0.298285	0.484694	1.85696	1.10786	1.60474	0.743525	-0.0251263	0.336112	1.10786	-0.833895	0.817199	-0.981206	0.937832	0.795108	0.274338	1.14022	-0.697649	0.800382	0.855841	1.21905	0.192022	0.714261	0.459076	-0.561227	-0.132537	0.651451	0.913324	0.100215	0.446045	0.890363	0.00961159	2.87128	0.114352	-0.585064	0.334638
b0411	-4.62923	-0.154543	-0.225877	-0.19052	0.965569	-0.221262	-0.707598	0.126554	-0.901285	0.124378	0.318155	-3.54388	-0.89591	-2.64171	0.582307	0.169332	-0.457132	-0.901017	-2.32355	0.146187	0.321543	0.30118	-0.284671	0.455421	-1.1179	-0.480089	0.297183	0.708893	0.600053	-0.208463	0.455801	0.451476	-2.76133	-0.818885	0.0746352	-2.58245	-0.40813
b2428	-3.77097	1.06143	0.330495	-0.871891	0.78162	-0.168872	0.274679	-1.10136	-1.78219	0.236701	0.895139	-3.06975	-0.55473	-2.56595	0.664136	-0.356031	0.213261	0.776481	-2.38943	0.50444	-0.0328829	0.363707	-0.0161628	0.906802	-0.950002	-3.02239	1.29155	1.7535	1.46532	-0.333079	1.34328	1.23392	-1.61313	0.918918	1.18159	-1.67149	0.160777
b2429	-2.67326	0.708608	0.457319	-2.37489	0.412585	-0.266064	-0.0441581	-1.08048	-1.92216	-0.334001	0.757445	-3.07451	-0.583479	-2.47039	0.683539	0.0444244	0.0942943	0.845793	-2.85837	0.358747	-0.068123	0.254613	-0.387707	0.898954	-1.00918	-3.29904	0.937887	1.76034	1.40119	-0.106791	1.00344	1.0002	-2.04763	0.964023	0.73685	-1.77099	0.353877
b3849	-1.29694	0.0594715	-0.129776	-0.735264	0.0969271	-0.595946	0.0415244	-0.0929194	-0.207612	-0.249335	0.00532642	-0.619831	-0.0115643	-0.0220246	0.403214	0.0898059	0.256986	-0.386449	0.449657	0.289113	0.63726	0.392191	-0.659021	-0.000773084	-0.250806	-0.0341682	-0.26103	0.0350663	-0.0596365	0.252325	-0.096619	0.06314	-0.417473	-0.209372	-0.0522648	-0.26695	-0.0100778
b3835	-1.11652	-0.129474	-0.000387648	-1.28919	-0.075481	-0.352727	-0.175348	0.0237745	-0.618	-0.105336	0.197473	-0.899785	0.104956	-0.321188	0.622071	0.31285	0.243332	1.09552	0.410869	0.712904	0.870004	0.813663	-0.36228	0.219403	-0.0901279	-0.0628318	-0.101167	0.206667	0.0890824	0.241867	0.127695	0.0567113	-0.470839	-0.561486	-0.0180371	-1.21696	-0.0265603
b3838	-1.17008	-0.28216	-0.23364	-0.600427	0.228221	-0.0909028	-0.0392676	0.0323317	-0.375009	-0.0900809	0.131815	-1.1729	0.0923193	-0.530069	0.853604	0.327129	0.133926	0.5096	0.552618	0.521155	0.836002	0.668993	-0.162013	0.272528	-0.343547	0.268014	0.0437945	0.298791	0.226687	0.168441	0.245109	0.387896	-0.669595	-0.621159	0.104169	-0.527083	-0.297985
b3839	0.112961	-0.184372	-0.10609	-1.29334	0.485144	-0.175726	0.233881	0.579053	-0.0117888	0.201681	0.24746	-1.32654	0.0798896	-0.528451	1.04384	0.552025	0.323747	0.579616	0.833506	0.548401	0.964888	0.663504	-0.379459	0.299688	-0.384217	0.243859	-0.0625531	0.290175	0.112236	0.314132	0.0287924	0.217482	-0.438798	-0.380281	-0.0401305	-1.13906	-0.211963
b4483	-0.915379	0.0155387	-0.0746616	-1.21746	0.644273	0.330475	0.526692	0.433232	0.287159	0.363702	0.232538	-0.901333	0.749229	-0.720395	0.833321	0.205435	0.247603	1.19309	0.790852	0.668552	0.928088	0.901661	-0.595563	0.0650679	-0.270554	-0.349886	-0.0968452	0.255681	0.223379	0.345018	0.356489	0.564495	-0.672066	0.192357	0.259447	-1.26886	0.165599
b3786	-0.286249	0.152065	0.231442	-2.14197	0.0822121	-0.379413	0.0964583	-0.208059	-0.539249	-0.4379	0.314849	-1.53574	0.0845422	-0.662989	1.06257	0.490462	-0.0200907	0.441797	-0.494628	0.354436	0.818219	0.50997	-0.184961	0.344584	0.0452443	0.226575	-0.0237889	0.275388	0.313207	0.288212	0.0813356	0.251493	0.0739175	-0.450855	-0.0475806	-1.80583	-0.11007
b3787	-0.873963	0.222139	0.288056	-2.28082	0.0817592	-0.543829	0.456152	0.115643	-0.523324	-0.425758	0.470194	-2.218	0.020506	-0.817842	1.25747	0.489819	-0.119444	0.593425	-0.471655	0.422532	0.80982	0.627615	-0.0753682	0.537229	0.153412	0.394593	-0.00568475	0.428548	0.474687	0.247323	0.20396	0.181935	0.152965	-0.420852	0.066046	-1.75613	-0.0521873
b3791	-0.584761	0.683857	0.372738	-2.10429	-0.12908	-0.945637	-0.0101925	-1.20318	-1.05885	-1.07345	0.2636	-1.31103	-0.115955	-0.459725	1.16942	0.254396	0.134979	1.0122	-0.593349	0.453017	0.817433	0.557715	-0.257386	0.461951	0.210641	0.421693	-0.123838	0.268746	0.0703225	0.0606612	-0.0629859	-0.150188	0.274404	0.0043964	-0.0632871	-0.859819	-0.212416
b3790	0.332248	1.04554	0.645858	-2.36797	0.2851	-0.490979	0.114514	-0.689989	-0.669561	-0.731484	0.655679	-2.19679	-0.172351	-0.507691	1.49076	0.566677	0.342187	1.39021	-0.202858	0.464265	0.89031	0.628471	-0.361041	0.76117	0.193747	0.583068	-0.359915	0.506507	0.37974	0.20991	0.00646092	-0.224114	0.303876	0.238266	-0.0336951	-1.0139	-0.190454
b3788	-0.695958	0.51573	0.471242	-2.28652	0.181773	-0.527912	0.277671	-0.293418	-0.648531	-0.781606	0.576406	-2.51449	-0.0690328	-0.800188	1.31603	0.334459	-0.153559	0.892281	-0.450261	0.475972	0.824989	0.665916	-0.0433083	0.704656	0.194201	0.613287	-0.232506	0.405778	0.475665	0.0694022	0.151727	0.0476802	0.257688	-0.240027	-0.0521468	-1.56259	-0.133362
b3789	-0.757135	0.704942	0.606557	-2.33847	0.0699476	-0.641447	0.296716	-0.742395	-0.800685	-0.652012	0.491109	-2.23287	-0.00262689	-0.620009	1.31063	0.300215	0.0109401	1.08588	-0.337875	0.417152	0.85358	0.672592	-0.126849	0.697949	0.316384	0.761684	-0.0101153	0.476845	0.33242	0.00352556	0.0405519	-0.0907596	0.337849	0.0651619	0.172073	-1.25333	-0.0699961
b2935	-1.49487	-0.371058	-0.160097	-1.04703	-0.642453	-1.16849	0.0743897	-0.758412	-0.582288	-0.895916	-0.213168	-1.90762	-0.404486	-1.82122	0.272268	-0.0945452	-0.2914	-0.47857	-0.582146	0.0600248	0.20789	0.0648119	0.0672897	0.294309	0.353858	-0.506889	0.0621513	0.053454	0.290581	-0.0699046	0.21817	0.182908	0.639111	0.0709344	-0.082079	-1.2073	-0.372493
b2197	-2.36752	-0.0376316	-0.152992	-3.34966	-1.12232	-1.57844	-0.405773	-1.49671	-1.75774	-0.659465	-0.0486654	-2.24229	-0.288504	-1.91558	0.886697	-0.508211	-0.946479	-0.266988	-0.494755	0.25759	0.162174	0.207322	-0.819201	0.193622	-0.717577	1.28317	0.704437	0.356264	0.219317	0.275882	0.629008	0.735852	-1.1845	-0.492232	1.07416	-3.34851	0.177438
b3925	-1.57886	0.0338677	0.172917	-1.55843	-0.736356	-1.03782	-0.593328	-0.978139	-1.03341	-0.649007	0.0330924	-1.73846	-0.0232278	-1.17747	1.51348	0.386975	-0.0884998	0.0161412	0.850812	0.255353	0.543425	0.352994	-0.12209	0.605517	-0.411319	0.0714618	0.110875	0.469291	0.466988	-0.019235	0.163489	0.519791	-0.712333	-0.344447	0.174321	-0.787819	0.097156
