# Supplementary material for: Mechanism-of-Action Classification of Antibiotics by Global Transcriptome Profiling
Source: Antimicrob Agents Chemother. 2020 Feb 21;64(3):e01207-19. doi: 10.1128/AAC.01207-19 (PMC7038283; doi:10.1128/AAC.01207-19)
Supplement: Supplemental file 9 [file AAC.01207-19-sd009.xlsx]

## Sheet: Dataset S8. Read counts
DATASET S8. Read counts for the protein coding genes used for analysis.
gene_id	locus_tag	R01_ActinomycinD_BR1	R01_ActinomycinD_BR2	R01_ActinomycinD_BR3	R01_Chloramphenicol_BR1	R01_Chloramphenicol_BR2	R01_Chloramphenicol_BR3	R01_Colistin_BR1	R01_Colistin_BR2	R01_Colistin_BR3	R01_DMSO_BR2	R01_DMSO_BR3	R01_Erythromycin_BR1	R01_Erythromycin_BR2	R01_Erythromycin_BR3	R01_Novobiocin_BR1	R01_Novobiocin_BR2	R01_Novobiocin_BR3	R01_Penicillin_BR1	R01_Penicillin_BR2	R01_Penicillin_BR3	R01_Rifampicin_BR2	R01_Rifampicin_BR3	R01_Teixobactin_BR1	R01_Teixobactin_BR2	R01_Tetracycline_BR1	R01_Tetracycline_BR2	R01_Tetracycline_BR3	R01_Valinomycin_BR1	R01_Valinomycin_BR2	R01_Valinomycin_BR3	R01_Vancomycin_BR1	R01_Vancomycin_BR2	R01_Vancomycin_BR3	R01_Water1_BR1	R01_Water1_BR2	R01_Water1_BR3	R01_Water2_BR2	R01_Water2_BR3	R05_DMSO_BR1	R05_DMSO_BR2	R05_DMSO_BR3	R05_Linezolid_BR1	R05_Linezolid_BR2	R05_Linezolid_BR3	R06_Bacitracin_BR1	R06_Bacitracin_BR2	R06_Bacitracin_BR3	R06_Ciprofloxacin_BR1
gene0	b0001	167	218	103	694	404	165	51	241	129	127	417	149	14	12	18	0	0	164	127	55	82	68	145	49	32	105	46	344	100	562	170	382	73	170	118	419	22	14	35	17	41	37	48	45	507	227	291	62
gene1	b0002	497	679	317	3428	2739	2140	488	822	775	801	489	3621	652	644	248	358	124	1158	655	1057	878	655	997	674	2431	1785	2091	1430	483	1433	2126	1640	1096	1252	1057	880	1223	407	498	409	526	1345	1143	902	2555	2130	1873	858
gene2	b0003	113	187	106	843	664	598	343	772	549	694	360	1086	255	370	97	86	72	1264	571	762	501	382	849	469	785	528	835	1192	306	1168	791	825	579	858	674	634	808	329	525	436	366	408	483	453	996	1006	793	585
gene3	b0004	144	247	106	1154	961	785	744	1114	944	1054	641	1148	235	270	157	176	37	1891	1130	1572	656	717	1213	715	893	653	849	1310	349	1392	1285	1347	836	1496	1124	1089	1190	488	832	551	627	664	609	631	1122	1061	895	667
gene4	b0005	87	148	32	161	128	88	63	117	84	65	52	169	40	59	50	112	48	263	121	98	112	82	156	119	214	123	77	246	77	215	9666	8979	4712	116	81	46	146	42	91	72	78	92	130	106	4864	3150	3077	164
gene5	b0006	102	197	91	308	243	238	395	531	485	629	357	473	102	124	277	216	57	750	483	646	543	747	853	761	676	321	478	919	318	1137	810	549	415	671	457	517	495	231	550	387	364	440	539	513	595	560	612	623
gene6	b0007	159	346	288	343	338	342	528	1057	1015	1516	896	1034	209	149	779	462	147	1576	968	1189	585	778	2310	1463	1372	595	1071	1168	433	1590	726	582	540	1654	1306	1114	901	666	898	689	530	387	673	624	344	688	365	1761
gene7	b0008	5406	9390	5948	7202	6312	5198	14121	20516	18512	30745	19584	18234	4231	4158	17436	14743	4435	38107	28446	30933	12915	18257	35228	21106	20260	13682	17921	26199	7395	54904	34874	31714	18598	29000	25805	26131	31153	15477	18243	16497	14583	11398	15996	18169	30616	24872	31453	23695
gene8	b0009	218	618	483	1389	1162	930	679	917	1123	1255	612	1848	356	411	1017	927	280	1685	1080	1266	674	873	1446	1346	1741	1260	1568	956	337	2038	1579	1252	731	1184	1061	986	1759	617	621	553	383	1218	1426	1123	801	658	698	1056
gene9	b0010	399	616	499	829	640	442	153	202	199	144	85	572	110	47	463	516	79	237	112	167	396	688	194	144	613	300	315	202	90	223	214	172	70	212	157	178	202	59	102	78	67	293	368	242	161	162	143	145
gene10	b0011	22	44	11	29	34	34	18	122	42	32	13	58	12	5	61	66	62	71	56	21	94	44	25	17	98	36	58	268	143	79	39	36	33	35	41	49	66	9	15	35	18	27	44	11	39	277	30	38
gene11	b0013	0	3	13	9	15	4	5	14	3	3	4	25	12	3	34	28	0	9	10	9	17	8	13	6	24	10	20	16	9	2	19	2	0	3	14	5	9	0	8	6	9	6	15	11	10	15	4	6
gene12	b0014	9924	14924	19323	1933	1943	1581	44025	61898	53294	60787	28267	6351	1854	771	5206	5934	1677	104910	99837	113587	36738	54349	73025	46349	45768	19160	24491	73670	13298	134519	134925	120987	78196	80167	66524	50939	55862	31868	39862	41398	36211	7083	17171	28899	107272	81842	95307	42162
gene13	b0015	350	439	396	436	496	407	5648	6759	8015	6152	2544	1430	414	208	564	750	173	9080	5969	8906	4957	6014	7552	5648	6709	2794	3882	5720	1328	9809	8402	7655	5713	7492	5272	3918	12300	3790	3421	2975	2301	1473	2551	3281	7246	4686	6069	3105
gene14	b0016	105	216	110	443	367	334	1307	1466	1760	1316	567	1112	225	185	187	263	66	1908	1053	1638	1123	1460	1883	1835	1751	1033	1202	1186	429	1940	1693	1448	987	1503	966	762	1947	621	739	499	320	551	849	750	848	750	797	864
gene15	b0018	33	69	70	101	53	56	53	58	48	107	36	105	25	36	61	53	0	183	68	108	86	118	95	60	185	175	82	119	31	106	136	119	50	108	121	87	118	61	74	66	57	62	87	77	78	84	68	88
gene16	b4412	0	0	0	0	0	0	0	0	0	0	0	0	0	0	0	0	0	0	0	0	0	0	0	0	0	0	0	0	0	0	0	0	0	0	0	0	0	0	0	0	0	0	0	0	0	0	0	0
gene18	b0019	478	939	709	1427	1304	945	1151	1656	2835	3342	1460	1874	371	351	4007	2849	487	4306	2874	3857	1623	1911	2385	2129	3070	2207	2151	2545	730	3997	3446	3167	2268	2744	1770	1816	2615	1131	1073	907	729	692	1121	1260	3543	2598	2804	923
gene19	b0020	163	302	232	667	720	432	545	699	977	895	462	946	196	162	1070	1020	231	1203	802	1010	604	695	901	648	1402	869	1055	746	236	885	890	816	461	812	526	575	893	418	428	308	329	516	681	532	651	515	506	459
gene20	b0021	72	122	69	501	432	308	154	192	230	144	83	458	86	136	88	113	26	230	75	233	142	179	222	177	319	175	211	227	51	143	131	64	75	272	173	141	314	107	132	86	46	234	273	203	74	149	47	142
gene21	b0022	173	153	159	522	476	326	176	210	257	171	104	543	89	101	105	115	21	209	124	136	133	188	261	192	331	237	239	122	55	237	160	120	54	218	161	158	364	130	174	133	97	329	385	310	117	119	76	208
gene22	b0023	5701	10172	7018	19685	16990	11412	5981	7054	8202	10191	3574	29943	4529	5930	14603	9760	1628	12419	8108	7979	7698	11330	9052	11478	35336	30803	29676	6432	3256	16353	21388	13621	13547	6896	5107	4911	14721	5098	3086	2893	2221	16086	19819	13983	9983	6097	7519	6069
gene23	b0024	19	55	29	174	117	71	41	88	76	67	29	105	16	9	30	25	0	31	52	63	60	64	88	34	86	46	43	86	30	76	65	40	12	58	66	53	45	21	59	44	28	59	97	56	37	84	32	77
gene24	b0025	751	993	669	3335	2822	2412	1746	2184	2386	2475	1280	4277	915	1011	880	1048	143	3509	2001	2709	1734	1806	2909	2905	3029	1901	2739	1889	855	3378	3519	2992	2123	2592	1958	1654	3657	1123	1548	1212	1059	2305	2474	2332	2767	2193	2197	1727
gene25	b0026	1036	1440	856	13979	11883	10034	6398	7655	9408	6704	3446	13305	3050	2848	2626	2541	559	12648	5716	10410	7177	7285	13088	12348	9906	4226	6761	8914	3254	13539	15024	11669	7833	9681	7043	6032	17000	4980	5314	3521	3641	8923	9226	8432	12867	9681	11528	7005
gene26	b0027	72	215	153	2104	1889	1514	840	1050	1273	951	400	2249	495	653	405	363	127	1922	812	1297	1145	1220	1715	1859	1682	832	1190	1509	498	1897	2358	2094	1228	1285	965	828	1891	461	615	371	494	1094	1052	913	2543	1935	2320	815
gene27	b0028	89	93	60	922	798	654	573	649	827	491	220	1162	235	213	191	195	33	990	379	745	872	848	1030	1026	523	286	316	607	284	1103	1110	920	542	705	467	397	1072	301	463	313	288	722	716	633	1097	759	987	602
gene28	b0029	95	207	85	1950	1627	1306	1152	1431	1613	922	541	1871	405	266	593	646	137	2211	1101	2005	1778	2034	1989	1897	1563	730	917	1548	561	2155	2944	2132	1712	1451	1015	840	2532	723	877	614	575	1291	1345	1247	2247	1922	1964	953
gene29	b0030	36	86	25	191	139	135	406	623	595	430	264	213	49	67	96	119	36	1119	568	1031	766	831	899	585	273	78	120	920	208	854	514	531	305	641	555	503	614	240	454	348	260	132	154	224	290	400	301	579
gene30	b0031	197	241	214	266	209	193	420	662	652	1473	974	700	162	101	193	242	52	1352	915	1061	1288	1288	1180	759	587	509	559	1715	559	2663	1191	950	701	942	777	736	1081	541	529	431	465	351	395	528	838	735	743	650
gene31	b0032	287	313	233	691	519	593	147	325	286	84	73	1797	536	379	53	65	40	790	376	625	243	251	522	592	1579	800	1163	456	194	377	1525	586	651	280	171	366	950	309	60	55	84	371	346	2964	357	571	723	3442
gene32	b0033	141	177	141	1150	978	1133	388	764	624	309	188	3077	823	577	96	109	28	1903	656	978	648	668	1505	1740	2763	1049	1715	1226	402	1461	2623	1259	965	561	486	647	3302	854	210	138	175	806	869	6128	1102	1756	2216	9897
gene33	b0034	214	326	260	108	99	64	69	195	145	663	304	159	26	33	87	67	48	289	386	398	555	918	232	126	339	336	312	373	153	215	243	187	203	356	350	382	121	200	181	183	122	88	150	186	76	317	109	244
gene34	b0035	28	56	11	52	20	20	18	143	23	11	19	46	10	13	204	217	79	34	10	13	184	126	21	11	25	21	34	395	100	53	42	18	35	25	17	17	41	41	29	24	25	21	45	42	47	363	39	51
gene35	b0036	16	60	22	60	37	28	16	60	20	29	5	31	15	0	166	159	64	17	23	20	160	192	14	19	26	41	29	168	98	25	23	9	7	20	15	12	47	7	34	11	16	26	34	13	18	275	26	29
gene36	b0037	46	76	18	209	202	145	110	312	160	70	78	359	87	102	460	608	148	180	81	127	344	357	136	131	203	191	226	606	213	123	136	66	67	156	121	133	305	135	88	56	44	162	172	166	72	501	71	188
gene37	b0038	38	57	25	409	372	258	146	216	245	108	44	461	91	63	290	353	117	145	85	136	289	240	224	130	303	129	183	258	89	125	140	90	52	177	108	112	305	95	81	71	60	193	231	180	93	223	70	181
gene38	b0039	195	388	261	487	395	349	144	313	285	148	99	603	131	107	372	418	139	293	121	190	277	231	353	235	594	261	342	568	152	267	190	147	110	320	297	306	497	131	150	119	99	336	403	312	196	349	161	384
gene39	b0040	35	91	25	71	71	55	12	134	21	21	7	55	12	43	19	60	12	6	12	13	94	38	22	9	33	39	40	370	115	34	24	14	10	39	25	29	46	24	19	10	15	53	55	30	14	331	19	30
gene40	b0041	16	38	12	26	22	14	6	87	13	28	6	11	6	0	60	39	46	14	7	6	28	28	16	15	17	2	16	162	68	13	14	22	3	20	3	0	2	5	21	5	9	14	7	13	7	127	7	9
gene41	b0042	24	24	5	23	19	14	12	68	12	9	8	11	3	8	60	85	25	26	9	12	41	24	19	12	25	13	3	177	69	29	9	4	5	4	12	5	36	3	31	10	18	14	12	9	14	199	12	21
gene42	b0043	17	43	13	28	33	21	4	107	23	14	7	6	6	0	58	89	47	12	0	17	108	51	16	12	7	10	0	316	115	41	19	14	4	19	4	13	24	12	25	9	17	16	21	16	9	263	15	22
gene43	b0044	0	9	4	6	3	0	1	13	2	3	2	2	0	0	7	15	7	6	0	1	14	6	5	4	0	0	2	51	18	4	2	2	4	4	4	4	1	0	0	0	3	4	6	2	4	50	1	2
gene44	b0045	47	75	14	44	45	24	18	209	25	22	7	34	8	15	51	17	35	49	5	11	62	33	21	14	3	16	16	505	147	49	27	13	26	23	11	8	38	10	33	19	14	23	22	17	13	427	14	12
gene45	b0046	34	50	8	48	48	34	55	109	32	77	57	55	6	42	12	18	36	75	55	79	65	71	69	65	43	32	84	172	74	158	127	91	93	39	67	83	69	25	68	46	48	53	51	62	160	232	121	64
gene46	b0047	78	182	20	176	111	85	140	490	228	382	235	240	52	60	40	86	57	347	238	309	306	271	290	275	289	195	325	1018	375	499	358	314	267	285	206	246	441	78	196	112	101	152	176	187	434	1039	335	138
gene47	b0048	644	875	585	574	489	438	259	507	324	616	402	1696	362	241	153	121	25	756	495	728	429	468	550	729	910	671	695	1165	450	1606	895	756	512	429	294	417	734	198	332	234	268	525	613	534	709	620	721	369
gene48	b0049	76	117	75	528	513	345	526	608	704	598	383	818	150	109	842	927	177	668	335	529	607	738	730	606	826	412	664	597	236	723	670	378	353	596	417	463	1124	343	390	252	176	528	503	444	511	512	400	480
gene49	b0050	112	161	102	465	431	260	509	568	667	553	404	851	176	160	1002	773	157	849	365	510	430	653	701	620	1103	685	585	474	208	809	872	561	413	590	387	497	1119	406	370	251	198	440	562	455	545	374	444	467
gene50	b0051	455	788	527	1295	1198	943	1378	1501	1861	1694	864	2454	508	536	2524	2656	539	2123	1176	1322	1448	1573	2206	2124	2404	1507	1907	1235	632	2384	2081	1548	1142	1960	1291	1276	3579	1046	1243	823	850	1768	1858	1676	2007	1294	1618	1581
gene51	b0052	189	283	184	1256	1132	863	1074	1360	1632	1499	686	2807	500	784	1090	1312	288	1883	876	1058	1010	1124	1751	1742	1949	1047	1643	1183	559	1914	1635	1145	879	1425	1006	1136	3153	807	909	646	528	1321	1429	1255	1661	1254	1381	1226
gene52	b0053	436	662	465	4125	3616	3084	2854	3553	3999	5365	2442	10453	2406	2330	2427	2667	656	5914	3211	3732	2876	3422	5410	5098	6436	3719	4860	4643	1908	7547	7871	5427	4343	4649	3430	3600	8793	2896	2843	1916	2318	4617	5456	5013	6884	4675	5967	3607
gene53	b0054	2174	2925	2047	7239	6309	5156	5247	6486	7096	9633	5189	11988	2440	2588	4283	4113	1211	10262	6299	7206	4125	5658	9430	8192	9955	6971	8739	5532	2171	11134	11831	8554	6452	7622	6058	5991	12474	4266	5542	4033	3589	7344	8765	7756	9013	6165	7556	5893
gene54	b0055	258	463	415	671	679	512	472	687	782	887	422	2367	477	427	661	462	134	987	534	760	506	587	874	651	1565	1323	1442	862	279	912	840	667	558	792	582	587	1382	414	323	264	218	493	633	655	585	623	466	448
gene56	b0058	59	96	58	780	660	524	266	367	301	208	131	726	175	83	2373	2252	274	459	199	244	876	1033	328	356	1004	386	433	522	204	586	428	325	300	331	270	268	620	159	158	97	150	319	429	275	286	338	252	250
gene57	b0059	894	1515	1312	3353	2850	1995	1311	1652	1804	1320	672	3596	765	847	7403	6747	1117	1769	994	1356	3656	4102	1585	1891	1979	948	1448	1351	430	2066	2350	1619	1190	1595	1217	1059	4057	1010	1069	700	702	1713	2095	1269	1500	1284	1182	1207
gene58	b0060	335	666	325	975	835	800	763	1018	1274	792	421	1220	289	248	4147	4410	1016	1161	550	786	1135	978	1337	971	1233	463	680	1109	390	1165	885	715	501	1318	961	1037	1857	686	732	439	578	813	938	956	887	807	670	2126
gene59	b0061	6	19	10	26	15	9	18	74	14	12	7	12	4	0	8	4	10	20	1	10	66	20	28	4	16	3	7	98	33	18	21	8	9	24	18	12	37	8	45	16	26	16	25	13	18	159	17	29
gene60	b0062	53	53	18	78	95	57	67	135	109	94	38	48	7	3	38	49	0	99	42	107	141	109	116	78	28	6	34	292	80	152	68	55	52	97	61	63	128	38	96	57	54	59	63	25	78	253	76	82
gene61	b0063	41	75	61	125	128	117	84	153	105	98	58	87	20	0	90	76	50	97	40	119	136	92	133	97	62	63	78	286	122	141	117	39	52	115	72	95	91	37	127	62	38	99	102	70	87	489	67	111
gene62	b0064	900	1325	916	1238	1236	1150	3503	6296	4475	9155	4954	2337	598	629	1843	2054	488	12343	8455	10562	2788	3876	8672	4489	6244	5159	7050	7619	1894	12701	5903	6281	4682	8410	7231	6518	3281	2525	4138	3606	3204	1618	2151	2745	3630	2782	3135	5026
gene63	b0065	296	437	390	1185	1032	774	1814	2228	2817	2680	1428	1483	359	336	1143	1444	362	3955	2194	3485	1075	1361	3431	1789	2669	2021	2370	2172	672	3226	2224	1678	1574	3102	2164	2018	2014	1077	1578	1035	736	876	1089	945	1102	897	800	1474
gene64	b0066	20	87	5	74	75	69	18	110	75	38	32	105	23	11	140	135	36	100	32	58	122	104	87	60	68	55	58	213	103	106	105	63	56	78	32	46	157	45	42	20	18	29	21	33	63	288	52	32
gene65	b0067	7	77	39	256	185	166	82	164	130	104	72	234	51	31	311	255	62	119	38	104	233	154	122	151	176	75	167	378	116	178	133	76	66	105	60	65	460	72	100	33	54	87	110	70	143	505	117	68
gene66	b0068	266	203	174	544	498	344	141	243	190	111	121	458	99	167	629	569	157	283	143	261	328	319	199	175	274	133	180	359	107	227	466	331	249	171	107	131	379	135	139	72	97	238	266	195	269	369	244	138
gene67	b0069	104	196	72	383	286	246	228	433	269	216	108	420	104	107	356	398	127	600	245	344	440	357	420	257	427	242	355	519	150	450	412	451	249	388	274	257	504	156	182	132	167	365	494	410	443	645	377	293
gene69	b4662	0	0	0	0	0	0	0	0	0	0	0	0	0	0	0	0	0	0	0	0	0	0	0	0	0	0	0	0	0	0	0	0	0	0	0	0	0	0	0	0	0	0	0	0	0	0	0	0
gene70	b0070	123	312	199	512	429	359	152	400	281	412	181	772	144	114	309	303	63	410	327	346	317	270	275	322	664	501	649	761	297	306	437	349	289	257	247	251	307	129	151	110	89	188	207	197	365	679	267	141
gene71	b0071	40	66	15	96	120	47	67	122	60	72	59	231	54	52	79	119	46	92	63	76	152	131	102	54	156	85	97	273	101	255	120	124	55	105	92	101	159	41	70	74	78	92	94	103	207	214	138	92
gene72	b0072	50	97	31	256	193	137	89	233	116	113	83	558	146	122	116	124	68	173	87	121	306	166	155	89	248	132	222	349	135	326	325	234	152	200	184	224	206	57	166	96	89	250	231	162	258	423	224	135
gene73	b0073	39	87	39	225	160	136	95	177	91	138	104	699	155	180	104	87	84	188	85	128	244	212	130	73	254	153	291	436	171	300	142	193	118	200	174	206	263	77	133	89	135	191	208	126	233	376	163	105
gene74	b0074	108	109	69	382	311	211	99	218	96	199	114	1144	248	377	88	78	45	173	87	148	209	143	156	78	453	365	380	510	178	353	205	170	164	205	243	224	257	83	169	91	222	350	314	223	263	416	213	150
gene75	b0075	0	10	3	14	6	3	4	6	12	8	25	12	6	0	8	0	0	5	0	1	0	8	1	4	5	4	0	17	6	21	6	3	0	15	5	27	1	2	5	3	14	2	5	4	14	11	12	23
gene76	b0076	277	269	152	303	254	170	108	235	73	241	133	179	37	105	41	32	60	152	112	134	531	731	92	58	277	292	340	378	133	197	140	101	53	232	139	171	112	91	148	140	147	174	163	149	85	260	62	88
gene77	b0077	75	179	97	302	327	235	120	389	205	258	126	298	55	47	148	111	94	279	219	181	325	187	242	143	255	212	345	759	251	303	295	192	99	246	185	193	269	78	141	81	107	159	174	127	183	650	147	137
gene78	b0078	28	43	22	103	71	53	30	166	77	82	28	82	18	15	42	46	28	78	9	60	90	82	69	52	51	90	58	271	117	81	70	63	44	69	47	39	102	46	49	20	20	34	59	46	64	281	51	55
gene79	b0080	502	667	456	962	921	759	1750	2763	2154	5303	2427	1482	331	343	634	959	243	5146	3280	4370	922	1296	4050	2868	2670	1990	2712	2854	999	4736	3474	2870	2171	4250	3608	3247	3646	1838	2444	2042	1819	1814	2143	2277	2366	1703	1943	2762
gene80	b0081	702	1333	914	2022	1797	1270	680	1001	965	1817	827	2529	442	281	1151	1201	328	1994	1357	1547	1272	1690	1658	1277	2954	2160	2322	1426	482	2417	2628	1911	1793	1412	1031	1070	1236	615	896	641	803	1004	1328	1005	2077	1358	1606	888
gene81	b0082	357	569	402	2616	2182	1673	962	1395	1540	2212	1089	2659	514	540	1636	1668	385	2647	1487	1851	1638	1957	2138	1701	2699	1690	2173	1929	587	2876	2874	2356	1897	2066	1530	1465	2679	992	1264	926	840	1374	1567	1279	2690	1981	2251	1143
gene82	b0083	85	100	88	940	936	779	355	569	542	760	482	841	190	173	698	708	170	1056	595	780	703	776	737	614	1145	816	712	915	348	1224	1017	798	624	882	580	739	786	344	675	397	660	502	593	498	851	644	691	633
gene83	b0084	149	259	151	1982	1756	1258	1008	1851	2051	2099	3209	1754	312	422	1607	1718	416	3098	1698	1614	5023	2671	2227	1592	2120	1277	1558	3093	1374	3959	2157	1888	1302	2694	1918	3579	1906	786	5945	2410	5947	1283	1665	1551	3938	2880	3333	4117
gene84	b0085	158	127	77	1223	1038	991	1175	1614	2186	2018	1122	1847	440	513	1852	1807	367	3536	1774	2308	2171	2276	2498	2201	2966	1512	1932	2625	927	3460	2737	2016	1795	2124	1439	1323	3802	1100	1220	835	949	1199	1368	1214	2385	1897	1990	1210
gene85	b0086	81	142	26	1122	1046	879	1197	1416	2052	1686	1111	2065	419	556	1209	1312	393	2404	1202	1735	2228	2054	2527	2134	1502	795	1153	1825	789	2926	2055	1638	1151	1742	1371	1348	2989	1004	1324	798	887	1030	1184	1101	2315	1810	2070	1428
gene86	b0087	81	169	56	907	823	832	794	1235	1598	1752	785	1822	393	275	1562	1374	357	2102	963	1535	1543	1647	1739	1506	1561	1111	1229	1695	622	2299	1821	1227	1116	1385	1005	860	2693	751	568	533	348	528	612	568	1463	1210	1194	643
gene87	b0088	73	155	45	1053	973	988	1027	1330	1865	1889	951	2044	427	336	1746	1504	376	2506	1593	2206	1833	2377	2051	1683	1991	1430	1722	1617	577	2987	2703	1650	1458	1775	1142	1284	3518	1215	876	666	681	714	864	787	1940	1425	1558	970
gene88	b0089	78	214	154	1121	982	838	978	1199	1700	1628	780	1835	388	399	1586	1799	409	1638	1061	1373	1498	1842	1815	1335	1772	1146	1543	1458	515	2091	1362	1052	844	1453	926	785	2430	730	706	459	364	644	738	689	1211	1087	994	645
gene89	b0090	133	257	212	1242	1046	879	823	1196	1747	1437	652	1872	390	184	1915	2314	479	2008	1203	1546	1557	2151	1977	1289	1759	1147	1528	1618	555	2182	1760	1135	999	1435	1091	1048	2529	821	800	593	485	796	957	859	1563	1317	1181	971
gene90	b0091	133	194	107	1650	1338	1265	1357	1927	2765	2473	1338	2209	465	388	2762	2836	663	3259	2037	2713	2667	3570	3303	2244	2331	1482	2152	2084	651	3245	2985	2177	1776	2325	1758	1923	3951	1308	1301	993	1025	1221	1363	1415	2375	1792	1972	1535
gene91	b0092	390	679	501	1686	1391	1309	1126	1852	2317	2645	1634	2724	597	512	3515	3207	600	3318	2454	3084	2611	3701	2881	2177	3261	2234	2577	2273	710	3602	3853	2495	2532	2460	1861	1874	3182	1347	1182	953	875	1126	1306	1267	2385	1719	1915	1540
gene92	b0093	230	329	192	1341	1103	1002	919	1245	1662	1778	980	2101	450	352	1919	2283	405	2230	1343	1853	2234	3082	2286	1466	2033	1451	1827	1603	502	2654	2506	1931	1678	1648	1327	1237	2383	926	940	642	609	827	1035	912	2137	1465	1726	1164
gene93	b0094	483	712	444	2159	1884	1729	1684	2470	3346	3780	2216	3089	676	858	3786	4061	741	4822	2979	4401	4173	5865	3822	2930	3672	3035	3457	3400	1096	5704	5925	4532	4193	3460	2508	2652	4576	1883	1432	1224	1171	1320	1503	1542	4101	3095	3448	1675
gene94	b0095	479	777	494	3278	2931	2822	3259	4881	5798	7324	4368	4585	1135	757	6335	6287	1227	9749	6649	8394	13257	19970	9152	6340	6059	4028	5370	6872	1886	12304	8991	7540	5334	7341	6035	5974	10751	4024	3833	3124	2979	2894	3602	3884	8445	5924	7559	4382
gene95	b0096	10146	17030	11599	41364	35551	22331	18140	18846	23219	16921	10705	33131	6291	8612	40197	46611	8177	28452	16936	20756	11343	14816	23439	20216	36758	24247	27380	14519	4382	27621	35704	31093	19199	23684	18884	18593	29598	13694	12259	9360	8620	23432	26579	22796	31487	21070	23600	16168
gene96	b0097	581	929	631	2478	2338	1499	1281	1562	1946	1890	1007	2584	478	506	1795	2185	528	2480	1759	2048	873	1179	2690	1953	1960	1458	1713	981	518	2124	2535	2133	1439	1981	1517	1539	2706	1077	1376	929	782	1582	1936	1737	2197	1291	1691	1730
gene97	b0098	848	1488	1033	6105	5812	4121	6852	8279	8543	12118	5811	8513	1786	1955	10837	11829	2393	16180	12245	13697	6197	9354	15151	12626	11359	7475	8960	7051	2468	12246	17840	13704	9420	11892	8784	8770	18688	6981	7058	5551	5108	7089	9475	10577	15272	11118	12884	7765
gene98	b0099	42	60	25	218	161	103	216	246	266	203	102	343	70	59	429	484	60	440	256	246	246	214	309	256	439	307	336	283	150	273	463	320	289	261	168	165	261	140	161	88	72	196	189	225	223	331	204	135
gene99	b0101	36	62	29	199	173	139	130	215	201	240	197	352	79	81	129	85	15	382	316	322	202	255	304	290	501	345	297	254	125	379	361	262	289	212	184	234	277	135	137	75	109	145	172	165	199	240	157	151
gene100	b0102	178	232	141	627	552	450	385	557	564	734	393	942	207	248	165	144	39	767	526	586	561	657	813	757	908	451	612	524	203	899	785	674	352	754	491	525	870	291	461	367	320	479	644	641	640	469	627	468
gene101	b0103	257	311	228	441	439	286	289	479	404	863	423	1069	240	215	107	46	31	769	446	546	303	486	713	543	815	486	776	542	260	1030	761	715	610	544	441	476	583	242	481	306	302	406	467	491	623	541	522	434
gene102	b0104	999	1799	1407	2578	2344	1467	1110	1342	1476	2837	1907	2127	329	400	358	292	108	2230	1520	1518	7326	14377	2094	1607	1711	1116	1248	1355	433	2680	3247	2325	1625	1912	1587	1695	2417	1006	1089	891	816	692	925	719	2294	1766	1803	1204
gene103	b0106	55	73	36	114	115	69	79	197	76	53	41	157	34	38	21	33	0	73	60	39	121	129	75	53	47	89	97	290	132	125	50	56	13	56	29	60	137	47	34	44	49	90	93	59	52	247	38	53
gene104	b0107	107	181	152	257	225	171	163	249	218	181	65	260	39	65	57	79	48	142	97	111	223	165	284	187	228	147	237	265	96	214	115	103	71	190	173	118	322	96	159	105	59	157	190	133	111	221	78	264
gene105	b0108	14	16	17	33	40	21	33	52	47	44	12	45	5	0	3	23	9	26	8	30	23	20	63	36	33	25	28	81	34	35	24	8	6	27	19	24	64	14	37	16	8	24	34	20	12	52	12	36
gene106	b0109	456	492	274	496	449	304	864	1053	1079	1188	655	772	146	295	104	54	7	1266	897	984	463	543	1478	1104	983	599	816	1195	435	2064	1173	1115	661	1304	969	1012	1578	629	1010	703	725	624	809	763	1155	897	1007	1057
gene107	b0110	45	155	84	119	137	116	343	507	587	831	360	318	59	38	66	84	14	691	542	496	274	386	798	392	360	286	322	642	180	932	356	359	185	654	488	537	734	296	529	358	365	262	324	347	610	452	450	681
gene108	b0111	120	185	91	192	213	147	455	720	789	1108	702	491	104	115	146	145	131	1301	1029	1043	426	539	822	577	752	618	714	1053	370	1066	536	488	326	1027	787	691	1242	440	435	327	334	229	254	312	526	818	436	447
gene109	b0112	139	276	158	806	551	336	184	398	246	381	266	456	95	66	161	127	50	323	330	300	369	419	257	150	491	389	321	646	228	560	331	223	195	397	313	369	438	176	203	179	199	251	301	226	280	509	227	284
gene110	b0113	910	1927	1529	12028	10791	3434	1045	803	2306	750	543	5495	1088	328	774	292	23	736	364	499	741	696	1226	1617	1448	556	720	369	293	893	1775	1175	725	1521	913	1007	3561	858	668	330	288	776	1286	1183	1638	1137	1667	1608
gene111	b0114	1745	3674	2729	86143	75505	48426	7930	13831	9557	6763	4101	47789	9478	3181	18344	10575	2064	19400	6646	7138	8915	9032	12555	35034	25352	7746	8488	16288	12570	25767	60782	30364	23421	7493	5879	6683	30123	8853	4434	4045	4292	11754	20306	8255	32634	20409	29962	15779
gene112	b0115	819	1278	727	54401	47887	36876	6807	13929	5709	3801	2247	33154	6919	2664	12721	9742	1367	20299	4702	6376	6696	5732	9197	29155	19417	6592	7087	12886	9197	18662	46623	23928	18110	4921	4116	3723	14025	4302	2431	2531	3064	11459	15909	4686	21650	11737	17897	8839
gene113	b0116	1486	1917	1238	32034	27385	21691	9108	15692	8704	6419	3648	36539	8168	5486	29593	27657	7398	27886	12818	14179	11328	11995	12743	23677	18001	9311	10645	18651	8860	26098	42756	31209	21432	9076	7056	6414	21013	6319	4327	3849	4288	12422	14293	10810	30376	20186	27335	12668
gene114	b0117	70	63	41	59	42	38	75	183	120	113	65	41	9	0	3	3	8	83	35	79	72	94	121	68	54	44	42	236	85	122	40	63	40	172	118	150	165	61	123	72	52	75	88	80	108	251	81	70
gene115	b0118	2338	2503	1436	33433	28523	22968	15086	17693	21277	10295	8625	17767	3326	3939	2224	3279	942	34422	17842	31607	11407	10570	26019	11215	20675	11770	18873	33996	5667	48064	36607	37858	21723	19973	14595	13591	36612	11551	13547	8545	9531	14733	13411	16601	58809	42725	55978	20987
gene116	b0119	220	303	404	488	408	350	231	539	416	617	390	430	103	62	793	652	141	1161	662	930	391	402	639	301	1415	745	1082	912	253	1168	1040	740	480	654	603	709	551	452	185	151	171	182	215	228	577	446	403	436
gene117	b0120	773	1231	1010	548	559	386	737	957	690	1051	575	1265	270	140	992	1031	370	1571	1065	1032	3244	5545	1390	1100	1266	916	953	889	240	1773	2961	2087	1162	1050	967	993	1059	624	643	518	509	694	976	971	1736	1177	1429	1029
gene118	b0121	3034	2937	2450	1759	1548	1134	783	987	901	1157	625	2390	459	467	901	1007	366	1790	1294	844	4658	8701	1479	1224	2445	1887	2127	868	250	1780	2458	1907	1159	1347	946	873	1982	784	706	500	490	1499	1863	1676	1517	1111	1160	1040
gene119	b0122	736	910	784	776	772	520	852	993	1105	2844	1003	1816	328	454	110	186	46	1528	850	938	625	1140	1908	1262	1728	1621	1664	1209	606	3035	1496	1105	845	1667	1400	1041	1340	646	1369	882	679	1064	1179	930	963	530	637	1130
gene120	b0123	222	368	287	393	363	306	380	798	535	728	586	478	116	45	154	359	110	1733	913	1343	945	956	803	514	1496	891	996	2141	596	2524	2763	2039	1579	787	550	581	3047	1015	677	448	534	484	629	787	1257	1434	1035	578
gene121	b0124	1059	953	696	10085	8236	5011	2384	1816	3419	242	193	4345	609	647	436	471	104	928	465	219	758	689	498	467	1531	748	916	761	275	618	1273	858	498	659	447	521	5774	973	360	233	212	2041	1830	922	2002	1232	957	645
gene122	b0125	929	1978	1558	1692	1426	1092	1010	1222	1493	2647	1282	2432	452	367	1171	801	194	2056	1787	1697	1524	2732	2024	2077	2852	2365	2563	1369	487	2551	2767	1913	1501	1881	1456	1473	2285	999	803	684	605	1268	1474	1226	1608	1194	1390	894
gene123	b0126	680	666	573	1863	1444	876	974	1375	955	1773	1081	2036	364	408	246	163	63	2030	1079	1105	1082	1773	1238	1259	1882	2141	1771	2857	1140	7495	4223	3958	2095	1412	1194	1185	1849	605	871	1028	941	1129	1202	1108	4357	3393	4421	1218
gene124	b0127	207	501	438	1283	1233	880	731	1167	1231	1422	685	2420	470	635	675	703	260	1564	1107	1207	1418	2448	1358	858	2105	1807	2092	1687	414	2618	2075	1475	1084	1109	753	758	1691	737	570	533	494	995	1112	1074	1357	1099	1015	567
gene125	b0128	126	252	219	840	799	602	547	747	805	1166	584	2044	419	392	426	434	84	1043	651	786	1116	1662	943	671	1283	935	1163	1124	299	2104	821	743	455	931	693	606	1519	476	377	386	294	644	696	726	936	816	802	358
gene126	b0129	85	84	57	312	290	197	155	233	269	325	149	376	67	79	112	111	59	369	187	237	221	373	303	235	603	356	429	365	132	393	153	148	91	305	267	192	283	87	155	120	97	214	211	132	128	241	80	141
gene127	b0130	170	261	172	813	754	520	280	430	379	304	192	872	159	204	163	198	87	415	236	265	503	692	403	315	894	550	682	485	209	416	255	225	179	374	213	250	422	157	233	143	120	388	404	290	178	402	119	255
gene128	b0131	703	1216	696	1047	904	741	903	1287	1307	1790	1076	1433	334	396	437	384	98	2342	1546	1764	1377	1718	1665	1537	1737	1356	1447	1929	806	4144	3771	3060	2018	1790	1224	1340	2074	770	1192	1003	996	1338	1510	1633	2902	1865	2319	1176
gene129	b0132	120	136	89	208	225	211	92	191	103	116	52	241	33	66	44	46	45	97	83	99	201	123	122	61	182	236	203	415	162	125	132	70	82	79	94	82	87	59	80	33	33	88	112	74	74	492	40	45
gene130	b0133	576	881	577	1679	1480	1154	1562	2063	2169	3427	2248	1497	323	361	1211	846	283	4219	2458	3658	1951	2161	3411	2855	2555	1528	1863	4346	1362	6926	4109	3764	2011	3218	2472	2679	2966	1458	2534	1830	1709	1602	1913	2100	3449	2792	3228	2244
gene131	b0134	979	1576	895	1873	1517	1229	1073	1581	1453	2297	1703	1570	345	337	767	679	240	2860	1850	2348	1390	1978	2698	1812	2158	1196	1699	2785	919	4775	3106	2800	1647	2251	1778	1818	2769	1195	1889	1265	1318	1508	1778	1866	2560	1979	2502	1992
gene132	b0135	254	161	141	704	613	303	39	149	72	87	46	439	63	93	406	434	190	79	48	57	526	874	73	43	261	193	197	254	78	101	63	69	54	66	106	87	31	38	71	60	20	136	125	94	44	159	29	128
gene133	b0136	85	61	16	82	62	39	11	82	21	22	33	67	24	18	75	112	14	13	16	10	200	152	16	13	65	96	56	151	82	35	24	13	15	29	42	15	4	20	32	19	43	30	51	30	13	163	10	38
gene134	b0137	25	67	22	72	57	39	9	80	27	24	22	101	17	0	125	73	31	18	3	6	125	163	18	11	69	83	46	128	68	22	23	14	17	35	23	19	15	9	21	13	20	22	30	22	17	167	7	26
gene135	b0138	32	38	47	55	46	33	15	37	13	19	23	67	15	30	61	74	27	10	17	22	83	99	18	12	64	47	70	74	13	42	10	15	11	21	7	33	14	7	16	11	14	17	41	31	13	48	3	17
gene136	b0139	81	102	61	262	191	115	27	224	31	23	16	162	20	62	78	77	58	30	32	42	153	138	28	14	126	144	106	481	148	44	74	32	27	44	59	63	34	16	32	25	14	71	78	57	23	359	18	50
gene137	b0140	7	21	2	118	85	40	11	42	7	10	1	61	5	39	24	36	18	1	12	2	40	31	7	7	4	9	26	85	49	4	8	13	8	4	2	6	3	0	5	4	4	9	8	9	6	80	1	10
gene138	b0141	50	42	19	265	219	80	27	30	27	19	2	138	15	13	72	51	27	8	8	9	71	60	15	14	66	19	48	79	37	17	32	17	7	11	2	4	52	4	8	15	9	27	35	13	12	83	6	20
gene139	b0142	44	37	25	567	474	258	135	161	195	163	144	474	65	137	127	75	9	143	63	175	220	288	159	181	352	270	278	138	62	194	119	92	61	171	150	181	286	80	132	79	65	262	296	213	132	123	92	134
gene140	b0143	966	1943	1381	5873	5234	3570	1897	2351	2785	2306	1244	7713	1517	1735	1456	1252	221	2866	1654	2421	2180	2778	2376	2412	4967	3698	4470	1304	568	2507	3195	2244	1532	2220	1737	1740	6451	1418	1238	850	857	3710	3881	2684	2435	1708	2099	1736
gene141	b0144	52	87	28	626	464	324	112	179	204	171	88	527	106	47	84	30	8	179	89	146	197	224	228	188	351	273	209	165	77	215	175	182	120	170	147	139	208	69	59	65	83	271	301	161	189	157	127	88
gene142	b0145	2695	5599	3840	3984	3265	2895	3531	5733	4346	5375	3680	3593	789	1268	4974	3935	1005	12645	10385	10699	9724	14994	8720	6441	14087	9985	11993	14026	2724	22140	18040	15799	10832	6556	5683	5301	4581	2574	3039	2876	2720	2576	2948	3026	12507	8287	10628	3978
gene143	b0146	406	440	342	308	319	272	563	857	860	1513	825	575	120	106	676	408	192	1521	1214	1071	1637	2429	1213	667	1414	900	1339	1475	443	2759	2624	2703	1557	1152	1069	1120	791	677	812	984	820	395	545	565	2653	1561	2148	863
gene144	b0147	40	50	51	120	98	74	61	87	72	188	81	159	36	5	40	56	10	87	31	60	60	96	104	115	176	188	160	150	73	245	104	81	39	111	87	104	138	43	57	51	80	119	134	121	136	136	123	94
gene145	b0148	209	442	281	1466	1294	1097	582	1016	1176	852	570	1731	396	255	1287	1083	218	1502	796	878	987	889	1250	1155	1334	849	1205	1244	475	1433	978	812	626	1162	892	742	1915	553	654	359	355	843	1093	909	1085	1287	774	824
gene146	b0149	261	453	276	2282	1991	1666	1007	1395	1513	1766	1035	2085	401	349	1612	1729	191	2286	1398	1572	1882	1957	2222	2200	2375	1612	1905	1764	675	2572	3860	2887	1804	1717	1308	1531	3278	858	1042	643	721	1467	1717	1432	4489	3531	3814	1249
gene147	b0150	245	528	301	1122	937	754	769	1170	857	455	290	1042	202	160	558	510	150	3941	2489	2088	734	721	3669	2915	1243	796	785	3637	1047	4953	9171	8561	5145	772	754	649	935	338	453	296	359	413	468	354	6492	5351	5839	785
gene148	b0151	25	52	29	198	167	130	185	281	217	157	68	221	49	16	129	159	41	719	308	393	169	182	726	609	135	96	91	630	209	667	594	578	329	197	111	127	255	94	122	79	58	90	102	107	366	519	386	171
gene149	b0152	10	55	36	139	126	83	125	213	152	77	41	138	26	97	44	74	22	451	270	259	110	85	459	358	112	50	72	411	132	411	322	377	230	84	59	104	214	46	60	45	35	98	85	55	223	321	241	108
gene150	b0153	50	174	50	233	193	164	228	537	267	116	100	258	51	51	139	207	105	810	420	608	296	171	1055	1060	281	124	214	1300	612	870	554	383	303	240	147	118	493	98	136	68	99	109	119	123	285	1230	294	177
gene151	b0154	1100	2154	1527	2303	1924	1686	1290	1786	1861	1866	1251	2262	600	483	1843	1478	415	3073	1339	2324	2370	2485	2595	2250	2431	1235	1870	2852	865	4337	3542	3030	1735	2455	1887	1697	3108	1091	1497	891	1054	1600	1760	2015	3560	2562	3267	2044
gene152	b0155	270	393	222	1358	1056	776	478	831	925	946	549	1067	180	277	230	341	58	1135	606	970	688	738	973	622	1513	1137	1291	1103	391	1301	754	719	537	1067	855	740	967	434	492	433	312	607	797	615	689	797	510	512
gene153	b0156	769	1128	722	2165	1553	1065	646	939	991	1177	653	1380	243	352	1108	1062	196	1217	902	850	1030	1466	1021	762	2510	1984	2244	2070	468	3954	2937	2379	1501	1154	994	928	1371	521	572	523	492	857	829	906	2492	1441	1827	651
gene154	b0157	85	152	86	367	324	229	160	206	203	207	65	540	70	149	544	550	75	294	159	307	167	254	285	301	423	352	341	340	120	234	254	195	153	240	164	107	371	81	103	86	59	254	268	198	202	253	165	159
gene155	b0158	80	118	65	402	345	271	283	362	441	464	257	559	98	116	739	818	228	419	236	371	298	312	555	472	567	436	573	439	161	654	498	284	224	439	295	340	570	220	213	143	158	476	568	443	265	347	271	384
gene156	b0159	1385	2222	1674	1979	1557	1360	1546	2539	2251	3754	2098	2415	540	387	6361	5269	1549	4449	3053	3187	4149	6467	4134	3479	2897	1933	2394	3438	1077	6529	5522	4294	2695	3205	2665	2575	3776	1503	1637	1483	1423	2055	2404	3020	4078	3001	3812	2991
gene157	b0160	373	432	309	724	649	491	652	1011	839	1264	713	844	166	174	270	350	122	1421	1118	1126	789	1016	1173	765	1058	865	1313	1108	324	1436	1362	1328	802	1215	995	967	887	504	901	673	507	510	667	685	1231	1156	993	643
gene158	b0161	3619	5730	4229	1555	1325	1084	8057	7750	12959	10161	4208	1972	437	417	877	1175	417	10193	5318	4156	3850	4762	6005	4583	2167	1341	1531	9415	2801	18585	24578	19235	11809	5895	4680	5174	18140	5891	3690	3360	3240	1459	1709	1860	39957	24451	33811	2690
gene159	b0162	52	186	130	158	143	162	911	1053	2351	1306	800	387	119	25	85	170	61	915	810	1355	513	603	1077	587	475	546	639	942	311	949	817	583	409	827	669	470	1773	814	182	183	146	67	120	143	285	541	168	403
gene160	b0163	591	1085	698	255	231	185	854	1391	1068	2234	2181	494	89	148	913	894	295	2869	3135	3198	1534	2989	2154	952	1500	1085	1229	2094	508	3699	2616	2621	1680	2870	2795	2926	1007	1172	1836	1901	1632	316	459	579	2016	1722	1948	2033
gene161	b0164	35	74	39	247	165	138	137	171	155	226	136	225	35	11	100	142	75	212	85	131	185	168	304	188	317	199	306	213	103	302	157	108	91	298	122	116	122	72	175	134	76	237	235	127	94	92	62	155
gene162	b0166	517	1072	614	1506	1381	1095	1852	2859	2237	7479	3536	2754	647	995	2178	1556	459	6248	4324	4920	2769	4294	5322	3836	5723	4739	5292	6336	2088	11849	7209	6116	4221	4477	3780	3962	4458	1956	2851	2950	2644	2279	2861	3368	6059	4488	5103	2859
gene163	b0167	142	296	124	1491	1380	944	757	1224	999	923	493	1303	227	204	682	682	256	1543	721	976	752	753	1336	963	1118	636	931	1727	697	2246	1465	1180	802	1023	828	752	1689	555	749	548	593	781	905	797	1346	1419	1321	1095
gene164	b0168	941	1263	911	3284	2832	2205	1719	2606	2333	2529	1444	3523	714	532	2671	2126	716	4456	3162	2721	1371	1779	3554	2884	5180	3383	4151	4298	1465	8094	6603	5485	3295	2766	2269	2102	4198	1828	1601	1332	1388	2913	3575	3446	4996	3443	4438	2705
gene166	b0169	5446	10365	7878	59465	51657	40402	13352	18389	13158	12205	6171	120654	24567	18346	70738	61353	13049	39073	23640	21408	12881	17926	24028	28637	85767	63216	65504	17678	5137	34521	56740	42919	27203	15531	12399	12479	23125	8972	6025	5576	6013	42277	55169	45829	27939	19610	23133	17001
gene167	b0170	1540	2787	2109	34327	29823	24694	7712	11593	7917	8184	4421	37532	7171	6354	30731	22986	4404	28053	17805	15749	7822	12400	15881	20065	41076	28570	30016	11876	3503	23327	41160	29471	21988	9626	7200	7735	13901	5513	2935	2838	2930	18229	24099	21786	17132	11377	14365	10217
gene168	b0171	184	411	266	3445	2941	2307	719	1053	1067	1325	653	3912	717	658	3119	2715	497	1865	1316	1297	1206	1479	1483	1890	3141	1974	2034	1883	624	3195	3221	2254	1671	1207	871	991	2274	871	428	443	342	1300	1589	1393	1433	1100	1330	875
gene169	b0172	1266	2514	1633	5622	4723	4022	2684	3652	3621	4490	2767	9847	2392	2523	5244	4900	952	6265	3944	5461	3476	4316	4871	5213	7480	4658	5708	5848	1695	9139	12163	10207	6352	4878	3864	3885	6278	2826	3096	2392	2681	4270	5166	5233	8170	5720	7078	3459
gene170	b0173	212	277	180	973	846	660	574	812	1082	1694	852	1617	331	261	1060	1307	223	1340	837	1059	1390	1539	1373	1138	1413	783	1146	1103	400	2069	1940	1639	1080	1157	765	894	2218	756	783	556	592	810	991	785	1961	1478	1594	705
gene171	b0174	1050	1973	1453	6426	5654	4144	2204	2593	4077	3368	1407	7456	1254	1462	2082	2227	426	3388	2133	2860	2147	2861	3255	3133	4873	3472	3742	1947	726	3187	5319	3788	2803	2728	1739	1630	5328	1887	1440	1007	784	2700	2824	2430	2545	1690	1861	1726
gene172	b0175	372	543	421	5425	4731	3609	1588	1877	2948	2756	1450	6934	1164	1406	1523	1712	313	2863	1783	2321	1696	2200	2128	2280	3923	3189	3397	1378	519	2564	2497	1844	1493	2104	1499	1449	4489	1178	607	607	478	1522	1519	1262	1315	1162	1017	756
gene173	b0176	1081	2054	1540	7909	7181	5127	2993	3838	5519	5614	2470	10949	1918	2020	2613	3021	761	5733	3860	3934	3521	4309	5111	4650	6504	4730	5548	3374	1247	6162	8584	5678	4780	4365	3221	2887	7621	2796	1981	1616	1505	2919	3280	2782	5133	3267	4035	2496
gene174	b0177	1233	1942	1525	13756	12049	9090	8265	9893	11978	14943	6550	20302	4082	4327	7312	6897	1917	17253	10496	12002	10628	14289	14088	13367	14911	10373	12975	9076	3315	17856	22209	16435	11462	11283	8666	8332	20511	7963	5731	4947	4560	6538	7712	7421	15373	9975	12758	8525
gene175	b0178	733	1514	1056	4005	3662	2755	3191	4322	3917	5617	2585	6817	1388	1337	2719	2563	501	7888	5204	5870	6166	9362	6082	5712	10625	6752	7938	4345	1512	7674	7221	6178	4049	4736	3907	3746	6158	2460	2379	2277	1989	2767	3287	3381	5440	3519	4279	2807
gene176	b0179	522	910	676	5831	5178	3796	3324	3872	4535	4719	2403	8861	1912	1736	3355	3513	655	6396	3312	4369	4140	5869	5213	5556	7478	4915	6359	3552	1485	6831	6649	5404	3291	4851	3435	3178	9046	2651	2596	1886	1731	3751	4247	3628	5705	3668	4427	3378
gene177	b0180	991	1418	1194	2767	2255	1755	1509	1667	1914	2718	1504	4569	961	1145	2707	2693	670	2923	2206	2600	2390	3718	2921	2839	4205	3206	3552	1849	799	3819	3934	3218	2211	2496	1898	1899	2640	1163	1507	1181	1060	2490	3250	2888	2668	1984	2350	1818
gene178	b0181	479	1260	837	4075	3632	3062	2226	2619	2927	3607	1943	6478	1331	1114	4414	4115	581	4994	3222	3478	3463	5061	3568	4643	7492	5062	5348	3099	1140	4964	5151	4397	2967	3630	2534	2700	6697	2068	1423	1187	1287	2780	3376	2808	3261	2301	2697	1624
gene179	b0182	161	305	123	2473	2154	1487	1236	1458	1907	1460	761	2699	474	559	1903	1898	351	2172	1111	1545	1668	2061	1974	1944	2556	1692	1704	1374	570	2031	1715	1263	986	1804	1192	1184	2714	826	897	596	571	1487	1521	1134	1336	1200	1045	1085
gene180	b0183	37	92	21	927	729	554	506	523	720	409	218	864	164	171	593	713	156	595	353	533	721	629	820	777	828	421	583	431	224	639	685	420	360	478	395	360	1149	294	373	165	189	564	608	430	566	379	372	382
gene181	b0184	547	1021	515	4023	3418	2484	2400	2974	3371	2805	1481	4408	826	843	4119	4399	898	3720	1672	2559	4489	5174	3723	3892	4941	3077	3664	3671	1692	5258	4533	3071	2325	2790	2048	1955	5969	1475	1937	1229	1304	2814	2874	2332	4078	3140	3098	2319
gene182	b0185	396	751	566	2284	2146	1632	1672	2266	2272	3093	1620	2931	570	365	3441	2632	541	3299	2258	2888	2682	3185	2712	3208	3699	2358	3155	3392	1206	6011	4801	3778	2713	2786	2006	1968	4877	1245	1489	1219	1197	2021	2225	2224	3607	2474	3083	1665
gene183	b0186	203	361	154	524	422	294	352	741	632	707	514	452	84	91	196	281	106	695	491	645	854	843	660	396	414	313	422	1014	356	721	837	705	499	675	569	562	861	354	434	357	324	302	282	328	731	947	589	400
gene184	b0187	70	173	101	165	129	119	106	229	197	370	244	229	44	32	92	102	17	320	265	251	265	354	234	209	202	250	210	425	136	627	914	602	477	288	231	298	305	130	147	139	130	152	174	169	1259	926	1009	119
gene185	b0188	154	219	154	731	580	449	263	398	350	502	312	1101	257	321	221	229	119	525	228	349	428	308	384	419	661	456	585	858	296	978	596	566	326	408	312	299	911	213	338	199	264	555	599	419	923	1034	893	275
gene186	b0189	246	440	276	343	309	222	449	554	555	698	550	392	90	135	465	472	95	924	423	693	667	1058	638	404	762	460	598	970	230	1646	1267	1606	799	817	727	687	472	323	572	392	408	240	320	291	1230	743	927	406
gene187	b4406	292	523	379	366	317	237	363	763	652	828	828	418	88	76	926	805	122	1531	1037	1400	810	1212	778	373	1084	1014	1001	1315	375	1869	1084	1069	912	982	820	788	541	323	490	434	357	236	286	315	1298	907	877	377
gene188	b0190	341	518	412	392	389	354	282	471	484	476	207	744	164	164	569	493	149	764	376	532	489	628	683	470	717	427	482	565	195	816	712	538	419	541	383	440	880	275	356	209	220	447	480	579	448	465	389	444
gene189	b0191	34	115	72	244	198	166	157	188	216	167	89	353	89	87	172	221	39	228	125	184	164	240	279	257	231	126	164	193	57	305	298	247	173	202	156	145	279	123	182	98	101	196	253	226	207	173	196	188
gene190	b0192	251	431	224	767	686	590	493	792	854	635	517	1150	232	178	765	1080	183	1298	863	735	1430	936	1011	686	2265	1022	1395	1591	649	1380	1141	848	683	999	786	786	1412	513	1249	582	946	1063	1328	1165	833	869	659	888
gene191	b0193	85	161	88	263	209	166	87	150	120	85	54	256	47	55	109	103	51	109	41	70	146	99	140	98	183	220	178	273	91	200	99	64	68	116	120	84	90	52	57	50	79	125	146	99	77	192	59	84
gene192	b0194	1206	2254	1395	4598	3941	3327	2725	3761	3691	3857	2264	5014	1117	1021	7284	5742	1115	7327	4894	5678	4057	5401	6582	8329	5007	3493	3808	5387	2191	9363	8766	6676	4594	5168	3834	3683	7685	2516	2311	1583	1644	4098	4631	4745	5844	4483	5598	3766
gene193	b0195	170	252	151	513	428	277	357	405	578	393	176	704	163	195	458	491	87	574	303	523	377	469	482	546	492	258	355	361	120	466	561	373	280	468	345	331	940	367	355	203	139	416	475	454	399	347	294	325
gene194	b0196	206	364	314	698	556	365	365	553	630	470	287	1027	232	354	366	390	108	572	342	639	455	444	644	562	504	302	428	347	166	813	962	665	455	479	395	438	900	358	374	235	201	362	513	489	674	459	563	399
gene195	b0197	177	344	185	1143	1049	629	577	952	679	965	577	1573	333	308	846	892	272	1964	1223	1201	1204	1930	1291	875	1793	1400	1404	1372	381	2273	2148	1795	1057	1207	916	933	793	473	585	620	597	623	800	581	1577	1344	1340	890
gene196	b0198	90	148	98	738	611	438	131	275	176	248	122	1179	218	226	268	221	54	380	264	234	186	208	311	212	690	486	516	421	123	437	258	238	192	304	275	212	241	96	129	134	84	202	260	191	274	332	212	187
gene197	b0199	95	180	97	1003	764	537	92	181	133	71	69	1273	280	252	207	306	40	195	95	206	124	109	207	216	538	321	366	228	95	157	469	343	217	140	166	122	139	76	73	68	69	219	278	156	506	435	296	148
gene198	b0200	232	338	274	416	380	362	490	910	881	1361	688	654	138	151	1274	1118	325	1693	1089	1267	516	739	1225	754	1306	1165	1399	1189	394	1913	1222	981	737	1064	841	832	1057	622	542	555	469	570	743	798	925	735	718	836
gene205	b0207	201	189	146	461	652	359	235	455	347	1101	495	655	68	164	48	185	58	551	503	509	529	920	746	546	377	232	187	837	326	1331	616	582	287	466	355	514	274	242	395	432	354	235	273	256	420	488	427	334
gene206	b0208	151	191	147	199	178	119	167	394	197	300	149	233	52	40	27	36	50	490	435	383	322	337	247	141	378	333	326	411	133	402	493	444	218	347	289	238	219	149	244	188	190	203	254	235	317	484	272	165
gene207	b0209	315	465	297	582	606	400	737	1027	963	1815	930	682	112	137	24	62	33	1632	1133	1421	521	638	1059	598	1060	952	979	1405	352	2273	1295	1184	794	1660	1251	1130	1206	497	1280	1183	996	673	764	699	1647	1097	1326	842
gene208	b0210	176	171	99	331	339	213	245	321	329	545	293	346	53	101	15	41	12	454	286	352	255	399	465	225	339	328	351	618	250	681	243	299	217	490	389	370	292	170	548	401	340	245	313	257	267	279	217	442
gene209	b0211	1144	1958	1183	9609	8135	4850	5313	5101	7821	6019	2548	8529	1437	2456	455	645	148	5026	3248	3857	2762	4108	7250	6646	6171	4851	5034	2344	1128	4709	6502	5642	3373	6212	4332	4167	10157	3281	3578	2350	1493	5014	5855	4384	6894	4494	5162	5226
gene210	b0212	348	449	317	390	319	205	337	458	368	591	294	455	85	111	43	81	10	639	578	538	970	1702	663	403	413	409	470	533	195	615	769	528	442	425	475	372	296	247	410	405	312	306	437	341	339	390	321	414
gene211	b0213	257	295	225	480	437	235	326	504	410	598	363	496	82	114	29	60	33	628	473	525	309	506	727	335	486	409	471	572	212	817	565	509	297	617	583	538	344	238	421	308	235	233	338	294	348	427	295	547
gene212	b0214	232	316	235	334	317	180	310	416	467	583	293	530	122	167	18	31	2	459	236	361	277	331	533	405	419	325	423	468	109	715	564	502	285	417	288	395	612	232	340	284	230	341	373	339	392	296	297	382
gene213	b0215	401	605	343	1269	1134	780	473	722	627	1288	743	2097	420	304	82	117	49	1064	829	828	547	756	866	744	1868	1529	1640	815	306	1471	1288	1068	775	1051	862	982	1010	376	518	510	406	864	1002	881	828	720	686	566
gene215	b0217	448	491	530	1509	1304	471	202	235	205	83	21	1367	140	430	252	202	49	119	56	81	98	154	108	159	428	463	379	232	60	77	297	230	117	118	93	56	129	68	50	34	42	173	203	135	45	170	40	66
gene216	b4586	34	39	6	16	15	7	7	30	4	9	0	17	3	0	5	25	1	19	0	9	34	21	11	11	31	17	37	119	34	11	11	9	6	2	7	0	7	0	6	6	3	14	15	10	3	49	3	3
gene219	b0219	145	198	126	306	323	226	287	495	484	757	512	415	90	105	104	78	52	934	531	663	329	438	627	398	699	620	702	736	221	964	478	355	233	766	558	586	804	384	361	290	267	216	303	291	436	469	348	432
gene220	b0220	708	926	805	215	189	186	248	414	527	1175	721	376	83	56	152	258	111	2967	1779	2189	1346	1845	1452	1039	1123	764	760	1481	446	2733	13425	9816	8628	487	571	487	557	303	280	242	298	198	265	301	8082	4956	6415	245
gene221	b0221	272	324	210	1003	834	574	429	691	488	267	174	670	106	276	41	120	83	848	626	640	464	331	489	150	571	734	993	1043	275	856	754	1185	570	715	471	489	559	207	257	204	229	486	327	442	1827	1755	1137	450
gene222	b0222	631	903	620	900	809	671	955	1515	1341	2181	1543	1420	379	295	159	168	83	2697	1741	2721	1754	1918	2278	1966	2201	1570	1953	2356	669	3955	3111	2675	1763	1900	1741	1540	1467	759	1360	914	1019	959	1204	1464	2248	1815	2146	1286
gene223	b0223	94	203	136	467	344	281	505	686	665	885	425	690	153	40	66	54	19	1105	590	1017	626	633	1069	740	746	386	715	697	216	1036	818	726	516	972	692	555	712	296	632	385	339	483	615	609	710	682	646	583
gene224	b0224	2149	3061	2530	4169	3766	2337	1570	1782	2348	3337	1348	8866	1518	2328	435	482	176	2023	1407	1664	1267	2171	2091	1646	4267	3686	3602	1206	554	2589	1357	907	711	2032	1658	1631	3047	1052	1591	1310	1062	3056	3498	2391	735	500	518	1269
gene225	b0225	109	148	114	501	412	267	161	173	163	279	138	410	89	138	132	209	69	209	223	245	124	223	281	257	392	381	385	115	45	306	366	207	186	198	171	225	184	82	158	115	86	258	304	170	111	75	74	181
gene226	b0226	423	506	280	864	692	471	212	381	295	597	435	722	81	102	271	194	106	521	323	326	396	479	521	337	701	609	774	411	124	928	706	734	518	457	413	477	315	241	393	264	319	426	579	483	808	529	644	550
gene227	b0227	23	43	36	72	67	43	17	72	31	29	16	45	9	21	15	17	34	27	1	16	83	45	32	20	21	23	41	137	47	42	29	21	11	10	44	20	35	6	21	19	7	28	29	31	19	144	23	31
gene228	b0228	34	66	21	53	43	23	82	225	145	287	138	63	11	16	9	26	10	372	280	260	113	123	250	81	188	131	215	330	101	397	168	167	137	221	270	246	72	82	147	139	104	53	52	77	73	172	87	133
gene231	b0231	384	512	257	1078	863	763	315	435	534	451	247	735	169	161	376	437	140	482	322	386	607	630	630	402	479	355	524	651	236	669	325	227	215	693	584	609	545	219	370	287	311	432	636	656	465	453	328	943
gene232	b0232	33	63	27	222	143	136	60	150	97	151	77	194	20	81	149	152	60	174	149	155	213	177	150	125	479	229	251	237	61	243	168	122	170	172	119	146	83	79	104	57	92	87	137	111	67	146	62	209
gene233	b0233	53	83	34	201	170	132	47	77	84	144	96	148	23	129	93	157	24	168	84	139	121	141	115	92	222	210	193	143	35	158	123	74	88	119	113	99	80	57	67	64	62	106	101	81	36	81	27	166
gene234	b0234	37	40	26	249	212	127	51	74	57	85	35	147	28	50	124	147	55	108	93	50	67	127	108	65	200	190	207	89	23	76	88	50	43	78	52	68	33	27	59	52	28	115	155	105	27	59	16	101
gene237	b0237	844	2031	1438	1045	884	795	3271	5086	4605	8377	4471	1704	359	380	1214	1105	373	10250	8369	9532	5901	8590	10879	6438	3328	2653	2959	6103	1509	10348	9239	8032	4936	7658	6225	5474	6560	3022	4738	3627	3480	2002	2799	3489	8239	6614	7834	4949
gene238	b0238	0	0	0	0	0	0	0	0	0	0	0	0	0	0	0	0	0	0	0	0	0	0	0	0	0	0	0	0	0	4	0	0	0	0	0	0	0	0	0	0	0	0	0	0	0	0	0	0
gene239	b0239	0	0	0	0	0	0	0	0	0	0	0	0	0	0	0	0	0	0	0	0	12	0	0	0	0	0	1	0	0	0	0	0	0	0	0	0	2	0	0	0	0	0	0	0	0	0	0	0
gene241	b0241	0	0	0	0	0	0	0	0	0	0	3	0	0	0	0	0	0	0	0	0	0	0	0	0	0	0	0	0	0	1	0	0	0	0	0	0	0	0	0	0	0	0	0	0	0	0	0	0
gene242	b0242	0	1	0	0	0	0	0	0	0	0	0	2	0	0	1	0	0	0	4	0	0	0	0	0	2	0	0	0	0	0	0	0	0	0	0	0	0	0	0	0	0	0	0	0	0	0	0	0
gene243	b0243	0	2	0	0	0	0	0	0	0	0	2	2	1	0	0	0	0	0	0	0	0	0	0	0	0	0	0	1	0	0	0	0	0	0	0	0	0	0	0	0	0	0	0	0	0	0	0	0
gene246	b0245	0	0	0	0	0	0	0	0	0	0	0	0	0	0	0	0	0	0	0	0	4	0	0	0	0	0	0	0	0	0	0	0	0	0	0	0	0	0	0	0	0	0	0	0	0	0	0	0
gene247	b0246	0	0	1	0	0	0	0	0	0	0	0	0	0	0	0	0	0	0	0	0	0	0	0	0	0	0	0	0	0	0	0	0	0	0	0	0	0	0	0	0	0	0	0	0	0	0	0	0
gene248	b4504	0	0	0	0	0	0	0	0	0	0	0	0	0	0	0	0	0	0	0	0	0	0	0	0	0	0	0	0	0	0	0	0	0	0	0	0	0	0	0	0	0	0	0	0	0	0	0	0
gene249	b0247	0	0	0	0	0	0	0	0	0	0	1	1	0	0	0	0	0	0	0	0	0	0	0	0	0	0	0	0	0	0	0	0	0	0	0	0	0	0	0	0	0	0	0	0	0	0	0	0
gene250	b0248	0	0	0	0	0	0	0	0	0	0	0	0	0	0	0	0	0	0	0	0	0	0	0	0	0	0	0	0	0	0	0	0	0	0	0	0	0	0	0	0	0	0	0	0	0	0	0	0
gene251	b0249	0	0	0	0	0	0	0	0	0	0	0	0	0	0	0	0	0	0	0	0	0	0	0	0	0	0	0	0	0	0	0	0	0	0	0	0	0	0	0	0	0	0	0	0	0	0	0	0
gene252	b0250	0	0	0	0	0	0	0	0	0	0	0	0	0	0	0	0	0	0	0	0	0	0	0	0	0	0	0	0	0	0	0	0	0	0	0	0	0	0	0	0	0	0	0	0	0	0	0	0
gene253	b0251	0	0	0	0	0	0	0	0	0	0	0	0	0	0	0	0	0	0	0	0	2	0	0	0	0	0	2	0	0	0	0	0	0	0	0	0	5	0	0	0	0	0	0	0	0	0	0	0
gene256	b0252	0	0	0	0	1	0	0	0	0	0	2	0	0	0	0	0	0	0	0	2	0	0	0	0	0	0	1	0	0	0	0	0	0	3	0	0	0	0	0	0	0	0	0	0	0	0	0	0
gene257	b0253	0	0	0	0	0	0	0	0	0	0	0	0	0	0	0	0	0	0	0	0	0	0	0	0	0	0	2	2	0	0	0	0	0	0	1	0	0	0	0	0	0	0	0	0	0	0	0	0
gene258	b0254	0	0	0	0	0	0	0	0	0	3	0	0	0	0	0	0	0	0	0	0	0	0	0	0	0	0	0	0	0	0	0	0	0	0	0	0	0	0	0	0	0	0	0	0	0	0	0	0
gene260	b0256	39	74	58	99	70	45	64	108	69	156	86	101	20	40	37	46	16	148	127	102	60	94	122	62	215	195	244	138	49	204	138	99	92	109	90	118	95	66	76	62	62	80	120	101	66	103	53	101
gene263	b0259	189	346	204	665	606	513	474	624	596	661	437	865	180	172	741	768	197	809	510	604	603	651	798	561	912	621	802	773	242	1301	706	687	349	735	587	540	1027	399	505	376	370	597	663	675	866	772	702	784
gene264	b0260	45	127	34	155	115	96	48	167	101	55	55	110	21	0	20	14	23	111	34	93	139	57	100	59	101	81	76	473	155	106	60	48	47	129	83	60	134	25	77	31	21	71	68	38	102	495	62	81
gene265	b0261	73	163	66	248	199	157	292	576	426	649	370	230	47	4	31	45	31	866	449	502	321	364	696	352	325	307	398	990	297	979	344	373	208	784	578	468	529	207	459	347	337	238	276	245	347	543	282	434
gene266	b0262	50	73	23	124	107	79	12	120	41	22	20	45	17	8	24	38	39	43	18	21	70	63	38	41	48	24	20	225	103	22	14	5	9	42	40	38	44	9	37	21	7	63	50	25	27	314	21	63
gene268	b0264	41	80	53	247	220	117	77	92	95	76	53	202	32	44	36	43	20	87	71	96	110	103	108	97	110	78	121	115	45	90	59	35	22	92	84	76	142	40	64	33	19	101	135	90	38	88	35	65
gene269	b0265	108	123	72	183	193	136	68	82	88	94	61	226	40	42	28	33	2	114	61	42	68	113	152	113	110	147	162	101	33	182	71	65	57	136	92	95	178	62	95	69	29	149	179	150	79	74	55	118
gene273	b0267	16	96	3	16	26	19	14	172	16	2	7	5	1	0	17	48	54	15	2	5	66	4	9	4	6	8	30	288	155	19	2	2	4	11	5	11	19	2	59	21	21	20	22	17	18	546	15	22
gene274	b0268	25	70	14	34	23	27	235	413	172	53	58	89	19	33	11	36	28	555	213	276	136	148	311	175	200	99	209	493	132	600	362	407	196	258	213	155	198	83	156	97	137	190	217	296	414	491	282	173
gene275	b0269	81	213	30	112	74	84	449	923	380	161	93	184	40	0	75	85	181	1042	300	539	444	259	555	350	311	180	320	1160	523	750	380	443	346	555	380	272	640	189	264	210	173	342	333	386	703	1386	467	251
gene276	b0270	31	87	13	44	20	12	72	160	106	26	17	29	8	2	15	35	100	62	36	44	127	58	52	23	44	22	12	296	158	77	90	32	26	47	42	35	98	10	61	42	41	38	46	30	81	601	56	35
gene277	b0271	22	96	3	48	28	8	81	229	73	27	18	25	1	0	28	80	89	75	43	67	226	136	72	38	48	18	30	373	184	143	49	34	22	109	69	53	99	38	154	66	54	58	47	63	101	749	93	76
gene278	b0272	191	390	277	942	822	681	148	248	185	196	163	467	97	165	64	137	76	292	149	203	302	209	217	183	669	375	424	526	248	505	155	140	109	370	328	271	341	94	283	163	206	426	491	300	423	483	370	297
gene279	b0273	55	99	17	123	125	81	40	146	63	57	47	59	12	0	51	42	25	78	42	60	90	62	79	36	81	65	77	309	101	109	56	59	58	77	71	59	163	29	70	32	56	82	75	66	114	410	85	73
gene281	b0274	27	66	52	272	220	150	64	103	89	79	62	231	32	56	38	65	12	109	69	117	93	90	120	83	123	91	136	111	34	81	53	41	45	99	86	69	148	41	65	44	33	120	103	100	48	105	36	67
gene282	b0275	99	117	69	264	212	152	128	97	156	136	88	290	49	82	52	48	11	152	107	142	102	79	162	145	256	207	242	103	39	185	97	58	76	187	114	143	312	94	180	80	61	194	224	227	103	75	59	164
gene284	b0277	138	207	105	483	364	254	34	81	50	68	64	262	39	37	184	260	73	65	33	46	373	546	53	54	327	244	176	143	48	78	67	85	57	145	80	63	44	26	63	54	60	77	120	87	62	98	47	76
gene285	b0278	158	208	166	175	111	67	35	107	34	52	7	196	24	40	430	340	138	68	33	48	445	855	30	29	145	142	131	214	50	52	57	49	34	52	28	22	23	33	49	40	51	45	52	41	22	202	18	32
gene286	b0279	52	119	70	92	55	34	7	54	18	19	16	32	5	28	132	111	41	22	11	15	116	199	19	19	90	89	50	178	68	68	56	35	33	17	24	29	2	10	39	14	15	35	35	34	14	110	11	22
gene287	b0280	595	702	379	671	479	303	189	353	142	944	456	268	35	39	103	187	48	563	419	532	510	897	507	264	520	642	566	474	160	1029	427	540	347	588	595	486	113	117	378	425	378	526	736	588	358	288	270	335
gene288	b0281	356	361	229	1140	1020	688	181	350	210	252	174	598	110	207	204	200	87	375	245	292	1001	1926	335	248	1297	1114	1244	367	119	376	462	323	312	395	340	344	200	157	199	169	180	432	659	481	247	346	182	259
gene292	b0283	8	31	19	32	32	27	18	84	27	15	15	31	5	31	12	23	27	18	16	19	107	48	28	17	33	11	21	123	38	26	23	12	7	20	16	21	54	7	31	21	25	31	35	26	44	340	42	28
gene293	b0284	31	129	32	81	56	41	39	168	79	38	36	54	14	9	18	12	44	70	45	40	153	108	70	38	62	23	94	377	106	76	95	59	30	60	70	40	86	23	84	56	19	58	60	64	144	695	116	55
gene294	b0285	21	30	8	25	29	29	23	66	16	26	17	20	9	2	10	22	13	35	12	17	43	19	31	11	30	15	17	154	57	37	34	32	15	20	25	21	20	9	46	23	19	32	26	21	70	398	52	31
gene295	b0286	44	14	19	56	37	30	7	25	13	13	18	26	4	0	4	0	0	12	8	10	34	38	20	13	26	38	22	61	17	24	25	33	15	20	24	28	28	5	9	19	4	21	18	19	47	97	39	15
gene296	b0287	219	238	182	829	685	507	83	193	115	245	155	539	128	239	127	94	35	273	244	260	348	657	214	156	753	865	920	288	96	167	150	144	105	163	175	210	97	46	50	79	66	205	228	146	66	211	45	100
gene297	b0288	19	34	17	29	50	32	12	19	12	8	1	52	12	15	14	19	32	12	2	7	43	19	21	11	29	30	24	43	12	9	21	17	16	28	10	7	18	5	14	8	7	34	28	33	23	47	11	20
gene298	b0289	32	62	29	97	82	59	38	107	67	61	54	98	16	23	23	17	3	97	59	55	69	115	81	60	63	76	121	182	68	96	55	37	13	82	47	48	105	30	67	52	60	63	82	61	66	270	46	73
gene299	b0290	74	120	69	132	161	97	80	161	146	159	91	178	28	67	23	74	22	127	89	104	108	150	163	96	152	116	204	312	118	214	114	92	71	135	131	137	158	56	107	74	86	112	138	111	91	360	99	104
gene300	b0291	43	106	47	75	73	58	36	173	31	31	13	73	15	5	59	96	54	53	19	43	150	75	49	44	60	41	58	406	129	75	25	32	26	50	57	57	73	31	81	51	41	67	55	39	52	559	34	49
gene301	b0292	15	1	11	25	30	16	5	22	9	3	5	13	3	0	19	12	7	3	0	2	15	24	8	10	27	6	24	50	13	9	12	10	8	7	5	5	15	0	12	5	6	14	8	13	8	57	5	12
gene302	b0293	40	79	86	39	28	39	20	22	23	13	19	34	9	0	220	249	23	29	34	34	98	194	32	25	59	32	16	92	20	32	29	24	12	30	38	37	23	18	27	22	21	16	21	23	34	84	22	35
gene303	b0294	25	40	21	45	25	8	1	58	6	3	0	27	1	8	48	23	40	11	0	4	50	24	5	6	25	18	9	153	52	8	6	8	13	8	14	21	4	2	13	8	4	14	8	11	3	145	6	13
gene304	b0295	22	38	19	23	26	17	6	46	9	9	7	29	1	19	24	37	25	27	18	22	38	33	18	3	49	55	35	113	26	13	55	54	25	17	21	3	20	6	27	9	9	23	32	15	63	188	38	26
gene305	b4506	1	26	0	7	0	2	5	12	3	8	4	10	2	0	15	17	0	11	1	9	7	8	7	4	4	6	11	25	11	11	5	14	13	0	8	0	3	5	1	2	16	2	3	2	3	22	3	2
gene306	b0296	17	34	27	12	12	19	1	20	11	20	18	42	5	0	30	17	10	46	28	16	46	90	23	13	18	30	14	110	35	102	31	30	26	17	18	3	16	9	11	16	23	17	22	11	54	56	33	20
gene307	b4671	14	18	7	0	3	0	5	29	14	15	84	2	0	0	2	0	0	42	35	1	228	61	9	10	0	6	11	67	40	51	1	0	1	22	22	31	0	1	48	26	30	10	17	13	1	11	3	31
gene310	b0298	26	65	22	68	68	29	29	59	49	34	23	79	17	8	29	24	10	78	36	49	56	44	56	49	79	65	75	59	16	87	80	60	44	37	52	47	56	38	32	33	19	55	66	48	85	64	58	41
gene311	b0299	27	53	25	123	94	77	44	90	59	69	43	106	17	18	26	30	17	73	67	69	53	66	77	55	108	76	106	221	84	89	49	56	27	69	68	60	93	29	60	36	33	78	89	59	48	262	48	65
gene314	b0301	39	89	44	92	72	46	11	81	21	17	17	80	11	4	45	65	32	23	18	11	38	78	19	10	41	31	60	206	48	24	13	7	11	44	28	37	10	5	20	28	20	24	34	12	10	191	14	21
gene315	b0303	18	24	24	24	29	25	2	10	1	6	4	13	3	16	19	32	20	6	0	5	12	3	3	9	11	16	20	4	2	8	13	2	13	4	12	9	4	0	8	5	8	10	9	11	5	11	3	15
gene316	b0304	93	182	90	45	38	23	20	125	31	65	47	39	3	0	31	27	8	52	61	42	138	108	37	15	23	14	13	389	103	53	29	20	34	38	21	40	34	14	39	20	39	22	17	24	23	381	29	22
gene317	b0305	97	125	60	145	112	86	28	111	36	70	38	103	30	39	55	30	27	98	51	69	144	153	54	38	100	77	94	223	51	77	82	77	44	112	93	52	28	20	52	52	39	72	50	56	34	257	15	69
gene318	b0306	1	72	14	71	60	61	51	136	88	267	28	169	46	9	21	20	49	261	111	174	207	247	93	225	140	51	85	166	99	99	183	75	81	138	71	59	60	33	58	72	40	30	72	63	23	212	19	58
gene319	b0307	73	114	51	125	131	125	103	313	188	360	101	237	71	63	42	84	48	393	198	302	483	544	205	321	285	165	190	561	264	205	352	187	168	202	148	116	172	116	165	135	80	74	125	119	90	635	67	102
gene320	b0308	18	62	19	84	59	60	46	188	94	142	42	122	29	50	49	63	22	147	141	142	236	239	74	81	172	135	158	310	139	84	119	71	42	97	58	52	70	23	74	59	54	63	69	49	37	563	34	71
gene321	b0310	54	42	7	297	197	78	12	48	18	8	0	77	7	48	59	56	11	27	1	10	81	36	11	15	68	25	54	97	32	12	30	8	19	12	6	28	8	8	31	17	9	41	32	24	10	110	18	15
gene322	b0311	117	155	52	2330	1613	796	282	441	360	197	121	729	106	146	243	330	117	329	180	167	374	339	205	136	320	293	422	312	91	179	269	256	154	336	299	216	1289	180	310	222	204	630	404	395	945	709	570	351
gene323	b0312	203	394	251	4643	3259	1778	634	752	870	299	188	1305	186	324	359	475	148	554	292	302	593	525	450	284	643	474	564	333	109	365	518	520	304	849	647	651	2564	371	452	272	363	1292	817	610	1670	1056	1083	737
gene324	b0313	244	301	197	3107	2139	1240	535	546	656	185	115	941	125	186	214	250	61	480	233	245	370	309	274	146	474	477	367	177	84	235	420	319	216	498	556	479	1783	240	316	175	245	1037	589	365	1134	604	663	529
gene325	b0314	332	437	277	8147	6191	2401	1577	1574	2042	263	218	2798	290	694	173	416	107	665	381	427	500	449	409	289	887	999	908	568	239	301	707	370	330	873	562	673	5604	573	406	240	314	1812	1011	557	1192	932	628	664
gene326	b0315	374	552	338	5226	3817	2004	97	247	141	261	113	3430	570	711	227	273	82	209	145	192	522	929	195	197	1041	1189	867	356	117	166	348	255	227	335	258	275	189	93	109	88	167	510	516	267	196	335	125	167
gene327	b0316	133	148	96	148	167	83	138	221	146	261	103	189	25	99	33	50	24	347	211	178	147	168	319	215	230	266	231	257	147	272	242	206	128	254	188	143	93	56	172	99	114	184	246	194	140	199	87	209
gene328	b0317	0	19	7	22	15	6	11	70	9	4	0	20	2	0	5	26	8	1	4	11	24	23	5	1	6	22	11	197	62	2	4	0	2	5	1	0	10	0	7	6	6	6	12	4	6	190	1	5
gene329	b0318	53	114	60	114	95	44	37	93	38	106	75	47	16	21	10	20	19	96	60	110	163	275	70	40	91	79	110	231	60	98	63	60	31	84	56	101	65	28	77	57	63	35	50	39	35	215	40	55
gene330	b0319	8	15	4	65	56	24	9	61	6	28	7	38	7	20	1	8	7	13	6	32	54	32	22	21	29	23	29	147	41	19	11	4	11	33	20	28	37	3	23	6	16	5	20	14	9	142	6	14
gene331	b0320	38	64	25	102	51	44	25	116	26	8	12	38	9	0	39	52	38	11	8	31	87	59	20	15	10	7	27	244	72	27	4	21	18	34	16	27	43	15	38	18	33	23	37	11	18	336	18	39
gene332	b0321	3	39	8	67	45	19	24	93	23	10	11	36	4	0	14	49	12	39	10	8	114	36	21	24	49	28	29	286	80	24	6	22	2	23	15	19	79	6	50	27	10	36	40	9	26	450	18	31
gene333	b0323	13	16	3	39	23	18	5	52	2	6	6	27	5	15	7	45	8	7	0	0	50	24	17	5	21	0	4	76	35	12	8	5	7	13	9	0	35	13	33	16	23	15	17	11	16	241	15	22
gene334	b0324	48	96	33	197	190	152	163	248	199	211	171	170	46	20	62	100	32	276	136	203	251	376	302	218	211	119	192	420	110	514	215	223	180	235	207	196	375	97	199	131	115	145	208	179	304	439	294	162
gene335	b0325	78	111	107	98	79	66	141	332	281	440	255	112	35	62	62	62	16	389	270	359	803	1206	405	264	209	118	151	622	164	395	348	284	199	302	268	270	281	152	237	185	189	105	117	110	215	616	236	162
gene336	b0326	28	66	41	228	204	106	12	46	11	23	10	75	10	16	8	15	16	24	15	8	44	107	13	9	39	33	32	105	17	19	11	14	4	31	30	22	12	4	30	10	11	32	41	27	6	60	5	18
gene337	b0327	137	231	127	552	524	257	62	58	53	41	26	348	57	123	1	2	0	36	14	25	60	95	46	37	216	198	140	45	29	49	101	85	60	36	18	28	47	33	46	27	40	214	177	100	90	67	41	33
gene338	b0328	11	14	14	34	24	22	27	98	24	63	30	27	4	6	7	24	2	84	70	65	44	67	63	19	71	53	35	172	60	133	37	59	34	83	71	54	51	17	42	28	24	29	32	53	21	150	19	52
gene339	b0329	427	505	242	252	261	168	128	220	253	451	570	300	53	106	32	62	55	455	532	482	1182	2046	296	96	268	250	262	315	81	477	596	482	624	475	451	546	167	431	409	396	313	85	100	158	170	209	142	191
gene340	b0330	35	25	2	25	9	14	9	52	13	11	2	18	1	0	8	15	30	13	4	9	48	16	6	7	0	24	15	188	83	69	11	3	0	13	8	15	26	4	10	19	21	15	15	15	25	303	11	22
gene341	b0331	14	8	6	31	30	14	0	50	4	4	2	8	5	0	4	7	6	6	3	3	21	12	3	6	17	17	32	139	40	3	7	10	0	11	13	14	8	2	12	6	10	15	12	18	9	183	3	13
gene342	b0333	21	25	11	28	11	17	8	45	8	6	1	11	0	0	17	7	1	3	2	0	17	5	11	6	0	3	10	180	38	11	11	1	5	14	7	1	19	4	10	9	6	7	15	10	15	212	8	17
gene343	b0334	7	18	3	25	15	11	12	84	10	10	2	3	4	0	10	24	13	2	2	8	86	26	7	8	7	1	5	185	89	9	7	12	6	3	10	9	13	2	29	23	8	22	14	19	9	284	14	19
gene344	b0335	62	76	20	53	27	59	24	135	30	23	22	55	14	0	25	45	34	37	4	32	112	49	34	14	63	14	14	402	121	78	64	31	14	33	33	26	49	19	68	30	43	72	41	38	44	700	34	36
gene345	b0336	97	124	86	1222	873	449	68	227	128	102	97	511	127	108	50	13	15	209	161	146	218	235	180	195	495	262	250	472	168	354	394	252	276	97	117	138	226	79	109	57	59	94	124	134	172	461	144	137
gene346	b0337	122	138	121	1088	822	461	287	486	434	493	321	737	163	88	56	96	27	624	437	522	492	601	830	686	473	284	385	796	308	1169	873	725	491	590	464	360	811	246	416	247	246	319	347	362	798	736	714	431
gene347	b0338	55	103	39	108	72	63	58	92	69	35	20	99	22	57	36	10	40	71	36	59	95	81	89	55	94	42	33	133	52	94	108	68	30	106	93	54	128	39	41	31	20	84	71	39	76	208	73	58
gene348	b0339	0	24	5	27	29	19	9	30	10	12	4	16	6	0	5	6	0	11	8	2	25	29	12	9	20	11	15	125	25	35	10	6	1	6	4	19	9	7	17	11	5	25	13	12	20	119	11	18
gene349	b0340	1	6	0	12	24	16	16	20	19	23	17	14	3	0	0	4	0	20	11	14	33	56	23	16	11	1	4	36	12	40	40	14	5	17	16	6	17	6	15	6	4	13	24	17	20	84	18	20
gene350	b0341	14	87	12	63	52	58	29	118	45	40	26	52	10	26	13	31	9	19	29	37	102	67	29	38	67	29	57	254	146	55	24	33	10	57	20	17	89	23	39	20	28	41	34	35	34	457	29	31
gene351	b0342	16	30	2	35	24	17	3	41	9	4	3	20	4	22	0	5	7	9	16	0	44	6	12	5	12	10	19	125	36	21	8	9	6	10	4	1	2	0	7	1	7	12	19	7	4	78	6	4
gene352	b0343	18	41	35	84	56	53	60	124	99	111	184	90	17	23	16	23	18	134	66	74	231	170	95	43	95	59	72	277	79	211	374	566	245	159	128	259	113	81	113	145	131	46	66	107	73	185	65	57
gene353	b0344	254	260	85	236	171	168	770	1051	1216	1679	1748	354	84	72	81	129	98	1702	1014	857	1437	1433	1364	522	445	178	269	2044	509	2467	4172	6505	3504	2031	1796	2964	2375	1341	1787	1276	1497	270	459	856	2145	2005	1843	1051
gene354	b0345	200	349	228	616	565	469	268	444	461	357	207	661	127	187	210	227	55	599	256	436	389	425	407	402	594	335	583	467	134	567	441	408	307	478	286	291	868	264	283	119	182	355	394	324	469	479	353	272
gene355	b0346	73	85	23	260	172	141	37	129	56	51	13	88	19	23	89	51	31	139	42	72	68	73	47	18	65	61	89	268	52	233	185	181	94	55	72	66	126	22	52	42	51	89	45	63	362	433	210	63
gene356	b0347	43	26	10	84	44	33	11	114	25	19	2	24	1	6	17	16	26	20	6	26	68	17	14	9	56	22	30	260	79	24	16	25	23	26	32	40	22	11	15	12	11	44	23	24	45	466	37	26
gene357	b0348	15	27	4	41	21	11	7	65	15	4	1	19	1	29	6	24	6	5	2	7	39	10	5	1	1	17	15	149	59	21	8	9	4	9	3	0	33	0	22	8	1	22	14	12	19	208	14	6
gene358	b0349	18	14	11	32	20	13	4	46	5	3	2	14	2	0	5	18	11	27	9	18	44	14	11	4	5	2	7	195	65	24	8	33	14	13	10	3	11	4	13	6	7	13	16	9	28	213	32	20
gene359	b0350	12	15	3	14	13	19	5	57	13	9	4	9	1	0	5	0	13	15	35	5	38	38	8	3	4	19	30	172	47	10	16	31	19	11	22	3	13	16	7	8	4	8	13	6	33	175	17	12
gene360	b0351	0	15	7	28	19	12	5	34	19	17	7	19	4	0	17	5	13	32	20	11	23	13	30	26	22	3	15	120	27	59	26	24	17	18	25	10	33	3	7	1	24	15	23	18	40	121	30	19
gene361	b0352	26	50	6	51	33	28	15	112	28	28	11	33	2	0	11	17	7	58	34	39	117	30	40	31	50	28	36	247	98	76	33	42	31	26	23	20	42	15	23	21	12	21	23	22	48	371	66	28
gene362	b0353	24	33	33	77	60	43	26	157	43	54	13	45	10	10	19	26	3	54	39	51	123	42	47	26	88	42	66	337	135	91	39	19	14	54	45	17	62	13	46	22	26	46	45	36	57	458	39	35
gene363	b0354	179	285	303	308	265	272	162	363	388	745	337	599	137	77	146	72	51	613	544	690	398	497	524	397	1061	934	952	631	184	792	862	549	582	389	323	341	429	252	211	198	156	333	347	446	356	465	294	235
gene364	b0355	146	230	199	2097	1715	1183	333	474	403	204	134	1405	219	200	1954	1606	410	686	280	462	653	834	431	396	1042	488	569	317	103	257	823	637	429	341	273	303	481	211	164	89	91	647	779	478	403	424	359	311
gene365	b0356	731	1251	897	5370	4747	3317	1088	1561	1429	990	658	3797	651	743	3269	3432	829	2298	1680	2026	2407	2818	1966	1587	3099	1821	2556	1201	318	1632	2729	2309	1413	1799	1416	1393	2215	869	618	439	531	1555	1758	1327	2029	1500	1705	1177
gene366	b0357	198	314	360	2590	1956	1412	310	472	507	366	208	1668	213	268	1336	1244	214	736	516	742	586	788	542	373	1566	1169	1068	337	115	632	1006	688	509	496	387	312	668	244	176	108	110	534	640	392	613	371	402	321
gene367	b0358	35	86	15	154	139	103	36	51	41	20	32	110	13	5	18	22	16	16	16	26	72	66	45	27	82	66	70	115	43	79	23	58	21	52	24	37	54	12	51	19	47	53	93	52	90	135	79	44
gene369	b0360	68	131	75	214	220	141	94	159	130	152	130	245	63	48	61	57	38	238	127	228	177	164	197	132	234	167	193	199	58	271	186	168	121	194	196	177	177	124	141	93	108	140	171	180	173	165	132	153
gene370	b0361	74	124	85	514	502	314	134	249	174	195	155	456	65	106	125	153	34	392	193	284	240	315	308	184	431	300	412	363	132	349	213	145	137	354	261	291	401	194	222	110	126	227	299	266	177	360	158	230
gene371	b0363	90	78	58	124	85	60	13	93	25	11	12	94	17	22	26	20	2	15	37	19	76	70	34	10	54	54	46	282	107	11	20	11	16	30	37	26	38	9	32	13	6	36	39	28	15	209	16	30
gene372	b0364	67	16	16	35	45	10	5	27	10	5	5	28	1	0	12	13	33	1	11	4	24	29	14	5	15	17	14	61	17	12	11	1	1	11	4	5	5	0	18	6	2	7	7	8	1	47	2	12
gene373	b0365	21	31	22	54	45	34	13	64	16	9	5	23	7	31	6	12	3	12	5	7	71	47	10	8	16	14	22	247	96	123	2	16	0	27	22	30	36	5	25	19	7	17	6	25	15	283	16	17
gene374	b0366	13	27	1	26	16	15	9	66	20	29	6	23	6	0	16	2	18	13	1	16	77	45	17	6	24	6	22	139	52	63	7	5	3	17	8	21	26	8	11	16	25	18	19	8	13	220	20	27
gene375	b0367	11	46	10	17	13	21	8	101	16	11	13	14	3	0	11	6	21	21	17	16	49	46	14	13	20	9	7	187	57	63	4	7	11	11	19	18	33	6	35	24	13	12	12	8	19	254	19	22
gene376	b0368	1	30	23	44	33	49	15	57	8	30	16	29	3	23	26	16	43	69	33	21	97	71	29	18	16	23	38	159	48	97	28	37	45	42	20	29	22	11	40	15	38	38	37	23	57	150	29	35
gene377	b0369	987	1245	1060	1777	1715	1246	1508	2450	1923	2504	1711	2344	433	344	4435	3006	865	3362	2284	2683	1667	2437	3229	2804	3036	1947	2327	3134	888	6372	3307	2860	1635	2930	2386	2298	3541	1444	1511	1318	1186	2415	3243	3872	4084	2944	3832	2921
gene379	b0372	26	61	27	163	123	115	60	115	65	88	31	88	15	25	37	36	29	89	69	96	71	86	111	60	119	93	115	201	73	127	49	55	43	98	74	73	90	37	61	38	36	90	93	84	67	237	43	65
gene380	b0373	59	93	49	141	130	91	54	65	55	71	37	142	30	47	42	55	9	113	45	37	71	64	85	62	96	86	130	48	16	112	99	92	66	74	86	82	77	23	65	48	34	89	117	81	101	91	90	86
gene381	b0375	21	44	15	73	55	61	24	49	11	63	16	53	15	0	29	45	6	18	19	21	37	63	27	30	54	28	28	63	28	15	33	18	21	50	32	50	7	26	37	28	24	26	33	13	12	54	9	28
gene382	b0376	175	132	99	235	259	198	416	646	513	690	377	663	172	80	94	138	15	811	471	808	237	322	620	591	566	406	505	695	272	1019	636	580	307	696	496	470	621	210	556	413	372	404	461	468	705	708	599	415
gene383	b0377	175	276	261	376	370	332	606	812	1019	780	406	851	172	153	419	388	108	954	617	681	313	420	782	564	1181	965	1100	576	220	822	930	789	511	693	621	522	1351	510	427	347	312	414	534	597	954	693	643	442
gene384	b0378	181	189	108	330	277	242	514	806	833	719	452	593	125	40	535	420	133	1104	975	796	343	443	831	542	1318	1103	896	815	265	1129	1494	991	870	777	578	642	1066	477	478	271	305	401	510	555	1226	1035	936	566
gene385	b0379	87	92	55	30	55	23	12	61	31	48	22	51	7	8	23	55	9	164	89	49	62	66	65	69	47	20	48	126	62	117	1390	1414	611	39	43	24	12	9	56	18	38	43	26	32	2102	1379	1521	49
gene386	b0380	91	123	78	82	53	71	94	176	92	223	167	130	13	1	37	66	41	313	266	253	83	135	151	142	211	193	250	204	56	255	145	93	124	189	214	230	91	58	86	70	56	43	79	44	87	133	62	74
gene387	b0381	296	772	583	1029	880	682	743	1010	858	1753	752	1303	275	303	1056	835	168	1945	1297	1603	1183	1803	1808	1581	2339	1588	1837	1702	581	2809	2591	1835	1595	1149	866	845	2149	608	724	657	615	953	1054	1019	1766	1417	1534	843
gene388	b0382	211	124	157	247	263	174	69	151	69	313	168	275	51	31	49	61	3	320	170	201	287	531	164	91	374	454	404	268	65	531	218	179	177	259	202	246	118	135	187	182	160	97	155	122	113	115	95	157
gene389	b0383	181	223	148	518	434	339	95	190	119	220	157	332	56	79	84	98	33	158	123	193	364	594	164	98	184	236	208	343	91	330	292	235	199	340	228	251	238	114	146	99	106	135	122	110	145	330	135	199
gene390	b0384	36	81	30	59	35	25	42	93	51	150	100	40	8	7	14	18	0	114	46	80	123	221	80	41	26	54	35	92	63	141	51	42	85	91	108	54	72	29	90	71	103	38	22	57	96	145	62	69
gene391	b0385	36	85	19	103	57	63	21	138	24	20	15	54	7	0	23	49	22	20	29	13	81	77	46	21	58	40	38	303	119	22	20	21	10	41	19	26	25	8	40	19	18	32	35	15	19	299	15	22
gene392	b0386	424	699	408	712	636	503	613	989	791	899	580	1223	248	245	302	268	104	1245	721	1177	1407	850	1168	876	1017	761	968	1026	475	1486	1157	1055	649	966	718	811	980	356	734	411	605	739	836	904	1002	784	999	897
gene393	b0387	270	405	346	363	328	254	395	571	626	656	309	628	108	152	271	385	113	804	506	530	282	377	719	511	822	673	829	483	179	897	565	476	395	694	511	504	1029	369	471	284	250	483	563	532	523	318	352	508
gene394	b0388	425	535	298	1521	1361	902	1036	1133	1380	1506	632	1991	270	311	853	790	380	1510	880	1075	580	900	1359	948	2603	1965	2078	743	313	1220	1334	927	639	1260	929	936	2106	880	793	652	475	1274	1337	991	741	529	479	773
gene395	b0389	135	245	169	517	376	251	365	391	354	477	328	614	75	183	206	256	101	420	265	298	277	513	457	260	593	626	433	224	86	478	911	651	477	456	273	301	660	355	547	464	480	437	566	556	1170	774	911	528
gene396	b0390	129	276	196	1170	1034	581	594	594	720	380	182	1399	201	321	466	487	107	571	320	407	505	733	444	412	1306	1075	1145	370	147	271	702	432	313	424	270	309	793	308	247	154	120	706	715	410	158	297	102	183
gene397	b0391	602	1334	844	611	608	378	1098	1699	1753	2476	1610	846	144	134	670	714	252	3489	3372	2959	2271	3611	3118	1369	2710	1978	2281	1819	493	3834	2835	2305	1767	2648	2411	2240	2453	1282	1590	1292	1354	803	913	1026	2832	1788	2292	2170
gene399	b0393	373	685	572	588	515	360	442	745	524	1630	793	1536	370	331	1306	658	320	1070	963	943	1211	1647	1163	1494	1068	845	1087	1861	675	3600	2139	1397	993	827	640	708	1164	387	647	599	548	717	757	1010	1429	1308	1382	751
gene400	b0394	81	112	68	141	133	105	93	273	261	291	187	181	46	30	104	81	23	503	311	529	303	288	333	223	355	185	299	681	202	572	321	318	237	257	211	213	247	164	147	88	105	75	124	139	244	492	177	137
gene401	b0396	86	176	110	339	296	192	129	279	231	197	119	471	91	117	232	189	36	242	132	243	352	327	228	233	387	193	210	542	220	250	263	239	170	213	153	153	282	83	117	59	67	141	183	134	158	445	115	148
gene402	b0397	64	108	61	465	398	327	368	555	520	606	275	688	133	188	542	518	98	535	406	479	821	1124	956	949	764	428	639	815	378	1418	808	563	344	422	356	376	1009	337	428	271	230	450	480	523	702	793	681	564
gene403	b0398	111	209	132	315	302	201	170	276	262	275	103	618	140	224	224	222	84	245	143	245	369	264	275	360	290	144	246	303	146	523	282	189	133	236	141	215	404	119	169	115	118	232	242	260	346	317	298	174
gene404	b0399	227	385	288	294	192	175	133	272	183	210	94	252	56	0	228	110	19	301	204	271	260	345	256	215	317	202	157	432	143	513	1966	1730	1080	210	223	171	198	105	148	115	117	156	158	145	2200	1259	1090	190
gene405	b0400	66	182	95	336	229	209	168	279	219	158	94	256	49	36	178	178	25	299	100	163	264	439	202	210	318	186	149	413	159	387	654	737	385	218	186	180	290	69	118	97	112	113	161	131	975	752	556	181
gene406	b0401	279	571	446	3089	2568	1765	843	897	1282	1213	702	2628	449	505	618	539	75	1105	479	685	1112	1299	939	1084	1910	1133	1267	1147	470	2285	917	715	429	1040	720	807	2147	504	592	407	362	1141	1381	917	987	812	786	571
gene407	b0402	192	380	274	2862	2429	1889	723	928	1168	1032	523	2127	375	461	845	608	191	948	497	811	787	901	931	889	2202	1315	1631	933	374	1135	1124	751	564	859	561	596	1827	380	596	323	326	1263	1301	1000	851	786	576	539
gene408	b0403	167	200	144	911	725	448	316	603	435	1379	297	879	172	179	2098	1433	459	6027	3537	4349	753	854	953	861	1670	1011	1219	2243	1519	2339	6044	3925	3374	431	306	248	686	329	510	476	452	627	749	543	2538	2057	1659	606
gene409	b0404	56	87	66	220	159	136	106	162	153	135	74	431	90	80	150	118	33	161	80	150	99	104	124	126	291	153	157	208	62	201	201	141	84	140	92	148	212	94	98	80	56	183	164	122	101	138	70	120
gene410	b0405	280	435	430	3200	2984	1876	742	843	1100	824	372	3200	592	585	1130	1213	349	896	490	596	595	820	816	861	2061	1578	1958	552	234	823	1090	665	494	711	485	448	1978	478	454	289	311	1855	2067	1189	656	481	481	486
gene411	b0406	905	1602	1216	4715	4223	3156	2299	2321	3028	2906	1517	7560	1484	1691	3882	3357	812	3602	2509	2521	2931	4057	3262	3086	6977	5361	5860	2417	785	4901	4721	3334	2315	2739	1844	2093	5914	1624	1276	1034	997	3136	3457	2893	4008	2579	3041	1752
gene412	b0407	823	1565	1112	2371	1845	1464	1692	2803	2424	4735	2522	5277	1103	984	3883	2779	874	6651	5996	5822	3334	5926	5381	3320	6736	5250	5562	4094	1158	8368	10267	7415	6657	3635	3069	3166	3250	1674	1881	1851	1713	1980	2532	2319	5658	3988	5037	2283
gene413	b0408	467	784	557	6666	5787	4221	2798	3459	4394	6750	2996	10641	2027	2544	3253	3034	658	5609	4082	5164	2996	4163	5307	5475	9007	7198	8336	3321	1405	7993	7405	5724	3978	4875	3253	3442	8924	2747	2374	1962	1887	4328	4911	3874	5373	3408	4236	2267
gene414	b0409	231	291	180	3318	2879	2528	1210	1544	2173	3067	1207	6586	1382	1190	1734	1515	293	2468	1618	1825	1547	1984	2555	2646	4907	3771	4419	2058	774	4200	2583	2086	1421	2014	1572	1428	4794	1354	804	633	670	2049	2268	1787	2480	1592	2034	1045
gene415	b0410	157	287	180	513	423	296	271	421	349	939	571	559	93	180	174	145	22	711	706	522	407	653	709	376	714	570	735	808	205	1550	797	1070	743	595	584	600	383	345	498	512	488	367	424	420	697	547	636	489
gene416	b0411	920	1251	1005	2419	2039	1507	2327	4153	2320	5028	2138	5376	1546	2029	436	724	110	7497	5666	6333	1578	2656	7284	5585	5384	5216	7115	2126	771	4296	4690	3591	2764	4923	4083	3514	1543	1615	1561	1436	1246	1695	2426	2287	624	644	679	3009
gene417	b0412	105	110	60	99	91	46	66	125	65	136	61	109	23	28	24	43	0	276	116	180	106	101	207	181	221	119	192	206	62	252	1670	1385	854	116	149	85	112	32	103	71	83	70	91	99	1496	1062	1187	99
gene418	b0413	212	465	347	981	828	788	458	702	906	991	549	1403	316	249	1125	964	164	1093	702	1061	393	569	915	789	1183	821	1310	1031	236	1513	1097	1011	665	952	704	728	1360	502	424	293	284	559	601	554	986	643	686	582
gene419	b0414	277	564	336	1685	1375	1227	822	1337	1516	1353	824	2357	503	306	1975	2436	418	1998	1197	1441	1019	893	1827	1453	2020	1152	1632	1588	481	2712	1855	1514	1092	1652	1190	1141	3184	1166	955	640	651	1110	1425	1328	1932	1303	1539	1348
gene420	b0415	648	1632	1147	3200	2696	1719	2038	2210	2910	1754	840	3868	778	770	2831	2550	350	3559	1757	2824	1950	2347	3210	3153	2652	1534	1725	2152	668	3189	4100	3198	2120	2087	1487	1258	3505	1298	1252	925	824	1706	1896	1664	2882	2081	2439	1537
gene421	b0416	444	770	580	2885	2716	1973	1900	2059	2573	1547	882	3521	787	675	2413	2348	361	3029	1726	2542	1994	2492	2989	2879	2170	1229	1477	2096	694	3378	4070	3165	2095	2188	1409	1419	4235	1374	1195	796	738	1657	1723	1600	3389	2336	2969	1524
gene422	b0417	78	189	122	1072	1079	531	682	724	1054	495	276	1355	252	379	460	487	117	855	474	575	585	689	826	798	677	432	459	511	173	791	582	399	286	588	408	380	1820	418	385	228	173	509	634	392	592	493	518	416
gene423	b0418	594	1011	648	1201	1146	680	790	922	1172	1173	712	1691	257	228	436	464	105	1485	753	1224	765	855	1385	976	1526	1114	1222	1088	355	1730	1504	1189	909	1459	1094	1024	1682	658	625	464	370	618	676	534	1117	778	715	874
gene424	b0419	118	96	82	451	441	307	523	743	831	816	557	514	95	215	66	132	25	1064	595	872	1086	1358	1282	755	580	373	527	1009	282	1193	727	775	444	1012	825	921	1230	543	831	577	597	448	493	604	627	711	623	772
gene425	b0420	321	371	249	1628	1463	1074	1471	1894	2140	2810	1416	2205	428	398	256	250	44	2904	1603	2010	1472	1756	3294	2948	2070	1475	1780	2270	1031	3687	3028	2069	1502	2260	1545	1493	4047	1158	1556	995	950	1750	1930	1835	2239	1714	2005	1766
gene426	b0421	336	689	407	1632	1465	1033	1206	1485	1502	2071	967	2585	516	579	251	303	55	2109	1363	2022	911	1201	2091	2229	1916	1324	1687	1181	626	2427	2626	2077	1227	1651	1205	1135	2316	743	1116	837	740	1512	1605	1472	1856	1263	1517	1092
gene427	b0422	227	363	171	547	481	349	399	456	558	475	309	1013	202	288	35	42	21	646	433	558	347	297	686	613	534	457	461	452	260	890	669	489	311	504	356	315	778	253	519	261	335	567	607	523	651	464	514	522
gene428	b0423	438	845	557	2790	2431	1670	1283	1420	1984	827	578	3853	712	647	302	383	48	1542	974	1135	1248	1412	1546	1938	2850	1609	1740	998	475	1400	2458	1558	1206	1138	690	783	3260	937	602	354	323	1938	1841	1289	1131	1054	962	777
gene429	b0424	40	95	65	329	344	235	312	484	486	451	365	428	97	87	144	141	32	635	485	603	475	492	559	455	952	488	572	707	177	941	503	452	406	577	497	601	611	275	393	258	287	358	424	479	533	481	501	360
gene430	b0425	108	196	157	561	456	393	471	779	602	659	512	967	225	139	189	266	48	852	497	804	524	486	854	516	1364	757	1219	938	290	1830	753	783	474	684	629	736	857	392	606	427	437	694	816	862	900	701	731	691
gene431	b0426	895	1898	1359	1333	1010	1082	1178	2256	1774	3681	2398	3189	720	491	676	804	136	5722	5930	6413	3497	6956	4189	3389	9637	7627	8503	4308	1152	9035	6360	4874	3673	3037	2693	3015	2546	1666	1309	1538	1357	1558	2152	2389	2886	2613	3171	2505
gene432	b0427	124	298	199	985	901	691	280	485	397	528	321	1090	201	130	322	554	79	626	340	387	357	430	444	418	981	779	961	914	323	1182	652	509	392	447	344	371	762	158	293	181	221	464	469	420	712	643	653	289
gene433	b0428	358	571	394	8717	7637	7074	4194	7272	3722	2738	1534	25828	5526	4759	8879	9255	1680	18846	9462	6409	4081	3508	5209	5320	21625	13364	16804	14554	3377	19206	14141	11386	8449	4719	3554	3296	7259	2213	1665	1632	2660	3513	4175	3743	9402	6813	9178	2825
gene434	b0429	112	139	126	3475	3071	2719	1132	2073	1009	893	404	8746	1701	1945	2376	2803	755	3815	1917	1746	1089	1027	1799	1805	5679	3770	4726	3824	795	5967	4591	4564	2733	1197	868	960	3157	882	405	485	473	1493	1554	1300	4033	3080	4120	1050
gene435	b0430	185	246	136	4885	4148	3474	1596	2373	1175	1061	512	9632	1854	1576	2917	3686	864	4134	2146	1648	1210	1234	2009	2300	5967	4267	5328	3971	893	6493	7679	6130	3961	1441	1146	968	4124	1171	566	640	697	2137	2207	1919	5707	3958	5575	1512
gene436	b0431	1364	1397	1111	22312	19396	15128	6800	8706	5978	4914	2473	37000	7066	7167	13783	17618	5461	14617	8008	5926	4269	5210	6926	7789	26316	18426	24388	13772	3260	24735	29309	22386	15104	6747	5052	4645	25685	6098	2855	2820	2666	12811	12265	9999	22774	15290	21704	6883
gene437	b0432	4338	2666	2888	16377	14460	10672	5517	6255	5299	3582	1968	24092	4228	4591	10791	13776	4579	8815	5198	3685	2980	3955	5282	5459	19160	16534	18647	7096	2032	14926	21321	15472	10617	4855	3356	3484	15792	4617	2588	2428	2277	13608	12235	10300	15100	10515	13778	5933
gene438	b0433	219	306	232	912	877	584	776	1005	1141	1468	620	2909	477	566	1241	1762	279	1247	761	929	665	959	1221	1607	1923	1286	1524	1139	508	2114	1241	805	589	1069	638	694	2283	517	689	533	436	1009	1051	829	1088	860	916	588
gene439	b0434	745	1039	943	1061	1074	740	809	1088	1053	2063	893	3292	633	454	1340	1372	512	1825	1497	1303	799	1102	1863	1751	2164	2125	2163	1428	494	3400	2579	2299	1178	1186	1021	958	1977	734	909	903	845	1384	2061	2013	2630	1771	2306	888
gene440	b0435	1385	2346	1825	736	632	525	1495	2593	2445	4297	3892	1306	239	327	2236	2002	586	4700	4157	4213	3043	6312	2950	1265	4322	4021	3929	3579	628	5452	3315	3345	2281	5410	4343	4531	2525	2018	1940	2165	1867	527	691	905	2293	1794	2034	1724
gene441	b0436	7201	13334	11314	27553	23139	17454	9797	13362	12728	16388	7753	53109	11146	9538	41946	35218	8582	25420	17317	17301	13850	22678	20118	22853	38302	28790	30506	16895	5362	32353	46447	31798	23058	15512	11740	11922	30840	10896	6795	5513	5821	22589	27292	23076	24381	16085	19370	12171
gene442	b0437	2053	3255	3263	3232	2806	2331	5132	6797	6356	6747	3570	5683	1334	1828	3108	3238	1378	10036	6437	9102	3542	4082	7911	5192	8039	4817	7202	8409	2144	14289	11668	10757	6456	7351	6178	4887	6526	3208	5627	4715	4428	3908	5187	5780	12041	8611	10464	6079
gene443	b0438	1272	2244	1634	7122	6234	4925	9289	11490	11175	11655	6069	10637	2486	2679	6871	7094	1620	17349	11013	14563	6543	7850	12556	10128	15506	9159	11696	12641	3308	22333	20620	17733	11026	13722	10412	8644	16275	6914	7127	6473	5861	6523	7853	8997	18766	13720	16698	7741
gene444	b0439	1632	2378	2614	4944	4509	3416	11291	14793	14951	14859	6289	6078	1281	1226	4792	4984	1086	25942	18794	20957	12483	17188	15219	11577	18417	10711	13642	18930	4086	32114	31903	25676	17881	16186	11290	8888	20212	7837	6449	6265	5718	5172	7133	8128	24393	17091	20944	7361
gene445	b0440	1715	4143	3312	4523	4023	3342	5302	7834	7636	10449	5551	8295	1643	1962	6359	5166	687	21315	18044	20911	10688	16836	11266	8554	21164	19126	17985	10133	2456	18050	21184	14652	12321	9095	7803	6897	5533	4554	2903	2957	2543	3087	3888	4820	6220	4224	5140	4421
gene446	b0441	962	1682	1158	4906	4170	3143	2959	4235	3947	7672	3658	9538	1999	2151	2784	2756	644	7159	6063	6116	3126	4824	6704	5651	6925	5662	6466	3948	1557	8789	8706	6482	4609	5816	4397	4485	7728	2813	3226	2790	2517	4198	5186	4436	6147	4356	5243	3034
gene447	b0442	40	37	36	112	74	68	66	91	94	80	49	134	22	2	123	110	36	162	119	135	78	129	137	66	131	89	84	211	57	225	193	158	147	99	61	110	152	55	76	73	88	77	78	75	134	154	109	86
gene448	b0443	33	48	22	130	113	117	64	113	87	38	40	126	26	51	109	116	39	72	77	68	172	205	81	58	148	90	166	147	61	66	108	87	55	69	65	67	54	37	48	48	61	53	83	68	56	134	39	66
gene449	b0444	214	348	262	254	275	204	288	525	506	1056	456	609	123	97	194	183	76	682	605	677	712	949	826	744	510	429	467	970	316	1587	959	1006	571	597	498	368	690	252	354	343	316	332	380	392	775	560	731	266
gene450	b0445	10	25	10	47	50	25	100	245	99	193	95	48	8	1	9	13	14	275	194	236	117	82	272	104	85	62	96	568	106	548	103	163	129	228	235	141	69	66	110	138	98	39	70	68	67	235	64	187
gene451	b0446	113	156	147	287	274	157	269	365	281	370	211	429	70	101	119	113	52	362	260	325	249	270	364	216	315	241	386	425	143	604	327	279	166	349	264	305	452	167	248	151	163	197	259	224	342	376	246	208
gene452	b0447	96	141	106	228	204	203	205	310	329	318	150	392	62	44	288	198	56	421	281	294	109	142	314	225	511	405	425	229	69	444	599	467	380	324	278	213	321	130	221	159	109	304	429	419	641	387	416	308
gene453	b0448	120	192	143	687	622	477	435	712	679	532	301	980	172	219	661	574	137	706	448	687	389	370	675	496	1252	826	1122	753	197	737	803	566	323	766	575	508	1131	338	325	199	240	721	921	728	623	795	461	448
gene454	b0449	25	117	71	513	424	339	414	594	616	370	253	714	149	209	492	482	144	656	346	345	392	333	639	503	737	478	577	765	217	678	319	267	156	597	411	370	1364	244	278	186	221	698	716	493	479	640	402	524
gene455	b0450	2	2	5	59	40	22	39	120	166	196	47	53	7	0	41	54	26	291	217	369	120	115	181	134	82	21	27	153	75	200	130	128	152	96	74	86	50	40	44	41	25	21	32	14	71	153	44	52
gene456	b0451	55	101	48	228	196	122	166	384	576	622	239	241	51	71	107	162	72	647	463	577	331	384	363	315	243	164	164	614	246	508	224	177	121	368	247	257	371	154	171	129	97	115	107	104	234	713	133	129
gene457	b0452	341	363	286	391	430	291	355	484	380	483	274	1408	318	223	179	191	72	945	623	648	590	684	626	509	781	616	627	468	139	822	1164	1019	606	618	522	472	712	253	349	256	322	464	499	591	1636	1192	1414	417
gene458	b0453	308	333	201	435	345	351	421	597	584	487	406	1357	313	389	134	194	79	1347	889	770	795	1057	828	496	582	506	537	580	184	963	4833	3442	2586	754	544	593	1000	443	695	511	482	604	629	659	8505	6064	6753	711
gene459	b0454	56	95	41	73	69	59	88	170	107	180	115	96	12	33	14	21	1	194	124	185	90	77	214	89	249	150	123	211	85	339	195	154	133	177	200	162	190	127	232	148	115	157	140	169	118	155	105	179
gene461	b0456	212	240	206	1845	1695	908	409	372	571	93	25	2021	238	343	76	237	71	294	123	94	153	162	284	323	556	166	254	258	114	107	372	252	193	197	109	82	396	118	118	65	21	393	349	156	108	251	50	109
gene462	b0457	173	207	136	925	746	408	184	394	285	532	328	526	85	77	59	132	35	372	333	395	329	395	394	257	580	451	464	661	195	646	416	333	242	519	410	448	289	167	359	242	249	229	294	251	291	490	211	320
gene463	b0458	242	183	117	2030	1899	1065	254	255	353	151	62	1204	165	361	164	196	25	273	132	142	360	526	275	170	685	723	679	200	52	296	467	336	157	269	226	197	294	90	150	97	90	489	505	251	240	156	153	167
gene464	b0459	350	673	444	4215	3700	2077	1012	897	1227	1124	410	3534	440	766	382	510	110	1103	495	666	921	1539	972	795	2673	2297	2395	391	107	752	1381	1233	678	1301	1063	905	1259	498	846	555	425	1709	1875	988	804	422	427	767
gene465	b0460	1046	1074	617	3029	2771	1444	1134	1119	1145	1706	904	3132	427	553	675	751	201	1985	1433	1401	932	1513	1324	1002	3396	3154	2783	763	248	1882	4674	3069	2444	1381	1419	1437	879	956	1405	1002	1076	2065	2368	1544	1422	979	1170	1077
gene466	b0461	1468	1553	1037	4315	3905	2233	2115	2035	2409	3073	1745	3743	510	828	693	796	196	2832	1963	1959	1162	1652	2266	1500	4464	3952	3898	1753	554	4647	5813	5102	3757	2597	2495	2279	1962	1342	2620	2023	1899	2416	3226	2326	4753	2745	3180	2427
gene467	b0462	873	1842	1165	16231	14489	11995	8476	12001	11437	14607	6679	19081	3879	3735	4475	4198	974	16623	11088	10924	9513	13511	16725	16459	26441	20276	23522	18702	5492	37691	17466	13275	9520	12734	10041	9096	25281	7353	5484	5385	4754	14292	17386	15215	22550	15361	19670	8748
gene468	b0463	3403	4548	3772	6548	5575	4689	3994	5580	5340	8839	4468	8656	1894	1975	1750	1459	487	6983	6020	5268	4836	6702	7991	6711	13051	9948	11133	7331	2555	17860	10183	7950	5329	7082	5594	5267	10068	3792	3866	3809	3454	7572	9665	8677	13215	8969	11268	4274
gene469	b0464	344	420	293	1539	1386	861	994	934	989	1804	812	2029	258	454	176	182	47	1267	1008	1069	422	722	1692	1400	2298	2223	1922	611	260	1390	1294	884	830	1435	1138	1002	560	450	850	622	395	1133	1310	881	667	471	489	936
gene470	b0465	754	1080	679	3770	3383	2067	1467	1618	2194	2985	1506	3517	638	923	750	627	223	2586	1477	1874	1570	2060	3096	3343	3245	2371	2718	1640	729	3121	4061	3117	2226	2032	1537	1682	4069	1122	1420	997	820	2032	2396	1753	3505	2830	2916	1228
gene471	b0466	14	50	26	150	122	78	47	86	69	111	42	96	14	31	76	40	13	159	103	111	142	122	105	60	157	91	79	109	40	141	172	93	64	126	56	53	91	39	48	36	42	60	75	70	96	170	68	52
gene472	b0467	43	109	67	419	380	330	157	250	258	271	142	426	94	46	100	75	43	271	186	217	300	249	310	200	349	275	318	412	67	432	202	213	103	282	237	203	406	116	233	164	120	234	264	249	330	374	289	224
gene473	b0468	24	52	31	208	172	100	103	131	186	28	20	186	26	68	30	16	17	163	33	51	51	56	129	98	61	37	58	162	37	151	213	176	91	56	69	34	172	43	51	21	24	52	57	58	210	151	136	83
gene474	b0469	554	862	595	2597	2313	1434	645	763	931	1082	498	2086	360	282	657	441	116	1034	525	886	1039	1373	846	1072	1732	1418	1341	580	256	977	1511	1121	819	799	616	534	1745	398	450	330	299	1449	1571	1093	1059	695	802	379
gene475	b0470	865	1547	987	5265	4865	2778	1795	2024	3025	1733	1030	4776	921	1072	1396	1684	288	2490	1210	1811	1785	2125	2947	2633	2440	1116	1650	1543	671	2367	2120	1751	1097	2470	1457	1386	5240	1379	1801	960	854	2567	2706	1994	2342	1840	1877	1588
gene476	b0471	187	298	258	854	869	600	578	813	861	819	545	2913	657	593	1513	1067	329	1517	976	1226	1464	1861	1539	1174	1310	724	913	1209	392	1870	2131	1715	1231	988	813	809	1798	575	819	639	701	814	1023	1112	2527	2068	2280	1239
gene477	b0472	82	300	137	1349	1142	834	730	1005	1054	991	594	3773	895	718	1867	1494	394	1946	1154	1499	1757	1853	1634	1635	1462	787	966	1403	520	2180	1842	1407	969	1443	978	883	2414	661	702	469	450	802	862	862	1867	1385	1668	1047
gene478	b0473	1757	2451	3026	1113	987	762	10749	14394	12851	13425	5924	2159	515	361	2041	2036	735	23264	23371	27544	10985	16717	20995	11271	11065	5560	6997	20031	3765	38481	24373	23322	14272	20632	15300	11543	12275	6525	8624	9068	7676	1827	3722	6040	27634	21137	24107	9993
gene479	b0474	2858	5591	4444	3818	3412	2290	2982	4131	4055	6138	3027	9055	1906	1750	2381	2181	453	8352	6183	6500	5404	9108	6152	5811	8830	7094	7230	3801	1045	7597	9652	5787	4914	5194	3698	4016	8144	2763	2504	2229	2134	3977	4503	4539	6124	4103	5046	3431
gene480	b0475	191	243	200	730	693	489	303	499	445	483	454	783	117	236	342	257	82	805	512	746	437	534	629	431	889	510	616	765	186	831	571	454	351	633	584	623	908	293	425	313	340	473	541	488	557	638	467	433
gene481	b0476	29	80	17	168	187	102	89	144	106	53	37	179	22	16	17	71	13	100	85	106	139	173	79	60	126	44	56	297	108	120	60	65	44	81	72	53	96	28	47	48	30	63	53	57	58	220	48	46
gene482	b0477	555	964	588	1675	1551	1098	663	839	1057	1696	927	2007	378	204	107	102	75	1209	874	1239	1006	1483	1136	1446	1919	1420	1770	1125	428	1968	1562	860	911	982	746	820	1873	598	779	553	503	1211	1297	1011	986	851	856	476
gene483	b0478	1028	1989	1652	1506	1317	1160	1050	1578	1502	761	554	3521	738	738	719	767	137	2864	1677	2462	853	971	2518	1618	2540	1432	2195	1169	398	1015	1507	1163	950	2039	1213	1211	2406	740	662	434	418	1384	1634	1545	1084	1211	971	1581
gene484	b0479	132	213	129	385	331	275	275	440	305	366	143	309	49	89	73	94	40	534	255	410	345	489	350	236	402	336	432	420	128	293	315	231	187	429	287	290	384	162	181	141	148	336	364	358	204	378	147	251
gene485	b0480	223	430	332	459	393	337	542	1046	1158	1512	942	1068	242	185	225	195	147	1912	1594	2129	1020	1293	1521	835	967	708	1010	1706	421	2082	1677	1237	1135	1245	1189	1264	1302	788	769	599	611	385	450	518	1037	1059	924	878
gene486	b0481	107	187	180	222	162	113	147	212	190	241	168	223	45	66	95	103	51	234	195	232	285	348	254	183	486	407	416	281	125	303	396	202	170	269	158	213	181	118	140	136	69	148	202	235	129	206	121	148
gene488	b0482	184	196	107	281	205	190	313	505	402	416	291	352	69	102	107	94	59	628	307	378	220	299	551	369	543	340	309	709	183	889	404	416	214	516	394	421	566	203	394	282	266	265	344	309	526	374	395	457
gene489	b0483	447	611	511	568	580	398	368	552	430	760	434	502	129	110	192	110	28	964	736	612	328	588	570	405	858	854	831	533	214	874	1371	933	771	509	617	551	491	300	347	408	303	463	487	359	657	442	447	340
gene490	b0484	293	469	237	566	430	421	610	1053	881	954	828	522	131	80	530	577	247	3041	1448	1777	947	906	1141	654	3152	1382	1830	3170	746	4168	6410	5949	3323	1664	1273	1100	6743	2316	1666	1091	1338	1166	1274	1749	4077	3144	2864	1248
gene491	b0485	12	28	21	22	15	25	4	84	32	24	47	30	11	0	20	24	42	9	3	40	54	41	9	7	36	15	39	220	49	76	11	16	24	13	17	33	81	28	20	28	16	12	13	21	15	215	23	18
gene492	b0486	30	88	31	54	58	57	35	170	81	81	45	83	20	12	33	19	15	62	84	61	105	53	39	34	68	74	123	353	126	90	18	25	20	59	41	85	95	37	64	23	36	46	38	49	41	361	43	32
gene493	b0487	123	151	174	182	203	173	164	258	238	277	165	266	69	49	135	102	25	327	217	251	220	180	330	176	408	245	240	291	101	405	400	315	220	278	285	284	539	200	253	159	105	216	248	250	530	388	409	307
gene494	b0488	57	104	45	332	275	220	176	331	250	170	145	408	80	12	510	598	143	517	289	419	183	210	310	227	732	429	460	379	106	331	273	208	181	350	311	289	681	255	183	116	117	223	291	276	330	455	270	266
gene495	b0489	279	394	299	704	574	532	468	640	605	524	429	880	181	193	883	889	284	863	582	572	435	454	753	458	1286	916	1016	580	159	930	738	585	370	828	680	671	929	474	479	334	369	586	746	707	864	689	768	820
gene496	b0490	125	82	77	152	152	139	113	226	190	433	226	440	85	87	61	81	35	403	345	380	150	226	345	170	561	401	495	362	83	532	320	280	209	314	294	253	323	193	168	146	126	186	240	211	195	166	135	225
gene497	b0491	66	96	31	173	100	116	92	216	149	305	160	450	85	80	68	57	30	292	341	256	159	140	232	149	451	375	488	345	129	339	250	197	118	250	164	155	143	140	134	92	104	171	208	204	167	278	157	164
gene498	b0492	439	466	532	468	408	332	2149	3061	2412	2512	1262	732	190	142	843	700	256	4703	3488	4830	3046	3857	3576	2181	1879	918	1366	5481	1201	8466	5132	5178	3247	3573	2727	1814	3246	1130	2575	2097	2105	905	1292	1891	8486	6086	7207	2113
gene499	b0493	100	169	105	347	352	249	485	591	569	628	365	515	128	143	333	331	129	913	565	714	459	513	767	499	527	404	662	505	163	873	863	617	515	591	499	427	1111	321	602	412	308	459	547	616	922	725	752	462
gene500	b0494	194	173	139	387	343	223	347	485	505	589	358	373	81	126	124	188	32	645	369	580	286	374	586	343	438	232	423	396	184	819	570	482	262	658	517	365	526	304	513	315	259	401	437	429	585	521	494	395
gene501	b0495	55	111	61	233	231	153	200	396	386	297	221	245	52	54	120	84	63	536	356	425	325	240	391	218	335	229	232	575	146	614	727	636	498	435	284	226	834	168	303	254	280	204	251	240	1050	855	723	222
gene502	b0496	76	129	51	339	345	223	360	681	708	734	401	306	63	168	180	295	68	810	487	577	520	464	619	318	584	309	409	1168	392	997	858	697	554	733	448	477	1586	428	452	309	315	278	353	298	1146	1537	882	328
gene503	b0497	289	575	273	608	517	412	169	585	280	221	159	583	119	240	205	207	187	290	180	240	799	610	277	153	500	387	533	1154	502	229	247	131	193	297	288	285	370	145	321	205	221	355	345	241	221	1732	195	304
gene504	b0498	37	56	33	127	135	117	7	47	26	47	18	268	54	53	81	36	25	58	20	65	161	169	30	22	167	245	167	123	35	35	40	33	54	26	22	28	23	21	11	18	15	35	32	27	12	98	7	30
gene509	b0503	75	127	139	340	246	220	267	376	379	526	288	492	116	152	153	83	44	471	249	418	294	388	529	499	659	312	527	464	190	842	358	269	236	402	377	411	521	255	282	214	189	365	447	400	480	422	301	285
gene510	b0504	0	27	15	20	12	13	7	42	7	20	17	11	4	0	12	7	15	20	2	10	17	4	25	8	6	6	3	89	33	31	9	6	26	12	12	26	7	5	22	10	11	16	13	9	11	127	11	19
gene511	b0505	52	41	19	68	55	34	17	69	32	57	28	55	12	0	32	7	6	61	112	50	36	41	77	29	66	93	97	169	62	103	38	46	39	51	56	38	66	16	34	33	38	38	40	30	35	131	27	40
gene512	b0506	288	468	250	810	660	620	663	1117	1116	1740	1242	901	184	288	332	361	83	2287	1316	1913	1049	1289	1668	1156	1867	1627	1790	1922	615	3625	1932	1633	1216	1742	1419	1544	1517	683	806	649	686	793	905	957	1741	1276	1314	807
gene513	b0507	74	68	24	33	23	38	30	167	65	74	51	58	7	9	31	54	29	53	41	68	137	127	77	46	69	63	40	435	111	141	56	42	29	66	59	32	51	18	54	36	41	40	53	56	55	429	41	60
gene514	b0508	12	11	10	15	18	13	7	61	6	14	4	14	2	6	8	34	17	13	1	15	54	37	15	10	7	28	3	185	48	18	10	29	13	11	17	3	14	5	14	7	6	10	12	8	17	159	9	13
gene515	b0509	22	23	10	22	17	21	5	72	7	17	11	25	3	0	48	49	24	26	31	17	61	40	14	10	16	15	21	248	60	16	30	8	22	17	21	15	13	3	16	11	17	7	14	6	16	225	11	17
gene516	b0511	43	47	34	41	30	16	11	150	13	9	4	16	4	0	15	10	39	3	29	9	64	43	5	13	15	15	14	399	118	9	15	2	4	6	15	11	13	4	13	9	12	10	6	13	6	262	6	12
gene517	b0512	37	80	29	55	49	47	17	104	27	24	17	55	15	15	113	110	58	24	24	47	144	145	39	28	48	32	22	202	59	34	32	46	7	37	40	46	76	30	36	25	48	36	78	54	49	292	31	54
gene518	b0513	26	56	19	40	43	20	11	126	30	34	26	39	5	9	38	26	34	17	3	33	68	49	26	13	30	20	18	321	88	35	23	10	16	20	25	16	40	5	47	19	19	36	34	30	15	235	20	30
gene519	b0514	13	30	37	62	45	52	10	110	44	55	28	57	13	25	74	69	55	59	50	52	99	125	40	35	92	58	61	338	134	50	49	39	34	49	34	25	94	12	25	30	10	32	26	22	33	430	24	26
gene520	b0515	116	210	128	163	120	75	119	210	143	114	112	211	42	77	80	71	10	208	185	203	718	856	191	124	282	169	179	279	83	194	284	174	100	181	149	186	106	56	111	106	100	96	108	116	138	231	131	117
gene521	b0516	80	94	45	88	75	47	50	143	53	71	47	120	13	18	39	46	23	100	85	77	195	157	64	60	148	159	120	344	112	87	77	56	54	98	76	64	127	45	82	40	37	98	97	80	92	332	63	45
gene522	b0517	3	17	7	8	12	3	11	39	10	19	4	5	1	0	5	19	16	24	19	18	28	16	11	9	24	1	25	123	25	12	3	4	9	23	0	16	6	12	18	11	7	9	6	12	10	123	3	15
gene523	b0518	30	26	2	43	28	19	9	64	3	6	5	10	1	0	16	19	12	2	16	10	32	14	15	4	17	16	13	182	47	12	8	5	0	9	14	12	17	5	21	15	3	19	18	9	11	301	10	16
gene524	b4572	34	27	22	34	31	47	12	74	18	10	18	46	2	0	19	7	17	28	18	9	75	34	24	22	39	16	26	218	67	18	15	10	8	37	24	33	22	3	25	17	6	24	32	19	15	269	11	23
gene525	b0520	29	18	4	32	24	17	7	73	26	15	14	23	3	10	14	8	6	23	7	9	34	21	25	7	40	18	5	167	35	31	14	14	13	10	18	6	41	5	10	15	29	30	25	16	36	215	13	14
gene526	b0521	46	37	33	41	34	36	12	97	26	10	10	29	8	0	25	19	2	44	27	31	36	7	17	16	32	18	19	273	85	27	29	12	11	31	14	47	42	16	37	28	20	29	40	16	20	412	21	23
gene527	b0522	56	96	65	1449	1063	622	153	262	300	106	69	1504	311	221	154	118	36	246	86	151	175	231	251	399	404	175	204	300	165	243	339	244	181	176	146	143	650	100	99	53	60	212	195	119	228	379	176	100
gene528	b0523	46	99	37	837	684	312	130	146	144	89	39	600	91	210	80	56	21	108	55	93	112	155	183	226	223	93	101	98	56	107	164	144	116	101	53	77	365	74	66	37	8	144	172	77	138	182	87	80
gene529	b0524	58	205	163	336	276	174	250	335	308	565	187	656	108	56	263	270	85	496	341	423	307	533	484	511	551	561	452	288	111	527	385	288	222	462	267	369	666	208	193	156	157	311	364	317	323	259	236	202
gene530	b0525	1867	3139	2106	860	768	549	1231	2253	1532	4493	2142	3159	660	446	2575	1561	721	4921	4433	3776	3010	5319	4266	3919	3905	3445	3311	3097	1020	7119	7083	5054	3789	3005	2540	2679	2562	1605	1621	1763	1424	1534	2092	2502	3717	2726	3627	2421
gene531	b0526	1010	1516	1068	1398	1178	965	789	1156	1043	1531	920	2962	626	498	495	314	93	1642	1284	1631	1010	1761	1594	2148	2593	1919	2220	1470	503	2727	2166	1967	1398	1339	983	1157	2247	663	642	537	546	1123	1283	1216	1904	1592	1699	695
gene532	b0527	17	22	31	171	191	96	40	67	74	28	9	144	17	51	29	11	12	47	18	27	62	47	79	72	80	35	72	71	26	23	108	62	36	56	46	37	119	8	23	7	14	30	51	33	109	148	77	36
gene533	b0528	45	85	53	253	221	128	114	150	144	105	100	304	48	41	115	99	15	224	70	189	139	187	149	316	197	145	113	141	47	114	167	159	109	202	108	104	279	100	65	44	57	55	63	73	77	84	64	84
gene534	b0529	631	1022	608	2310	1989	1258	1139	1386	1602	1353	802	2885	613	603	1132	729	196	1917	1430	1499	1038	1134	2182	2171	2020	981	1502	992	475	2034	2209	1426	1000	1480	1104	1195	3197	1098	1108	673	565	1355	1593	1593	1583	1174	1446	1739
gene535	b0530	7	55	11	25	31	7	7	30	7	3	9	32	3	0	8	3	0	10	2	4	42	26	7	1	24	5	9	91	43	21	10	7	5	9	10	6	16	4	7	4	5	12	10	3	4	89	3	10
gene536	b0531	15	13	6	24	15	13	5	15	3	0	2	2	1	20	4	0	9	0	0	1	23	10	2	1	11	9	0	61	10	2	2	1	0	0	2	0	1	1	5	0	4	5	2	1	4	37	0	2
gene537	b0532	143	163	67	629	622	356	55	237	63	46	31	385	57	110	91	82	61	50	29	43	149	176	61	49	239	155	138	492	175	51	32	22	26	65	71	85	63	39	71	36	42	141	162	93	41	628	29	67
gene538	b0533	59	37	10	105	116	44	10	82	15	5	7	43	7	11	14	46	41	6	6	6	17	21	3	6	10	17	24	168	73	15	0	0	6	11	10	0	11	2	7	7	7	15	7	11	8	165	3	18
gene539	b0534	11	25	6	65	37	24	7	30	12	12	6	27	0	0	24	21	11	3	1	6	23	16	12	6	20	8	21	81	32	18	10	7	0	10	12	13	9	8	17	9	5	11	11	5	7	134	11	7
gene540	b0535	9	9	5	75	62	41	17	25	14	10	1	56	4	0	13	9	13	8	9	15	27	42	19	18	42	13	64	35	5	0	2	15	21	5	20	6	11	0	10	2	6	26	32	12	6	32	1	10
gene542	b0537	282	354	251	429	344	357	310	486	483	580	282	766	146	106	187	147	24	658	556	632	357	610	642	340	1692	1347	1734	525	187	523	976	655	506	493	430	370	498	309	338	218	208	486	637	488	404	652	294	359
gene547	b0540	40	96	35	101	117	71	59	58	57	74	42	70	24	29	22	32	10	111	44	43	56	34	82	66	112	96	93	39	17	101	91	104	67	74	58	73	60	29	56	40	50	80	100	94	121	93	79	64
gene548	b0541	27	69	34	142	96	85	39	115	61	75	33	116	13	21	29	31	20	97	56	61	61	74	98	62	93	81	107	192	74	113	48	46	33	77	62	65	110	32	76	38	34	70	89	62	62	251	45	81
gene549	b0543	198	343	153	417	338	246	77	182	61	153	93	634	102	165	275	167	54	204	159	134	220	359	210	158	814	599	628	307	118	435	310	272	232	87	91	106	138	57	93	87	96	325	329	246	173	168	138	121
gene550	b0544	85	79	61	185	138	109	21	113	31	37	15	209	28	40	79	55	54	38	31	11	100	131	31	33	111	107	92	229	69	18	33	25	17	22	11	34	29	14	25	27	33	39	50	28	13	205	11	24
gene551	b0545	56	60	40	76	102	51	18	93	29	43	32	146	20	75	102	91	37	34	42	33	151	183	36	19	21	110	97	187	43	113	28	28	32	43	58	68	21	22	45	30	51	51	49	44	36	156	18	38
gene552	b0546	606	651	244	578	522	313	146	217	110	298	213	692	95	140	266	294	138	235	186	168	1061	1495	186	102	673	526	619	434	185	424	417	306	289	208	185	241	103	103	214	170	168	233	291	233	170	286	132	211
gene553	b4588	7	13	0	16	12	2	0	4	1	0	0	4	0	0	0	0	0	0	0	0	8	7	0	0	0	1	0	1	0	0	0	0	4	0	0	0	0	0	0	0	0	3	4	1	4	4	1	0
gene554	b0547	3	9	14	56	48	33	2	15	1	13	3	17	1	0	2	0	5	0	0	2	37	8	4	9	0	2	25	80	11	2	0	0	0	7	7	0	9	0	3	1	6	3	5	2	6	48	0	8
gene555	b0548	0	2	0	2	3	5	0	3	4	0	0	4	0	0	0	1	0	0	0	0	0	3	0	0	0	1	0	3	8	3	0	0	2	0	1	0	3	0	0	10	0	0	1	0	0	14	1	4
gene556	b0549	4	6	3	11	15	5	1	18	0	2	2	2	1	0	11	0	4	5	0	0	10	3	2	1	0	2	0	48	9	0	0	0	0	1	0	1	1	0	0	0	6	0	5	6	3	96	3	1
gene557	b0550	6	11	4	7	11	20	2	18	0	0	1	6	0	0	2	4	2	5	0	0	9	15	1	2	1	0	0	64	31	0	0	0	2	2	0	0	9	1	4	0	3	2	2	3	3	65	3	6
gene558	b4509	6	8	0	6	2	11	4	12	4	0	0	5	0	0	0	6	2	5	0	0	15	8	0	0	11	7	11	47	42	2	3	0	0	2	0	0	1	0	1	3	0	0	1	0	3	54	1	2
gene559	b0551	45	48	16	32	26	37	15	69	4	18	3	28	4	2	13	6	24	23	24	6	86	77	18	4	30	54	27	154	93	19	34	29	18	10	14	8	4	0	24	9	18	17	13	8	15	192	11	9
gene561	b0552	224	345	219	666	619	492	437	640	586	699	427	923	175	195	769	744	192	827	461	583	558	634	823	580	941	648	767	743	219	1303	652	706	372	778	617	554	1110	385	493	377	359	491	630	633	847	698	697	829
gene562	b0554	0	0	0	0	0	0	0	0	0	0	0	0	0	0	0	0	0	0	0	0	0	0	0	0	0	0	0	0	0	0	0	0	0	1	0	0	0	0	0	0	0	0	0	0	0	0	0	0
gene563	b0555	0	0	0	0	0	0	0	0	0	0	1	0	0	0	0	0	0	0	0	0	0	0	0	0	0	0	0	0	0	0	0	0	0	0	0	0	0	0	0	0	0	0	0	0	0	0	0	0
gene564	b0556	0	0	0	0	0	0	0	1	0	0	0	0	0	0	0	0	0	0	0	0	0	0	0	0	2	0	0	0	0	0	0	0	0	0	0	0	0	0	0	0	0	0	0	0	0	0	0	0
gene565	b4510	0	0	0	0	0	0	0	0	0	0	0	0	0	0	0	0	0	0	0	0	0	0	0	0	0	0	0	0	0	0	0	0	0	0	0	0	0	0	0	0	0	0	0	0	0	0	0	0
gene566	b0557	0	0	0	0	0	0	0	0	0	0	0	0	0	0	0	0	0	0	0	0	0	0	0	0	0	0	0	3	0	0	0	0	0	0	0	0	0	0	0	0	0	0	0	0	0	0	0	0
gene567	b0558	64	89	35	11	15	8	12	25	26	38	39	54	8	82	3	0	6	27	11	24	130	97	34	32	62	60	70	8	21	19	19	17	28	24	38	10	2	11	71	17	32	18	37	34	8	24	10	87
gene568	b0559	72	83	56	69	72	52	26	59	37	126	60	112	22	0	47	42	19	71	105	74	156	271	86	63	297	232	184	67	18	81	82	56	40	71	62	78	6	41	70	59	44	37	88	64	21	53	22	67
gene569	b4589	25	26	11	2	2	12	11	25	11	20	7	18	1	1	3	25	0	16	46	15	47	56	27	10	46	28	30	58	13	14	17	28	37	15	13	16	6	19	6	9	7	9	13	19	6	24	7	7
gene570	b0560	0	26	16	59	62	29	10	87	44	30	4	51	13	3	12	21	39	27	38	32	106	74	39	16	63	61	62	175	50	17	20	22	11	35	23	34	24	15	39	12	7	23	27	24	12	169	11	23
gene575	b0564	1662	3955	1986	175	191	156	149	295	290	729	334	695	172	121	209	109	45	468	541	678	412	462	581	467	1362	963	1315	196	84	244	351	260	393	581	524	592	173	144	397	261	196	213	457	356	38	129	74	575
gene576	b0565	651	980	599	2668	2193	1624	326	623	490	461	303	3976	734	1062	1142	1158	301	792	955	915	1935	4200	645	410	4215	3395	3676	781	227	1264	1338	911	691	601	619	655	335	298	313	225	262	942	1163	1067	706	606	575	564
gene578	b0566	28	25	20	18	28	19	13	30	10	21	12	14	4	0	2	10	0	14	5	12	52	64	24	10	10	11	27	65	9	18	21	19	12	14	29	24	12	16	14	14	10	13	8	17	19	70	15	14
gene579	b0567	9	24	9	73	87	64	41	58	66	22	26	115	25	0	40	52	27	55	27	22	106	142	68	57	30	49	50	103	26	52	36	52	29	58	45	30	65	31	46	12	29	60	63	63	53	99	46	62
gene580	b0568	60	197	80	559	543	384	189	284	276	167	150	484	92	90	74	99	33	332	140	194	578	733	327	314	541	294	384	279	108	250	224	190	143	330	265	172	482	169	208	115	102	294	357	313	313	532	252	266
gene581	b0569	156	374	194	1320	1493	835	209	272	379	166	88	1053	132	316	53	64	5	225	118	201	507	681	367	276	630	366	479	301	55	123	198	152	114	382	167	194	338	134	151	77	107	378	466	347	174	329	92	191
gene582	b0570	43	57	58	200	239	174	130	203	203	319	195	302	58	93	22	85	13	204	116	179	141	171	229	230	329	269	283	324	111	482	176	145	74	181	91	95	369	85	223	109	111	228	243	180	197	266	159	130
gene583	b0571	198	307	126	444	426	312	171	260	327	429	255	473	104	98	60	34	31	316	158	310	187	225	245	187	693	508	541	437	202	594	528	351	322	285	175	232	506	200	182	147	158	282	295	276	322	366	188	132
gene584	b0572	24	51	5	26	20	14	4	46	11	6	11	20	5	0	6	13	13	8	3	15	23	43	9	1	33	10	9	140	65	20	2	5	1	25	17	10	17	4	22	8	3	13	16	11	10	177	6	14
gene585	b0573	11	8	6	34	12	17	6	5	0	4	0	15	3	0	4	0	0	5	2	0	27	28	1	3	23	2	0	11	5	1	11	5	4	5	3	5	3	0	3	1	0	9	5	11	3	23	5	7
gene586	b0574	55	47	15	102	59	52	13	33	1	8	7	69	18	19	12	14	18	23	24	10	51	32	12	7	51	28	51	96	41	15	18	15	1	21	17	22	24	18	25	8	6	30	41	27	12	175	8	35
gene587	b0575	63	140	52	236	190	169	46	309	65	76	41	139	35	29	46	50	10	112	27	72	251	113	61	59	137	90	87	740	255	78	36	42	40	64	44	81	134	41	64	54	41	97	99	75	65	901	37	86
gene588	b0576	228	480	241	1830	1506	1122	164	396	241	310	147	1379	260	328	182	232	41	371	258	338	365	439	247	418	891	782	900	521	216	527	422	356	258	341	265	265	565	119	161	80	91	471	442	334	238	516	168	152
gene589	b0577	278	440	403	1509	1333	825	425	645	501	1058	537	1752	280	287	343	447	60	1020	708	659	969	1377	633	662	2230	1883	2025	772	269	1271	2303	1816	1249	727	612	492	701	283	481	354	334	911	1090	829	2221	1899	1975	357
gene590	b0578	883	1548	1039	1287	1155	853	2035	3204	2771	4220	2127	2258	463	483	665	693	175	4834	3813	4551	4724	7374	5639	4412	4211	2889	3447	4187	1362	8107	4232	3888	2544	3763	3051	2731	3676	1438	1842	1729	1559	1838	2171	2385	4167	3104	4070	2912
gene591	b0579	68	109	54	326	238	174	90	146	90	156	131	256	31	24	31	25	28	161	165	170	96	227	157	87	321	209	197	188	52	258	179	143	79	206	191	114	88	37	88	101	108	138	202	133	112	119	138	143
gene592	b0580	52	43	23	316	194	94	94	117	117	137	85	445	56	93	29	67	9	136	117	63	57	82	99	70	208	282	187	104	18	160	107	105	50	119	102	72	153	38	66	48	49	136	120	94	105	63	84	74
gene593	b0581	100	131	91	292	300	159	192	368	314	463	483	212	26	65	15	54	35	671	332	499	367	508	422	188	200	103	106	586	143	656	924	776	520	511	374	454	311	171	481	317	331	111	161	201	628	660	626	353
gene595	b4415	0	18	4	21	24	14	4	23	11	6	12	17	2	22	7	2	0	7	2	19	18	3	10	8	11	4	7	37	12	14	14	2	17	5	17	9	11	1	6	4	1	10	9	9	5	57	8	4
gene596	b0582	129	196	107	414	418	315	1039	1097	1399	1048	428	1001	216	167	150	256	58	1509	774	1278	943	1182	1443	1614	1480	808	1014	1005	310	1569	1243	917	759	1176	724	605	1343	486	543	355	236	486	700	676	561	526	479	699
gene597	b0583	38	10	11	45	43	41	10	50	6	24	7	31	2	0	3	19	1	45	29	26	19	24	42	20	18	21	25	73	32	22	44	63	27	12	7	16	9	9	9	5	18	26	36	23	19	70	30	8
gene598	b0584	80	110	51	201	143	103	160	472	114	81	30	90	23	14	39	60	64	972	636	593	174	67	636	525	122	51	106	547	223	356	1485	1276	1026	153	89	74	96	50	67	59	52	50	67	59	573	1015	713	194
gene599	b0585	20	36	10	39	16	10	19	82	28	6	2	15	3	0	9	12	2	88	47	39	55	13	58	30	21	21	9	264	76	121	312	245	192	25	6	6	14	11	14	16	18	20	13	20	387	563	359	15
gene600	b4511	6	0	0	2	8	2	7	13	0	1	1	5	1	0	0	3	0	62	14	44	20	8	32	17	12	3	2	44	21	49	57	65	40	3	4	4	1	0	2	1	0	2	6	1	75	83	96	6
gene601	b0586	53	249	112	396	350	246	459	852	246	100	71	234	47	21	17	59	48	2055	1086	1162	219	174	2315	1546	205	68	87	1395	490	1354	1824	1691	1221	241	172	132	215	66	178	85	104	170	150	122	1371	1828	1451	344
gene602	b0587	53	48	25	47	54	25	5	126	7	3	7	30	8	2	25	27	29	23	12	15	59	33	14	15	33	23	11	311	105	10	20	11	18	18	10	19	24	6	17	15	5	28	20	16	9	245	12	7
gene603	b0588	15	26	6	105	42	21	44	125	58	6	3	35	3	5	16	7	18	162	72	85	58	19	165	62	12	1	15	274	144	161	285	198	173	23	20	32	41	9	28	10	10	15	13	18	158	394	208	30
gene604	b0589	0	25	7	156	112	40	32	72	61	28	17	53	9	0	31	27	5	134	51	53	18	19	92	50	7	17	20	198	52	108	135	81	73	33	4	16	61	18	26	11	14	15	12	9	132	318	115	26
gene605	b0590	18	63	22	351	247	86	89	141	93	28	17	112	10	0	25	39	17	129	55	44	70	26	91	93	54	37	18	289	92	155	174	127	101	77	58	58	131	21	64	28	20	66	60	52	297	450	189	57
gene606	b0591	17	55	38	218	175	82	57	124	94	5	6	83	7	22	23	64	36	139	38	41	55	32	74	64	39	13	49	360	141	139	335	271	135	41	47	61	83	22	43	26	15	48	38	23	169	567	150	39
gene607	b0592	12	59	25	62	68	39	41	80	48	14	7	61	10	25	15	10	21	134	45	44	39	34	66	64	34	16	10	178	56	115	176	182	87	30	35	31	61	5	65	15	12	34	44	36	212	371	214	33
gene608	b0593	66	52	1	100	72	30	42	90	30	9	4	45	10	9	4	19	56	228	110	63	49	31	138	70	47	15	22	366	114	374	657	537	338	25	36	26	46	19	22	21	5	42	15	29	367	562	477	50
gene609	b0594	21	28	25	41	32	31	76	236	42	12	4	32	4	7	16	34	7	531	208	271	79	25	372	226	33	9	22	707	272	767	856	638	473	46	41	27	81	28	38	28	34	19	27	29	567	846	624	92
gene610	b0595	44	23	9	37	25	16	171	360	68	20	8	33	6	11	23	15	10	806	521	367	60	56	512	358	22	7	45	650	194	685	827	596	417	46	46	16	52	20	43	26	16	14	13	21	338	557	393	129
gene611	b0596	44	45	27	40	31	32	154	270	52	34	14	44	11	10	19	25	34	597	381	262	86	48	467	364	44	34	36	410	208	473	547	389	280	64	49	19	69	27	48	21	30	31	36	35	253	366	261	74
gene612	b0597	22	20	7	30	27	16	58	180	50	38	11	29	3	0	5	5	3	338	242	163	59	20	278	209	54	40	18	208	99	238	282	198	139	21	38	15	41	17	27	19	13	17	26	19	87	167	88	74
gene613	b0598	159	301	111	439	387	362	845	1451	442	452	164	624	117	328	66	83	29	2743	1290	1162	400	290	755	501	1058	1214	1723	1508	285	1263	1383	1865	1250	796	646	438	714	273	213	247	273	479	461	483	961	1080	602	445
gene614	b4512	42	48	15	33	19	47	60	114	66	72	58	55	10	52	7	11	0	188	104	126	62	64	112	67	103	101	101	221	66	227	90	123	87	91	63	50	47	24	66	41	63	46	36	35	66	72	50	73
gene615	b0599	118	177	67	408	325	262	108	231	180	147	86	363	65	51	436	358	117	159	64	136	219	155	207	161	222	236	259	329	116	208	247	176	117	193	187	80	242	94	133	73	98	139	154	136	349	499	231	189
gene616	b0600	36	95	31	232	224	141	41	127	74	94	47	168	36	21	23	41	12	118	94	72	79	84	95	65	120	78	76	173	56	96	102	42	29	136	103	60	89	36	72	39	43	103	114	63	82	222	74	88
gene617	b0601	19	59	36	64	40	31	23	59	42	57	22	60	8	0	21	35	7	35	48	43	107	105	39	26	97	50	64	109	59	38	58	45	32	42	36	26	25	34	18	35	10	32	46	46	23	113	24	33
gene618	b0602	12	26	25	115	108	56	37	66	43	23	17	65	9	50	27	23	25	10	5	11	68	67	20	13	26	26	53	112	33	38	31	12	11	25	19	30	9	6	27	11	17	30	42	31	21	78	12	20
gene619	b0603	123	59	34	306	237	138	162	168	89	139	33	226	28	44	41	53	33	76	57	74	112	211	175	109	226	239	223	169	58	194	114	76	63	97	60	39	47	56	137	88	50	170	160	122	42	71	22	93
gene620	b0604	59	187	101	157	161	117	147	170	145	271	122	337	73	37	34	33	35	261	222	222	227	344	276	201	360	245	359	258	96	325	449	352	179	176	153	177	158	97	144	156	109	186	194	229	242	243	182	155
gene621	b0605	6812	10708	7050	2364	2119	1911	8318	11704	11939	18581	9408	6286	1503	805	9755	8810	2472	23070	21455	23933	16051	27669	26566	16179	9019	6795	7632	12188	3770	21763	33186	21916	16193	13636	11847	12025	11606	7432	9248	8020	6917	4306	5549	6128	20545	16137	20313	12834
gene622	b0606	343	679	468	2634	2337	1912	2306	3270	3489	4328	2663	4764	1108	1200	1388	1166	289	5912	4535	5390	2667	3998	5807	3699	3704	2654	3179	3769	1143	6392	4782	4049	2957	4515	3446	3904	5827	2413	2789	2156	1746	2428	2867	2681	3642	3053	3822	2985
gene623	b0607	2480	3379	2213	1864	1564	1388	1547	2833	2728	3383	4014	2495	615	580	7180	6559	1699	5453	5705	6028	2072	3522	3385	1638	9516	7944	8669	2532	413	5031	4507	4088	3082	4839	5042	5586	3878	3024	2055	2313	1948	1399	1929	2066	5849	3564	4382	2656
gene624	b0608	99	174	107	236	149	181	75	191	92	125	104	199	41	48	95	104	72	209	126	163	221	170	144	94	180	200	271	358	122	144	308	212	201	109	120	105	131	71	83	57	50	112	116	91	238	474	170	101
gene625	b0610	429	1094	595	518	474	368	619	831	791	717	376	859	178	318	343	267	65	1437	815	872	1246	1372	1194	870	1113	552	633	907	279	1430	1244	1159	639	979	722	426	965	343	620	447	391	609	632	745	1160	717	844	743
gene626	b0611	204	228	181	393	390	254	338	541	386	784	425	714	150	114	125	193	47	875	622	678	290	398	863	661	839	716	710	634	214	1314	1071	730	491	778	602	676	657	376	479	425	350	650	832	913	747	629	647	705
gene627	b0612	62	66	40	127	87	75	29	159	78	250	129	73	11	9	10	24	20	41	34	48	222	354	65	47	64	81	61	330	142	64	21	20	13	66	80	57	116	31	85	49	40	37	47	29	41	359	39	41
gene628	b0613	1	8	0	6	0	5	7	26	12	71	35	3	2	0	5	0	3	4	11	15	56	39	28	15	4	3	4	80	12	18	7	6	0	11	16	15	29	4	46	10	28	12	7	5	2	67	6	10
gene629	b0614	11	12	12	27	29	19	31	42	224	2067	1736	57	12	4	8	59	15	37	42	60	3464	1983	92	48	104	27	47	138	41	133	16	9	3	535	559	917	424	174	816	268	590	25	29	46	26	71	36	49
gene630	b0615	16	29	2	37	13	14	30	74	91	405	206	10	7	0	15	5	0	42	37	54	553	426	121	79	38	15	12	152	42	56	30	16	14	140	103	122	234	80	198	130	93	19	26	35	27	185	44	88
gene631	b0616	0	34	12	6	4	1	19	48	64	202	127	4	4	6	11	8	10	32	22	68	450	243	66	44	9	3	5	84	25	34	20	7	5	65	70	69	98	49	129	58	71	8	10	25	20	114	17	36
gene632	b0617	0	7	0	0	0	2	4	15	7	58	41	0	0	0	2	0	0	14	4	7	56	105	15	6	7	0	9	22	10	16	2	0	0	30	22	39	40	14	31	14	15	4	2	4	7	20	5	15
gene633	b0618	5	23	13	9	5	2	8	48	14	117	37	16	1	0	6	5	0	11	24	37	123	87	35	12	3	11	9	68	22	36	8	10	10	35	23	23	18	11	56	40	43	5	13	12	7	64	9	23
gene634	b0619	186	367	265	666	536	493	171	394	321	495	235	654	150	110	346	322	119	324	177	297	498	592	448	264	500	245	433	797	316	444	231	238	216	410	303	308	299	153	299	196	197	284	335	261	242	554	163	218
gene635	b0620	58	77	45	261	270	138	78	127	122	201	104	212	38	82	160	188	43	119	65	102	265	336	139	112	194	125	91	194	86	158	103	89	71	103	103	166	131	42	150	80	46	112	176	96	98	165	72	89
gene636	b0621	679	1644	1219	377	348	353	3824	7344	6874	14082	7582	1123	404	182	346	308	168	20448	22135	24073	2910	4750	20228	10687	4084	2454	4433	3402	1168	5245	5233	5047	3707	16884	14991	15578	6776	5530	7211	6290	4954	924	2452	4949	1325	1527	2241	11867
gene637	b0622	122	157	67	109	113	61	58	151	76	247	70	207	40	56	337	275	47	183	96	184	220	200	190	127	298	212	192	227	91	89	242	194	182	136	149	177	41	50	121	108	73	65	114	87	68	180	66	153
gene638	b0623	16057	21710	18569	5754	5844	4212	15436	24603	21349	50035	25569	54077	7579	12505	22432	24667	10419	68905	65599	50819	9224	9791	34681	33113	68856	88408	57988	30608	23213	86730	169630	98834	113017	28361	21509	23103	32165	38862	23080	17507	18309	33264	42467	43391	55006	28207	37100	44072
gene639	b0624	116	128	121	206	208	159	47	114	103	156	110	619	117	138	24	14	33	117	83	132	109	165	109	71	511	345	493	205	105	361	162	120	72	103	109	129	57	76	46	59	43	144	167	167	132	167	79	54
gene641	b0627	1195	2108	1930	1062	776	719	340	615	702	1583	1001	2521	490	582	145	92	70	986	873	944	2742	4275	841	672	1817	1725	1669	1568	371	2730	1102	1042	872	803	550	562	1073	418	332	287	246	444	510	508	1219	703	874	306
gene642	b0628	1024	2535	2005	3474	3098	1742	1401	1567	1905	1651	940	3848	750	500	873	435	128	2100	1308	1491	1412	1701	2353	3331	2575	1406	1564	1557	709	3169	5069	3456	2162	1926	1369	1320	2756	995	1152	879	669	1356	2347	2090	3534	2606	2984	1692
gene643	b0629	16	76	65	262	272	66	24	55	36	31	39	130	19	17	62	101	27	43	16	17	98	129	31	41	123	71	98	88	22	28	70	28	35	25	24	24	29	17	24	27	28	50	85	40	40	82	22	26
gene644	b0630	412	582	527	599	636	359	571	659	869	796	359	1158	237	277	448	455	108	724	657	685	638	913	824	697	1058	791	954	558	193	906	991	698	531	584	499	368	586	315	366	268	191	419	565	474	463	439	432	338
gene645	b0631	594	935	784	274	230	149	1726	2182	2331	880	459	477	121	119	346	315	114	2722	1736	1887	1081	1047	2176	1351	1878	592	749	2418	515	3654	3259	3436	1676	1603	1204	943	1269	631	1068	734	767	336	552	774	4569	2711	3297	1317
gene646	b0632	514	771	543	1482	1522	816	2107	2549	2719	4171	1959	2857	587	520	1504	1835	465	3531	2276	2544	1842	2845	3354	3294	2605	1921	2362	3510	1152	7280	5070	3837	2426	2554	1874	2119	3581	1524	2015	1535	1341	1718	1894	2029	4212	2810	3606	1587
gene647	b0633	207	256	227	1052	922	645	699	1076	1017	1155	623	1283	304	283	405	504	140	1299	703	1050	1004	1188	1408	1159	1582	863	1156	1213	475	2075	1314	1120	676	1233	845	854	1841	550	1091	716	616	1037	1205	1124	2018	1543	1682	1080
gene648	b0634	131	291	147	975	855	544	422	729	820	637	321	962	168	166	525	486	125	877	612	508	681	789	938	831	1002	837	1037	942	352	1261	667	504	485	568	466	436	1135	318	297	228	268	558	646	471	835	697	650	424
gene649	b0635	143	322	247	2068	1852	1056	761	839	1132	1191	505	2326	366	520	896	983	193	1228	799	902	949	1321	1285	1405	1834	1469	1440	909	323	1360	1531	1122	856	843	687	646	1856	534	563	455	308	1073	1258	843	1315	900	926	624
gene650	b0636	339	790	465	1147	1020	572	568	682	816	687	340	2106	423	282	844	736	192	1055	630	952	733	885	1117	913	989	617	938	590	240	838	1048	674	713	772	518	514	1288	352	537	372	273	695	738	608	960	681	729	560
gene651	b0637	587	952	671	904	811	588	474	661	704	790	381	1938	370	295	727	739	176	1011	627	891	620	879	1091	878	1104	632	733	596	200	1072	1024	871	472	669	500	457	1235	457	511	360	348	587	617	531	852	574	610	587
gene652	b0638	18	31	2	207	198	91	145	162	189	178	92	231	32	65	128	134	59	144	75	118	194	244	239	220	257	132	145	252	50	247	163	110	55	149	61	92	185	59	99	75	52	112	121	101	123	177	97	112
gene653	b0639	44	39	44	307	267	209	259	380	389	315	180	659	130	157	240	177	81	291	170	267	346	389	452	446	418	273	390	328	120	634	330	317	192	266	188	200	535	165	240	168	143	249	331	254	352	268	245	207
gene654	b0640	107	110	74	792	669	497	516	697	808	760	433	1509	213	162	476	393	178	1046	617	618	629	799	1039	886	1100	640	866	1516	562	1892	712	707	442	726	545	563	1165	346	899	501	690	884	1124	885	1055	664	819	723
gene655	b0641	72	143	99	1202	1008	905	682	752	898	906	468	2102	413	691	755	580	187	1131	934	865	810	1066	1390	1367	1617	974	1291	1147	433	2060	1936	1661	1106	986	694	760	1834	647	546	448	358	1024	1165	1077	1694	1176	1694	841
gene656	b0642	1225	1833	1308	6177	5819	4763	3702	4931	5672	7679	3806	8213	1668	1816	3943	3295	761	7466	5394	6300	3957	5416	8624	7934	8146	5465	7134	6223	2173	11792	9317	7524	5101	6305	4640	4577	10831	3842	4047	3017	2693	5757	7025	6297	7981	5784	7253	4182
gene657	b0643	351	501	337	115	94	90	480	1031	955	1765	1732	175	42	39	148	134	64	1938	2419	2249	1059	1964	1454	490	727	688	618	1389	354	2363	879	994	747	2056	1822	2228	968	668	865	922	889	147	234	323	1131	945	889	875
gene658	b0644	33	60	1	93	79	42	28	79	25	63	19	77	18	10	19	43	11	26	24	23	91	70	26	15	82	85	55	189	63	57	38	11	13	29	34	11	38	9	10	18	15	28	39	35	15	185	15	29
gene659	b0645	45	60	17	78	65	42	10	46	7	4	5	28	9	6	23	46	16	8	0	4	62	20	5	7	68	29	25	150	43	9	10	6	7	14	9	11	3	5	19	8	2	18	12	22	8	116	3	19
gene660	b0646	31	42	12	104	68	50	15	101	3	19	4	56	4	9	19	15	28	22	15	20	65	25	9	6	39	46	36	255	83	29	5	6	6	19	18	25	20	10	18	10	18	32	24	16	10	276	6	10
gene661	b0647	23	14	14	29	50	9	4	33	4	7	7	20	4	0	7	4	0	4	0	3	14	25	9	5	18	17	4	45	7	0	12	1	3	7	7	6	5	0	7	5	4	22	14	11	4	29	1	3
gene662	b0648	20	43	19	55	48	36	13	70	17	23	9	37	10	18	19	43	29	21	7	23	80	42	13	20	53	28	36	136	96	9	28	9	14	11	14	8	31	4	17	8	20	17	24	7	10	270	3	11
gene663	b0649	78	96	58	254	186	148	44	197	103	124	55	160	29	40	29	72	35	88	69	87	111	142	62	42	231	220	152	440	153	106	95	58	65	91	95	121	95	32	50	45	38	94	117	113	67	401	35	63
gene664	b0650	53	72	51	176	129	107	136	258	181	154	111	173	32	20	60	122	38	221	123	254	70	102	262	257	224	174	214	344	142	266	207	177	103	166	161	144	166	78	123	90	64	108	103	97	39	226	49	137
gene665	b0651	425	520	331	200	149	133	2067	3389	2702	7843	3155	733	187	143	259	356	134	6257	4922	4897	1763	3083	6128	3688	954	950	1366	5354	1381	8593	2651	2256	1614	4713	3859	3822	2968	1958	2699	2950	2400	501	700	1349	986	915	1104	3474
gene666	b0652	46	76	45	349	243	214	417	520	498	527	287	528	127	156	1000	1210	312	802	559	467	515	709	449	373	661	613	736	526	179	898	610	429	409	569	330	333	1049	382	272	268	210	304	330	319	470	420	405	365
gene667	b0653	22	92	21	222	193	182	285	461	393	292	187	365	67	122	763	980	252	485	282	252	384	415	262	314	376	321	451	395	107	453	290	219	140	309	189	209	689	207	174	142	110	177	178	169	280	291	177	207
gene668	b0654	82	71	49	286	262	231	350	434	572	543	133	468	87	97	611	967	244	489	314	266	403	495	350	323	301	287	396	312	108	601	323	235	161	399	244	238	775	239	211	166	170	231	260	199	325	296	216	260
gene669	b0655	200	280	166	739	705	495	1463	1962	1753	2185	1300	1130	216	277	3468	4076	1223	2991	2332	1757	2342	3710	1636	1097	1585	1123	1616	2202	485	3870	2827	2225	1664	2041	1605	1703	1986	1259	1250	1125	1109	814	869	903	2306	1708	1872	1410
gene670	b0656	218	389	231	732	646	527	615	801	844	928	529	1038	198	200	986	954	259	1229	709	829	677	823	1122	838	1066	683	911	914	274	1569	942	936	560	935	775	750	1161	456	686	554	431	582	729	714	1053	821	780	1022
gene671	b0657	141	211	155	1279	1077	776	1477	1634	2082	1352	749	1575	306	238	632	767	228	2048	1182	1388	1005	1307	1955	1537	2153	1221	1489	1334	565	2483	1769	1355	866	1630	1002	967	3613	727	1125	721	632	1158	1201	1093	1588	1156	1421	894
gene672	b0658	572	960	526	1369	1270	928	2466	3017	3084	2562	1315	2110	459	350	1115	1201	281	3762	2523	3130	1695	2042	3358	2662	2815	1767	2244	2766	749	4519	4015	3532	2380	3041	2147	2084	4869	1876	1979	1441	1319	1582	1935	2046	2877	2161	2612	1979
gene673	b0659	150	215	193	379	324	290	1080	1444	1335	1175	560	684	146	196	669	674	123	2214	1555	1879	1023	938	1394	1150	1317	794	932	1205	339	1877	2533	1830	1586	1663	1140	1049	2124	980	951	579	631	451	673	859	1481	1260	1280	839
gene674	b0660	719	941	789	753	709	554	2231	3006	2678	2491	1360	1299	320	356	1218	1256	399	4681	3113	3548	2229	2627	3562	2217	2471	1175	2030	2570	705	4429	4280	3996	2378	3151	2360	2144	4410	1600	2454	2036	1641	1243	2044	2496	4150	3111	3643	2461
gene675	b0661	935	1767	1445	4231	3742	2886	1318	1633	1838	1548	928	4369	953	801	3374	3051	711	2046	1463	1760	2161	2893	2181	2381	4234	2549	3551	2184	835	4185	3634	2589	1886	1632	1421	1300	3515	1036	815	625	685	2373	2556	2185	2438	1813	2178	1279
gene676	b0662	235	417	183	527	446	369	546	1107	1059	1071	832	890	225	203	1107	1047	170	2079	1046	1421	720	766	1339	969	1011	747	1034	1690	492	2159	868	941	569	1438	1287	1195	1971	815	671	512	448	534	763	831	1151	1134	1029	821
gene684	b0674	229	543	262	1226	1152	700	1586	1917	2036	7671	2265	1069	188	175	1777	1410	462	4049	2493	2854	1576	1760	2829	2329	1884	1224	1696	4790	1525	10242	5149	3441	2743	2914	2125	2003	3413	1088	2433	2201	2172	1194	1589	1241	4225	2743	3469	1777
gene685	b0675	199	241	161	842	745	617	780	1184	1086	981	650	2064	496	496	810	981	100	1899	985	1524	773	889	1388	1205	1874	1212	1323	1276	470	2033	1340	1159	765	1352	1080	931	1638	672	900	669	559	1202	1388	1395	1206	963	1103	891
gene686	b0676	215	245	196	547	495	411	1047	1320	1385	1542	871	1452	275	343	1020	868	269	2686	1452	2156	627	858	1920	1293	1630	981	1290	1753	506	2826	1330	1218	854	1773	1273	1196	1763	856	1250	878	737	1007	1349	1354	1126	873	975	1491
gene687	b0677	194	241	135	501	437	379	800	1223	989	1131	878	1140	231	436	745	658	163	3206	1834	2534	853	922	1577	923	1541	996	1256	3135	940	5567	1428	1092	910	1409	1016	1078	1273	851	1155	777	767	752	1079	1104	1346	1081	1178	1600
gene688	b0678	330	486	168	251	247	195	814	1217	964	1193	912	668	165	273	618	397	164	3777	2570	3187	969	1208	1403	806	1184	606	678	4004	1054	6986	1521	1192	775	1490	1364	1269	1353	874	1337	1000	988	506	772	868	1149	1070	1287	1758
gene689	b0679	294	384	296	1534	1427	1228	2852	4625	3174	3753	2376	2397	621	364	1379	1687	488	13688	10081	9729	2543	3761	3968	2150	4078	3214	4131	9976	2312	19714	3344	2708	2113	5614	4854	3764	5490	2941	2555	2601	2099	1977	2600	2953	1905	1715	1982	3768
gene690	b0680	1400	2162	1556	3026	2772	2366	2162	2890	3475	4638	2175	3984	834	985	3995	3606	717	4680	3139	4089	2478	2795	5015	5364	4060	2824	3748	4832	1559	7775	6370	5249	3155	3311	2621	2381	5852	2220	1845	1493	1525	2541	3235	3556	4939	3238	4348	2508
gene691	b0681	10	51	33	117	162	116	107	296	72	121	140	279	47	88	30	64	19	499	328	335	200	182	261	205	206	178	159	415	164	317	179	77	107	243	279	203	84	48	122	111	104	108	149	91	48	204	40	283
gene692	b0682	1	19	4	36	31	29	27	45	16	32	23	38	12	35	25	21	9	44	22	30	38	79	40	30	22	17	38	37	13	49	80	66	47	42	23	43	34	28	31	17	4	16	27	28	85	72	51	28
gene693	b0683	2568	2804	2383	5580	4636	2877	2910	3280	3185	4160	2161	12891	2375	2365	6616	6657	1967	4573	3479	3106	2648	4115	4070	3185	8437	7244	6899	3178	1199	6973	6159	5619	3698	3444	2887	2820	4720	2199	2594	2183	1776	3349	3686	3297	5743	3893	4950	3201
gene694	b4637	230	130	226	455	286	185	203	217	248	212	203	940	114	233	554	541	374	337	227	210	199	255	237	184	764	686	465	126	62	344	404	319	273	201	146	152	120	77	126	97	115	163	259	170	344	254	275	248
gene695	b0684	3544	4987	4696	1758	1560	1177	2360	2924	2577	4987	2101	7532	1497	1553	4559	4050	1255	4629	4080	3813	2174	3549	4614	3487	5229	4301	4394	2632	1057	6616	5989	4985	3471	4011	2924	2890	2948	1645	2389	2205	1712	2442	3109	3484	5172	3616	4700	2300
gene696	b0685	282	501	294	983	866	516	306	351	406	277	105	1082	228	255	740	799	179	346	207	255	361	630	399	294	872	639	791	162	52	278	412	308	168	215	207	207	678	182	214	155	150	523	617	457	287	162	218	244
gene697	b0686	75	205	148	494	418	316	309	549	410	564	328	816	160	154	186	174	48	613	368	489	291	353	555	401	606	450	476	517	179	782	598	529	258	467	382	407	560	259	327	203	235	316	419	395	405	350	333	418
gene698	b0687	321	522	308	1147	1083	771	944	1368	1299	1919	942	1888	417	200	719	711	191	2009	1498	1788	958	1218	1905	1500	2045	1646	1870	1287	474	2691	2934	2222	1645	1578	1179	1182	1899	777	1070	875	815	1324	1592	1524	1936	1522	1704	1080
gene699	b0688	415	701	394	2814	2566	2114	2744	3762	3607	3877	2323	3963	942	729	2024	1696	521	5828	3858	4921	3020	3542	5212	4368	4358	3151	4242	4579	1242	7124	6000	5008	3097	4478	3455	3042	6356	2233	2754	1943	1889	2833	3415	3647	6111	4734	5660	3070
gene700	b0689	4	7	7	115	108	48	118	128	124	70	20	183	27	27	77	70	35	69	44	50	77	103	115	84	214	109	141	110	37	55	97	75	48	69	59	33	81	61	52	42	24	98	78	49	40	120	29	71
gene703	b0692	113	109	51	138	155	96	44	160	46	73	49	140	28	66	57	144	15	59	61	65	111	92	55	51	114	137	120	422	116	121	34	30	18	64	33	51	66	38	35	35	35	78	55	42	53	379	42	50
gene704	b0693	37	49	39	82	63	31	20	122	27	37	8	52	10	14	18	20	0	53	26	34	48	47	36	18	71	52	61	313	92	42	38	18	9	58	44	23	42	9	48	19	10	32	39	38	24	283	21	42
gene705	b4590	0	0	0	3	8	0	2	12	0	1	3	0	0	0	0	0	0	0	0	1	2	0	0	0	0	0	0	51	9	1	0	0	0	2	0	0	0	0	4	0	0	0	0	0	0	19	0	3
gene706	b0694	15	44	20	223	206	152	76	104	120	71	39	154	51	103	136	158	19	86	64	112	118	152	119	98	169	83	96	217	79	150	124	90	57	125	74	101	144	45	81	34	51	104	117	63	126	208	92	82
gene707	b0695	161	236	110	645	572	452	181	385	335	228	124	452	99	108	191	159	59	376	201	347	365	306	438	279	399	214	312	692	238	683	367	338	208	395	256	281	483	153	286	180	164	297	354	267	472	800	437	323
gene708	b0696	35	41	32	83	91	91	41	93	69	33	4	72	12	21	51	56	32	55	25	30	50	77	71	27	72	29	47	147	62	146	55	46	25	40	13	38	76	15	33	17	29	51	52	41	61	164	39	48
gene709	b0697	32	58	34	74	99	48	32	141	40	39	25	69	12	13	26	66	31	81	50	45	125	59	52	49	63	58	33	313	133	154	47	35	58	86	57	64	87	20	52	38	33	65	67	26	75	456	42	44
gene710	b0698	16	55	6	30	32	32	8	147	16	16	12	29	5	0	17	13	54	13	17	5	94	49	17	12	15	14	27	450	187	112	4	21	11	25	18	26	35	4	17	11	12	32	27	23	30	502	23	29
gene711	b4513	0	0	0	0	0	0	0	3	2	0	0	0	0	0	0	0	0	0	0	0	0	0	0	1	0	0	0	1	1	3	0	0	0	0	0	0	3	0	0	0	0	0	0	0	2	1	0	0
gene712	b0699	722	1406	632	756	977	944	1016	1939	1823	1069	899	2792	475	724	1814	2075	237	3440	2481	1293	955	1007	1986	1432	3987	2348	2649	1437	409	2408	1116	1230	833	1890	1748	1717	1474	1019	521	414	435	712	1031	1412	1558	877	1210	1411
gene713	b0700	215	449	269	1553	1803	1647	636	938	978	210	192	2330	431	540	320	433	217	614	289	305	492	346	800	533	1302	566	802	1150	428	356	411	276	229	576	448	445	1422	450	425	221	202	1240	1388	1045	425	1494	328	656
gene714	b0702	54	31	11	66	72	63	10	42	17	12	18	121	24	34	8	38	1	21	14	9	30	21	12	15	71	53	14	105	33	8	19	15	22	34	19	18	5	5	12	4	10	32	34	44	9	53	17	24
gene716	b0704	107	99	56	69	72	68	25	89	10	17	15	122	17	4	6	43	35	21	40	21	122	117	23	20	74	104	63	242	74	23	31	25	8	25	15	30	28	18	31	13	11	62	85	35	15	145	11	25
gene719	b0706	6	15	9	68	49	35	15	80	26	16	12	75	10	38	14	23	15	28	28	37	71	31	23	14	34	48	66	227	72	19	32	20	9	41	29	23	12	22	13	9	15	70	67	44	15	185	5	13
gene720	b0707	33	40	47	19	22	16	72	95	130	207	173	67	16	37	1	31	5	122	89	107	199	278	143	66	57	20	43	103	48	173	89	127	54	174	134	147	166	82	230	178	114	41	60	122	77	107	76	121
gene721	b0708	84	139	123	252	249	176	221	405	364	469	421	311	74	43	75	169	51	427	270	368	593	553	409	212	460	259	275	546	190	476	247	199	122	419	336	385	543	265	426	291	228	193	196	189	205	518	152	242
gene722	b0709	52	77	29	100	139	89	50	160	76	73	35	121	19	15	31	35	32	71	37	71	122	84	91	99	144	81	129	386	149	183	107	114	50	80	40	41	84	22	57	16	14	61	95	52	97	431	57	51
gene723	b0710	137	183	198	290	304	224	494	801	708	1210	760	393	99	56	358	254	46	1321	847	1243	557	636	1005	477	1025	640	971	1431	264	2149	1368	1082	989	980	728	671	1138	432	444	400	460	286	308	409	1002	620	712	392
gene724	b0711	54	100	47	223	192	198	345	550	639	814	454	284	78	56	263	266	72	999	701	898	372	496	702	433	589	414	536	914	198	1361	674	656	531	800	476	491	809	338	439	262	267	228	272	320	775	597	569	331
gene725	b0712	172	158	91	346	279	264	547	949	799	1073	580	432	101	62	332	389	92	1584	890	1367	557	486	1226	618	766	604	668	1351	354	1891	942	828	739	1108	841	668	1345	402	637	471	474	374	451	432	1316	1095	1087	618
gene726	b0713	78	77	49	255	233	204	366	478	438	428	318	273	54	74	134	291	22	586	287	559	260	286	553	363	386	237	372	503	167	838	420	428	349	555	350	319	710	239	354	292	226	289	271	325	625	494	486	366
gene727	b0714	66	61	7	232	203	153	230	437	404	341	183	221	59	24	201	100	69	575	310	413	265	270	394	274	423	267	386	608	239	477	320	259	258	391	185	208	444	169	198	159	121	225	215	192	174	387	130	222
gene728	b0715	146	142	126	90	93	129	279	634	528	497	598	523	167	134	220	138	19	1834	1297	1528	252	244	1214	774	999	356	661	851	349	1038	665	552	470	1020	920	1160	421	289	613	333	356	246	420	503	319	432	424	1409
gene729	b0716	31	23	8	61	60	21	10	68	12	15	8	46	10	24	8	29	28	7	7	9	17	28	24	13	19	34	36	157	42	11	24	17	20	18	22	20	10	8	10	6	9	39	26	10	16	127	9	25
gene730	b0717	18	16	23	54	32	29	15	51	12	25	6	24	8	0	8	11	1	9	8	13	54	26	16	7	33	13	10	111	35	30	11	10	4	6	10	8	10	7	19	6	12	21	24	11	17	114	4	20
gene731	b0718	46	57	44	214	198	66	14	147	14	17	8	63	12	25	34	134	82	37	1	7	76	42	21	4	32	26	82	406	120	31	7	4	11	37	12	8	30	2	18	17	22	22	24	18	14	302	14	35
gene732	b0719	22	25	7	233	155	58	15	71	10	9	8	62	6	71	49	180	118	4	11	0	32	28	6	4	51	104	84	107	38	30	19	25	1	11	13	18	11	8	16	10	12	35	22	10	23	143	5	10
gene733	b0720	1015	1097	562	6488	5320	3158	5802	6362	8417	7004	3840	3240	514	1033	2861	6864	4249	15069	18813	18629	3436	4866	10083	1935	4851	6452	6768	10098	1288	19617	14298	24246	10346	11694	8822	8688	11621	5795	5383	4890	4366	3738	3191	4330	27655	19020	23214	5044
gene734	b0721	129	111	63	1232	1201	950	1024	1187	656	661	216	2445	317	522	2068	6620	1979	1194	555	496	244	283	304	315	2354	3729	3701	846	178	1742	3174	1906	1376	537	338	359	2251	612	293	367	290	1904	1148	894	2292	1687	1980	517
gene735	b0722	31	25	24	524	440	428	322	401	242	307	138	2164	423	837	774	2296	701	465	232	221	139	161	177	125	895	1193	1244	751	99	1251	748	759	394	338	172	211	1039	238	140	175	153	641	388	452	1125	789	1062	189
gene736	b0723	226	172	111	2546	2252	2226	2005	3216	1840	1987	939	6281	1267	2241	4924	14954	4566	6275	2951	3481	1081	1039	1977	1153	6082	6473	8909	6696	1122	10203	7277	7464	4563	2755	2000	1663	5827	1634	1001	989	1091	2834	1993	2605	9311	6830	8626	2103
gene737	b0724	165	162	69	1513	1472	1401	1596	2145	1228	1077	595	5584	1150	1578	3310	9221	2924	4623	2140	2592	653	689	1655	899	3512	2860	4525	4481	694	6325	6926	7185	4138	1969	1459	1255	1921	877	845	809	739	1655	1255	1806	7223	5369	6757	1696
gene738	b0726	520	500	230	2402	2343	2080	8468	10368	6732	5330	3218	5658	1351	1989	10534	16235	7801	21476	11209	13602	3471	3454	13000	6769	7234	5030	9340	26251	4291	37204	20984	21670	12625	7973	5878	4169	11971	4494	3782	3549	3508	3243	3024	5462	26717	21404	27917	8226
gene739	b0727	590	529	271	2091	1930	1918	8499	11625	10479	4247	3325	4490	1145	1666	9712	12578	4609	20437	10942	16751	4877	3521	14789	8001	10071	4480	8453	27868	4394	34196	24662	23181	14719	9118	6320	5080	11533	4708	6268	4123	5635	3575	4044	8324	25809	21227	29323	14351
gene740	b0728	270	306	128	1387	1338	1255	6736	7933	7925	2997	1930	3269	758	795	10185	10643	4052	17483	11632	18556	3767	3949	12760	5484	6066	3417	6414	21502	2748	27929	20475	20144	14499	6721	4319	2887	7747	3412	2830	2148	2215	1664	1754	4216	16981	14561	18694	8206
gene741	b0729	218	168	90	1238	1088	1017	5737	6694	6961	2252	1734	2721	640	611	8335	9482	3822	14029	10107	15375	3622	3709	11267	4567	4486	2620	4918	17401	2256	23413	17225	16911	11955	5838	3942	2839	5972	2879	2655	2278	2184	1496	1706	4139	16269	13977	18379	8994
gene742	b0730	112	212	87	296	226	143	127	238	203	225	136	312	71	91	193	171	9	263	152	189	191	141	242	178	373	236	300	432	123	449	288	297	147	195	165	230	268	135	201	131	142	245	322	243	252	321	227	176
gene743	b0731	33	54	18	32	31	20	18	164	38	20	8	40	4	16	16	73	54	32	18	21	111	52	14	12	17	9	20	423	166	56	30	10	24	32	27	7	52	9	28	21	21	18	24	27	16	429	17	22
gene744	b0732	124	197	97	317	278	242	105	333	216	245	143	323	55	43	117	129	54	229	188	282	378	402	253	179	283	264	235	670	194	305	300	176	144	226	219	225	214	101	214	113	111	212	262	192	174	607	149	199
gene745	b0733	3983	7811	5920	6056	6988	7249	10864	16007	17701	40450	23323	18534	4257	3292	6004	5666	1174	26055	21765	26014	9960	14338	29392	21684	20159	13818	19193	15361	4759	37015	12591	9137	7016	30487	24684	25415	39008	16161	15393	14319	11750	13086	19118	21393	7870	5217	7583	15998
gene746	b0734	877	1647	1111	4087	4353	4293	7247	9597	12005	20857	11839	10605	2254	1927	3812	4138	746	14562	9854	13017	6997	9745	15705	13942	10045	6779	8831	9349	2911	21386	6642	4918	3418	17133	13340	13119	31031	11237	9212	8109	6529	7962	10625	11908	5593	3701	5294	9460
gene747	b4515	27	80	68	225	206	264	542	625	932	1293	1246	574	107	186	261	366	35	1060	778	1276	588	939	756	849	590	581	503	567	178	1403	639	487	430	1089	923	1181	926	717	386	387	365	281	459	520	341	248	296	419
gene748	b0735	137	168	149	721	758	653	835	1122	1524	2162	1308	1516	291	328	815	1003	125	1344	1122	1415	1537	2330	1808	1567	1229	1231	1091	943	342	2152	1279	769	566	1611	1164	1339	1739	843	898	764	536	976	1358	1353	612	437	532	765
gene749	b0736	263	396	385	958	861	591	462	542	609	913	410	2117	455	497	449	367	33	762	499	617	465	568	612	638	1930	1401	1339	499	180	986	738	702	478	635	337	364	1281	272	316	271	217	662	824	725	750	549	489	442
gene750	b0737	313	528	305	1302	1144	852	572	698	905	1333	502	3349	642	787	598	377	105	869	638	789	673	906	812	1021	1887	1617	1836	682	332	1617	1372	956	740	713	490	640	1640	381	577	422	378	1078	1290	1108	1270	828	1053	491
gene751	b0738	75	196	139	632	541	434	273	348	485	646	350	1371	278	161	206	198	38	467	371	410	326	473	450	592	891	633	844	427	179	832	653	415	389	373	333	350	944	314	315	184	211	541	628	579	567	397	458	270
gene752	b0739	317	427	281	2624	2251	1741	789	1139	1390	1592	920	4044	758	607	1107	1046	137	1747	1055	1177	1484	1838	1721	1673	3705	3115	3026	1510	696	2775	3036	2027	1781	1282	831	965	2384	748	749	478	481	1570	1755	1514	2370	1572	1831	942
gene753	b0740	863	1092	796	6819	6003	4597	2851	4196	3791	4326	2857	14248	2940	3098	2597	2060	367	6459	4201	4052	5244	8237	5354	5088	8950	6587	7651	4995	1810	10513	7042	5822	3975	4217	3251	3658	6417	1997	2182	1936	1760	4203	4848	4507	7834	5176	6840	3391
gene754	b0741	487	814	519	5227	4792	4019	4605	6897	5551	5745	3355	10443	2399	2415	4327	4147	703	12239	10708	9956	9688	16425	9501	7412	16510	12336	15474	8230	2340	18134	11249	9311	6701	6645	5576	5768	7629	3249	2775	2702	2431	4875	6136	6403	7718	5113	6886	5867
gene755	b0742	321	359	166	3182	2755	2069	1282	1699	1449	1839	973	5028	974	841	1672	1533	285	2943	2140	1975	1874	2572	2583	2483	6004	4108	5467	2448	986	4801	4346	3369	2353	1779	1324	1313	2039	913	1212	1019	1058	2616	3144	2532	3469	2244	3094	1847
gene763	b0750	95	197	79	195	163	131	114	234	121	146	126	209	38	17	29	47	31	263	119	163	227	170	214	117	226	189	141	312	85	214	1595	2149	1404	216	166	192	156	88	100	79	96	121	171	180	327	313	228	179
gene764	b0751	64	126	59	166	120	105	132	327	160	261	182	211	35	12	18	30	29	317	252	330	179	255	228	143	243	282	361	534	203	391	905	996	589	299	218	305	197	96	129	114	101	123	134	176	215	367	161	158
gene765	b0752	92	92	51	123	80	75	127	211	167	232	154	117	25	25	25	2	22	265	136	110	172	143	222	100	230	191	204	433	139	496	236	204	122	231	164	191	208	87	164	147	157	170	178	171	266	328	188	206
gene766	b0753	367	507	201	46	34	44	111	160	101	197	193	122	32	49	26	66	51	329	237	129	841	1161	249	97	117	76	153	222	67	319	1861	1470	704	207	217	225	129	91	317	226	291	81	130	201	2595	1988	2277	215
gene767	b0754	724	1227	778	1070	927	722	1134	1699	1399	3166	1978	1356	238	255	142	142	64	3419	2120	2477	982	1573	2553	1467	2779	2217	2736	2188	505	4009	1978	1329	1033	2939	2244	2563	2850	1448	1533	1294	999	2300	2398	2898	988	891	1020	1934
gene768	b0755	1229	1605	1250	1659	1313	1023	4314	6394	6675	7748	5944	3075	614	936	862	1165	284	15932	14170	13749	6833	11863	13042	7572	5070	4242	4500	9101	2314	16922	17045	14614	10439	8248	6523	7081	9753	5305	4206	3988	3379	1604	1770	2169	10998	8099	10541	5822
gene769	b0756	306	358	252	1932	1689	1585	5334	6313	8799	6918	4126	2908	764	869	2488	2943	994	10206	5814	10562	1318	1550	10092	6391	4389	2991	4702	4887	1388	8176	5645	5301	3775	9148	6198	6358	13853	5596	5798	3436	2899	3330	4444	5678	3728	2777	3858	5794
gene770	b0757	269	280	200	1761	1742	1636	9579	12603	14853	15163	9627	4533	1287	1542	3927	5215	1463	23505	15028	25096	2043	2531	21512	12644	8768	5488	9556	8754	2456	16070	10560	10228	7465	19085	14258	14809	24490	12190	12100	8367	6320	5171	7667	11042	5891	4364	5507	13738
gene771	b0758	581	737	364	1907	1952	1962	10870	15907	15784	18462	12021	5443	1520	1622	3403	4319	1750	23757	14747	20607	2550	2783	28564	14796	7459	4622	8157	12430	4014	24456	9943	10275	6403	23871	18307	18268	20813	11770	16930	11794	9601	6365	10136	14869	9528	6874	9754	23740
gene772	b0759	4289	5990	4419	3203	3325	2994	18189	30350	25956	45310	29795	12302	3680	2597	8067	7738	3548	55857	45167	49827	6209	8698	50825	26259	18286	11612	19805	30329	7623	57429	26466	26134	15983	48493	41079	43696	40353	26127	27095	23393	20400	8557	13473	21346	20653	14814	21302	41726
gene773	b0760	186	230	100	925	871	495	405	615	501	688	435	827	163	230	219	248	76	867	370	487	246	214	671	453	972	828	859	830	316	1398	836	642	559	695	560	571	1015	300	540	430	331	630	723	592	1021	764	733	442
gene774	b0761	198	282	208	529	489	322	345	445	439	540	391	631	128	125	237	244	43	703	462	525	143	173	716	496	635	509	538	580	195	779	621	481	383	558	371	400	662	316	441	310	329	542	647	673	548	440	432	482
gene775	b0762	593	803	541	346	303	224	328	559	498	603	665	629	106	825	226	254	158	616	486	333	308	151	585	273	677	479	391	2525	2440	5464	712	676	539	533	465	475	327	303	2020	1349	1443	1178	1742	1819	6422	3073	4357	5060
gene776	b0763	222	402	344	900	838	554	470	735	914	1640	1378	1284	192	249	284	302	40	1298	812	779	597	813	860	590	977	473	729	668	252	907	4629	2835	2269	1213	1061	874	1311	871	1146	751	756	436	605	541	1231	835	831	739
gene777	b0764	63	65	89	572	546	272	310	313	442	681	490	660	97	138	180	131	67	489	176	292	211	241	353	290	335	211	351	386	153	515	1079	750	407	545	376	340	885	302	364	184	144	166	279	190	339	344	235	217
gene778	b0765	121	131	36	603	518	322	322	443	509	627	360	586	145	91	179	139	66	548	312	488	252	197	377	313	658	295	376	554	231	495	1064	750	553	588	365	335	901	342	272	218	166	204	255	250	345	469	226	212
gene779	b0766	144	263	202	402	345	237	230	297	279	399	254	531	119	147	217	190	101	348	343	356	267	386	527	571	490	379	381	561	249	890	520	419	250	305	231	267	511	188	191	195	137	424	557	572	545	503	560	270
gene780	b0767	278	409	281	361	365	253	736	1088	1065	1510	1108	640	162	183	287	374	120	1956	1135	1547	2113	2425	1797	970	803	427	769	1830	452	2563	1598	1529	858	1597	1192	998	1786	820	1188	794	910	566	655	855	2026	1483	1782	1167
gene781	b0768	39	69	31	78	59	37	16	144	20	15	23	41	11	26	15	31	11	30	7	20	92	51	21	21	42	47	29	282	100	39	18	14	6	29	23	29	24	5	31	10	13	22	36	28	20	229	17	42
gene782	b0769	0	29	10	53	21	14	5	49	7	9	1	25	2	0	15	8	13	5	6	0	27	23	13	4	14	3	15	90	47	8	6	6	6	13	15	5	17	6	15	8	3	14	9	9	4	94	5	17
gene783	b0770	53	67	40	79	69	61	18	94	23	18	12	25	5	0	14	40	15	11	30	1	124	18	13	4	19	3	15	330	106	12	23	5	3	45	32	36	24	5	14	10	5	19	20	20	9	211	7	20
gene784	b0771	52	94	51	306	303	167	35	195	51	31	14	120	22	9	85	70	43	87	62	40	174	158	48	41	86	50	72	466	153	47	27	32	23	72	60	72	110	12	54	29	20	76	107	60	44	443	25	56
gene785	b0772	600	861	532	1345	1258	920	633	864	745	997	616	2692	596	678	350	335	103	1310	792	975	752	793	1338	1613	938	913	919	1701	630	2762	2144	1641	1025	922	712	750	1650	435	567	365	432	1057	1120	992	1721	1449	1777	507
gene786	b0773	124	198	144	111	85	64	235	370	377	822	375	154	25	26	195	156	66	584	435	388	679	1248	767	590	255	151	174	1084	372	2390	493	416	271	358	401	360	357	140	368	293	320	98	114	152	840	667	809	335
gene787	b0774	95	177	94	220	124	78	300	489	346	382	150	160	34	19	119	49	27	513	178	239	514	600	684	1195	87	41	39	1368	531	2295	438	199	229	245	92	56	300	72	110	78	74	77	46	58	236	361	188	134
gene788	b0775	66	77	45	79	47	28	357	552	222	491	149	35	10	3	55	44	35	756	294	267	553	613	740	1140	30	31	28	1581	629	2756	856	475	404	252	139	139	124	45	110	106	137	32	27	39	599	510	420	126
gene789	b0776	57	50	22	36	47	26	287	446	227	347	111	50	15	4	28	11	30	422	172	191	350	445	582	959	20	25	23	1113	494	1761	320	240	200	180	110	58	194	32	72	77	77	29	31	31	382	434	243	94
gene790	b0777	46	19	6	37	50	27	155	222	105	133	49	38	9	1	15	26	3	221	93	54	177	223	321	450	9	9	21	385	222	692	88	91	86	104	62	36	80	23	35	30	23	12	16	5	165	158	107	40
gene791	b0778	50	32	9	28	19	9	147	215	70	179	42	11	10	0	29	54	8	232	107	100	257	292	246	442	27	25	22	443	215	587	188	93	135	80	61	25	47	9	32	59	35	25	26	16	124	188	102	47
gene792	b0779	1076	1716	998	3658	2898	2564	1356	1944	1877	2117	1368	2725	659	568	4943	5450	1284	2622	1362	1856	2229	2416	2350	1782	3060	1828	2217	2660	862	3764	1873	1397	1093	2132	1738	1993	3517	1449	1362	970	1205	1804	2119	2224	1673	1371	1363	2727
gene793	b0780	212	321	229	764	711	426	350	642	535	539	351	776	147	172	176	235	58	710	493	509	398	575	509	428	1025	892	912	594	215	859	534	415	287	602	412	401	672	224	276	213	231	456	483	361	407	428	318	268
gene794	b0781	447	1098	523	2052	2161	1206	1755	2540	2094	2166	1103	2415	414	483	739	579	235	3345	2014	3048	894	1080	4112	3629	1984	905	1566	3801	1455	5919	1349	1265	955	2916	2236	1815	2085	845	1679	1199	1045	931	1392	1341	978	816	1004	2263
gene795	b0782	129	183	125	465	424	304	1102	2025	1431	2245	1644	642	128	63	706	500	163	3342	3426	4292	1484	2217	3390	1971	1049	451	602	3378	985	5205	1266	1177	1006	2080	1904	1858	960	800	1038	1216	857	218	264	378	710	742	749	1285
gene796	b0783	30	54	47	265	239	149	713	1068	1018	1335	811	338	72	74	383	251	155	1803	1518	1929	700	908	2014	1455	525	227	414	1830	616	3171	748	592	535	1193	922	820	670	392	551	605	416	116	176	223	372	286	409	702
gene797	b0784	32	34	28	87	64	52	252	404	456	500	246	97	32	104	157	150	44	963	887	905	328	317	704	616	233	118	173	968	390	1317	213	181	216	452	252	302	372	149	238	166	132	47	55	90	133	159	138	261
gene798	b0785	51	48	32	206	185	133	439	734	705	855	464	243	54	52	297	209	63	1053	829	1067	583	718	1584	981	321	161	286	1303	435	1842	391	343	256	647	580	558	368	216	475	403	353	124	160	190	324	279	347	622
gene799	b0786	532	691	509	869	900	657	862	1436	1104	2179	1678	1631	307	292	439	434	162	1985	2017	1696	1537	2302	2195	1358	2467	2058	2510	2320	566	4671	1191	1284	794	2280	2094	2398	1598	918	999	999	922	810	1053	1280	1313	1066	1299	1239
gene800	b0787	100	172	128	276	299	185	55	125	79	77	62	344	51	43	166	109	19	90	63	124	156	220	90	64	361	230	280	207	83	105	107	95	53	108	58	60	58	31	44	22	51	163	144	120	70	118	49	78
gene801	b0788	65	63	20	33	36	21	21	138	42	58	23	44	8	0	0	5	5	21	27	41	127	50	43	19	26	16	26	329	96	24	37	41	42	33	33	42	54	11	33	30	25	24	21	25	51	297	46	19
gene802	b0789	49	22	24	22	28	23	59	122	88	102	65	49	8	0	5	34	15	65	65	34	146	79	71	34	54	15	44	323	67	152	183	141	96	80	64	48	132	52	82	47	38	37	51	39	239	356	219	57
gene803	b0790	58	43	18	38	22	20	46	66	65	82	54	27	15	0	5	10	3	51	33	35	62	83	70	51	41	17	35	110	28	77	170	179	113	65	43	52	113	56	53	46	20	36	45	54	244	285	202	25
gene804	b0791	199	288	168	263	225	231	301	709	443	1191	753	490	87	144	62	65	28	1679	1219	926	235	329	1039	644	1281	1110	1148	1920	493	2765	1187	901	697	1034	904	955	677	392	441	428	423	296	408	367	882	712	772	664
gene805	b0792	21	50	5	127	101	97	590	685	739	607	399	168	34	78	109	158	39	799	478	653	493	395	986	701	312	194	264	614	218	756	441	348	285	741	579	578	1166	405	555	433	288	125	224	242	451	507	425	688
gene806	b0793	41	53	29	256	217	172	614	852	932	749	498	247	51	95	85	92	25	1123	548	847	354	399	1167	737	459	243	465	696	209	837	475	423	261	1040	715	653	1206	427	677	393	352	257	283	352	431	453	434	705
gene807	b0794	176	200	129	789	729	648	1542	2537	2452	2274	1454	786	183	238	265	520	167	4502	2752	4258	896	991	2994	1702	1860	1052	1753	2090	618	2726	1428	1422	1207	3052	2253	2139	3209	1533	1914	1351	1041	867	1090	1242	1587	1479	1386	2135
gene808	b0795	108	260	107	528	484	438	1022	1849	1497	1369	1262	681	149	200	198	258	70	3377	2186	2796	740	813	2127	986	1197	684	1079	1726	455	2442	1270	1301	1081	2416	1892	2051	2275	1341	1375	1146	954	514	701	945	1437	1222	1432	1727
gene809	b0796	272	337	211	837	851	604	452	766	551	574	586	931	197	193	134	128	35	1129	890	903	439	356	1016	515	1119	824	916	803	267	1498	1190	798	741	999	1090	913	765	394	626	465	549	585	816	660	1173	791	1034	1034
gene810	b0797	811	1218	754	6826	5988	3917	2685	2389	4175	846	421	8161	1398	948	816	739	260	1646	721	612	1445	1676	2191	1704	2623	1392	1468	779	332	1125	1332	942	492	1034	624	676	7239	1622	992	499	422	3194	3296	1922	1629	919	990	1310
gene811	b0798	41	51	10	55	44	41	19	97	34	97	35	76	21	12	6	20	0	84	54	68	80	44	93	77	81	92	104	142	49	148	50	50	22	80	90	111	43	33	63	72	37	45	74	64	51	97	30	87
gene812	b0799	379	571	286	2679	2209	1631	1090	1398	1558	1251	598	2840	601	624	680	875	214	1847	894	1144	921	985	1815	1319	2378	1204	1867	1408	544	1779	1059	661	538	1416	976	1126	2789	927	886	593	658	1753	1865	1674	876	801	608	2476
gene813	b0800	130	246	145	643	612	424	533	841	894	798	591	765	151	166	199	357	127	1212	822	978	1071	1048	883	570	937	420	650	948	278	1150	689	600	414	1217	919	1020	1645	575	828	593	654	602	640	770	793	683	682	1124
gene814	b0801	112	149	79	630	501	392	483	712	742	669	499	627	130	102	221	313	138	1125	607	912	833	979	921	423	636	528	526	1288	312	1887	786	877	578	836	746	706	1035	431	576	444	488	479	540	501	1029	957	899	671
gene815	b0802	1901	1717	1293	1060	1008	727	4443	2915	3118	653	247	3094	394	621	258	578	162	3599	1403	724	534	863	2379	1909	1458	908	1136	1161	505	2245	3661	2568	1194	455	295	270	2590	777	420	295	270	663	564	568	2517	1013	971	1025
gene816	b0803	7	20	11	6	11	4	9	58	15	46	33	16	0	12	7	1	10	34	17	25	35	34	35	15	5	25	36	149	58	50	46	26	36	30	37	31	6	12	38	21	19	11	16	15	34	129	20	33
gene817	b0804	9	18	1	16	14	3	12	35	13	15	12	14	4	0	12	0	7	46	36	13	5	14	39	17	37	12	4	65	12	31	74	53	62	5	3	11	21	2	15	2	7	13	8	13	23	59	40	11
gene818	b0805	33	39	7	87	60	25	40	114	44	11	7	32	12	20	4	22	25	273	188	164	40	38	242	180	14	18	32	308	106	308	953	860	552	17	22	28	69	10	30	19	19	28	14	20	250	504	432	28
gene819	b0806	0	4	5	8	15	10	11	23	27	27	19	13	2	9	5	0	0	21	30	10	59	34	27	18	26	13	10	52	10	30	20	17	8	23	14	37	10	5	24	12	15	16	18	14	34	57	21	13
gene820	b0807	299	436	313	1367	1035	698	169	212	233	280	140	545	105	101	53	91	60	274	148	278	399	296	237	199	583	281	339	271	101	269	205	176	96	209	143	214	385	105	141	103	165	484	508	351	276	315	203	144
gene821	b0808	48	106	59	172	177	126	100	272	196	190	129	165	36	24	85	116	44	230	148	218	216	224	235	182	234	160	133	369	119	269	290	271	154	238	182	167	159	70	167	109	98	109	111	119	281	492	204	112
gene822	b0809	175	295	139	460	503	379	2064	2902	3585	4925	1711	2911	688	595	2794	3018	609	5737	5184	5130	4033	5497	5037	5467	2923	1461	1897	2630	875	5705	4734	3645	2631	3562	2670	2349	5431	1626	1988	1546	1381	698	1172	1461	1813	1559	1929	1951
gene823	b0810	71	203	199	371	404	244	1634	2245	2623	3564	1327	2044	503	320	1626	1897	366	3781	3856	4348	2801	4018	3475	3631	1776	902	1343	2040	715	4234	2192	2172	1305	2840	1804	1765	3331	1024	1377	1271	1004	578	1029	1207	1363	1049	1400	1320
gene824	b0811	1647	3777	2923	1037	1194	747	5967	9016	9706	14647	7417	5844	1308	922	7973	7023	1795	18627	19236	21691	18108	30677	16335	11520	6875	3569	5096	10364	2214	20777	18152	15268	9866	13206	10514	11161	9536	6167	7591	6916	6024	1613	3028	4356	8574	6556	7992	8429
gene825	b0812	3634	4218	2642	774	594	614	4663	6748	8107	22868	22302	1720	451	428	1191	1429	748	10145	10884	10725	10523	19967	13338	4994	4341	3327	3805	8173	1805	18857	12377	12988	5871	18902	19519	22490	11205	9605	17274	16452	14115	2032	3615	5435	13629	11933	13880	9304
gene826	b0813	163	146	161	354	230	197	96	263	183	170	58	391	71	38	50	55	30	179	112	201	186	147	137	197	436	305	360	305	156	200	176	125	90	125	85	116	258	122	100	43	41	162	188	143	110	304	113	74
gene827	b0814	12576	20163	18161	20903	19050	17024	9105	16977	9510	11608	8215	82504	15829	13688	42170	32920	9675	33609	26481	19393	19849	38886	24246	26551	99830	79540	84015	14893	6676	37878	58222	41617	28808	17321	14645	12711	12817	7031	6457	7062	6160	26105	35261	30719	42524	31856	40484	14017
gene828	b0815	207	292	210	5222	4755	2530	1015	771	1213	431	154	3764	475	989	111	274	73	680	335	413	409	635	737	581	1914	1469	1357	252	93	348	751	477	280	559	338	252	1048	308	299	164	136	1378	1348	742	268	212	144	288
gene829	b4705	199	187	186	988	967	498	865	930	915	534	598	1086	120	188	125	183	7	1329	704	502	142	173	529	436	1524	2062	1154	673	202	1607	1233	784	680	699	427	456	816	524	361	197	153	381	484	327	720	367	411	415
gene830	b0817	118	119	137	550	561	377	115	257	281	311	194	741	126	119	218	209	57	323	251	240	155	206	258	190	597	616	615	269	99	427	345	226	208	231	198	222	417	150	99	106	64	217	282	239	316	275	234	117
gene831	b0818	110	111	107	741	682	604	188	310	343	295	159	1039	165	271	208	264	50	315	213	211	210	215	310	263	824	560	578	455	133	477	318	217	157	291	187	201	702	142	119	92	88	287	342	259	285	367	185	127
gene832	b0819	785	1356	965	2250	2201	1586	685	919	1174	780	605	4834	1006	1166	760	870	172	1146	921	909	1102	1072	1036	1145	1595	996	1130	1025	379	1634	3468	2559	1548	933	847	906	2051	589	802	433	541	1609	1694	1409	3796	2628	3298	694
gene833	b0820	1139	2021	1614	3745	3312	2322	1179	1432	1701	1560	870	6058	1300	1418	1970	1990	434	2319	1718	1760	1794	2692	1682	1527	3084	2557	2291	1213	421	1622	2816	1722	1615	1538	1173	1371	3916	1000	788	527	555	2431	2600	1817	1961	1511	1401	1029
gene834	b0821	212	220	157	645	457	271	214	320	223	138	73	337	63	23	130	121	56	402	253	204	505	642	236	137	260	303	204	335	128	322	411	360	245	260	171	195	579	138	98	101	92	204	132	120	684	561	486	133
gene835	b0822	175	215	123	868	582	340	209	202	219	233	190	629	108	94	46	82	9	183	187	127	261	439	228	156	442	405	332	258	72	613	441	398	202	273	198	207	491	168	173	115	115	284	299	209	578	406	418	197
gene836	b0823	23	62	26	74	65	62	161	287	354	620	279	91	27	34	96	83	21	388	342	494	649	705	379	283	132	107	143	456	247	519	154	181	119	456	344	347	535	294	343	278	263	77	133	113	124	334	115	208
gene837	b0824	14	48	2	18	9	9	25	77	34	67	25	13	5	0	23	25	9	70	38	52	61	60	47	55	58	14	21	163	86	136	65	36	16	48	50	44	32	44	53	27	25	17	32	25	27	183	19	37
gene838	b0825	29	78	38	35	33	19	110	282	151	304	231	84	26	24	88	75	38	605	341	492	187	200	291	186	477	266	221	733	231	804	287	139	166	308	164	243	196	185	154	143	93	96	194	129	109	202	100	184
gene839	b0826	79	97	56	412	414	415	331	548	595	470	346	946	242	187	615	600	100	1135	597	925	380	519	751	646	886	540	547	840	306	1145	684	513	479	640	459	537	1196	368	330	245	231	400	450	549	542	587	522	519
gene840	b0827	247	395	300	666	572	619	501	815	820	813	521	1901	433	405	855	628	189	1357	813	1226	688	722	1150	1039	1054	753	1004	1370	454	1947	781	711	533	934	787	663	1357	532	536	377	312	631	834	954	1011	924	976	715
gene841	b0828	289	277	195	795	723	742	286	663	496	757	520	601	187	113	125	112	26	781	402	687	392	354	682	311	577	372	538	1868	365	3322	668	557	486	1030	844	1102	850	431	662	367	420	346	351	465	843	746	873	698
gene842	b0829	145	198	109	691	605	611	445	984	868	1027	899	576	166	168	109	203	64	1123	702	1069	512	474	1081	462	683	434	645	1781	421	3029	594	664	484	1253	1019	1352	1505	597	942	518	585	346	444	493	936	979	1001	705
gene843	b0830	74	124	50	255	251	264	414	868	817	1083	801	350	125	96	103	137	84	1038	702	820	658	826	815	417	506	333	399	1298	278	2016	737	618	465	922	683	1054	1337	639	715	528	495	169	273	332	663	842	754	643
gene844	b0831	48	37	12	109	96	114	132	288	371	458	264	185	47	38	27	48	12	301	219	306	246	257	325	163	159	134	192	560	133	671	162	140	139	280	229	279	572	211	196	149	170	58	98	94	188	409	182	145
gene845	b0832	13	66	9	64	64	85	120	202	340	338	207	143	32	19	47	35	8	244	125	207	224	226	196	96	198	135	239	542	96	546	94	68	38	153	143	161	579	138	145	110	73	50	71	53	90	270	95	124
gene846	b0833	76	151	92	183	169	118	80	264	150	484	262	450	87	40	181	61	69	193	148	139	180	217	238	230	612	411	468	585	226	725	254	184	197	170	137	172	221	68	133	108	94	93	130	96	76	341	97	127
gene847	b0834	90	144	40	466	358	257	75	182	105	209	56	553	83	111	67	110	34	113	35	71	162	206	148	161	398	356	326	392	147	301	119	83	78	112	62	126	100	52	93	42	47	139	155	68	62	305	41	111
gene848	b0835	617	819	628	1273	1120	672	380	542	567	664	369	995	180	172	112	141	40	671	468	481	508	665	642	686	915	758	743	565	204	913	949	643	490	468	250	357	1228	322	306	195	172	753	879	571	611	536	394	262
gene849	b0836	271	432	199	95	179	253	609	1376	922	2646	2467	500	146	134	417	478	177	2902	2318	1979	663	802	1492	566	2576	2004	2808	1526	292	2768	2440	2847	2244	2702	2911	3063	1317	1668	1675	2054	1624	664	1089	1079	2014	1717	2337	1747
gene850	b0837	42	72	60	58	71	129	130	208	186	261	222	168	31	45	9	7	26	140	114	153	185	188	382	166	199	80	124	433	106	374	184	204	146	352	271	319	188	119	260	162	155	94	212	147	171	344	175	275
gene851	b0838	282	550	535	328	307	285	355	596	675	1170	661	480	132	107	129	165	94	1048	965	1423	1440	1736	866	473	920	674	657	1590	386	2675	1201	960	766	795	635	625	876	405	458	480	528	271	303	336	930	850	867	380
gene852	b0839	233	318	225	452	351	370	464	745	684	1384	783	831	179	204	114	164	44	1364	942	1388	493	584	1061	567	658	603	492	1960	403	2752	1692	1691	1276	1161	991	910	815	382	770	602	532	449	568	642	2177	1577	1783	413
gene853	b0840	159	238	147	817	690	477	277	405	369	430	204	992	200	391	182	219	75	480	305	431	343	507	431	337	745	529	535	365	139	636	789	623	359	338	323	327	441	141	375	254	262	596	703	601	959	582	721	325
gene854	b0841	322	392	298	1017	832	545	65	141	114	134	67	1474	303	111	229	305	52	267	137	188	255	313	112	151	504	430	423	248	55	268	693	478	293	190	139	145	164	49	59	48	62	247	279	230	799	542	583	76
gene855	b0842	171	220	181	1205	943	715	94	269	163	180	117	1618	343	335	67	81	42	220	127	209	267	307	158	165	851	733	753	436	149	341	262	223	159	194	176	170	409	75	86	67	83	403	454	366	264	496	162	118
gene856	b0843	40	69	54	206	162	146	115	267	194	400	352	842	194	340	85	59	41	271	244	195	337	449	200	194	376	338	312	525	146	1021	273	186	167	306	246	302	379	67	169	166	135	172	211	245	528	297	345	117
gene857	b0844	70	142	80	226	182	124	173	358	184	375	190	274	57	35	267	177	53	483	468	404	373	424	423	318	257	191	267	470	159	354	549	382	400	295	281	269	212	160	203	134	106	159	192	174	263	389	213	214
gene858	b0845	104	167	108	353	239	213	132	298	209	291	146	247	54	65	172	253	40	289	208	296	165	168	240	214	322	250	274	470	165	286	221	138	203	317	202	194	367	106	129	102	85	166	171	172	226	448	153	110
gene859	b0846	40	51	45	81	67	47	70	158	61	109	52	128	35	28	89	92	38	194	168	157	93	100	221	195	127	98	160	196	80	140	147	103	112	88	123	113	44	55	67	37	40	73	69	87	73	178	53	156
gene861	b0847	382	862	506	2849	2585	1545	767	940	1195	1178	619	3368	657	460	657	674	114	1153	852	863	744	1205	1306	1039	1743	1216	1498	674	291	1110	1154	847	587	1190	835	857	1913	628	667	485	428	1002	1120	996	775	664	584	795
gene862	b0848	88	305	122	289	247	191	118	215	260	573	243	247	64	31	54	27	6	499	318	452	254	294	612	639	400	184	257	335	91	394	282	195	228	545	465	355	150	135	255	195	132	126	194	189	105	155	83	231
gene863	b0849	15	46	19	41	38	30	42	94	59	129	98	117	21	6	29	69	27	168	174	131	70	97	103	50	369	300	253	223	61	359	404	325	270	92	90	139	46	66	76	92	48	59	63	60	192	178	176	60
gene864	b0850	355	317	272	410	455	453	417	620	545	475	331	814	188	247	412	370	172	1102	739	802	341	508	754	682	1775	1312	1401	844	265	1427	740	681	461	662	572	558	593	238	264	249	285	746	992	1143	748	594	733	556
gene865	b0851	553	746	698	900	911	779	923	1522	1176	1182	721	1760	462	489	867	826	286	2404	1938	1906	1129	1567	1994	1481	2881	1943	2537	1644	454	3286	1990	1785	1127	1811	1409	1239	1422	799	864	641	639	1468	2202	2376	2002	1410	1880	1493
gene866	b0852	133	366	280	991	883	770	798	1336	1204	867	590	1665	381	347	792	830	177	2040	1350	1642	891	1039	1516	1313	2666	1863	2295	1566	418	2337	1444	1059	888	1442	996	988	1785	609	535	424	349	1068	1313	1314	1234	1059	1198	877
gene867	b0853	429	878	642	606	592	460	708	1253	1099	1954	916	1127	255	333	1296	1194	218	2152	1818	1919	1281	2296	1788	1607	2397	1782	2103	1095	399	2431	1781	1361	1291	1346	1284	1275	1253	731	746	744	582	794	1066	1155	1012	761	903	902
gene868	b0854	44	99	118	198	175	97	74	147	114	35	40	160	22	41	79	123	22	107	79	51	273	450	92	66	87	61	86	202	49	66	106	111	58	65	62	63	97	47	52	38	20	74	67	56	110	210	74	61
gene869	b0855	7	57	14	73	57	34	32	81	59	17	13	42	8	17	39	46	38	40	33	30	181	272	28	21	52	34	20	162	51	27	54	24	13	46	18	24	83	12	29	16	15	34	18	9	52	223	42	32
gene870	b0856	18	38	18	26	46	25	24	87	35	25	14	32	3	0	9	15	18	19	8	4	115	107	17	12	56	23	17	262	53	41	19	15	7	40	4	22	20	8	9	13	4	15	15	19	19	210	18	11
gene871	b0857	18	52	46	60	59	58	25	107	48	39	31	54	12	0	25	27	20	43	42	18	167	166	39	41	76	29	66	232	93	56	19	24	8	34	35	12	50	11	28	15	21	35	27	28	32	251	29	23
gene872	b0858	36	37	56	145	108	89	41	60	53	67	24	152	36	0	33	11	2	67	31	58	61	108	62	81	112	36	78	112	29	89	83	76	41	73	43	40	47	18	26	30	33	59	58	51	99	120	72	30
gene873	b0859	263	284	229	1164	980	567	225	257	278	134	69	787	135	137	221	174	46	227	136	165	407	356	184	165	398	247	293	250	74	203	239	157	98	205	134	138	403	90	101	76	59	341	448	290	177	300	143	138
gene874	b0860	41	37	40	43	35	25	74	109	115	166	89	90	16	25	15	34	20	150	73	127	157	218	150	103	67	45	86	210	57	197	234	221	156	152	100	120	76	47	108	72	127	61	73	35	157	169	139	71
gene875	b0861	46	51	46	151	121	68	235	411	553	588	341	277	68	86	84	82	13	650	377	465	455	536	605	439	227	242	315	685	189	865	376	282	248	567	285	452	688	175	353	260	189	142	196	228	355	361	255	264
gene876	b0862	37	74	7	93	75	36	223	406	428	677	343	208	50	32	63	78	18	490	420	579	510	712	636	403	311	160	179	537	161	896	293	259	257	601	367	417	677	204	361	238	217	112	160	205	296	394	257	275
gene877	b0863	56	174	182	87	108	109	534	918	925	1805	1434	350	80	82	160	113	40	1394	1431	1705	1672	3052	1548	778	371	275	456	1441	282	2384	1260	1071	710	1838	1500	1690	902	697	972	916	727	198	257	478	794	616	776	861
gene878	b0864	96	85	44	153	125	102	233	408	356	778	486	411	110	117	52	42	24	579	449	491	448	637	570	355	419	188	352	607	215	1023	587	528	284	497	483	444	417	225	476	366	339	170	292	309	529	389	461	325
gene879	b0865	127	183	76	45	43	54	258	375	379	635	735	156	32	68	72	97	11	637	500	628	422	522	651	297	170	137	203	576	151	1049	1193	1370	593	668	729	851	533	294	555	510	510	99	137	281	2430	2181	2515	421
gene880	b0866	166	320	259	258	195	206	257	416	340	605	524	483	89	106	167	201	64	807	651	662	285	543	476	276	654	646	792	575	149	931	648	600	496	663	535	601	565	270	336	326	261	289	409	539	523	461	431	374
gene881	b0867	74	171	116	347	312	215	314	515	428	570	327	563	151	135	148	192	50	866	541	475	372	391	717	405	796	553	746	630	152	1066	403	501	325	748	568	611	697	334	432	339	297	533	565	580	615	454	494	574
gene882	b0868	185	282	148	736	637	466	180	305	304	316	203	790	183	236	121	69	27	366	168	248	228	250	383	419	459	255	477	424	149	577	557	532	312	265	168	182	493	104	217	146	129	507	518	405	629	483	570	271
gene883	b0869	48	90	52	341	303	205	297	531	526	525	329	377	71	73	100	59	35	518	284	342	324	358	628	460	433	261	329	885	323	1076	437	389	341	497	343	361	679	226	377	243	261	309	391	351	563	617	498	355
gene884	b0870	351	380	225	468	401	298	680	922	816	1052	682	713	168	81	109	179	80	1195	681	1041	816	863	1410	928	630	401	554	1714	522	2272	1058	1078	711	1240	870	744	1322	452	990	680	651	571	642	788	1654	1230	1462	889
gene885	b0871	319	348	326	95	56	71	495	768	841	1111	785	184	53	52	40	149	53	883	857	928	1536	2179	1214	533	303	243	265	855	282	1200	962	903	554	1171	1020	968	1178	652	1122	950	901	397	506	768	1251	1122	1090	825
gene886	b0872	0	40	27	16	19	26	88	154	287	392	256	32	21	58	41	23	15	293	193	478	203	193	242	139	172	117	82	343	77	247	140	114	149	249	189	240	191	129	134	123	104	40	46	73	69	193	73	94
gene887	b0873	24	43	13	41	41	46	58	149	155	219	120	48	10	0	15	44	23	210	151	195	165	121	147	96	192	53	80	211	76	149	83	48	49	151	164	139	149	63	106	88	90	46	71	88	47	206	61	119
gene888	b0874	128	181	145	515	455	380	79	173	108	107	90	411	64	68	49	42	22	147	85	84	166	225	154	130	356	228	298	272	104	196	207	139	74	137	85	163	147	40	88	54	49	242	212	179	135	226	76	68
gene889	b0875	76	116	132	173	147	128	43	128	103	71	58	229	51	65	22	52	18	117	53	91	153	144	103	111	194	129	123	240	62	105	250	309	166	141	67	84	96	39	65	39	44	59	89	74	160	254	131	40
gene890	b0876	182	315	214	477	474	475	385	795	589	720	549	949	227	188	277	282	72	1520	1172	1213	579	631	1089	572	1093	815	1029	1156	319	1304	925	953	710	923	769	740	688	412	587	381	370	413	535	535	647	930	640	747
gene891	b0877	359	497	343	3226	2921	2136	258	462	348	551	267	2624	596	497	428	332	128	502	415	497	483	843	556	438	1861	1787	1575	867	221	1853	1393	1268	757	763	597	664	611	154	260	240	270	1686	1921	1240	2349	1470	1828	412
gene892	b0878	102	147	59	281	235	201	159	323	328	458	263	327	53	47	180	190	61	474	359	378	362	371	355	231	604	438	564	362	128	400	448	330	313	362	305	268	406	193	224	145	138	238	297	262	312	351	279	217
gene893	b0879	80	129	88	423	406	285	244	529	616	630	313	473	80	124	203	298	60	712	585	825	679	670	451	341	932	604	778	1214	264	1192	635	464	539	541	439	423	810	277	225	184	213	245	295	267	722	741	495	253
gene894	b0880	387	451	258	224	210	193	1282	1880	1426	1940	1226	433	117	226	200	319	86	3547	4020	2977	926	1577	2241	923	2007	2341	2640	2319	554	4670	2545	3783	1950	2633	2640	2296	806	812	1286	1534	1475	487	628	966	2454	1754	1928	1251
gene895	b0881	93	76	110	253	186	163	258	623	383	519	661	308	45	77	203	190	91	762	596	537	401	546	496	264	568	465	438	436	132	894	516	407	347	578	427	678	312	208	381	289	460	173	297	266	531	339	423	410
gene896	b0882	1688	2369	1763	3206	2747	2541	8048	10970	12050	14208	10216	3976	919	1362	3724	4237	1095	21723	17979	19759	17016	23067	12272	5987	11270	8083	10784	12111	2522	20029	13282	14411	8697	19514	16683	15089	18278	10290	9466	8791	8100	3785	4612	6115	16194	10440	13618	7650
gene898	b0884	1297	1720	1387	3355	2925	1696	1503	1959	2425	3089	1262	7331	1269	1885	4632	5002	1225	3255	2652	2540	1690	2584	3288	2781	8595	8611	8353	1292	685	3805	5181	3670	2748	2306	1575	1566	3985	1611	1503	1228	862	2931	3457	3006	3966	2051	2564	2462
gene899	b0885	110	160	99	459	418	288	315	376	437	537	284	654	125	161	304	445	96	444	248	377	335	524	597	485	453	439	436	637	216	827	306	290	152	404	297	314	617	170	325	197	164	301	332	303	314	323	249	371
gene900	b0886	119	150	65	566	512	433	726	1007	1116	1734	919	1254	233	246	722	769	130	1246	863	1000	867	1098	1775	1313	1396	856	1088	1713	643	3442	970	709	572	1102	896	865	2246	630	877	580	566	761	899	977	1177	883	986	1155
gene901	b0887	279	498	300	765	659	727	637	930	1245	1655	959	1419	329	305	927	820	245	1166	874	1106	774	680	1329	993	1196	847	1209	1635	580	2989	1209	816	684	1023	801	937	2260	727	863	629	591	848	1151	1097	1084	1048	978	748
gene902	b0888	366	565	370	1351	1072	888	865	1336	983	1274	680	4180	1040	1010	4263	3247	1025	1978	1034	1151	1698	2103	1512	1897	2182	1485	1970	4068	1210	6396	3036	2753	1271	1150	1020	759	1697	592	823	590	654	1486	1491	1559	3558	2582	3376	1243
gene903	b0889	353	881	534	1109	1066	831	1245	1608	1291	2586	1140	1509	312	476	1293	1531	323	3027	2395	2277	2364	3864	1919	1225	2994	2465	2781	1826	395	3145	3561	3262	2156	2059	1675	1558	1683	903	1064	1103	978	1143	1310	1062	2592	1718	1933	1026
gene904	b0890	1173	1782	1061	8772	7855	5964	4671	5675	6880	5409	2825	8963	1818	2272	9980	10671	2425	7986	4642	5050	4297	4256	7272	5713	8966	5321	7247	6042	2256	9217	6108	4824	3570	6645	4780	4595	10199	3228	5470	3122	3961	6405	6889	5973	7308	4823	5596	8808
gene905	b0891	231	352	214	930	912	681	962	1302	1288	1153	645	2311	559	699	2282	2412	687	2255	1459	1754	1287	1378	1722	1302	1783	898	1403	1427	454	2341	4138	3443	2241	1323	1042	972	1863	799	963	796	719	747	927	1078	4624	3384	4221	1682
gene906	b0892	131	150	45	1149	999	807	1128	1331	1566	1009	518	2022	422	368	1758	1980	580	1797	900	1200	1317	1433	1710	1482	1310	862	1091	1073	400	1552	1716	1460	892	1180	811	822	2429	697	883	516	464	912	1089	949	1656	1119	1260	1415
gene907	b0893	1218	1779	1161	3281	3356	2417	7290	11030	10567	11965	7728	5609	1260	1318	2230	2340	449	22119	14427	16847	3689	4366	19370	12849	9886	6050	8188	9089	2381	16558	14600	11818	8502	15765	12637	12653	15777	6802	8090	5718	5248	6686	8401	9373	10855	8336	10656	11289
gene908	b0894	858	1952	1482	547	815	1329	4559	7441	8055	14453	6345	4388	1321	1270	885	978	270	14416	11662	14113	4425	6443	11724	8677	9550	5495	8957	3284	982	5780	3263	2571	2420	11217	9402	9741	9519	6403	5723	5238	4398	4209	6773	8002	1635	1700	2143	8258
gene909	b0895	45	100	101	167	190	264	1376	1940	2517	4046	1824	1211	362	430	281	366	63	3609	3172	3489	1298	1969	2833	1967	1864	1353	1867	677	197	1169	884	745	645	3332	2552	2567	3009	1705	1756	1599	1164	1165	1745	1956	455	412	585	2138
gene910	b0896	53	135	109	242	319	394	1798	2683	3583	5481	2590	1495	482	433	303	433	76	4286	3332	4267	2131	3116	3164	2586	2126	1374	1919	903	340	1471	573	426	428	4591	3635	3663	6044	2010	1617	1479	1067	1081	1400	1813	495	525	584	1650
gene911	b0897	125	262	167	22	12	5	53	162	97	265	301	22	5	0	14	20	8	125	169	156	661	1174	153	90	22	2	25	295	106	359	227	126	69	137	135	179	156	106	207	201	177	18	36	64	131	199	146	109
gene912	b0898	285	551	551	572	506	449	287	390	437	521	365	838	163	249	104	166	32	306	205	219	245	349	284	291	512	364	337	590	288	687	184	133	76	269	178	256	524	148	214	152	110	259	272	310	259	462	181	141
gene913	b0899	110	192	176	163	145	153	124	387	200	640	245	369	81	48	19	23	16	493	466	579	363	580	542	748	371	453	562	634	275	433	325	237	213	323	280	194	111	78	109	126	109	131	203	221	51	361	31	109
gene914	b0900	3	41	47	85	65	62	37	90	34	53	41	181	26	26	25	50	34	40	43	46	91	88	38	42	98	164	108	162	55	83	62	31	30	54	70	51	58	17	61	51	43	83	73	64	62	99	40	54
gene915	b0901	20	50	58	67	61	48	18	78	36	40	35	108	18	25	14	12	0	30	45	44	94	196	18	17	107	101	78	212	78	107	21	18	51	12	31	8	19	11	17	7	14	23	22	13	8	122	10	18
gene916	b0902	444	776	393	429	440	388	1148	1385	1628	1186	798	953	197	160	2681	2527	663	1885	1132	1354	1477	1912	2259	2104	1376	676	834	1269	481	2394	1739	1325	771	1452	1200	1199	1831	935	1031	851	697	647	1188	1395	1434	1010	1261	1761
gene917	b0903	8381	21658	17067	11557	11781	9255	25702	42245	41887	131335	57888	22067	5486	1956	23600	19911	5186	59704	54076	52686	69671	129419	98822	105579	31198	13792	17093	33069	17399	76920	63247	38597	25247	69964	61299	72133	90027	52758	41765	39032	31263	15541	36204	32049	43618	33669	41470	72485
gene918	b0904	1454	4325	4286	995	1357	1576	1792	2836	3878	6939	3363	5756	1449	797	3331	1636	580	4483	4113	4019	2562	3655	6507	8195	5459	2217	3305	2482	1570	6398	4810	3139	2225	4617	3612	3724	3611	2448	2891	2520	2131	1568	4281	3709	2401	1903	2328	3723
gene919	b0905	497	834	562	3515	2876	1841	998	1093	1260	840	480	3510	599	548	2367	1979	575	1283	860	824	1399	2045	1339	1666	2405	1732	1923	1076	432	1772	2822	1751	1354	824	716	559	2303	594	475	327	325	2280	2341	1436	1579	1140	1096	515
gene920	b0906	62	57	33	65	62	38	36	169	74	108	86	66	14	16	21	35	14	123	95	129	73	143	105	71	88	75	76	283	71	100	135	104	92	118	73	89	75	47	57	38	46	43	60	52	89	155	48	43
gene921	b0907	456	783	519	1060	951	806	1122	1538	1628	2283	1633	1441	278	380	722	728	188	2505	1825	1977	1256	1604	2191	1677	2509	2214	2217	2860	876	5390	2602	2173	1638	2027	1743	1650	2422	808	1386	1207	1156	1188	1305	1242	2836	2099	2561	1131
gene922	b0908	102	146	102	479	461	286	548	673	769	820	441	539	108	135	281	336	120	825	552	594	746	910	984	783	770	534	707	942	329	1468	1108	861	571	703	523	460	1255	323	505	410	416	478	566	426	1015	888	940	354
gene923	b0909	27	9	15	85	106	40	36	51	35	46	29	123	25	31	26	26	8	31	26	35	29	61	40	38	110	49	64	38	30	70	47	54	48	68	43	12	63	12	23	18	27	63	59	50	52	58	53	36
gene924	b0910	1204	1690	1217	5728	4745	3277	1400	1918	2278	1739	981	6024	1217	1187	3251	2921	796	2772	2009	1783	1683	2176	2479	2100	5971	4048	4659	1769	639	3215	5096	3698	2481	1721	1332	1598	4003	1156	1356	994	914	4002	4581	3006	5829	3450	3922	1863
gene925	b0911	6936	13122	9473	63516	54172	39188	22342	27605	24609	27696	14099	70810	14616	13872	97703	75849	14530	56758	38414	34479	25653	37016	45803	62635	103638	70331	74783	36630	10990	70945	129945	88613	55583	32359	25205	25725	61875	21696	11253	9994	9957	51193	55332	41379	66323	44388	54966	26311
gene926	b0912	1579	2374	2106	2232	1909	1302	1058	1361	1602	2916	1790	2214	438	533	1751	1511	403	2496	2414	2680	3202	5337	2657	1826	2966	2625	2291	2044	588	4420	2746	2527	1621	2989	2667	2623	2478	998	1618	1764	1432	1565	1720	1326	4123	2571	3273	1191
gene927	b0913	90	196	107	975	807	454	120	375	197	216	78	494	73	173	122	164	54	167	85	159	290	245	202	154	249	199	275	565	213	253	145	105	108	201	127	191	179	75	129	91	88	217	227	144	120	551	85	146
gene928	b0914	960	1763	1329	4159	3919	2846	1598	1963	2461	3044	1402	7041	1462	1664	767	1016	162	2381	1705	2070	1822	2247	2325	2618	4577	3581	4228	1616	670	3479	2843	2177	1528	2098	1561	1554	5706	1692	1281	997	858	3087	3151	2653	2189	1560	1757	1386
gene929	b0915	130	204	161	1589	1322	939	639	753	1067	832	370	2448	474	386	462	621	113	1005	654	770	890	1081	923	1048	1940	1612	1581	822	353	1210	930	538	645	730	518	654	2430	545	303	236	216	946	837	712	676	526	470	444
gene930	b0916	123	113	37	681	601	410	264	475	565	328	142	1119	179	259	130	318	53	487	315	231	408	439	475	459	767	394	580	722	395	825	381	214	215	333	238	208	825	174	264	144	172	451	441	352	318	412	238	294
gene931	b0917	113	81	82	212	250	145	260	381	396	538	461	735	127	217	154	124	94	788	573	563	248	446	563	456	853	683	814	387	164	1152	979	717	528	531	461	461	450	243	255	247	237	325	410	503	664	467	514	428
gene932	b0918	222	426	233	919	865	666	866	1245	1163	2172	1116	2547	538	672	451	467	113	2479	1964	1712	921	1495	2042	1948	2473	1962	2328	1786	554	3748	2206	1770	1267	2004	1543	1710	2548	1060	781	761	608	1048	1148	1245	1612	1085	1411	1078
gene933	b0919	294	615	266	376	446	383	1677	3096	2581	4213	3096	892	218	265	66	97	69	6244	4290	5345	744	902	6396	2840	2171	1352	2234	2363	636	3344	2150	2694	2024	5549	5206	4896	2066	2489	3426	2328	2169	785	1322	1993	1039	1064	1384	5813
gene934	b0920	56	105	45	110	107	81	47	117	82	104	49	180	42	36	5	29	5	136	103	81	65	135	86	93	120	126	121	154	56	118	276	199	161	126	69	71	100	57	50	44	31	113	136	105	263	259	206	64
gene935	b0921	196	392	310	670	552	544	432	551	670	921	441	1151	248	245	126	170	45	1163	816	1001	566	626	1156	916	1492	1007	1375	866	298	1484	1103	908	785	733	465	500	830	342	408	335	327	609	674	619	959	777	681	457
gene936	b0922	125	138	106	820	784	692	558	802	1080	1342	570	1431	335	281	131	180	80	1479	934	1158	721	863	1304	1198	1686	1009	1447	1145	382	2052	1222	1035	750	1060	689	650	2032	638	475	436	438	666	789	731	1159	859	944	488
gene937	b0923	82	49	30	478	454	423	414	620	649	797	420	789	192	117	61	144	69	959	757	762	498	695	934	832	726	609	680	692	258	1279	1096	809	594	606	444	453	1036	407	344	262	344	371	495	456	780	635	717	432
gene938	b0924	214	441	155	3972	3513	3119	3105	4361	4789	4713	2017	4765	1001	796	662	815	203	7500	4697	5269	5062	6245	7156	6609	5736	3548	4870	5950	2013	9688	7208	5702	3932	4743	3194	3203	7614	2485	2411	1877	1786	3018	3591	3338	6961	5293	6121	3516
gene939	b0925	253	397	221	862	728	605	1101	1625	1653	1732	1239	1135	285	223	109	155	108	2237	1412	1633	886	1007	1653	882	1066	659	951	3574	546	5972	2963	3413	2043	2065	1807	1618	1994	874	1857	1381	1260	641	784	793	4411	3201	3594	1019
gene940	b0926	581	892	646	1391	1413	894	1666	1686	2051	2727	1362	1465	277	494	48	80	42	1860	1161	1280	1103	1388	1883	1589	1204	1078	1023	1192	585	2383	2323	1946	1148	1911	1525	1439	2014	772	1799	1174	848	1479	1802	1604	2437	1559	1834	1083
gene941	b0927	283	517	395	1385	1344	992	1540	1806	2279	2409	1327	1626	358	413	159	173	41	2716	1584	2150	1214	1532	2021	1812	2018	1431	1629	1671	621	2458	2742	2037	1682	2177	1424	1406	3036	1098	1149	786	604	1166	1116	1092	1821	1128	1345	834
gene942	b0928	838	1329	972	1696	1445	1210	1679	2398	2458	4369	2447	1532	337	357	266	386	92	4413	2815	3367	3406	4441	4478	2822	1844	1281	1602	4156	1145	7573	3931	3893	2266	3166	2651	2502	4194	1534	1843	1638	1456	1548	1895	2083	4247	4012	4311	1912
gene943	b0929	864	1172	925	12016	9993	6678	3258	5199	3001	2324	1101	18394	3645	4217	315	400	82	9359	9268	8536	1894	3187	4375	3196	14443	16609	17139	1239	486	2052	5013	5447	3890	4894	3597	3034	2079	1496	1510	1847	1494	6167	7434	5171	692	663	652	2819
gene944	b0930	2084	2970	2256	8052	7405	4815	4389	5515	5976	6232	3430	6836	1390	1726	1236	1461	235	9128	6338	7737	3291	4762	8405	7944	7757	5700	6402	5586	1851	10361	11292	8334	6044	6186	4810	4652	9072	3255	2951	2381	2219	5165	6067	5735	5977	4487	5405	3329
gene945	b0931	663	1050	827	6458	5700	3674	2827	2706	3586	2118	1229	6705	1087	1914	215	395	118	2723	1602	1862	1498	1886	2882	2612	4056	2991	3712	1194	456	2394	2832	2347	1330	3179	1920	1898	5352	1412	1443	1080	861	3261	3727	3054	2311	1544	1816	1827
gene946	b0932	453	753	561	1490	1268	1314	2583	3615	3882	6377	3357	2422	581	834	320	299	142	5772	3889	4407	2906	3648	6006	3579	3436	2892	3792	5547	1425	10056	5242	5117	2868	4275	3820	3500	7239	2927	2738	2478	2255	2736	3370	4017	6855	5302	6480	3199
gene947	b0933	27	61	21	58	35	37	14	108	41	33	25	38	11	2	12	30	15	37	32	30	116	57	30	17	45	12	46	263	64	36	20	41	7	23	21	28	58	20	47	12	11	23	28	12	29	262	26	24
gene948	b0934	13	9	5	18	14	14	7	76	15	7	4	25	6	0	5	6	16	2	6	9	36	17	6	12	11	6	10	138	45	6	9	6	6	9	6	4	21	8	30	5	9	9	9	8	12	189	15	13
gene949	b0935	10	69	9	36	26	43	18	81	20	11	5	31	15	0	6	20	22	18	17	13	91	28	16	6	1	6	6	159	44	23	8	6	8	26	10	18	52	13	26	14	5	18	12	18	31	228	27	24
gene950	b0936	12	32	2	6	22	13	6	40	7	12	7	12	4	0	9	7	4	3	0	6	45	17	4	6	11	10	4	112	22	6	11	3	1	4	4	12	32	0	6	11	9	12	6	8	14	68	19	9
gene951	b0937	9	25	0	19	16	2	3	11	3	0	3	15	2	0	4	4	0	12	0	4	32	22	7	6	1	0	9	27	12	13	1	8	0	3	5	0	6	1	5	4	14	8	4	3	4	63	10	5
gene952	b0938	51	111	126	65	45	82	26	80	33	80	55	116	19	15	162	165	100	53	50	40	110	222	60	34	159	91	75	128	34	72	99	32	34	35	37	42	47	27	42	44	23	40	33	57	16	57	24	31
gene953	b0939	20	17	5	26	27	21	6	77	12	11	10	18	7	20	60	55	51	10	12	5	45	20	9	8	13	23	24	107	44	9	15	4	0	17	4	2	8	12	24	12	20	9	14	20	5	89	1	10
gene954	b0940	56	84	45	145	122	76	45	269	80	68	43	140	27	33	96	83	50	51	33	43	266	154	58	39	120	134	128	610	199	48	61	31	49	89	41	90	109	26	75	36	42	64	85	66	54	516	27	49
gene955	b0941	54	116	37	109	90	83	29	180	57	86	53	164	20	7	36	106	10	47	67	40	163	90	63	31	184	150	138	334	129	49	42	23	29	51	60	49	47	32	47	26	36	71	72	46	32	279	41	36
gene956	b0942	16	16	7	37	45	28	6	52	12	23	19	48	13	0	6	5	47	20	0	9	70	56	15	10	34	45	24	105	44	16	8	17	11	15	8	14	20	4	18	13	10	16	21	12	16	119	8	9
gene957	b0943	3	29	9	26	21	14	5	74	22	22	6	62	11	6	11	0	8	15	8	12	57	35	8	16	42	40	72	158	51	25	4	8	11	17	9	3	25	8	19	9	16	14	27	10	10	119	14	5
gene958	b0944	30	77	13	60	45	51	26	85	27	32	22	76	16	43	18	22	2	26	40	47	81	61	45	19	77	61	79	137	45	72	20	45	20	44	29	39	30	15	32	20	27	47	41	46	43	143	29	32
gene959	b0945	346	782	561	1271	1316	664	313	411	472	420	199	1179	209	285	99	79	24	408	222	305	726	984	677	689	798	442	656	357	131	407	582	262	260	288	198	265	499	208	198	127	126	370	469	359	225	226	199	383
gene960	b0946	534	745	587	4548	3959	2678	411	561	716	1011	508	2504	423	743	196	273	45	1174	771	1043	825	1270	711	475	2711	3233	2981	351	125	552	702	591	440	1110	849	968	871	379	315	283	247	1555	1688	1154	543	358	323	342
gene961	b0947	208	468	328	348	346	258	384	641	526	854	376	484	86	156	71	96	23	695	536	641	642	936	722	606	795	569	578	598	249	1038	639	580	402	655	521	572	619	272	412	343	280	538	653	572	508	516	460	357
gene962	b0948	430	725	523	5822	4846	3575	1053	1457	1622	992	725	5915	1196	1329	339	516	79	1630	847	1246	1511	1697	1539	1803	3516	2012	2646	1240	484	1735	2205	1325	1105	1236	910	918	3316	743	685	430	448	2643	2693	2082	1545	1286	1306	961
gene963	b0949	249	425	335	4637	3854	3064	1004	1277	1324	992	472	6210	1307	1118	358	559	77	1678	879	1006	1654	2124	1742	1916	3101	2184	2754	1411	550	2200	2374	1623	1189	1042	888	795	2408	733	742	450	435	2510	2666	1919	1901	1412	1519	1117
gene964	b0950	82	153	54	1708	1357	1024	444	653	665	605	435	1986	352	329	165	190	16	611	309	376	633	854	614	614	1271	794	848	632	286	1001	565	417	298	511	347	410	823	262	255	202	154	533	652	430	491	454	400	303
gene965	b0951	92	140	62	1408	1307	978	575	873	750	1039	613	2078	368	371	142	166	69	1095	719	735	980	1566	990	974	1571	1209	1330	1140	329	1895	1144	796	545	785	662	691	1319	407	425	350	385	678	869	650	971	865	801	576
gene966	b0952	12	39	21	383	307	245	183	302	227	333	220	672	118	118	82	106	54	414	333	240	480	830	441	365	677	572	637	568	205	968	559	333	273	253	211	190	417	194	122	110	101	189	256	241	398	354	345	271
gene967	b0953	978	786	610	110	106	112	846	1286	2339	7441	9135	199	55	178	48	113	50	1729	1918	1861	1814	2402	2416	568	488	701	594	3270	518	7962	1423	2205	1393	4765	4676	5091	3949	2853	2898	3557	2734	252	447	877	3064	2201	2495	1260
gene968	b0954	4356	7667	6310	7611	6008	4706	2512	3772	3275	5541	2523	8092	1511	913	3842	3331	575	6159	5019	5862	6134	10971	6501	7263	10432	7968	7602	5063	1769	9958	11707	9369	6361	4483	3136	3210	6701	2068	1788	1719	1713	4089	4676	3724	6094	4331	5149	2386
gene969	b0955	479	784	434	2369	2034	1478	1820	2292	2779	2081	1081	4155	832	782	3316	3517	640	2862	1975	2366	1273	1678	3281	3355	3364	2038	2644	1407	584	2594	2983	2278	1598	2308	1590	1499	4629	1491	1479	939	799	2252	2456	1935	2488	1471	1779	1760
gene970	b0956	139	183	123	459	425	249	223	332	282	375	193	506	80	172	138	145	60	694	599	495	282	413	394	240	697	619	689	385	102	547	751	592	462	481	359	425	224	206	172	171	171	257	325	264	424	285	327	318
gene971	b0957	45004	75728	51079	59625	55394	46777	53851	73109	77822	34901	30303	126747	27677	28200	40045	38485	12165	115615	76126	86874	52716	66265	124718	108063	85102	46852	58322	61850	19366	103827	150192	122607	80395	82760	72222	72107	75393	32266	36365	28829	27849	63226	76206	69437	77592	64401	80259	61675
gene972	b0958	1623	2552	1531	4933	4178	3821	1882	2173	2386	2181	1332	4484	832	1370	2665	3288	1197	2073	911	1609	2573	2553	2691	1631	3375	1906	2568	1768	661	2929	947	790	829	3810	3253	3537	3179	1230	1732	1491	1950	2820	3096	3034	1319	827	873	5361
gene973	b0959	131	101	161	251	238	208	128	273	234	569	304	283	53	46	75	107	29	281	304	342	184	194	324	214	482	516	496	459	156	684	322	235	244	363	327	241	197	165	149	174	148	145	158	153	138	255	97	159
gene974	b0960	122	203	145	948	828	621	448	505	646	422	287	1631	315	267	453	493	78	473	251	303	496	494	535	589	935	591	822	416	203	652	506	314	295	445	384	343	1354	289	259	197	207	630	707	540	534	484	399	378
gene975	b0961	290	404	288	406	341	193	163	181	219	236	105	894	163	184	198	126	52	220	118	138	191	271	222	214	515	358	422	197	78	314	326	189	174	175	118	62	250	76	125	66	64	315	312	314	183	170	131	148
gene976	b0962	161	270	132	607	484	442	447	827	667	889	689	890	206	253	308	344	104	1216	716	930	440	378	1017	788	1162	789	1055	1393	373	1821	1042	900	588	944	657	784	1131	468	603	427	400	565	648	787	951	1131	969	781
gene977	b0963	278	315	186	237	185	186	1218	2331	1630	5628	3026	579	178	158	265	293	119	5908	5506	4625	857	1320	4542	2510	1855	1868	2213	3511	827	6689	3358	3283	2325	3766	3591	3624	1992	1856	1783	1937	1693	639	968	1522	1746	1288	1928	3000
gene978	b0964	25	55	24	44	36	21	20	51	39	19	21	51	16	27	8	4	15	28	12	40	53	23	25	18	47	29	25	98	52	30	11	34	8	30	26	49	15	21	25	13	8	25	42	38	12	81	14	27
gene979	b0965	233	344	289	217	207	173	290	584	621	1023	807	430	111	33	225	220	38	1028	734	1154	892	1215	745	459	662	482	411	783	182	1056	1362	797	754	637	659	641	722	517	271	240	163	141	214	190	446	421	450	271
gene980	b0966	924	1231	764	854	707	656	766	1202	1000	772	639	999	241	271	1043	1215	307	1603	1143	1080	1032	1068	1186	745	1772	1061	1462	2289	488	3706	2010	2368	1261	1372	1309	1089	1287	585	1048	887	1021	643	837	854	5392	3488	4094	1381
gene981	b0967	424	616	418	1431	1263	855	367	486	447	540	409	1614	356	266	348	255	89	626	405	547	616	815	602	912	1148	795	1020	782	339	1286	1316	811	704	483	362	378	782	262	254	199	253	894	979	857	663	532	582	365
gene982	b0968	40	66	23	54	36	19	44	111	110	152	117	93	16	20	31	68	13	157	163	153	188	249	103	28	147	136	139	183	46	157	99	88	94	128	105	119	98	75	63	41	43	41	44	46	84	156	52	52
gene983	b0969	171	225	157	688	616	297	437	405	587	449	238	762	99	159	233	220	61	591	404	329	430	523	385	411	619	529	449	439	136	678	947	610	473	377	310	239	472	236	242	155	102	260	305	268	336	271	280	161
gene984	b0970	2143	3225	2533	8503	7805	3962	6524	8179	10286	10529	7042	9697	1435	2020	2543	2421	768	11261	8490	8193	3962	5640	10074	7124	10138	7501	7992	11729	2597	22786	10056	10071	5749	10237	8169	8435	14473	4649	5124	4732	4049	5614	7282	8309	14714	10328	13542	4706
gene986	b0972	35	51	10	8	10	22	14	90	23	43	28	18	3	0	10	15	8	19	0	24	54	26	13	9	0	14	11	154	61	18	6	4	14	28	28	30	56	24	33	18	19	18	15	14	18	239	18	29
gene987	b0973	7	13	2	8	14	26	10	57	52	36	33	21	6	0	6	48	2	7	14	27	45	27	19	18	28	3	14	159	55	29	12	2	12	15	29	33	65	32	35	13	22	22	20	21	9	176	9	13
gene988	b0974	8	17	6	11	15	17	15	77	7	28	15	20	7	0	10	20	0	4	12	16	33	10	15	10	1	10	2	230	75	25	20	5	0	21	13	17	84	12	18	3	5	10	5	11	12	161	4	10
gene989	b0975	4	34	13	16	14	7	8	69	19	23	23	27	5	0	23	18	19	45	29	19	58	17	25	12	7	7	30	147	59	32	11	7	7	28	21	42	46	24	16	17	10	17	23	15	39	193	20	19
gene990	b0976	3	1	0	11	7	8	5	28	15	18	8	19	2	0	10	3	0	11	11	13	24	13	9	4	3	0	7	38	8	18	11	5	1	6	9	11	24	10	9	8	2	9	8	12	18	63	12	19
gene991	b0977	22	13	8	28	22	23	14	93	42	38	18	24	4	0	14	4	21	29	14	25	28	51	32	20	44	14	40	143	53	39	17	15	17	29	31	20	80	21	34	7	25	22	30	25	21	173	22	31
gene992	b0978	54	64	41	117	88	54	52	121	89	130	55	97	19	25	34	31	26	82	59	52	93	93	70	54	57	68	96	283	76	186	26	54	22	79	85	46	119	37	42	38	23	61	66	51	54	229	40	32
gene993	b0979	90	37	41	77	88	47	35	180	86	98	31	91	26	35	46	46	52	79	19	47	93	81	55	47	136	31	68	285	130	69	24	17	20	54	30	33	75	23	35	29	31	45	49	28	47	346	42	46
gene994	b4592	9	7	0	4	4	7	3	4	7	9	2	9	0	0	10	0	0	2	0	8	5	7	6	1	0	0	1	11	8	10	11	9	12	13	5	0	1	1	7	0	0	5	3	10	17	12	19	4
gene995	b0980	61	82	19	128	100	80	68	132	90	108	67	66	22	17	49	54	20	110	80	127	99	136	107	94	99	61	84	288	70	184	84	85	58	120	92	116	88	56	80	50	33	63	62	56	92	235	86	83
gene996	b0981	60	149	62	320	273	229	106	163	163	148	90	268	62	16	97	104	51	237	101	125	180	221	176	114	297	237	268	399	120	214	228	232	108	175	168	156	170	99	117	91	78	228	249	217	234	303	180	148
gene997	b0982	0	5	0	27	22	12	1	12	1	2	1	23	6	11	5	8	0	14	7	4	27	12	5	0	15	14	18	35	16	10	11	6	5	12	12	10	4	3	11	2	3	8	18	5	7	35	13	5
gene998	b0983	0	15	20	96	74	47	11	51	22	34	13	62	9	2	24	14	41	35	14	28	62	44	18	17	60	23	74	96	27	29	40	18	23	41	25	27	27	18	22	6	10	41	28	23	37	122	24	22
gene999	b0984	20	33	13	628	656	230	19	115	31	14	18	202	22	61	35	47	18	23	16	25	93	56	30	23	130	57	28	213	106	41	30	22	20	27	18	31	44	9	27	10	29	48	57	45	25	223	17	21
gene1000	b0985	3	16	26	729	744	288	13	27	19	12	11	299	40	100	11	2	0	12	26	2	52	17	3	10	34	23	30	78	11	15	18	17	3	25	16	6	57	3	10	3	11	29	27	13	8	46	6	9
gene1001	b0986	36	22	30	1454	1321	608	44	64	45	16	7	696	53	186	10	37	0	34	12	19	63	48	20	15	86	42	34	78	40	14	42	11	6	17	26	28	17	7	10	9	11	66	62	20	5	74	8	34
gene1002	b0987	55	82	65	1618	1568	910	98	83	148	30	27	855	99	186	80	77	8	98	28	53	75	132	76	83	315	171	167	36	13	19	34	46	32	94	83	51	156	37	36	12	41	228	228	95	15	51	11	88
gene1003	b4516	59	56	35	100	79	76	32	30	38	36	24	119	15	31	7	25	2	54	10	9	46	45	33	29	64	30	47	49	15	61	14	21	20	47	39	42	103	28	27	32	12	63	83	54	32	46	19	52
gene1004	b0988	17	52	36	126	95	74	40	72	66	56	35	93	23	5	36	33	9	54	14	49	35	59	46	47	83	51	48	92	35	44	23	23	11	54	38	58	92	21	33	29	19	73	83	41	27	98	17	47
gene1005	b0989	344	397	392	2528	2401	1228	565	397	707	296	100	2599	273	1045	36	135	22	370	219	225	133	185	675	524	1140	1046	872	132	108	311	399	366	230	298	128	103	302	134	194	103	55	1057	1118	636	226	78	61	439
gene1006	b0990	9561	11905	8224	29389	26147	16187	13670	11078	17939	10318	1777	43168	5782	5657	801	2403	810	11380	6912	4882	976	1802	14679	10529	39746	37674	37471	3739	2219	10947	15021	7220	6740	5782	3179	2391	17907	10387	6503	3243	1765	31688	26346	12826	3099	770	1257	7252
gene1007	b0991	72	72	94	572	593	352	264	234	319	147	20	734	80	148	6	11	1	120	38	97	46	38	216	192	460	547	464	60	36	158	102	91	22	81	55	45	157	65	98	48	34	353	365	208	51	22	18	91
gene1008	b4517	151	235	127	780	702	384	276	260	314	177	67	622	98	175	68	60	14	377	279	196	186	214	242	177	933	1013	778	195	60	383	572	281	317	177	139	114	158	114	155	190	150	598	671	479	308	280	244	208
gene1009	b0992	42	81	20	38	37	57	46	128	109	143	61	81	27	33	73	53	20	199	162	142	40	124	133	115	143	76	125	307	69	78	61	114	79	96	101	109	93	68	56	40	35	57	86	71	31	176	28	71
gene1010	b0993	48	142	67	360	298	273	103	225	152	233	142	338	56	54	50	49	37	187	134	147	186	199	243	186	225	196	254	375	99	197	107	123	52	210	182	205	298	106	142	82	87	295	378	295	155	409	121	172
gene1011	b0994	19	46	34	133	123	129	40	144	118	136	67	141	33	12	36	38	18	87	45	106	131	151	181	101	156	153	172	267	92	111	37	53	32	108	129	69	95	30	94	49	77	137	148	147	85	317	76	71
gene1012	b0995	18	40	18	147	112	105	62	167	86	56	54	122	36	15	54	19	10	189	140	142	58	95	84	65	243	229	241	152	58	89	133	118	95	136	105	141	98	40	31	26	35	65	68	45	102	191	91	102
gene1013	b0996	354	550	323	25	19	11	6	51	8	3067	1598	12	1	13	4	10	32	7	11	7	2205	2772	2443	2195	19	15	8	900	293	1838	1	2	10	17	16	24	11	1	857	748	750	844	1142	1533	9	125	6	13
gene1014	b0997	183	324	172	110	119	80	40	186	44	6812	2621	73	22	10	29	22	18	34	49	50	6320	7900	6644	5716	83	44	84	2666	735	4619	42	39	31	89	50	65	71	32	1868	1434	1229	1960	2458	3026	46	485	54	72
gene1015	b0998	39	73	21	72	66	59	17	42	15	1100	406	75	17	0	43	21	29	29	12	27	1244	1656	1183	1174	32	46	55	477	202	778	25	33	18	49	25	17	25	22	421	293	305	521	691	752	43	107	27	28
gene1016	b0999	57	115	76	372	370	222	188	319	337	302	343	313	50	64	112	84	19	506	262	443	210	213	288	192	374	268	321	293	104	355	278	233	190	381	350	355	382	224	225	190	140	111	132	126	234	273	218	161
gene1017	b1000	280	375	194	1311	1244	588	439	642	689	806	698	1003	152	204	129	108	71	915	702	796	438	433	703	367	684	546	731	786	187	1125	713	645	398	1030	843	907	914	502	698	532	447	399	429	410	537	502	527	552
gene1018	b1001	40	94	24	91	59	34	20	174	31	24	26	67	9	40	27	50	33	26	11	15	133	108	25	9	104	96	70	335	84	23	48	21	25	42	15	18	25	4	38	29	30	28	36	14	11	180	8	20
gene1019	b1002	180	158	102	216	182	91	579	963	1191	2395	1875	208	46	76	56	23	61	1502	1692	1808	909	1367	1560	515	220	227	356	1935	445	2599	782	805	547	2037	1896	2224	1785	1052	2198	1811	1619	163	210	310	455	612	550	1013
gene1020	b1003	121	253	127	93	84	74	732	1104	1398	2423	2850	133	45	54	104	114	15	2269	2451	2603	1386	2626	1467	567	732	483	649	830	160	1499	1489	1152	987	3306	3343	3473	2424	2209	2469	2293	1671	216	495	898	657	582	783	991
gene1021	b1004	309	467	178	137	115	132	1486	2467	3068	5346	5255	265	111	111	102	141	64	4125	4165	3583	2565	4571	3241	1036	1388	685	1189	2003	385	3725	2090	2086	1066	7069	7025	7925	5715	3691	4617	4179	3509	462	993	1677	1231	1137	1529	2281
gene1022	b4518	78	82	65	37	39	19	39	43	44	106	142	51	12	17	17	25	16	89	59	46	276	367	76	23	98	59	78	256	58	545	159	166	107	64	100	82	44	40	99	95	88	26	31	29	263	214	205	60
gene1023	b1006	22	91	39	82	52	49	31	241	69	78	35	70	10	34	51	56	6	50	47	80	144	58	52	56	56	38	32	348	140	86	22	65	34	77	41	37	83	20	70	19	37	39	41	32	61	464	38	41
gene1024	b1007	0	7	1	0	7	3	4	14	8	2	3	5	2	0	3	4	18	6	5	19	9	12	5	0	0	5	10	51	6	13	8	5	1	1	3	7	6	2	12	9	8	4	5	5	14	98	9	9
gene1025	b1008	0	7	1	12	5	2	1	9	0	0	7	0	0	0	4	0	5	0	0	9	3	8	5	2	13	1	0	12	14	7	2	1	2	5	3	9	7	0	4	2	0	4	2	6	9	39	2	3
gene1026	b1009	15	17	10	5	8	4	6	34	4	5	3	3	1	0	0	3	6	7	9	0	24	2	5	2	0	0	3	82	27	13	7	4	1	5	1	16	29	1	10	2	6	3	4	5	12	121	4	8
gene1027	b1010	7	8	0	3	2	7	1	12	1	0	0	3	0	0	0	5	0	11	9	2	1	9	6	1	5	0	0	29	11	6	4	3	0	0	0	0	2	0	1	1	2	7	3	4	6	21	5	6
gene1028	b1011	8	8	0	1	4	0	9	40	3	0	2	2	1	0	1	4	8	2	13	2	19	7	2	1	0	0	6	81	22	1	0	4	1	3	5	2	6	1	10	4	1	7	6	1	3	78	3	7
gene1029	b1012	16	20	1	2	5	6	8	32	16	1	0	3	0	0	0	6	0	38	34	2	15	21	5	12	4	6	0	100	32	15	4	7	6	3	8	4	16	5	6	1	6	3	6	2	24	91	13	4
gene1030	b1013	97	146	101	314	217	155	115	181	178	159	120	262	38	71	176	173	95	249	114	210	265	238	178	128	398	186	217	347	113	362	203	189	182	153	172	191	249	79	67	68	63	120	104	133	263	253	178	117
gene1031	b1014	274	280	125	1336	1060	803	3287	3820	2029	1763	724	1053	207	307	228	335	210	5931	3156	3851	1480	1524	6201	1317	2180	2175	3235	17981	1902	21082	3440	5877	3459	2598	1727	1085	2221	793	1289	1149	1178	1264	830	1201	6781	5295	5967	1894
gene1032	b1015	328	511	471	872	805	573	361	678	347	377	204	1792	342	441	152	106	48	1088	476	394	467	445	321	208	1297	1314	1682	1334	238	1411	1090	1620	805	532	316	277	617	137	171	142	178	522	558	523	1037	865	676	182
gene1034	b1018	16	44	13	127	81	45	38	166	53	18	13	80	19	3	16	13	45	158	83	85	101	58	132	172	87	39	61	185	81	102	370	304	191	54	21	33	67	36	48	21	62	46	43	36	92	294	127	46
gene1035	b1019	10	49	16	95	119	48	45	140	45	22	28	76	22	44	11	16	7	116	66	81	92	68	83	88	133	73	52	264	101	95	145	86	88	46	39	35	33	22	35	29	23	49	37	33	51	341	54	39
gene1036	b1020	205	229	129	1131	735	210	196	211	202	35	48	247	31	22	95	115	110	287	162	144	441	371	153	51	125	89	75	698	140	911	605	775	413	184	155	205	248	109	273	175	264	105	63	83	2346	1535	1564	219
gene1037	b1021	49	40	14	167	109	53	19	47	38	37	12	104	17	84	48	31	19	23	9	4	70	95	37	12	118	109	128	71	20	48	25	31	12	30	43	37	54	34	53	44	34	88	99	60	85	47	49	59
gene1038	b1022	8	69	40	178	130	87	40	118	62	70	24	199	30	45	9	25	15	35	22	25	71	97	38	19	308	285	394	250	80	53	27	32	20	87	62	69	170	42	45	32	50	108	121	83	36	232	37	54
gene1039	b1023	31	70	28	233	202	188	83	179	158	105	92	402	59	97	24	51	2	103	48	44	68	97	85	77	655	617	669	266	78	115	116	38	89	103	103	132	293	90	139	106	66	240	313	157	66	224	61	85
gene1040	b1024	159	149	86	377	343	300	189	348	272	823	394	680	139	381	16	52	17	348	284	273	152	126	313	219	2143	1868	2174	304	105	334	264	183	196	493	390	420	769	303	374	303	242	630	930	504	172	323	132	238
gene1041	b1025	233	295	146	779	713	377	143	297	152	601	383	708	89	204	95	117	115	297	193	277	312	313	270	184	1228	1417	1340	302	164	359	285	185	220	297	308	312	173	89	217	205	161	340	397	190	133	196	108	299
gene1042	b1026	20	62	31	117	100	82	50	92	51	73	40	81	13	20	28	42	14	78	52	69	67	66	80	65	110	64	87	184	55	104	38	39	41	85	77	66	99	32	57	33	42	87	81	63	56	231	47	58
gene1043	b1027	48	78	30	91	98	48	41	47	53	47	27	82	11	34	28	27	8	84	47	49	44	49	50	45	117	90	87	50	16	91	97	78	64	89	61	41	43	36	44	34	37	74	60	75	109	69	62	61
gene1045	b1029	141	103	63	240	201	110	22	118	31	17	13	132	22	71	88	114	34	19	9	23	138	152	21	26	60	101	52	204	78	62	39	12	17	39	36	13	14	15	30	14	17	31	35	43	17	214	15	17
gene1047	b1033	221	269	206	686	615	492	457	795	667	970	510	816	180	171	472	485	176	1327	940	949	578	865	1111	620	1329	978	1163	840	248	1450	821	797	501	958	741	754	983	426	550	483	498	856	1027	1020	787	729	676	630
gene1048	b1034	260	278	309	742	685	581	627	906	885	1311	776	1359	283	259	708	719	147	1540	1423	1323	703	1053	1445	1102	1567	1285	1582	1038	376	1990	1521	1132	811	1163	882	959	1005	577	753	619	498	784	1067	990	968	772	972	839
gene1049	b1035	126	235	174	719	573	414	529	686	698	1128	583	1275	245	164	538	767	155	1291	970	996	583	1030	1197	904	1041	911	1054	735	256	1410	1252	873	724	983	841	745	1481	554	417	404	341	634	769	786	752	592	710	524
gene1050	b1036	393	730	342	1232	1321	1749	1425	2822	2379	2436	1593	8643	2400	2340	2220	2857	608	5467	2884	4451	1440	1715	3172	3583	7470	5658	6079	2985	910	4441	3523	2942	2438	3070	2249	2073	2606	999	1156	848	895	3421	4141	4740	1824	1167	1460	1678
gene1051	b1037	49	94	37	119	103	52	38	88	42	23	45	90	19	28	32	36	53	47	62	31	77	97	53	28	64	64	51	127	63	54	61	45	26	64	48	57	52	22	35	23	19	57	48	48	68	170	28	51
gene1052	b1038	19	26	11	53	42	27	8	34	12	13	15	21	6	0	1	12	0	5	6	23	9	17	14	13	8	19	6	50	11	7	6	6	3	19	13	26	5	3	12	19	11	5	22	18	2	18	2	20
gene1053	b1039	12	52	14	73	86	44	9	41	11	37	13	51	2	27	10	2	0	33	14	29	42	55	23	13	16	47	20	70	31	28	9	3	3	12	43	18	13	13	24	14	15	22	10	13	4	49	5	26
gene1054	b1040	121	94	70	198	181	107	64	79	51	69	52	123	18	31	21	22	0	44	47	64	77	88	84	34	120	124	100	86	47	39	22	41	9	109	89	49	45	22	60	64	50	88	80	59	18	58	19	64
gene1055	b1041	3	6	13	11	18	7	5	42	8	7	7	22	4	8	5	0	0	9	0	1	31	25	10	11	0	3	18	72	23	16	3	6	8	5	6	2	1	5	5	0	6	7	11	4	7	59	8	6
gene1056	b1042	36	36	18	21	32	11	13	41	15	21	11	44	4	15	9	23	21	19	4	23	98	116	15	11	56	12	39	79	15	31	35	12	15	26	17	27	25	7	12	9	4	18	18	7	29	69	14	12
gene1057	b1043	83	157	110	39	48	18	36	71	48	59	41	115	15	60	19	19	0	84	101	79	73	77	76	38	82	123	130	122	48	160	66	64	55	58	33	27	23	12	127	110	140	60	101	165	169	150	152	96
gene1058	b1044	293	229	202	86	108	65	98	204	92	159	105	411	94	102	20	31	16	230	196	208	90	182	172	117	467	508	452	170	62	337	268	262	215	144	126	104	74	29	132	106	148	145	190	317	143	152	158	129
gene1059	b1045	46	105	85	114	87	81	113	158	227	215	168	106	25	10	97	68	59	365	171	249	195	207	268	139	191	123	193	247	48	260	192	140	97	274	214	222	253	176	154	125	127	100	100	149	151	163	149	171
gene1060	b1046	127	218	128	277	279	235	270	400	429	508	277	387	70	46	272	251	114	486	266	401	304	409	472	348	361	296	435	482	206	586	518	408	228	441	366	340	634	308	328	217	183	295	332	274	475	529	376	364
gene1061	b1047	100	193	148	870	788	519	280	334	326	277	180	1107	136	269	81	90	40	299	199	142	302	520	246	312	882	929	849	232	101	374	668	528	391	221	171	214	478	111	176	124	139	690	732	451	393	311	331	188
gene1062	b1048	2266	3484	2566	1453	1228	1007	1727	2356	2312	3618	1967	2675	565	502	2759	2114	712	4208	3322	3864	1804	2192	3893	3197	3017	2278	2524	2039	838	4256	7253	4622	3636	2927	2361	2803	3865	1827	1934	1440	1304	1986	2835	3022	5807	4226	5143	2623
gene1063	b1049	259	544	314	2624	2480	1981	2031	2471	3197	2896	1496	4976	996	923	2783	3036	688	3951	2304	2544	1742	1958	4337	4282	4092	2279	3462	2414	952	4640	4809	3405	2489	2874	2096	2573	7393	1921	1644	1169	971	2792	3064	2816	6305	4244	5279	2512
gene1064	b1050	7	9	0	70	48	46	41	56	79	41	14	102	12	9	34	59	9	41	7	29	41	43	74	74	54	34	24	54	26	37	44	21	29	47	21	30	90	6	24	9	4	29	35	31	29	55	26	63
gene1065	b1051	185	270	270	126	135	142	161	265	358	509	430	224	47	22	128	136	114	352	445	395	745	1289	369	157	331	419	372	350	119	641	542	298	345	357	299	392	415	285	210	230	138	136	140	203	249	277	217	178
gene1066	b1053	423	454	283	781	652	466	413	540	566	493	330	673	100	207	235	273	31	371	242	260	179	255	534	326	539	412	458	432	151	685	219	251	104	573	376	329	780	276	454	346	212	438	564	461	340	263	232	436
gene1067	b1054	298	437	391	2185	1939	1465	808	1109	1213	912	637	3063	616	682	737	701	135	1225	937	892	394	496	1021	752	2574	1668	1859	1049	370	1797	1763	1463	950	1053	747	824	1631	515	636	484	411	1732	1667	1238	1458	1013	1183	865
gene1068	b1055	138	132	123	981	751	480	176	262	269	184	132	1543	282	329	206	285	60	264	202	84	227	254	248	173	748	758	679	496	137	628	691	443	345	160	113	197	693	145	126	109	113	412	393	311	410	394	343	162
gene1069	b1056	74	93	101	202	182	59	231	252	206	183	113	198	25	40	38	66	9	411	351	255	613	1153	299	158	115	157	138	247	63	471	903	608	309	250	192	168	289	156	196	204	117	87	107	102	778	544	605	185
gene1070	b1057	19	37	20	253	257	90	134	111	111	43	35	242	22	22	7	33	9	55	63	15	117	120	62	29	111	63	55	88	24	81	113	62	60	78	50	32	295	42	51	39	17	89	61	40	183	124	106	39
gene1071	b1058	8	6	0	53	34	12	8	9	12	19	3	36	0	16	7	0	0	5	3	3	14	13	2	3	12	4	14	7	3	5	6	4	5	16	6	7	3	1	4	6	4	10	5	5	3	3	4	3
gene1072	b1059	219	358	225	1041	1019	556	739	889	821	864	573	1417	215	402	176	177	46	1219	696	963	1443	1808	1021	788	835	535	622	1021	318	1675	1223	1110	635	891	803	711	868	332	736	620	520	655	812	706	1016	870	1007	676
gene1073	b1060	7568	9773	7424	6012	5366	3195	4419	4827	4816	2951	2323	6978	958	1807	3673	4385	1488	6836	5414	3355	1971	2937	4025	2198	11215	10075	9006	2490	558	5079	10031	7703	5652	5450	4838	4077	4868	3970	3290	3506	2879	3640	4679	3437	10823	6581	6322	3988
gene1074	b1061	1125	1559	896	2312	1910	1468	572	772	962	485	363	1407	209	480	902	1269	332	711	456	437	1397	1253	1015	651	1206	800	761	713	333	1233	486	386	418	1183	960	1283	791	305	567	362	661	931	1015	936	638	294	440	2214
gene1075	b1062	300	318	216	1864	1736	863	540	492	515	345	213	1297	210	361	118	156	36	486	284	374	572	610	746	957	526	268	348	369	202	644	1203	873	504	422	297	382	1014	250	285	182	186	663	677	609	929	680	838	667
gene1076	b1063	311	361	275	490	560	294	485	552	565	838	465	957	174	256	352	389	94	796	575	600	728	939	648	642	950	644	650	438	134	909	2608	2031	1155	646	540	745	639	427	460	369	285	416	501	450	2180	1597	1840	464
gene1077	b1064	1060	1482	1102	305	387	239	910	1282	1410	3385	2609	527	101	97	659	622	202	1745	1757	1788	3317	6607	2581	1197	583	637	778	1872	521	4054	1449	1341	781	2199	2241	2679	1636	1210	1745	1712	1422	421	551	646	1838	1476	1993	1631
gene1078	b1065	57	140	73	205	143	143	82	175	143	217	114	200	41	28	19	33	13	187	83	170	146	126	216	107	211	101	128	352	118	193	86	62	46	210	154	225	296	89	152	78	55	138	141	113	72	254	68	146
gene1079	b1066	180	252	207	215	177	177	454	785	580	1183	707	498	91	79	69	118	15	1610	1343	1562	450	642	1048	555	953	901	1007	1067	299	1949	1370	1111	1094	1066	935	956	649	419	554	560	448	344	469	516	1011	782	940	648
gene1080	b1067	134	133	98	171	182	147	422	800	531	866	611	356	79	65	102	95	29	1348	1030	1229	523	682	886	514	478	415	620	805	225	1350	999	856	711	949	878	868	817	453	522	503	369	259	332	428	851	756	832	568
gene1081	b1068	98	102	48	235	164	167	458	791	735	891	610	409	89	201	97	129	32	1560	1065	1167	496	508	949	538	696	523	701	900	276	1396	632	709	554	1043	809	753	1151	554	525	413	437	285	359	485	754	672	685	583
gene1082	b1069	185	242	242	932	946	646	333	399	568	373	203	1158	218	266	496	427	47	485	271	308	358	385	393	426	738	554	476	479	134	448	439	343	226	463	239	297	874	232	298	150	149	633	652	442	469	396	339	278
gene1083	b1070	92	161	137	325	236	203	588	763	709	1113	825	1286	298	298	887	863	249	1273	999	1257	611	940	1812	1066	1171	906	1143	949	297	2007	1175	1095	1044	1478	1164	1084	672	407	1004	680	506	419	543	805	758	646	751	1680
gene1084	b1071	122	249	147	318	309	235	473	745	695	967	821	845	186	231	612	702	181	1057	892	1114	751	1055	1435	877	969	731	876	648	197	1591	973	837	627	1211	1043	1019	880	463	723	443	413	342	500	678	516	445	588	1101
gene1085	b1072	1009	1506	1125	1119	1052	899	1657	2876	2756	3942	3287	3119	784	838	3022	2692	729	5954	5608	5853	2095	2941	5320	2837	5620	4495	5120	4112	1109	7026	3105	3360	2410	4449	3507	3693	3276	1467	2477	2054	2007	1438	2056	3066	3783	2741	3527	3310
gene1086	b1073	632	953	530	1226	1180	972	3412	5043	4832	4670	4348	4087	1153	1551	1455	1514	508	8260	5844	7262	794	1120	7734	4157	4913	3339	4967	5850	1566	10119	4518	4457	2851	6812	5503	5295	9663	3737	6490	4712	4438	3733	4867	7372	5818	4975	5995	7719
gene1087	b1074	333	448	367	1711	1476	1221	3314	4636	4584	4410	3966	4218	1047	907	1674	1768	513	7529	5110	7347	915	1022	6317	4142	5514	3398	4877	4619	1264	7834	5175	3799	3251	6367	4728	4695	8008	3337	4677	3377	2717	2743	3481	5329	3788	3349	3815	5522
gene1088	b1075	435	689	448	3582	3232	2421	6450	8507	8942	8697	6734	6497	1702	1459	3292	3757	1064	11577	8249	11109	1935	2692	12427	8456	8360	5006	7320	7771	2356	15109	9092	7457	5583	11071	8444	7760	15507	6340	9514	6636	5948	5660	7131	10890	7431	6254	7553	11634
gene1089	b1076	601	736	456	3626	3522	2593	12355	16662	17700	18219	13248	9631	2459	2002	6964	7996	2294	23687	14962	21368	4694	6076	25350	17998	12053	7591	10968	17314	4720	32004	18726	16116	11445	20706	15663	15088	26706	11824	17038	11734	10517	7641	10129	15623	15084	13036	16628	20956
gene1090	b1077	209	152	104	1519	1366	1089	5043	6957	7930	7111	5488	4350	1124	866	3107	4024	934	9533	5949	8297	2082	2397	10061	7229	4723	3102	4256	8167	2160	13502	5538	4781	3552	9319	6147	6213	18177	5306	6177	4137	3558	2700	3282	4730	6158	4870	6428	7029
gene1091	b1078	150	177	101	1419	1359	1026	5890	7705	8443	7945	6276	4713	1110	1172	3593	4162	1315	9351	6133	8007	2739	3176	11421	8218	4830	2912	4293	8641	2350	15591	8091	6347	4278	8976	6732	6717	16879	6061	7909	5427	4825	3117	3810	5917	7680	6407	8668	10352
gene1092	b1079	69	40	16	717	665	489	2591	3176	4267	3167	2063	3158	655	504	1243	1756	248	3523	1977	3195	686	779	4029	3030	1968	1294	1815	2173	801	4419	2507	1584	1334	3753	2510	2313	7670	2488	2669	1686	1407	1183	1463	1961	1738	1410	1801	2889
gene1093	b1080	36	45	3	764	738	456	2785	3307	4782	3423	2444	2525	521	412	1329	1836	342	4071	2502	3437	822	992	4421	3124	2640	1649	2252	2463	829	4596	2394	1850	1304	3817	2746	2817	9083	2557	2704	1814	1506	1295	1590	2015	1871	1522	1939	3017
gene1094	b1081	24	46	4	503	532	319	1787	1916	2907	1896	1322	1348	280	200	704	1127	312	2332	1400	1900	510	747	2936	1991	1645	943	1507	1388	496	2565	1641	1037	924	2334	1521	1583	4751	1601	1859	1131	832	809	920	1169	1118	892	1043	2384
gene1095	b1082	85	64	33	670	612	430	2029	2381	3732	2489	1825	1631	335	324	917	1563	333	2579	1454	2010	969	1159	3183	2532	1660	1008	1604	1905	661	3500	2416	1772	1098	2620	1689	2089	6667	2099	1598	1133	1068	919	1070	1377	1499	1226	1622	2164
gene1096	b1083	67	86	52	460	422	287	1569	2257	2546	2767	2163	1387	288	193	1508	1874	450	3108	2641	1985	1349	2476	3331	2200	1757	1101	1369	2654	680	5036	2750	1934	1781	2630	2029	2560	4481	1719	1709	1283	1087	717	784	1131	1986	1674	2062	2543
gene1097	b1084	674	1068	1086	11760	10518	8816	5096	5958	6589	5706	2464	10476	2223	1940	854	1222	240	9201	5269	6222	3523	4374	8360	7446	9467	6954	8660	3443	1429	7040	9977	7233	5538	6714	4568	4146	17201	4904	3907	2666	2292	11749	13327	11514	7467	4774	6101	5578
gene1098	b1085	0	0	1	5	1	0	0	17	1	2	3	5	0	0	1	0	0	3	2	3	10	0	2	3	7	16	14	41	13	5	1	0	0	5	0	1	5	2	2	1	3	4	3	0	2	21	3	3
gene1099	b1086	223	396	346	1245	1101	930	473	568	832	750	409	1901	422	292	216	173	9	1013	772	877	385	563	700	1100	2491	1754	2187	830	373	1230	1687	941	766	639	417	525	1534	434	307	258	256	1080	1175	882	880	592	633	388
gene1100	b1087	86	202	105	299	284	192	155	254	196	384	241	268	56	53	82	73	17	353	284	259	246	493	325	171	373	332	397	303	104	518	326	324	204	373	286	306	240	141	181	232	164	228	350	288	297	292	256	207
gene1102	b1088	5550	10514	7862	26719	24228	18824	6495	6837	7801	6684	3169	45086	9191	9812	9286	7853	1855	11159	7870	8024	7386	11769	8785	10884	54893	44461	45517	6092	2115	13022	21011	15359	10650	7095	5373	5369	16513	5618	3614	3051	2881	16700	20283	13820	12587	8437	9382	6412
gene1103	b1089	2737	4534	3224	13187	12024	9497	2906	3632	3470	2672	1677	18045	3166	2219	5548	3743	774	7094	5541	4697	6042	9062	4768	5989	30059	25910	23560	3128	1210	7526	11263	8074	4912	4184	2949	2797	6074	2636	1693	1359	1327	5888	7733	5698	6696	4484	5599	3225
gene1104	b1090	343	695	350	5693	5245	3490	1480	1574	2422	1736	937	6426	1122	1424	1536	1196	112	2204	1147	1460	1993	2558	1970	2325	4025	3116	3064	1299	448	2434	2347	1586	1334	1799	1194	1254	4150	1134	808	615	476	2868	3146	1956	1731	1129	1210	981
gene1105	b1091	204	253	154	5432	4668	3785	1226	1530	2435	2272	1070	8232	1733	1824	1734	1549	282	2238	1396	1645	2731	3267	2307	2453	4073	3015	3391	2284	828	4780	3131	2376	1594	1792	1418	1500	5321	1376	915	799	684	2760	2953	2317	2921	1653	2296	1145
gene1106	b1092	121	209	139	5257	4576	3594	1630	2578	2738	2408	1379	8804	1850	1456	3222	2532	712	4225	2829	3289	4225	6408	3905	3702	5608	3694	4317	3632	1228	6884	5222	4165	2907	2761	2192	2123	5462	1810	1371	1060	1105	2801	3411	2754	3869	2634	3590	2127
gene1107	b1093	295	783	467	6153	5393	4413	3777	5243	5107	5721	2881	12826	2761	2333	6137	5016	799	10501	6598	7444	6586	9172	8383	8048	11310	7490	9164	5860	1740	10640	12222	10267	6540	6296	4796	4420	8311	3530	2896	2343	2134	4119	5225	4922	7778	5315	6327	5137
gene1108	b1094	4531	7973	6736	7843	6646	5479	6539	10690	9887	16917	9641	19597	4127	4203	13014	9311	1859	25484	18356	21020	11033	15631	16379	14491	29386	21653	21732	17623	4422	33614	43178	31482	24561	14892	10892	11121	11243	7513	6721	6827	6304	7692	10059	10591	23348	15530	19173	9099
gene1109	b1095	1978	3147	2279	15821	13718	10840	4837	6133	6979	8362	4104	19924	3996	3811	8247	7530	1440	10237	6439	7223	7068	9284	9050	9537	21423	14637	17902	5927	1913	12199	11447	9877	5824	9078	6466	6644	14717	4495	3380	2849	2642	8544	10116	8234	9042	5803	7628	5398
gene1110	b1096	137	152	141	916	802	558	232	265	321	540	228	1253	268	266	155	220	31	428	306	295	369	417	306	304	624	423	627	414	138	684	338	229	188	341	271	252	593	164	149	131	126	335	381	304	314	301	216	185
gene1111	b1097	44	272	127	1080	905	764	310	383	491	443	252	1833	370	345	211	261	58	453	284	350	490	533	444	349	681	619	774	542	176	805	599	432	372	373	391	259	756	236	260	189	215	499	514	384	486	487	395	314
gene1112	b1098	27	105	80	573	526	358	238	315	372	327	184	945	187	238	143	146	43	476	374	349	290	414	408	458	489	532	567	347	142	598	512	383	308	399	268	313	565	173	182	143	154	324	346	260	374	322	299	191
gene1113	b1099	49	153	86	857	833	583	349	446	591	503	197	1243	281	153	153	268	60	536	295	386	573	659	567	628	1021	550	833	452	213	800	501	412	330	497	351	402	1229	327	288	192	245	552	560	537	535	466	428	371
gene1114	b1100	52	119	49	618	553	405	383	501	504	443	298	808	164	231	237	266	55	688	357	480	846	1023	626	609	755	534	568	645	230	985	727	583	393	531	361	353	783	304	299	258	204	412	444	398	590	475	478	316
gene1115	b1101	1911	4707	3198	2347	2540	2618	12579	18064	16091	25005	12153	7672	2177	1676	2685	3948	1134	29358	21612	24147	5334	6586	30398	24578	10293	7093	9758	18462	5537	31026	18589	19980	11069	26564	19686	18995	25852	10998	14349	10438	9453	7449	10652	13622	19838	15688	20164	22109
gene1116	b1102	43	94	23	127	98	70	47	219	71	82	69	126	16	0	9	62	7	153	117	100	123	106	174	121	126	75	120	394	121	233	270	286	139	75	94	92	117	34	67	27	21	63	69	80	235	436	207	111
gene1117	b1103	203	357	252	343	326	234	398	502	613	720	377	725	154	75	54	79	28	816	529	689	879	1256	835	623	1056	564	854	702	254	1376	1013	1025	549	648	490	436	663	301	448	439	389	362	459	460	930	708	797	449
gene1118	b1104	130	180	160	249	232	196	322	392	451	486	320	489	117	116	58	77	3	650	330	612	530	748	559	481	693	427	545	615	151	866	740	692	442	523	415	389	552	210	307	263	176	235	321	345	617	549	579	274
gene1119	b1105	97	228	181	553	463	372	533	760	797	674	431	813	182	54	77	112	26	1295	604	914	1358	1669	1176	730	967	536	803	921	301	1434	981	975	595	870	719	688	1286	413	562	418	391	494	571	673	1210	947	1148	614
gene1120	b1106	43	80	82	257	213	202	160	270	266	224	186	329	79	119	41	24	20	341	225	304	295	309	352	235	555	430	508	371	131	488	302	262	217	257	181	147	291	118	165	70	98	220	256	245	293	349	237	166
gene1121	b1107	118	138	168	421	391	342	410	676	564	809	563	764	153	256	169	207	54	1019	804	854	628	860	929	728	1237	808	881	935	265	1409	953	710	600	753	587	566	1078	423	361	350	341	500	559	634	704	668	662	505
gene1122	b1108	307	460	381	424	376	383	861	1423	1316	2261	1201	1078	270	373	1212	879	302	3110	2924	2749	1304	1861	2087	1662	2634	1667	1978	1460	350	2632	2172	1906	1383	2211	1939	2088	1530	1183	890	906	850	636	873	1112	1199	902	1213	1256
gene1123	b1109	471	1404	1114	7130	6248	2321	812	1251	1550	736	527	5253	1125	385	1029	550	140	1844	1055	991	1169	1334	1810	2731	1947	853	950	513	232	958	3668	1856	1352	1484	915	1029	3721	1101	516	394	387	1200	1927	1431	2027	1408	1982	1490
gene1124	b1110	61	85	50	2076	1561	614	56	133	224	134	82	764	143	98	110	134	40	1010	612	439	169	97	390	362	311	119	128	382	101	489	5350	4791	3197	128	81	34	339	93	85	49	70	171	261	129	7955	5006	6272	113
gene1125	b1111	109	156	143	297	238	210	232	283	333	141	73	258	66	40	643	714	152	265	232	229	243	264	227	190	353	212	228	256	58	354	473	428	261	254	176	200	297	108	121	106	76	134	238	200	490	308	341	174
gene1126	b1112	177	287	183	2065	1419	712	179	178	406	100	42	585	70	129	355	239	65	240	137	83	128	181	122	97	410	268	217	136	54	196	662	452	245	150	137	112	311	111	77	74	86	161	242	137	409	248	296	164
gene1127	b1113	66	134	70	160	148	101	1043	918	1611	579	309	311	50	51	50	89	24	1010	647	608	431	589	700	534	286	169	195	623	171	1111	1720	1532	949	673	445	411	1619	495	766	458	339	324	446	469	2054	1304	1546	298
gene1128	b1114	236	393	234	770	686	557	2295	2924	3118	2392	1189	1403	313	272	262	236	41	3542	2282	3080	1503	1877	3640	2739	2098	941	1408	3600	954	5543	3605	2872	2144	3357	2311	1764	4482	1458	2259	1510	1567	1219	1369	1845	3849	2990	3437	2294
gene1129	b1115	14	16	11	26	32	16	11	70	14	17	5	21	6	0	1	16	22	62	29	15	24	15	27	38	35	6	35	146	63	18	318	220	127	24	16	6	42	4	23	7	5	16	14	9	473	444	410	20
gene1130	b1116	401	519	348	1236	1034	780	1120	1325	1697	1857	739	2806	514	449	148	140	74	1547	899	1010	637	717	1738	1559	1837	1445	1661	1117	510	2232	1369	1026	808	1328	829	854	2924	718	1082	708	567	1296	1284	1132	1580	902	1039	795
gene1131	b1117	44	87	61	572	481	365	606	652	998	893	583	1634	322	446	121	106	7	762	613	626	337	555	992	933	1167	738	1034	600	213	1386	744	551	431	794	523	575	1740	466	471	279	274	671	702	696	871	531	676	465
gene1132	b1118	104	149	88	777	772	645	790	947	1352	1412	765	2818	543	519	155	125	50	1340	786	975	702	893	1448	1459	1938	1506	1839	1319	416	2237	1489	979	953	1210	785	749	2371	670	589	395	316	820	875	774	1193	876	942	594
gene1133	b1119	67	121	107	563	576	444	642	813	1005	1081	470	1567	348	276	140	157	25	1148	760	794	643	905	1261	1189	1394	961	1154	1005	346	1609	955	635	512	912	607	609	2064	506	579	439	319	514	629	649	1014	658	714	749
gene1134	b1120	34	71	28	376	359	247	563	691	783	953	549	838	189	167	233	97	48	985	571	834	670	1039	955	935	867	661	854	959	310	1451	1081	860	559	711	536	459	1249	460	508	377	298	420	432	470	867	623	837	623
gene1135	b1121	0	3	0	88	90	58	20	34	29	8	7	70	9	16	14	7	0	10	13	10	57	34	11	25	64	75	32	101	30	9	34	11	6	10	7	9	25	7	15	1	3	19	27	18	13	50	11	15
gene1136	b1122	7	8	16	106	88	58	26	75	55	35	6	109	16	12	10	0	0	32	22	25	80	82	62	73	114	71	85	66	20	33	42	28	9	21	31	13	38	9	38	3	5	55	52	19	25	62	15	24
gene1137	b1123	390	647	556	895	814	741	1016	1791	1321	939	719	1950	450	308	766	758	159	2668	1801	2148	7623	9069	2326	2192	1896	1258	1332	2253	566	3418	3462	3080	1915	1599	1366	1097	1872	770	726	516	487	515	721	699	2166	1563	2049	1233
gene1138	b1124	80	34	63	518	469	417	174	236	419	349	121	1244	250	84	43	110	21	343	283	352	494	681	404	449	710	538	716	330	114	531	529	400	317	205	140	114	875	242	95	34	56	183	243	175	266	253	213	127
gene1139	b1125	96	127	159	776	716	698	160	237	603	507	248	1831	342	102	79	123	61	368	334	304	576	805	338	487	905	721	889	296	104	568	507	367	256	288	168	149	1306	304	72	49	61	237	277	222	244	168	164	75
gene1140	b1126	1037	1338	964	3127	2585	2289	684	830	1296	1181	490	3798	644	585	200	340	61	1236	874	1053	1084	1605	1124	1333	3041	2355	2555	573	225	1187	1872	1148	922	720	540	560	2794	791	426	363	283	1458	1592	1070	804	600	598	416
gene1141	b1127	478	1048	697	298	285	309	1250	2516	2246	7833	3734	886	239	177	195	127	55	6378	7215	7932	2501	4961	6269	5347	2957	2048	2822	2297	739	3715	3546	3608	2696	5958	5042	5178	2333	1771	2186	2269	1934	674	1121	1694	1502	1341	1691	2491
gene1142	b1128	624	798	700	1283	1214	856	920	1142	1406	1407	973	1402	311	402	359	362	41	1841	1057	1505	1080	1316	1688	1590	1588	1105	1277	1495	479	2466	1668	1513	1000	1627	1232	1338	2561	776	860	656	615	1066	1156	1170	1868	1274	1537	965
gene1143	b1129	181	243	131	1292	1112	835	522	810	720	822	469	1096	192	213	351	333	106	1049	792	919	577	836	798	535	1624	1069	1163	787	219	1185	1104	770	678	972	730	622	1112	472	510	448	362	725	848	627	737	666	538	449
gene1144	b1130	448	496	491	979	895	624	528	670	690	887	622	971	192	233	363	313	134	1114	1079	959	890	1222	815	445	1542	1103	1293	1015	211	1727	1623	1191	790	897	784	656	728	454	616	511	501	614	733	793	1304	784	910	639
gene1145	b1131	58	138	83	1955	1804	1221	597	726	775	595	363	3274	719	797	1242	963	241	1270	708	748	1373	1817	1631	2757	1273	703	864	1725	685	3030	2778	2214	1251	695	580	546	1446	400	417	257	252	747	785	744	1478	1088	1578	858
gene1146	b1132	136	204	140	1833	1599	1299	548	597	763	461	281	2548	514	462	604	677	168	614	236	436	598	643	761	862	1127	714	1015	428	185	775	547	476	355	455	376	323	1662	339	419	205	194	1174	1208	925	615	472	517	584
gene1147	b1133	1045	1734	1188	5147	4716	3432	1763	1948	2732	1939	852	6839	1385	1437	2083	2066	401	2471	1243	1980	1569	2040	2529	2681	4624	2691	3451	1371	567	2431	2515	1649	1226	1693	1057	1151	4712	1376	1081	684	635	3253	3490	2749	1612	983	1228	1436
gene1148	b1134	36	54	52	239	224	164	185	217	325	270	108	507	117	94	255	221	71	346	164	263	114	183	321	393	329	256	343	168	105	345	284	158	154	243	155	161	427	197	143	105	96	257	290	254	152	136	159	214
gene1149	b1135	167	179	142	288	266	256	234	303	408	467	189	663	114	200	321	295	96	401	228	369	171	245	531	543	432	330	409	193	106	442	376	232	184	300	219	311	509	194	285	166	176	349	467	448	235	180	208	325
gene1150	b1136	2292	2447	2023	10830	9382	6059	14352	18801	18617	19369	14113	7944	1426	1823	11508	9759	3864	36827	35011	35790	8495	14585	32834	16456	11247	12149	12513	25005	4390	46099	49587	41865	28817	23952	18997	20918	24778	14765	13098	12507	9922	7045	7001	9785	40056	30095	39752	23820
gene1151	b1137	199	400	169	188	189	123	127	241	102	377	122	822	163	278	612	680	222	376	295	230	151	279	294	351	711	748	869	408	142	568	543	269	380	176	158	201	88	95	128	112	128	156	165	163	60	98	61	185
gene1152	b1138	289	350	187	126	81	72	88	185	69	423	237	394	73	159	289	174	84	350	328	357	169	250	300	313	505	506	527	293	132	611	297	202	257	198	194	186	33	51	166	168	152	182	213	248	52	53	47	165
gene1153	b1139	978	1081	546	344	276	141	146	270	201	776	386	648	103	136	641	654	229	312	516	422	782	1002	464	412	474	363	468	412	181	1016	510	416	338	285	242	291	196	145	266	254	212	199	242	203	142	134	146	227
gene1154	b1140	44	41	40	58	79	41	29	68	27	44	13	81	12	22	8	36	1	51	32	32	66	52	42	18	114	68	48	138	57	40	36	31	17	50	36	53	23	23	49	19	39	52	59	44	35	152	20	48
gene1155	b1141	0	0	7	11	16	4	7	10	6	7	2	14	3	0	10	9	12	4	7	0	16	4	5	7	40	5	11	33	8	0	5	3	6	14	14	4	1	6	3	1	4	9	12	10	8	20	2	9
gene1156	b1143	297	355	208	84	74	50	155	241	190	485	277	132	24	20	45	70	29	435	408	352	336	663	366	187	411	419	370	244	76	654	436	304	262	350	310	272	194	195	210	219	172	151	198	206	196	163	170	224
gene1157	b1144	14	25	18	17	18	13	13	44	11	12	8	19	7	0	39	22	14	15	30	6	57	28	7	10	16	17	28	84	31	14	27	6	8	17	14	10	12	15	27	23	6	21	11	28	16	55	11	10
gene1158	b1145	149	229	153	255	213	170	161	331	233	378	241	296	68	97	241	190	39	644	413	435	272	322	390	238	709	721	692	483	121	607	674	504	408	392	291	366	186	124	194	179	163	275	379	302	484	378	417	292
gene1159	b1146	3	4	0	1	3	1	2	7	2	1	0	7	1	0	6	0	0	4	0	0	0	4	3	2	14	5	0	14	0	8	5	0	0	0	7	4	0	1	0	0	0	5	6	1	0	6	0	1
gene1160	b1147	1	5	0	7	7	8	4	14	5	1	0	6	2	34	3	23	0	12	0	9	17	3	7	3	3	0	0	59	39	2	7	0	3	1	1	0	2	0	2	3	4	6	11	5	4	69	5	5
gene1161	b1148	10	3	1	9	9	15	3	14	3	2	2	6	0	0	5	9	14	2	0	1	6	1	6	3	0	2	0	47	10	2	0	1	3	0	2	0	0	1	5	7	0	5	3	5	2	70	3	6
gene1164	b1150	0	2	0	0	2	2	0	5	7	0	0	0	1	0	0	0	1	0	0	5	7	1	0	0	1	2	0	25	8	0	3	1	0	1	1	0	0	0	3	2	0	1	4	0	0	28	2	1
gene1167	b1153	0	6	2	7	4	0	0	16	2	0	0	1	0	6	4	8	0	0	0	4	12	1	1	12	16	0	8	23	15	3	7	0	0	0	3	0	2	1	3	5	4	4	4	6	1	66	3	5
gene1168	b1154	21	32	5	14	10	18	3	55	10	4	1	10	3	0	4	8	36	8	0	4	57	18	3	2	18	18	4	97	52	5	10	4	1	10	2	11	5	0	6	5	8	7	14	7	4	157	7	5
gene1169	b1155	12	35	15	17	28	13	3	41	5	3	4	27	4	0	1	6	5	11	2	0	31	39	3	4	11	11	26	51	33	21	14	2	8	9	7	17	18	3	9	13	3	9	9	6	8	99	6	4
gene1170	b1156	0	12	4	28	27	16	1	20	2	6	0	19	2	0	0	18	0	4	0	4	23	49	5	5	10	6	0	36	8	4	3	0	10	10	13	16	0	0	9	3	0	10	7	9	4	44	2	5
gene1172	b1158	24	19	21	7	8	8	4	65	14	13	3	19	2	2	12	23	0	13	8	0	30	28	0	1	35	34	24	163	118	2	10	5	2	0	0	2	0	0	4	4	9	4	7	5	5	155	3	4
gene1173	b1159	77	86	58	244	226	148	66	131	49	102	72	298	56	71	19	20	36	143	58	118	104	219	69	67	371	450	301	273	98	92	144	98	108	94	102	111	28	46	91	49	60	168	164	84	43	189	33	48
gene1175	b1160	26	43	23	66	54	24	9	34	4	3	7	70	4	49	45	40	9	8	14	3	44	24	3	7	123	64	64	75	26	15	21	16	16	0	0	11	13	0	9	6	9	9	11	3	16	56	16	4
gene1176	b1161	55	101	50	360	225	122	92	77	66	47	15	279	43	76	52	60	27	55	35	35	127	102	88	52	158	121	147	95	18	48	69	69	31	65	14	10	40	31	29	38	19	81	80	34	29	70	22	33
gene1177	b1162	694	978	663	2047	1781	945	962	1163	1273	636	406	2544	388	566	328	419	63	1327	769	800	644	878	1142	646	1419	1179	1293	580	287	1116	1458	796	798	959	670	725	2067	672	527	369	290	893	882	666	1000	529	634	709
gene1178	b1163	427	304	193	2188	2287	833	1415	1023	1471	444	203	2308	196	796	79	154	51	541	354	183	236	459	267	218	672	844	617	268	111	500	1052	432	320	262	230	178	2042	539	277	224	172	844	515	260	622	272	272	231
gene1179	b1164	16	49	56	180	139	93	24	51	14	31	22	111	14	27	10	32	0	38	14	22	52	77	38	21	65	92	54	60	19	29	71	30	25	76	35	61	23	7	17	12	31	48	34	23	43	72	35	37
gene1180	b1165	48	50	66	122	121	59	27	47	35	41	32	104	15	23	16	23	13	31	25	44	65	84	45	19	56	53	68	61	15	34	94	52	74	51	39	43	27	21	12	7	4	37	29	21	32	62	31	60
gene1181	b1166	60	73	51	141	120	81	14	56	29	17	12	80	15	30	27	39	7	73	58	114	153	174	34	21	50	58	80	75	28	41	193	99	119	61	49	50	15	36	23	15	23	24	33	41	95	97	85	45
gene1182	b1167	26	57	53	151	152	54	22	43	21	33	13	118	14	45	15	19	0	29	22	34	47	79	28	32	66	69	61	30	7	26	30	32	27	41	49	58	31	5	21	15	12	21	15	8	26	22	18	35
gene1183	b1168	30	68	16	174	161	95	11	98	11	15	9	82	8	18	21	8	7	21	12	27	117	70	30	14	71	43	41	201	58	40	17	8	9	53	32	29	12	11	24	8	14	37	26	7	12	122	4	43
gene1184	b4520	3	17	7	67	30	19	16	15	10	16	11	97	15	15	51	79	18	18	10	21	21	37	17	18	65	41	35	60	28	47	55	19	26	14	22	27	2	2	6	8	7	10	10	11	17	24	14	12
gene1186	b1171	80	254	236	147	98	93	57	95	78	272	128	162	28	16	134	156	51	638	393	414	380	565	604	613	266	183	218	430	164	615	5454	2988	2991	84	64	82	46	52	71	37	57	56	88	36	1589	1270	1497	50
gene1187	b1172	6	128	79	35	42	27	19	29	23	86	35	93	17	9	70	51	1	274	162	183	162	259	281	347	120	53	57	176	37	338	1642	1280	898	45	24	8	31	19	25	7	32	19	33	33	769	561	794	27
gene1188	b4593	4	35	22	7	5	2	3	15	2	19	3	22	3	0	12	0	12	48	32	26	23	53	52	82	2	22	25	39	8	63	541	443	340	3	7	4	2	1	8	1	7	4	9	4	175	112	164	5
gene1189	b4594	0	7	0	3	1	2	0	7	3	3	0	3	1	2	0	8	0	6	3	2	12	8	0	2	9	3	0	23	9	3	6	2	0	2	0	11	1	2	0	0	0	4	3	1	1	11	4	1
gene1191	b1174	28	73	81	389	310	292	499	709	622	1402	820	735	168	201	75	74	44	1656	1149	1303	402	622	1165	938	1035	988	1081	722	251	1968	2176	1740	1222	1161	871	881	614	579	677	617	577	413	539	468	1113	819	989	450
gene1192	b1175	350	509	344	1170	1140	770	1571	2277	1792	4225	2593	2770	600	857	256	358	70	4732	3713	3675	931	1543	3502	2731	2997	2719	3239	2356	622	4893	4607	4035	2485	3274	2660	2759	2602	1505	2001	1765	1419	1212	1715	1717	2882	2324	2669	1339
gene1193	b1176	233	624	354	1430	1098	859	820	1236	1057	1809	1103	1883	392	522	180	185	32	2296	1477	1799	501	651	1809	1311	2279	1678	2115	1160	439	2095	2272	1684	1462	1649	1274	1348	1444	609	1284	974	894	1259	1528	1300	1689	1246	1478	991
gene1194	b1177	105	147	202	211	196	121	77	148	85	213	92	338	64	123	94	70	56	186	185	199	363	610	149	107	388	414	437	228	103	174	313	229	172	91	104	76	64	53	63	49	36	81	86	85	134	181	80	54
gene1195	b1178	39	62	50	20	15	8	33	113	52	183	119	24	4	0	53	57	0	170	79	150	245	478	91	27	95	89	86	153	26	210	113	153	42	106	196	187	65	75	82	109	71	10	32	43	101	127	121	66
gene1196	b1179	170	155	122	175	177	154	156	236	186	494	215	684	125	131	102	119	30	570	514	492	260	384	328	273	905	827	985	401	128	744	727	609	501	308	295	315	259	139	198	256	247	276	343	326	397	366	396	178
gene1197	b1180	161	217	122	346	284	231	257	390	323	671	411	881	190	142	102	89	19	736	685	520	474	851	570	375	1045	1074	1276	592	150	1109	519	506	477	626	490	561	422	229	347	315	298	287	352	346	508	391	398	233
gene1198	b1181	65	101	106	352	302	167	92	126	121	225	118	418	74	6	80	86	33	182	145	153	173	219	193	174	469	569	397	229	82	338	239	194	173	160	166	104	167	75	78	77	79	175	211	133	112	124	90	70
gene1199	b1182	8	41	24	63	39	26	29	68	31	116	95	18	7	4	20	25	23	30	25	52	73	191	52	32	25	41	27	110	35	57	44	34	26	91	53	94	13	32	74	64	31	17	32	30	18	63	13	38
gene1200	b1183	171	298	164	325	281	302	81	139	158	249	154	284	59	104	84	100	37	150	86	146	291	375	174	133	205	197	238	105	61	212	61	69	76	356	331	373	302	115	122	90	197	165	250	212	81	83	54	434
gene1201	b1184	157	500	299	491	448	601	122	305	307	328	182	511	101	102	218	276	47	193	155	324	711	566	307	174	356	315	444	465	164	305	105	70	98	598	562	559	520	160	162	152	232	344	374	379	100	337	79	470
gene1202	b1185	222	361	259	1314	1148	789	410	609	710	759	386	2717	553	358	217	170	41	881	613	672	466	742	769	769	1200	1045	1127	818	286	1399	858	899	529	699	544	507	876	305	324	244	227	638	592	552	652	442	495	301
gene1203	b1186	295	507	202	2104	1730	1367	683	878	898	883	453	2387	476	536	83	99	42	1149	691	845	355	470	1049	1069	1886	1238	1458	687	303	1056	1097	868	575	913	728	629	1373	353	565	391	303	1841	1798	1550	810	639	639	453
gene1204	b1187	422	719	632	941	817	759	1244	1444	1939	2138	1093	2688	564	655	371	331	119	2582	1695	1936	744	1166	2654	2076	2067	1718	2141	1326	516	2307	2557	2007	1315	1900	1411	1503	2338	938	1159	823	622	1388	1600	1706	1541	829	1074	1305
gene1205	b1188	88	79	51	36	31	30	344	552	613	703	755	42	6	46	32	26	14	575	613	588	903	1228	661	164	77	70	68	1030	249	1337	456	575	313	813	997	878	531	450	901	771	706	54	93	184	421	451	399	389
gene1206	b1189	82	127	105	295	252	269	500	818	322	450	228	497	104	93	70	102	27	2016	1028	803	366	405	588	273	679	782	935	2032	302	2796	1942	2579	1587	734	603	389	1002	300	281	262	323	425	296	366	2842	1881	2164	334
gene1207	b1190	76	70	34	215	163	131	398	565	272	225	144	272	54	146	28	76	6	1372	498	474	203	195	388	153	312	377	501	1071	205	1410	902	1350	873	470	303	202	502	139	173	160	162	238	169	201	1498	1160	1083	175
gene1208	b1191	147	306	256	642	543	365	411	682	610	589	323	894	180	198	93	80	61	833	450	587	392	486	736	563	806	746	703	727	226	649	607	437	321	761	478	616	888	331	369	239	176	402	448	402	472	510	387	525
gene1209	b1192	41	120	84	264	200	185	149	221	230	291	193	323	78	56	34	21	18	221	199	239	175	199	305	207	248	199	254	300	99	449	198	161	154	338	223	195	368	114	195	145	121	221	326	242	285	233	259	159
gene1210	b1193	166	331	242	519	404	308	166	228	252	288	192	940	203	200	160	49	26	353	223	226	130	161	337	323	708	536	533	533	197	676	699	492	313	233	191	193	278	80	158	141	145	387	356	339	506	422	453	164
gene1211	b1194	11	5	18	24	19	15	14	51	15	9	5	8	2	0	0	4	3	29	2	6	25	17	23	12	7	7	5	109	36	37	16	21	4	7	12	5	10	8	21	5	19	6	6	14	26	78	26	16
gene1212	b1195	12	24	4	58	49	22	20	32	29	34	60	40	13	28	9	10	2	65	48	43	61	69	24	17	46	6	16	111	37	70	59	36	32	56	41	32	23	14	25	17	18	16	18	21	37	92	45	15
gene1213	b1196	19	46	7	85	67	45	17	63	14	18	16	68	18	62	7	9	7	23	16	6	51	38	15	8	32	25	45	213	51	9	32	15	8	33	21	13	24	7	38	15	13	33	37	14	14	106	13	18
gene1214	b1197	65	87	43	53	65	34	246	359	378	490	265	100	39	45	36	42	79	344	301	349	673	790	435	223	106	136	155	384	128	457	236	204	143	409	354	317	453	237	411	300	217	53	81	113	125	331	125	217
gene1215	b1198	117	160	42	426	412	403	3992	5597	6859	6923	5135	1086	374	446	308	609	208	8050	6454	8875	1505	1939	8673	3894	2028	1731	2624	5258	990	7735	5627	6327	4207	8839	7377	8062	9950	6058	4809	3615	3246	1062	1545	2928	3615	2927	3904	4959
gene1216	b1199	65	99	88	123	133	113	1593	2356	2871	3053	2476	430	134	99	132	138	89	3366	2598	4020	664	973	3737	1466	641	621	929	2177	420	3684	1695	2213	1423	4762	3632	3939	4245	2549	2414	1701	1597	351	573	1141	1477	1276	1683	2262
gene1217	b1200	295	382	246	214	283	287	2888	4365	5299	6057	4906	919	297	440	190	262	146	5546	4668	6877	1436	2091	7014	2437	1307	1391	2018	4369	590	7353	3671	4772	2866	7932	7604	7705	6333	4421	4709	3547	3124	605	1011	1833	2822	2267	3109	4591
gene1218	b1201	151	173	126	611	519	316	238	392	227	228	105	500	70	149	50	96	69	451	307	377	216	311	340	197	539	510	510	471	129	371	398	399	232	359	308	233	328	123	160	106	122	383	413	309	348	523	271	223
gene1219	b1202	369	587	405	690	756	459	115	258	248	430	222	642	116	191	341	291	147	184	145	165	1105	1941	248	162	732	402	488	559	212	281	169	162	117	313	232	355	278	150	211	149	154	241	317	279	166	468	144	222
gene1220	b1203	1037	1714	1279	2026	1755	1366	1152	1595	1897	1929	857	4105	790	607	5364	4985	1417	2974	2556	2484	1719	3007	3156	3605	2965	2359	2672	1572	689	3182	4828	3276	2295	2013	1462	1892	3254	1313	802	727	727	2213	2779	2579	2761	1961	2653	1619
gene1221	b1204	109	180	176	500	469	354	193	298	258	333	172	864	185	164	266	334	82	358	239	281	340	549	366	397	589	550	514	342	159	637	613	451	359	269	214	192	394	163	176	132	118	435	475	374	350	241	318	171
gene1222	b1205	209	347	157	46	60	136	646	1274	655	687	1143	353	92	170	255	335	107	2196	1997	1473	415	597	1106	356	1864	1245	1626	1677	284	2849	710	870	616	1695	2181	2018	625	597	715	934	761	224	405	514	855	772	864	1931
gene1223	b1206	126	192	157	1262	1170	751	297	347	531	330	125	1286	226	157	482	513	67	416	168	227	424	421	433	442	532	333	432	481	181	362	319	196	168	257	199	222	908	239	174	95	109	521	537	335	231	397	141	230
gene1224	b1207	659	1163	888	5072	4451	3760	2131	2748	3099	4213	2460	8208	1782	1627	13799	12922	2674	4196	2676	3180	3484	4934	4835	7018	5539	3640	4905	5292	1983	11105	5804	4588	2814	3142	2350	2620	6580	2066	1571	1284	1100	2897	3505	2930	3659	2579	3545	2513
gene1225	b1208	869	1212	1032	2118	1640	1661	950	1588	1713	1820	986	3029	653	805	5952	4992	1943	2651	1842	1740	1695	2084	2652	2135	3648	2255	2979	4521	1686	6349	3083	2281	1829	1559	1458	1378	3187	955	1247	777	986	1713	1966	1708	3176	1856	2888	1825
gene1226	b1209	248	266	172	440	354	290	346	504	477	688	323	662	103	95	246	249	85	633	328	500	221	260	780	594	493	310	339	486	189	999	755	611	375	574	443	415	621	300	457	357	293	496	556	491	933	738	915	517
gene1227	b1210	510	531	484	3965	3648	2535	1574	1699	2506	2066	901	5527	939	1124	2453	2917	535	2267	1251	1568	717	959	2571	2254	3814	2712	3194	1050	428	1992	1701	1239	972	1956	1383	1337	4359	1371	1204	900	620	2459	2774	2217	1228	710	897	1332
gene1228	b1211	92	118	106	1783	1609	1016	921	954	1521	1046	592	2535	431	685	2935	2820	643	1357	758	1072	728	912	1338	1351	1845	1235	1649	718	305	1240	1282	774	650	969	633	885	3229	922	669	435	415	1357	1448	1149	945	679	841	938
gene1229	b1212	23	40	29	742	743	422	424	409	742	362	185	1098	192	156	1247	1233	165	354	233	230	401	356	481	568	749	528	549	290	149	450	437	220	150	340	297	276	1561	354	238	113	182	595	635	440	383	273	348	281
gene1230	b1213	15	56	26	322	260	118	137	162	235	113	67	496	83	177	269	359	39	109	64	82	113	131	195	183	194	137	150	109	41	139	92	70	38	156	79	108	404	62	49	37	22	153	159	151	109	89	85	62
gene1231	b1214	307	513	336	1790	1666	1202	1098	1128	1350	1517	755	3765	722	844	1585	1891	304	1844	1115	1410	808	1180	1483	1503	2466	2002	2075	742	296	1510	2406	1780	1302	1549	1105	1150	1837	765	668	537	393	1501	1625	1456	1077	754	829	688
gene1232	b1215	413	834	593	1979	1817	1397	1690	2438	2516	3303	1932	5120	1116	1203	3545	2789	650	4498	3103	3580	3595	5179	3859	3339	2917	1782	2235	2568	745	4588	4381	3473	2426	3218	2520	2536	3785	1736	1723	1455	1294	1983	2152	2523	3089	2560	3325	2646
gene1233	b4419	19	3	0	6	1	5	1	8	12	1	21	2	1	3	6	11	5	7	4	1	9	4	2	5	0	1	3	51	18	21	0	3	0	16	5	16	14	7	84	27	74	5	7	20	34	21	24	34
gene1235	b4421	0	9	0	13	6	1	4	2	8	9	0	0	0	0	0	15	0	5	0	1	8	3	0	1	18	0	0	22	6	6	3	3	0	0	2	7	0	2	16	4	6	2	6	4	8	10	10	11
gene1237	b4423	6	14	0	13	10	11	10	23	29	8	17	13	3	4	10	18	3	0	4	6	14	23	7	6	0	3	0	40	20	21	18	8	0	13	12	19	21	4	80	22	68	19	19	22	29	23	38	44
gene1239	b1216	293	423	241	938	1010	604	1303	1192	2005	651	368	1074	147	195	148	165	23	1153	679	603	1061	1585	656	538	1284	1045	1071	561	228	956	2645	2155	1324	793	452	581	2222	809	643	443	321	1263	1482	1088	2209	1277	1419	296
gene1240	b1217	45	52	17	129	133	87	23	30	38	72	41	76	11	0	12	34	0	63	61	46	77	127	53	33	73	69	77	63	9	69	92	75	18	72	51	59	40	16	47	21	37	33	45	25	39	49	20	25
gene1241	b1218	269	404	263	1256	985	828	470	618	728	844	342	1349	247	309	77	145	40	789	507	600	334	653	597	391	1905	2159	1964	568	174	789	704	581	461	918	701	670	1161	404	295	289	216	1019	1092	613	520	440	297	259
gene1242	b1219	244	584	353	188	189	99	331	570	451	1157	681	388	79	50	281	262	115	1251	1196	1041	618	1497	1008	565	1027	854	949	875	247	1458	1369	1056	840	720	685	835	797	478	431	405	317	249	356	481	934	577	807	472
gene1243	b1220	100	95	65	458	395	278	160	251	272	273	85	406	66	87	42	86	60	344	216	211	207	247	265	179	285	308	357	380	169	179	376	249	236	190	121	129	258	116	90	83	62	150	179	117	212	408	120	83
gene1244	b1221	60	141	167	553	500	318	427	580	537	580	441	628	103	88	352	206	47	1006	674	906	1359	2026	856	667	731	378	516	855	411	1558	1023	703	550	806	673	703	846	347	594	437	423	407	445	528	607	507	590	662
gene1245	b1222	222	334	263	1190	1023	798	465	524	616	614	375	1277	244	359	225	172	58	786	558	580	534	723	644	614	1378	1017	916	819	507	1415	799	609	448	765	586	550	918	332	524	367	355	769	1016	783	574	442	475	500
gene1246	b1223	57	76	45	60	76	70	77	209	132	414	172	93	26	34	145	74	5	546	319	512	357	398	278	317	179	93	163	3357	2221	5959	1045	703	475	260	211	218	139	118	297	247	210	108	215	190	308	309	167	163
gene1247	b1224	188	315	157	477	536	487	815	1452	1685	3069	1858	552	186	59	274	256	84	4720	2409	4063	2511	2763	1670	1623	978	443	837	14122	10079	24981	9088	6168	4675	1825	1827	1732	2410	1120	3938	2844	2473	994	1502	1165	3993	2446	1618	1486
gene1248	b1225	32	139	37	230	266	207	340	516	759	1458	859	324	92	53	122	138	12	1598	902	1895	1058	1451	580	781	360	159	383	4137	2569	8790	2814	1729	1162	809	811	769	1058	546	1651	1310	1054	379	616	482	1399	777	607	547
gene1249	b1226	20	31	4	105	115	86	99	167	297	463	320	130	33	1	23	76	14	417	253	544	383	462	179	276	153	51	81	1164	700	2426	586	369	241	324	252	230	432	182	657	489	460	205	333	197	497	345	236	203
gene1250	b1227	31	32	19	98	106	82	115	180	314	651	397	108	24	0	33	90	25	394	182	480	484	609	155	220	199	54	108	1131	683	2478	502	452	238	294	325	328	519	284	670	492	365	158	187	180	557	287	235	170
gene1252	b1229	0	0	0	0	0	0	0	0	0	0	0	0	0	0	0	0	0	0	0	0	0	0	0	0	0	0	0	0	0	0	0	0	0	0	0	0	0	0	0	0	0	0	0	0	0	0	0	0
gene1255	b1232	427	654	550	1330	1176	842	809	852	886	1524	776	1799	315	425	591	550	126	1427	900	1030	1155	2158	1192	1078	2277	1783	2239	804	285	1760	1548	1083	877	1166	857	930	1859	788	829	639	585	1208	1438	1266	926	614	848	726
gene1256	b1233	252	463	316	825	691	423	514	552	624	888	544	1139	184	193	209	186	38	814	560	595	402	817	657	618	1408	1219	1390	462	159	1054	634	411	341	822	499	610	994	366	449	418	243	665	778	807	491	356	355	446
gene1257	b1234	125	220	114	596	552	505	728	1067	949	1312	635	955	198	180	113	171	39	2013	1037	1689	674	916	1606	1147	1318	878	1019	813	255	1095	906	678	707	1453	1189	1073	1180	669	760	635	431	568	668	812	334	377	271	973
gene1258	b1235	32	106	30	215	188	123	144	222	247	226	153	240	37	50	35	46	7	377	192	304	210	202	332	200	308	174	202	292	103	266	534	335	416	281	182	224	264	138	236	167	102	174	178	239	374	366	276	225
gene1259	b1236	1083	1956	1608	1438	1151	906	846	1497	1127	2201	1314	2118	374	421	691	632	118	4796	3358	3705	2881	6340	2682	2471	3587	2801	2490	2205	491	3859	15260	11501	7582	2079	1731	1763	1273	920	634	710	656	1040	1281	1362	9235	6666	8371	827
gene1260	b1237	8477	13368	7339	23483	20980	16852	7348	10904	8417	9773	5624	64164	14432	12821	4409	4366	1207	24810	19850	19681	7956	10552	12091	8060	101670	79238	81117	13204	3079	21867	54095	40274	27663	12110	10240	8912	13559	7579	6946	6129	6187	19510	22793	19180	31996	21535	23883	7893
gene1261	b1238	193	261	220	491	449	321	120	160	129	277	152	1159	245	279	94	84	48	257	276	236	461	808	204	247	673	661	656	254	80	393	589	392	450	218	158	193	225	92	91	101	85	394	397	283	252	288	250	111
gene1263	b1241	845	1376	936	2623	3028	3092	8028	11820	13420	19632	14798	4809	1279	1022	9158	7959	2628	39932	28119	33345	16757	24912	24197	13021	11415	6818	11189	6801	1419	12557	21019	18342	11710	21996	19167	21846	22502	16707	14237	10735	9360	7716	12058	14246	8912	7849	10753	18371
gene1264	b1242	162	419	318	408	447	335	136	245	179	312	186	729	136	155	213	218	29	273	230	228	222	382	229	173	767	634	582	241	89	280	209	202	133	211	192	217	254	67	125	107	68	223	296	224	88	190	98	136
gene1265	b1243	4937	6868	4682	29745	26085	19141	14475	15799	22121	23821	14914	25628	4657	6633	36060	40851	12660	20437	16092	18892	8901	11473	21393	13645	19549	15094	18687	9511	2371	18893	23306	19129	13562	22540	18298	20151	31973	16917	17523	12563	12071	16957	19181	16872	17101	11618	15154	16150
gene1266	b1244	208	247	191	4546	4107	2853	2093	2172	3935	4787	2612	4455	697	1250	5015	6349	1635	3006	2149	2781	829	908	3431	2363	2941	2700	3108	1534	431	3345	2962	2102	1803	3333	2395	2427	4944	2271	1991	1359	1143	1834	1943	1445	1897	1160	1613	1850
gene1267	b1245	92	222	197	5009	4042	3042	2300	2587	5029	4794	2817	4901	744	785	4638	5710	1411	3376	1973	2556	813	1132	3804	3022	3549	3345	3337	2167	648	4420	2196	1772	1407	4082	2672	2872	11158	2693	1884	1334	1311	1638	1727	1517	2617	1484	2137	2056
gene1268	b1246	91	222	142	4681	4126	2852	3048	3075	4989	5010	2633	4998	811	1023	5348	6088	1597	4191	2679	3051	1190	1486	4327	3563	4310	3383	3728	2460	628	5164	4634	3042	2654	4270	3219	3403	12472	4006	2440	1900	1567	2052	2144	1919	3918	2370	3245	2853
gene1269	b1247	91	155	121	4592	3985	2993	3025	3428	5317	4742	2655	5098	855	629	6314	6961	1664	4183	2727	3346	1283	1694	4206	3130	4708	3327	3935	2688	715	4969	4538	3309	2628	4489	3192	3504	11264	3875	2448	1829	1520	2154	1974	1990	4643	2757	3893	3138
gene1270	b1248	63	172	132	131	120	92	56	84	90	107	66	273	60	21	18	28	20	134	103	87	174	180	113	95	432	286	308	531	159	572	357	199	203	100	41	52	44	27	32	48	51	100	115	117	156	148	153	35
gene1271	b1249	16	80	24	60	61	48	22	94	31	25	10	63	14	0	4	15	10	33	2	31	81	36	22	34	42	52	41	211	83	20	25	28	15	23	30	29	52	6	27	17	8	38	36	23	28	240	18	34
gene1272	b4595	98	183	83	178	136	102	63	176	85	119	149	196	38	166	93	118	46	244	201	126	149	94	121	97	355	309	246	200	163	389	110	172	117	138	115	90	194	40	165	145	167	214	293	260	871	569	554	297
gene1273	b1250	94	184	121	239	175	170	114	254	138	381	228	390	69	63	15	13	8	376	303	309	396	722	272	199	547	377	500	288	98	387	427	328	303	318	262	410	153	187	253	203	176	187	235	179	230	242	245	163
gene1274	b1251	282	365	315	110	97	81	334	577	434	1605	1056	282	44	74	26	41	17	1117	1543	1426	563	1342	1211	532	415	774	747	900	255	2217	1152	1120	733	963	1036	858	649	458	455	571	366	156	200	227	889	704	852	372
gene1275	b1252	33	73	25	289	173	164	73	160	118	86	44	139	35	56	23	19	10	291	187	171	90	95	179	122	111	80	72	361	106	494	497	446	285	137	91	119	150	84	55	61	63	87	84	104	761	625	712	132
gene1276	b1253	169	278	202	392	335	193	156	187	195	263	157	621	96	77	30	28	7	258	138	200	222	316	196	259	367	527	432	324	124	420	235	237	161	174	109	156	312	94	83	96	97	281	333	230	166	189	147	118
gene1277	b1254	107	144	110	542	525	322	460	523	622	781	313	2416	538	423	126	82	21	677	443	516	438	563	746	775	943	674	699	843	247	1474	1390	1076	676	570	407	387	698	308	404	305	265	734	786	777	1131	711	1008	437
gene1278	b1255	217	365	281	540	546	493	457	713	790	1084	520	1810	389	356	75	70	21	1032	896	774	473	643	921	999	1102	1009	1227	1022	346	2107	1410	1006	709	641	566	648	1131	406	548	365	412	773	898	858	1230	757	1024	489
gene1279	b1256	636	815	947	275	393	984	936	1682	3221	5012	2455	3367	1059	1055	155	182	28	2542	1882	4186	6314	6403	2136	1832	3181	2461	3699	995	162	2036	1638	1173	1290	2937	2415	2109	2751	2241	738	698	748	734	1340	1669	813	590	1092	1170
gene1280	b1257	48	58	58	70	53	80	24	32	21	22	27	81	9	0	70	51	8	39	20	19	128	133	21	11	33	94	75	67	20	60	54	44	40	36	35	12	9	6	32	20	14	40	42	42	50	71	42	23
gene1281	b1258	32	48	14	16	12	13	4	28	6	7	6	13	4	0	13	29	13	15	4	2	63	106	11	2	24	8	9	108	32	18	44	39	10	2	13	0	2	3	14	5	5	15	11	7	14	58	9	10
gene1282	b1259	12	7	0	2	8	2	3	20	1	10	7	5	0	24	1	5	0	0	2	1	12	48	0	3	7	7	1	18	8	4	26	18	11	7	3	3	0	3	8	7	1	2	0	2	19	36	8	0
gene1283	b1260	39	25	27	324	252	182	356	474	351	289	148	202	65	67	50	48	37	736	448	542	315	297	557	251	313	190	263	453	120	548	661	795	513	397	262	200	537	215	293	233	209	269	236	268	1150	948	989	313
gene1284	b1261	29	71	10	358	374	258	355	422	324	316	186	293	67	31	18	18	20	574	314	448	272	300	465	273	322	166	330	425	110	543	709	758	423	454	317	297	750	230	318	194	194	253	243	269	952	806	792	284
gene1285	b1262	57	95	45	628	559	299	263	338	280	218	154	488	97	143	25	78	52	379	153	240	220	156	209	150	403	217	311	364	188	405	432	483	287	260	276	182	680	188	228	156	128	328	258	194	615	623	471	183
gene1286	b1263	12	28	16	150	119	97	110	156	97	69	42	141	27	54	20	18	21	110	68	65	85	78	95	61	81	55	88	135	86	102	128	120	64	74	56	24	302	87	78	47	52	126	114	100	173	239	125	102
gene1287	b1264	23	12	17	132	128	96	100	164	57	19	11	159	16	55	0	18	9	117	57	77	28	36	104	61	39	45	41	145	81	66	135	190	101	35	41	22	137	57	35	17	35	60	70	46	50	151	47	33
gene1288	b1265	0	0	0	10	0	2	1	1	0	0	4	0	0	7	0	0	0	0	0	0	0	0	2	2	0	0	0	0	3	3	1	0	0	4	0	2	0	0	0	0	0	0	0	0	2	0	0	0
gene1289	b1266	136	202	168	472	426	315	225	356	381	334	206	866	166	188	370	329	80	432	280	265	277	418	413	387	906	663	769	317	127	540	398	425	229	354	293	222	681	230	238	162	165	401	542	455	616	438	452	360
gene1290	b1267	151	242	148	392	381	305	362	529	515	581	362	928	200	131	821	1022	358	956	695	734	464	547	691	584	1414	922	1149	610	141	916	1220	978	651	617	458	476	760	484	389	308	375	508	677	746	798	588	681	500
gene1291	b1268	64	139	68	341	385	267	174	343	321	201	127	592	88	148	439	655	227	295	138	201	434	312	193	200	727	523	494	572	226	189	242	199	177	217	154	202	330	155	115	95	68	260	275	242	148	460	104	99
gene1292	b1269	938	1421	1134	6246	5540	3658	1172	1284	1883	674	337	10353	2039	2384	526	604	146	1261	791	717	1159	1467	944	1156	3627	2482	2616	665	295	957	1653	1078	755	651	497	540	3627	922	366	219	239	2762	2768	1893	893	592	620	592
gene1293	b1270	39	80	87	152	91	88	302	538	437	597	348	238	74	50	63	51	6	645	547	616	241	328	570	385	458	363	394	790	205	1106	709	701	463	573	423	287	476	199	383	327	217	166	213	290	561	469	508	339
gene1294	b1271	143	176	147	227	215	134	448	789	538	806	415	389	82	53	92	80	12	953	787	781	322	621	901	491	797	695	845	1019	294	1651	1093	1023	588	787	665	561	743	307	617	568	495	328	377	517	888	686	731	636
gene1295	b1272	343	713	882	662	589	589	390	818	1055	1953	1199	1636	349	183	403	408	181	1602	1582	1744	1014	1199	1355	900	2702	2173	2647	1680	394	2864	2061	1490	1370	1166	820	1030	1511	926	478	481	463	522	694	789	1385	957	1282	632
gene1296	b1273	697	990	879	697	553	472	755	1323	1073	1551	926	983	172	220	376	303	152	2079	1769	1626	1152	1935	1840	1169	3017	2630	2388	1422	488	3359	2542	1762	1260	1420	1210	1238	1250	927	1060	1023	870	976	1425	1413	2046	1415	1651	1379
gene1297	b1274	1512	3027	2450	19943	17126	11468	8450	9820	9118	9232	4006	16130	2720	2958	411	505	150	13472	9936	11034	5950	8870	9929	9157	17719	13548	14717	8961	2644	16957	17557	13346	9567	9573	6657	5345	13349	4228	4625	4476	3682	10877	11631	7335	10179	7179	7805	4194
gene1298	b1275	1474	1863	1423	3255	2655	1851	1073	1504	1324	1347	867	3502	637	748	451	539	145	2311	1488	1517	786	1026	1870	1173	2515	2015	2176	1459	469	2827	1492	1452	928	1910	1509	1603	1707	775	1193	892	708	1632	1922	1759	1000	765	820	1742
gene1299	b4522	124	196	126	371	314	197	75	105	134	268	141	303	53	49	9	17	26	198	107	249	172	233	151	141	392	244	270	86	38	261	79	96	61	215	197	189	91	82	179	132	125	169	192	206	49	37	45	129
gene1300	b4523	143	164	97	295	190	146	54	87	53	243	137	303	37	72	8	24	0	203	91	147	137	226	154	121	274	339	333	100	70	208	100	50	105	171	135	121	69	58	135	111	81	121	163	123	41	60	50	122
gene1301	b1276	455	592	462	1938	1727	1172	1771	2326	3089	1467	1339	1624	297	336	326	352	200	3002	2545	3497	3462	4556	2930	894	1748	1356	1704	2850	539	3908	3086	3224	1788	2632	1993	2053	4067	1696	1663	1235	1193	1118	992	1103	5772	4411	5215	1905
gene1302	b1277	393	558	498	484	528	467	777	1142	819	1182	741	1294	302	504	535	519	139	1945	1559	1666	500	783	1790	1449	2317	1719	1932	1335	369	2719	2170	1742	1194	1337	1220	1356	1331	653	673	698	697	1243	1621	1855	1892	1297	1697	1632
gene1303	b1278	211	318	261	430	378	267	307	477	457	615	373	847	162	294	43	66	10	686	602	487	341	509	657	521	521	397	569	395	116	720	460	341	302	624	527	441	661	299	337	267	215	323	386	370	384	278	320	374
gene1304	b1279	177	401	303	530	509	393	565	574	764	994	453	2031	383	431	61	101	18	1116	772	1074	296	461	955	786	1278	1063	948	536	180	1169	1073	906	707	846	662	554	658	356	437	443	336	494	608	583	778	511	487	506
gene1305	b1280	197	335	267	1088	1026	752	934	1104	1229	1627	657	2821	574	505	133	137	31	1474	1043	1381	615	914	1664	1322	2076	1268	1666	943	339	1661	1284	1174	832	1591	1119	1006	1804	597	977	801	577	1011	1233	1041	1233	921	948	1043
gene1306	b1281	739	1255	974	1644	1381	1078	302	423	537	442	272	2738	624	784	32	73	16	392	349	465	681	994	503	527	1094	826	1027	548	222	793	564	382	283	380	293	235	1018	231	245	198	148	582	710	658	334	401	334	319
gene1307	b1282	13	50	37	321	259	239	40	80	92	90	64	505	112	60	7	27	8	99	94	132	155	195	91	136	187	159	203	143	79	196	116	89	89	77	68	42	155	68	28	19	18	80	99	79	61	95	59	42
gene1308	b1283	88	128	115	50	47	40	43	53	51	131	98	80	21	14	153	268	145	1051	488	445	277	326	362	377	86	51	57	300	88	658	9268	7302	4400	82	100	99	35	44	160	103	101	66	63	81	10422	6943	8599	107
gene1309	b1284	140	191	114	385	325	231	224	343	235	434	186	835	172	155	65	48	10	376	333	410	238	380	463	270	797	576	698	325	112	412	352	415	256	353	372	333	283	131	255	192	162	402	447	378	223	197	198	228
gene1310	b4596	6	44	23	100	75	67	45	73	71	63	36	137	26	69	1	6	2	83	79	75	46	54	66	45	86	74	92	30	11	73	64	51	33	49	54	85	44	20	61	38	40	68	67	80	70	54	58	40
gene1311	b1285	85	72	41	425	316	191	156	287	225	261	214	299	54	106	54	67	47	257	231	248	443	490	228	144	227	157	277	445	134	426	264	265	160	240	207	243	182	105	210	146	132	196	229	172	185	341	170	118
gene1312	b4672	0	8	0	2	3	3	2	3	1	0	0	2	1	0	0	0	0	1	3	3	4	6	4	1	0	0	2	0	2	4	1	2	0	0	1	10	0	0	4	3	0	1	3	3	5	9	0	0
gene1313	b1286	311	502	300	2617	2442	1772	1022	1408	1418	1779	1131	2480	502	352	282	322	74	1855	1200	1330	1165	1674	1897	2362	1866	1489	1613	1902	837	3840	3639	2484	1742	1499	1196	1238	3230	952	1148	671	662	2289	2461	1944	2730	2027	2536	1086
gene1314	b1287	331	393	230	520	578	424	146	177	165	170	162	388	87	42	104	120	16	154	81	104	544	869	210	155	150	159	195	661	159	1216	186	161	123	203	229	343	206	119	273	197	155	258	296	260	259	269	331	149
gene1315	b1288	3060	5811	3936	2931	2466	2226	3270	5147	4338	6890	3595	4180	1003	724	7432	5502	1897	8947	6155	6478	6066	8919	9918	10846	4400	2683	2986	9307	3063	18627	10730	8492	5135	6223	4599	4657	7204	2834	3525	3002	2742	4003	4823	5914	8307	6233	8142	5439
gene1316	b1289	0	14	15	77	96	42	44	81	62	71	29	87	25	24	38	53	16	69	57	53	88	128	79	69	117	68	100	86	30	65	52	40	20	71	51	45	136	34	28	19	17	57	46	36	36	61	22	50
gene1317	b1290	0	18	6	209	176	165	189	228	256	189	126	255	49	44	102	90	11	320	208	240	262	269	357	337	402	249	392	288	107	312	241	261	200	256	162	165	410	133	161	116	101	188	237	208	253	281	231	190
gene1318	b1291	54	67	13	354	349	300	297	486	471	444	241	504	88	41	183	283	86	767	504	584	352	495	674	569	851	666	830	546	227	814	602	389	340	444	403	400	671	242	246	187	220	326	430	311	404	470	376	315
gene1319	b1292	5	8	4	320	282	176	121	167	221	146	140	323	66	2	93	75	32	178	111	125	138	181	296	257	227	174	236	209	81	333	172	120	90	222	126	142	448	104	112	71	56	205	202	171	166	225	149	151
gene1320	b1293	15	41	21	398	384	297	155	231	245	313	189	516	99	44	141	118	22	314	184	297	182	277	413	400	448	309	397	317	96	431	325	284	185	297	217	214	536	174	167	127	88	313	317	254	272	282	255	203
gene1321	b1294	139	222	153	1118	1104	731	440	589	656	686	473	1597	338	405	187	193	78	825	508	795	451	588	821	713	1162	727	972	518	220	1040	694	515	461	696	554	549	1051	318	471	331	267	790	979	750	644	615	580	366
gene1322	b1295	94	228	126	307	217	129	159	183	219	267	72	298	36	34	28	37	0	211	140	143	147	262	260	191	268	271	244	149	64	305	354	226	176	170	82	137	154	126	97	81	45	146	132	135	154	87	84	100
gene1323	b1296	55	76	16	1214	971	357	123	190	173	83	38	216	35	16	40	52	25	134	69	113	150	144	99	86	103	85	137	240	71	80	100	123	64	200	92	98	214	29	43	23	46	84	80	41	231	273	156	96
gene1324	b1297	220	403	252	5419	4250	1843	607	744	907	134	63	1064	128	255	166	242	62	543	361	361	403	415	289	284	580	516	397	332	85	188	617	626	419	773	617	603	963	155	190	93	156	482	294	230	1277	855	776	564
gene1325	b1298	93	144	65	3398	2617	1060	346	379	550	77	32	604	60	170	68	101	43	281	223	109	147	183	134	119	325	455	327	107	31	97	351	310	160	325	216	161	649	110	83	75	72	270	166	75	702	377	347	284
gene1326	b1299	97	139	84	1990	1684	762	223	243	380	143	94	368	63	91	87	208	75	236	143	177	258	211	202	124	274	256	297	183	71	135	389	378	239	267	265	220	337	103	68	70	88	199	164	140	425	314	264	212
gene1327	b1300	196	174	110	2452	1921	1052	123	227	189	56	32	283	52	41	93	254	87	284	96	189	251	242	146	105	135	111	138	161	41	36	120	237	121	397	348	380	381	81	85	62	82	171	146	175	273	427	214	319
gene1328	b1301	23	41	16	1102	941	474	61	109	83	17	12	112	19	17	34	65	55	152	49	148	131	151	69	28	40	63	66	144	17	27	72	138	52	161	105	83	207	73	34	21	23	67	50	53	196	298	114	94
gene1329	b1302	51	49	31	775	603	339	43	92	48	24	6	41	9	22	17	48	46	128	49	141	82	123	43	15	64	44	51	102	60	22	65	142	65	109	70	49	103	42	31	30	31	38	37	34	161	297	132	52
gene1330	b1303	77	132	61	268	333	252	169	285	210	174	145	333	78	38	61	90	15	367	229	310	99	116	222	168	557	340	391	263	76	258	368	229	156	312	248	231	306	130	167	120	143	303	398	352	237	262	223	220
gene1331	b1304	1910	2157	1154	858	576	730	891	1337	1128	2813	2352	1211	309	285	439	844	352	2729	2239	1457	3707	3655	2256	1028	2211	1230	1659	8814	1822	16051	11733	12517	7392	1663	1542	2273	1634	1377	2905	3275	4085	1088	2036	3405	32718	18035	24477	2855
gene1332	b1305	45	71	51	97	82	109	62	103	86	177	130	164	40	23	32	74	37	133	74	76	220	194	121	68	278	109	186	488	96	1092	559	693	326	107	88	134	143	72	131	158	160	106	169	274	1719	786	1000	180
gene1333	b1306	65	90	62	206	182	187	103	130	164	366	224	310	68	21	56	97	46	357	206	206	454	312	190	88	310	289	314	963	171	2001	1161	1243	697	199	179	228	223	108	207	238	263	153	195	373	2531	1127	1441	165
gene1334	b1307	20	25	10	75	74	64	51	78	72	119	84	83	20	14	20	63	9	108	72	96	163	175	70	50	169	129	121	360	74	762	495	480	363	60	63	108	53	43	78	94	82	63	82	146	1030	407	520	54
gene1335	b1308	396	411	248	198	164	186	576	829	827	1186	946	365	97	54	425	388	138	1300	1333	1505	1214	1398	1284	640	668	388	466	1536	414	2974	1837	1876	1264	1332	1311	1489	1109	860	1324	1162	1135	273	381	658	3221	1593	1984	1159
gene1336	b1309	31	51	28	166	134	119	84	217	100	84	47	162	33	46	14	7	11	178	146	189	72	58	119	90	276	322	261	233	81	106	200	149	79	103	95	78	47	33	60	51	46	114	140	93	76	213	36	64
gene1337	b1310	2	29	6	53	40	29	74	166	68	60	23	64	14	43	26	7	16	133	108	77	64	28	113	76	121	84	94	162	48	69	103	82	60	101	85	26	62	15	25	37	31	41	53	56	36	119	17	35
gene1338	b1311	0	16	2	16	19	17	17	61	29	21	9	20	11	0	0	11	20	33	6	7	48	11	44	21	30	19	35	58	19	17	17	19	5	24	25	24	21	10	26	3	10	15	22	11	12	90	6	20
gene1339	b1312	1	8	5	18	18	19	29	68	40	30	20	35	3	0	9	0	5	38	6	20	42	9	31	37	21	6	24	108	10	18	9	39	28	33	18	26	22	4	11	20	22	19	24	24	20	69	13	11
gene1340	b1313	25	25	9	17	16	25	64	132	73	54	29	22	6	47	14	27	14	100	58	108	44	42	89	45	47	38	50	156	63	60	58	71	33	83	67	58	89	36	41	39	34	22	24	20	53	186	35	35
gene1341	b1314	4	3	10	23	14	10	28	60	45	24	10	17	6	0	0	0	5	52	26	76	30	24	49	17	23	15	20	87	15	28	29	47	30	33	26	28	54	9	35	18	22	15	15	19	26	84	19	22
gene1342	b1315	22	11	3	28	23	27	29	89	50	41	15	17	1	15	2	16	0	64	62	56	53	45	46	21	33	37	43	143	53	34	33	34	40	40	47	44	70	13	40	27	16	24	23	21	26	197	25	24
gene1343	b1316	42	58	4	75	55	25	65	219	105	87	31	33	13	0	4	39	74	84	68	90	150	39	83	35	94	75	75	330	95	74	51	26	55	85	74	40	123	29	52	26	48	26	42	36	39	438	43	32
gene1344	b1317	0	4	0	1	14	3	8	41	16	3	7	5	0	20	2	21	0	14	0	10	30	6	15	3	8	6	21	81	30	10	2	2	2	2	6	6	19	1	9	3	3	12	3	5	5	100	3	4
gene1346	b1319	58	10	4	44	37	15	4	96	9	6	6	29	3	14	4	32	15	3	0	4	41	21	19	2	4	23	3	192	65	8	0	7	0	11	9	0	9	0	12	7	3	14	13	7	3	198	2	8
gene1347	b1320	59	114	43	284	249	188	112	191	137	182	134	220	34	0	6	11	23	163	171	188	129	117	149	177	316	200	292	255	101	287	234	156	79	167	145	141	103	55	110	73	75	138	133	154	95	136	107	105
gene1348	b1321	89	159	87	81	71	57	1130	1355	1456	909	460	166	33	18	56	85	15	1792	1015	1537	611	826	1144	737	690	332	545	1135	314	1852	1569	1457	894	1445	934	821	1308	480	783	670	563	185	383	491	1852	1392	1494	664
gene1349	b1322	38	57	34	70	67	69	588	776	871	497	270	92	28	4	50	57	31	993	611	1037	456	593	673	357	638	229	314	755	231	1112	813	618	682	819	571	337	927	268	456	331	278	94	182	250	792	799	658	314
gene1350	b1323	325	606	367	1290	1157	945	1365	2126	2094	1621	1185	2115	424	634	238	276	46	3590	2557	2797	1093	1574	2803	1958	3610	2252	3074	1497	447	2459	2641	2217	1714	2817	2372	2307	2431	1619	1329	987	829	1716	2174	2175	1268	1181	1170	1643
gene1351	b1324	4958	6684	4753	3149	2821	2155	4979	7324	6395	9445	5929	9093	1984	2408	3076	2745	785	13569	10587	12071	10368	17127	14131	9827	6574	5563	5523	10355	3111	20828	21337	15350	11344	7940	6708	7151	8514	5692	5067	4894	4241	4074	4733	5540	16234	12837	15877	8943
gene1352	b1325	66	124	55	567	539	397	466	562	729	444	225	621	114	109	90	165	41	844	444	624	507	535	673	444	624	338	570	408	137	473	510	414	279	594	383	434	969	412	343	218	192	460	591	485	349	372	239	347
gene1353	b1326	81	160	67	146	157	127	151	280	199	275	220	195	66	29	24	55	18	343	213	314	162	173	299	186	282	182	280	349	100	479	266	276	177	316	299	313	310	127	261	168	133	207	231	227	325	328	293	230
gene1356	b1327	45	55	11	57	41	24	18	67	27	49	20	44	7	5	28	43	16	34	15	23	71	147	29	27	53	29	59	118	26	45	30	24	22	45	34	45	32	35	27	12	27	44	49	37	18	91	22	18
gene1357	b1328	62	155	75	345	271	232	93	183	88	197	85	387	59	69	21	24	30	167	95	122	148	313	140	91	456	452	398	304	91	161	160	129	113	150	147	151	189	54	95	75	54	203	214	155	117	230	69	72
gene1358	b1329	140	390	253	1036	835	781	576	937	610	873	385	2076	446	440	103	158	60	2116	1431	1777	966	1581	1239	1280	1714	1717	1800	556	219	709	1949	1279	1219	1124	836	635	772	518	455	394	353	849	1013	901	538	558	379	496
gene1359	b1330	188	240	129	575	476	310	99	154	95	196	124	713	158	249	451	514	82	215	215	200	203	274	228	171	607	563	590	217	85	246	255	227	154	172	157	192	96	90	96	101	64	172	226	167	150	198	155	131
gene1360	b1331	213	310	224	692	650	501	481	685	621	707	392	964	179	209	769	746	226	848	489	598	519	678	775	595	910	622	754	781	230	1301	702	687	371	732	608	601	1038	389	528	360	335	549	656	686	826	701	687	842
gene1361	b1332	521	445	285	1181	1095	618	606	932	851	867	774	1434	214	277	315	394	95	1595	1006	795	444	541	544	437	1698	2409	1644	1580	385	3103	2679	1884	1529	821	752	842	1219	630	427	374	404	901	765	603	2168	1361	1687	501
gene1362	b1333	1149	2125	1639	1695	1635	1007	3729	5529	6630	11985	9317	2000	373	468	1283	1909	445	10831	10999	10189	3463	6179	9127	3955	3563	2972	3849	5348	1043	9984	4902	5471	3210	12738	12193	11821	8521	6417	6800	7077	5936	1516	2405	3281	4248	3320	4536	6441
gene1363	b1334	1206	1991	1579	5711	5196	3324	3114	3149	4149	3203	1747	7153	1189	1257	4193	5915	1280	3967	2655	2892	886	1154	3753	3140	6360	5221	5518	2844	924	5844	3404	2742	1705	3437	2380	2646	7008	1905	1975	1496	1164	4664	4853	3954	2181	1309	1725	2758
gene1364	b1335	22	125	112	228	227	148	197	231	255	384	151	385	66	92	73	133	15	344	270	275	224	327	346	255	375	326	353	256	123	433	182	195	108	271	166	130	348	117	165	161	85	188	242	196	188	203	148	180
gene1365	b1336	22	28	20	114	174	72	43	81	67	41	7	130	12	0	102	217	38	56	20	48	52	40	41	46	56	46	57	134	30	50	29	35	19	54	34	19	70	41	19	25	6	41	48	44	31	82	15	28
gene1366	b1337	11	28	23	230	243	200	27	67	52	29	13	240	32	13	205	370	79	36	23	11	19	48	18	17	44	31	31	108	45	25	46	22	17	14	15	9	82	22	17	2	14	51	31	13	24	149	19	24
gene1367	b1338	24	33	20	523	492	383	35	75	63	33	8	503	77	61	341	657	139	55	34	36	72	44	87	75	114	30	66	118	42	43	57	31	20	39	22	16	114	33	14	11	9	57	38	26	24	153	17	16
gene1368	b1339	46	24	16	40	42	34	67	126	43	95	48	89	11	0	20	3	9	106	77	73	71	119	60	53	189	226	143	153	65	164	121	109	66	126	62	45	83	38	61	55	53	98	94	75	75	166	53	53
gene1370	b1340	205	410	301	954	841	548	117	206	167	221	94	648	126	138	165	119	38	237	246	183	544	829	234	165	712	610	654	277	83	428	188	220	174	211	179	100	207	60	94	108	78	210	252	198	248	272	194	119
gene1371	b1341	70	51	42	29	48	46	83	161	136	188	176	91	24	19	9	4	4	124	118	108	159	357	107	68	102	81	94	162	67	193	70	58	44	206	183	207	231	65	163	134	111	78	75	129	62	112	69	87
gene1372	b1342	82	169	133	439	390	349	138	352	286	493	297	372	106	78	46	91	14	530	402	560	381	448	369	206	690	477	656	665	184	968	438	382	268	378	326	368	367	178	189	147	184	198	221	214	365	383	284	157
gene1374	b1343	149	225	157	821	694	507	260	345	449	193	140	732	159	224	108	83	51	282	164	171	520	445	324	283	437	300	264	420	201	354	335	214	141	190	189	156	620	148	168	104	85	411	448	350	199	271	144	95
gene1375	b1344	425	685	525	948	830	675	446	727	615	1024	567	1394	246	172	270	310	65	857	818	674	510	954	917	884	1414	1308	1408	744	266	1478	1407	927	779	818	647	681	1158	444	474	382	236	941	1088	914	740	552	582	552
gene1376	b1345	0	0	5	0	0	0	0	0	0	0	0	0	0	0	0	0	0	0	0	0	0	0	2	0	0	0	6	0	0	0	0	0	0	0	0	0	0	0	0	0	0	0	0	0	0	0	0	0
gene1377	b1346	0	0	0	0	0	0	0	0	0	0	0	0	0	0	0	0	0	0	0	0	0	0	0	0	0	0	0	0	0	0	0	0	0	0	0	0	0	0	0	0	0	0	0	0	0	0	0	0
gene1378	b1347	0	0	0	0	0	0	0	0	0	0	0	0	0	0	0	0	0	0	0	0	0	0	0	0	0	0	0	0	0	0	0	0	0	0	0	0	0	0	0	0	0	0	0	0	0	0	0	0
gene1380	b1348	0	0	0	0	0	0	0	0	0	0	0	0	0	0	0	0	0	0	0	0	0	0	0	0	0	0	0	0	0	0	0	0	0	0	0	0	0	0	0	0	0	0	0	0	0	0	0	0
gene1381	b1349	0	0	0	0	0	2	2	0	0	0	0	0	0	0	0	0	0	0	0	0	0	0	2	0	0	0	0	0	0	0	0	0	0	0	0	0	0	0	0	0	0	0	0	0	0	0	0	0
gene1382	b1350	4	0	1	0	0	0	0	0	0	0	5	1	0	0	0	0	0	0	0	0	0	1	0	0	0	0	0	0	0	0	0	0	0	0	0	0	0	0	0	0	0	0	0	0	0	0	0	0
gene1383	b1351	0	0	0	0	0	0	0	0	0	0	2	0	0	0	0	0	0	0	0	0	0	0	0	0	0	0	0	1	0	0	0	0	0	0	0	0	1	0	0	0	0	0	0	0	0	0	0	0
gene1384	b4526	0	0	0	0	0	0	0	0	0	0	1	0	0	0	0	0	0	0	0	0	0	0	0	0	0	0	0	0	0	0	0	0	0	0	0	0	0	0	0	0	0	0	0	0	0	0	0	0
gene1385	b1352	0	0	0	0	0	0	0	0	0	0	0	0	0	0	0	0	0	0	0	0	0	0	0	0	0	0	0	0	0	0	0	0	0	0	0	0	0	0	0	0	0	0	0	0	0	0	0	0
gene1386	b1353	0	0	0	0	0	0	0	0	0	0	0	0	0	0	0	5	0	0	0	0	0	0	0	0	0	0	0	0	0	0	0	0	0	0	0	0	0	0	0	0	0	0	0	0	0	0	0	0
gene1387	b4527	0	0	0	0	0	0	0	0	0	0	0	0	0	0	0	0	0	0	0	0	0	0	0	0	0	0	0	0	0	0	0	0	0	0	0	0	0	0	0	0	0	0	0	0	0	0	0	0
gene1388	b1355	0	0	0	0	0	0	0	0	0	0	0	0	0	0	0	0	0	0	0	0	0	0	0	0	0	0	0	0	0	0	0	0	0	0	0	0	0	0	0	0	0	0	0	0	0	0	0	0
gene1389	b1356	0	0	0	0	0	1	0	0	0	0	0	0	0	0	0	0	0	0	0	0	0	0	0	0	0	0	0	0	0	0	0	0	0	0	0	0	0	0	0	0	0	0	0	0	0	0	0	0
gene1390	b1357	0	0	0	0	0	0	0	0	0	0	0	0	0	0	0	0	0	0	0	0	0	0	0	0	0	0	0	0	0	0	0	0	0	0	0	0	0	0	0	0	0	0	0	0	0	0	0	0
gene1391	b1358	0	0	0	0	0	0	0	0	0	0	0	0	0	0	0	0	0	0	0	0	0	0	0	0	0	0	0	0	0	0	0	0	0	0	0	0	0	0	0	0	0	0	0	0	0	0	0	0
gene1392	b1359	0	0	0	0	0	0	0	0	0	0	0	0	0	0	0	0	0	0	0	0	0	0	0	0	0	0	0	0	0	0	0	0	0	0	0	0	0	0	0	0	0	0	0	0	0	0	0	0
gene1393	b1360	0	0	0	0	0	0	0	0	0	0	0	0	0	0	0	0	0	0	0	0	0	0	0	0	0	0	0	0	0	0	0	0	0	0	0	1	0	0	0	0	0	0	0	0	0	0	0	0
gene1396	b4528	0	0	0	0	0	0	0	0	0	0	0	0	0	0	0	0	0	0	0	0	0	0	0	0	0	0	0	0	0	0	0	0	0	0	0	0	0	0	0	0	0	0	0	0	0	0	0	0
gene1397	b1363	0	0	0	0	0	0	0	0	0	0	1	0	0	0	0	0	3	0	0	3	0	0	0	0	0	0	0	0	2	0	0	0	0	0	0	0	1	0	0	0	0	0	0	0	0	0	0	0
gene1398	b1365	0	0	0	0	0	0	0	0	0	0	0	1	0	0	0	0	0	0	0	0	0	0	0	0	0	0	0	0	0	0	0	0	0	0	0	0	0	0	0	0	0	0	0	0	0	0	0	0
gene1402	b1370	0	2	2	8	6	3	1	11	8	0	9	3	1	3	3	4	3	5	2	5	5	6	9	1	11	2	0	4	4	7	4	7	2	2	2	3	6	2	1	0	2	2	2	1	8	8	5	8
gene1403	b1372	0	0	0	0	0	1	0	0	0	1	3	0	0	0	0	8	0	2	4	0	0	0	0	0	4	1	0	0	0	3	0	0	0	0	0	1	2	0	0	0	0	0	0	0	0	1	0	0
gene1404	b1373	2	17	2	5	13	8	1	13	1	3	1	2	2	0	1	2	4	6	8	2	12	23	2	0	3	4	13	39	12	9	1	1	3	2	5	0	9	1	3	0	1	1	2	4	2	47	1	0
gene1405	b1374	14	31	19	422	517	276	136	100	189	26	4	556	71	126	14	6	1	96	32	32	54	65	80	60	104	68	63	32	13	29	75	76	40	25	13	8	102	55	11	3	4	54	59	32	9	22	6	9
gene1406	b1375	177	223	138	230	241	142	134	89	137	69	16	390	52	201	18	38	17	69	50	22	109	86	154	129	128	114	87	26	35	95	99	68	69	45	25	27	62	51	69	33	17	157	164	103	11	5	10	89
gene1408	b1376	462	729	444	118	105	123	864	1393	1303	2436	2431	313	87	120	183	192	59	2507	2841	2526	1453	2834	2050	728	1851	1728	2151	1134	186	2076	1537	1959	970	3065	3187	3858	913	1548	1487	1785	1503	240	521	721	800	800	944	1240
gene1409	b1377	15	36	5	143	139	66	29	63	28	11	13	67	16	49	238	224	66	23	34	24	66	72	26	18	42	21	32	111	30	35	44	28	16	29	20	17	16	10	20	11	20	31	33	23	31	78	16	20
gene1411	b1378	904	1538	1145	667	615	613	4797	6664	5667	3369	2290	2524	687	600	12987	11410	3483	9920	5727	8008	2032	2338	9445	6695	5315	2255	3681	3875	1316	6297	9177	8296	4977	7930	5910	5327	8209	3757	4497	3549	3053	4024	5749	7575	13193	11564	14835	8355
gene1412	b4529	90	174	158	158	137	143	213	482	465	788	408	273	95	81	303	255	58	1275	821	1404	203	316	854	439	625	542	796	428	161	696	425	298	305	559	455	449	467	317	263	164	153	116	192	258	112	132	122	303
gene1413	b1379	77	106	60	120	101	61	39	75	55	137	53	249	56	51	170	128	72	369	260	180	246	203	236	312	159	83	119	208	81	294	4308	3473	2339	54	59	52	55	48	82	39	70	51	84	88	3772	2831	3479	107
gene1414	b1380	123	261	575	260	252	266	152	372	791	1376	862	810	241	17	543	307	90	684	705	1280	2789	3945	870	568	547	291	422	1266	301	2498	1494	1049	885	651	522	541	916	662	261	239	295	52	87	104	930	778	860	268
gene1415	b1381	75	111	63	341	347	277	258	530	476	555	360	790	158	146	361	409	57	727	560	642	354	340	784	537	834	643	780	639	238	980	629	569	366	631	463	487	809	278	474	282	242	380	499	448	505	604	422	463
gene1416	b1382	7	12	9	18	13	8	27	36	13	44	34	50	8	6	37	29	26	56	62	59	14	47	61	42	90	73	53	41	7	52	61	48	47	54	30	23	39	20	21	10	18	14	16	13	24	49	14	26
gene1417	b1383	11	11	8	47	52	43	53	111	71	142	75	187	29	39	116	143	46	132	118	154	106	148	120	79	263	149	165	134	40	164	129	64	99	104	47	91	114	62	41	25	28	45	61	55	52	86	48	50
gene1418	b1384	39	18	5	105	71	45	55	103	27	77	43	113	26	0	15	13	10	63	58	62	23	36	58	54	191	256	162	242	78	321	180	117	90	52	60	28	59	10	42	64	39	68	60	31	100	116	73	18
gene1419	b1385	44	106	72	333	298	149	107	253	218	126	71	213	31	73	95	98	10	149	131	135	120	155	177	79	203	169	157	470	147	213	198	140	121	115	87	105	234	74	99	74	44	100	88	104	247	528	109	78
gene1420	b1386	54	48	54	26	32	27	34	135	42	45	19	45	10	11	32	2	0	25	11	24	97	58	75	27	19	21	62	288	85	88	25	37	23	36	29	47	42	13	57	38	27	33	38	25	79	271	53	38
gene1421	b1387	15	41	0	27	20	29	15	109	28	16	4	17	4	0	24	6	16	19	8	12	77	35	16	3	3	11	12	227	84	20	15	15	9	7	8	5	14	8	34	6	14	17	21	16	21	331	20	21
gene1422	b1388	0	6	0	8	3	6	7	22	7	3	1	3	3	0	12	3	5	18	10	8	0	7	5	4	0	9	14	85	22	34	12	35	11	6	17	4	13	4	6	5	6	4	7	7	17	57	17	4
gene1423	b1389	0	1	0	2	3	2	3	23	0	0	0	3	1	16	0	0	0	0	0	0	7	3	9	2	12	6	6	58	15	10	2	17	3	0	3	1	7	0	0	2	2	0	2	3	10	64	5	2
gene1424	b1390	31	6	6	8	9	2	9	47	7	8	2	13	4	0	1	41	0	26	16	1	16	8	3	0	0	11	4	151	58	18	8	25	34	2	6	5	6	9	7	2	6	2	5	3	24	99	9	4
gene1425	b1391	0	10	2	2	2	13	2	34	4	5	0	7	0	0	0	19	10	6	6	5	5	2	4	4	27	0	6	45	24	28	6	12	7	5	2	0	9	0	5	4	0	6	12	8	11	100	12	4
gene1426	b1392	0	9	7	6	6	11	10	48	6	18	10	8	1	0	7	8	8	15	27	21	29	7	5	9	0	5	24	68	15	23	18	23	20	21	22	13	19	4	6	6	7	16	13	4	32	106	19	8
gene1427	b1393	0	3	0	12	13	5	6	22	7	4	6	7	0	0	0	0	49	22	7	9	35	10	7	7	30	5	10	70	25	21	4	14	11	4	7	1	5	1	9	7	5	8	6	11	13	101	16	3
gene1428	b1394	3	2	0	11	6	5	8	37	19	19	2	11	3	0	3	0	14	16	1	12	32	16	16	1	3	5	0	74	27	13	7	11	6	5	4	13	18	2	11	6	0	7	6	4	9	95	12	8
gene1429	b1395	0	13	6	27	29	29	21	92	43	39	7	17	1	0	5	0	7	43	39	56	61	33	31	12	43	9	29	202	76	54	30	30	44	17	11	22	38	12	24	20	17	24	22	18	28	284	24	10
gene1430	b1396	1	0	0	7	4	2	11	21	18	6	5	3	3	0	8	7	2	22	0	9	0	10	12	7	6	3	0	36	0	13	10	9	15	17	3	7	5	6	10	1	0	9	3	1	11	25	9	7
gene1431	b1397	14	49	21	133	74	86	33	142	59	45	32	80	13	1	17	53	14	127	82	71	89	65	68	50	122	135	137	231	60	169	130	191	124	69	50	48	138	37	35	48	41	71	70	41	154	290	95	54
gene1432	b1398	23	46	20	118	75	55	56	149	84	85	34	82	16	4	52	39	27	120	91	123	112	107	84	50	135	115	77	239	78	154	127	181	78	86	69	50	63	40	27	30	20	43	58	39	132	225	111	70
gene1433	b1399	55	65	98	366	310	232	177	344	319	364	208	618	120	136	212	119	44	570	279	386	197	301	404	285	599	632	669	467	116	435	381	309	251	336	295	249	274	185	163	142	120	251	295	238	253	381	236	208
gene1434	b1400	47	50	33	176	157	103	140	229	250	261	149	336	69	46	195	183	56	333	335	288	251	347	302	164	391	378	355	387	104	396	212	294	226	300	222	213	337	112	116	95	83	116	165	156	248	278	188	146
gene1435	b4674	0	0	0	0	0	0	0	0	0	0	0	0	0	0	0	0	0	0	0	0	0	0	0	0	0	0	0	0	0	0	0	0	0	0	0	0	0	0	0	0	0	0	0	0	0	0	0	0
gene1437	b1402	61	128	86	527	487	276	134	264	200	254	168	428	94	98	139	136	37	408	214	301	265	329	290	185	433	280	410	398	122	323	194	159	115	344	267	299	468	170	209	132	97	231	249	260	186	327	141	229
gene1438	b1403	66	118	78	246	243	142	100	178	143	189	112	242	53	40	81	57	39	230	106	210	158	172	193	135	258	181	186	191	50	258	197	172	129	166	199	141	196	99	148	110	126	143	171	191	144	150	136	155
gene1439	b1404	70	89	76	160	127	107	92	209	96	241	116	187	25	39	54	67	21	233	221	195	124	149	215	121	281	302	360	277	91	251	232	186	142	196	159	186	147	103	117	114	106	156	164	165	94	215	87	135
gene1440	b1406	46	38	24	157	148	112	58	135	76	138	105	95	17	69	13	10	0	155	85	177	167	194	137	73	103	41	77	281	78	311	62	94	35	164	125	82	113	62	88	78	59	24	35	58	41	164	48	82
gene1441	b1407	66	91	35	377	370	221	42	154	40	51	29	247	37	62	22	57	31	57	31	33	155	100	53	33	124	126	110	345	146	54	32	26	28	34	20	35	54	18	62	28	15	98	94	44	25	318	17	20
gene1442	b1408	23	25	0	82	47	27	2	24	8	0	1	33	0	0	0	0	0	2	0	0	48	32	3	5	27	7	19	53	26	9	1	8	1	3	2	0	3	5	2	2	0	6	5	0	3	46	1	3
gene1443	b1409	11	29	6	87	55	40	5	62	18	4	3	38	3	27	5	8	19	9	7	4	50	19	2	0	1	14	8	164	55	20	3	0	7	5	1	0	4	0	6	7	16	5	5	6	4	136	3	3
gene1444	b1410	42	79	5	147	140	91	34	155	49	37	28	82	17	28	18	45	18	53	52	37	135	49	53	36	129	53	109	266	121	65	52	40	23	35	33	14	58	16	30	21	32	54	61	37	36	261	31	27
gene1445	b1411	59	27	27	136	125	90	44	144	74	81	49	118	23	13	17	20	7	68	62	52	95	55	57	70	116	72	135	241	97	89	78	56	64	61	58	39	70	31	41	30	21	61	68	32	57	267	32	49
gene1446	b1412	126	72	103	96	81	67	425	298	188	239	113	310	26	77	46	55	9	784	340	366	158	238	415	374	223	228	358	376	91	519	685	610	347	263	222	235	248	123	116	119	166	192	189	235	507	324	326	231
gene1447	b1413	217	364	270	2762	2609	2069	1632	2219	2601	1430	883	3460	663	565	2966	2962	678	3367	1854	2314	1043	1140	3018	2451	3359	1859	2713	1666	549	2397	2720	1871	1346	2137	1607	1637	4086	1544	1062	800	686	2410	3034	2400	1889	1618	1740	2014
gene1448	b1414	113	163	163	180	178	97	88	133	120	212	146	212	38	28	55	94	20	274	142	169	169	281	212	222	403	285	360	223	78	358	837	809	413	175	166	139	234	57	134	90	86	153	189	159	1162	930	1016	123
gene1449	b1415	0	0	0	0	0	0	0	0	1	0	1	0	0	0	0	0	0	0	3	0	0	1	1	0	0	0	0	0	0	0	0	0	0	1	0	0	0	2	0	0	0	0	0	0	0	0	0	0
gene1451	b1418	0	0	0	0	0	0	0	0	0	0	0	0	0	0	0	0	0	0	0	0	3	0	0	0	0	0	0	0	0	0	0	0	0	0	1	0	0	0	0	0	0	0	0	0	0	0	0	0
gene1453	b1419	0	0	0	0	0	0	0	0	0	0	0	0	0	0	0	0	4	0	0	0	0	0	0	0	0	0	0	0	0	0	0	0	0	0	0	0	0	0	0	0	0	0	0	0	0	0	0	0
gene1454	b4428	0	0	0	0	0	0	0	0	0	0	0	0	0	0	0	0	0	0	0	0	0	0	0	0	0	0	0	0	0	0	0	0	0	0	0	0	0	0	0	0	0	0	0	0	0	0	0	0
gene1455	b1420	0	0	0	0	0	0	0	0	0	0	0	0	0	0	0	0	0	0	0	0	0	0	0	0	0	0	0	0	0	0	0	0	0	0	0	0	0	0	0	0	0	0	0	0	0	0	0	0
gene1457	b1421	0	0	0	0	0	0	0	0	0	0	1	0	0	0	0	0	0	0	0	0	0	0	0	0	0	0	1	0	2	0	0	0	0	0	0	0	0	0	0	0	0	0	0	0	0	0	0	0
gene1458	b1422	0	0	0	0	0	0	0	0	0	0	0	0	0	0	0	0	0	0	0	0	0	0	0	0	0	0	0	0	0	0	0	0	0	0	0	0	0	0	0	0	0	0	0	0	0	0	0	0
gene1459	b1423	0	0	0	0	0	0	0	0	0	0	0	0	0	0	0	0	0	0	0	0	0	0	0	0	0	0	0	0	0	0	0	0	0	0	0	0	0	0	0	0	0	0	0	0	0	0	0	0
gene1460	b1424	0	0	0	0	0	0	0	0	0	0	0	0	0	0	0	0	0	0	0	0	0	0	0	0	0	0	0	0	0	0	7	0	0	0	0	1	0	0	0	0	0	0	0	0	0	0	0	0
gene1461	b1426	0	0	0	0	0	0	0	0	0	0	0	0	0	0	0	0	0	0	0	0	0	0	0	0	0	0	0	0	0	0	0	0	0	0	0	0	0	0	0	0	0	0	0	0	0	0	0	0
gene1462	b1427	0	0	0	0	0	0	0	0	0	0	0	0	0	0	0	0	0	0	0	0	0	0	0	0	0	0	0	0	0	1	0	0	0	0	0	0	0	0	0	0	0	0	0	0	0	0	0	0
gene1463	b1428	0	0	0	0	0	0	0	0	0	0	0	1	0	0	0	0	0	0	0	0	0	0	0	0	0	0	0	0	0	0	0	0	0	0	0	0	0	0	0	0	0	0	0	0	0	0	0	0
gene1464	b1429	0	0	0	0	0	0	0	0	0	0	0	0	0	0	0	0	0	0	0	0	0	1	0	0	0	0	0	0	0	0	0	0	0	0	0	0	0	0	0	0	0	0	0	0	0	0	0	0
gene1465	b1430	0	0	0	0	0	0	0	0	0	0	0	0	0	0	0	0	0	0	0	0	0	0	0	0	0	0	0	0	0	0	0	0	0	0	0	0	0	0	0	0	0	0	0	0	0	0	0	0
gene1466	b1431	0	0	0	0	0	0	0	0	0	0	0	0	0	0	0	0	0	0	0	0	0	0	0	0	0	0	0	0	0	0	0	0	0	0	0	0	0	0	0	0	0	0	0	0	0	0	0	0
gene1468	b1432	0	0	0	0	0	0	0	0	0	0	0	0	0	0	0	0	0	0	0	0	0	0	0	0	0	0	0	0	0	0	0	0	0	0	0	0	0	0	0	0	0	0	0	0	0	0	0	0
gene1469	b1433	0	0	3	0	0	0	0	0	0	0	0	0	0	0	0	0	0	0	0	0	0	0	0	0	0	0	0	0	0	0	0	0	0	0	0	0	0	0	0	0	0	0	0	0	0	0	0	0
gene1470	b1434	0	0	0	0	0	0	0	0	0	2	0	0	0	0	0	0	0	0	0	0	0	0	0	0	0	0	0	0	0	0	0	0	0	0	0	0	0	0	0	0	0	0	0	0	0	0	0	0
gene1471	b1435	0	4	0	0	0	0	0	0	0	0	0	1	1	0	0	0	0	0	0	0	0	0	0	0	0	0	0	0	0	0	0	0	0	0	0	0	4	0	0	0	0	0	0	0	0	0	0	0
gene1472	b1436	0	0	1	0	0	0	0	0	0	0	0	1	0	0	0	14	0	0	0	0	0	0	0	0	0	0	0	0	0	0	0	0	0	0	0	0	2	0	0	0	0	0	0	0	0	0	0	0
gene1473	b4532	0	0	0	0	0	0	0	0	0	0	0	0	0	0	0	0	0	0	0	0	0	0	0	0	0	0	0	0	0	0	0	0	0	0	0	0	0	0	0	0	0	0	0	0	0	0	0	0
gene1474	b1438	0	0	0	0	0	0	0	0	0	0	0	0	0	0	0	0	0	0	0	0	0	0	0	0	0	0	0	0	0	0	0	0	0	0	0	0	0	0	0	0	0	0	0	0	0	0	0	0
gene1475	b1439	0	0	0	0	0	0	0	0	0	0	0	0	0	0	0	0	0	0	1	0	0	0	0	0	5	0	0	0	1	0	0	0	0	0	0	0	0	0	0	0	0	0	0	0	0	0	0	0
gene1476	b1440	0	0	2	0	0	0	0	0	0	0	0	0	0	0	0	0	0	0	0	0	0	0	0	0	0	0	0	0	0	0	0	0	0	0	0	0	0	0	0	0	0	0	0	0	0	0	0	0
gene1477	b1441	0	0	0	0	0	0	0	0	0	0	0	0	0	0	0	0	0	0	0	0	0	0	0	0	0	0	0	0	0	0	0	0	0	0	2	0	0	0	0	0	0	0	0	0	0	0	0	0
gene1478	b1442	0	0	0	0	0	0	0	0	1	3	0	0	0	0	0	0	0	0	0	0	0	0	0	0	0	0	0	0	0	0	0	0	0	0	0	0	0	0	0	0	0	0	0	0	0	0	0	0
gene1479	b1443	0	0	0	0	0	0	0	0	0	0	0	0	0	0	0	0	0	0	0	0	0	0	0	0	0	0	0	0	0	0	0	0	0	0	0	0	0	0	1	0	0	0	0	0	0	0	0	0
gene1480	b1444	0	0	0	0	0	0	0	0	0	0	2	0	0	0	0	0	0	0	0	0	0	1	0	0	0	0	2	0	0	0	0	0	0	0	0	0	0	0	0	0	0	0	0	0	0	0	0	0
gene1481	b4598	0	0	0	0	0	0	0	0	0	0	0	0	0	0	0	0	0	0	0	0	0	0	0	0	0	0	0	0	0	0	0	0	0	0	0	0	0	0	0	0	0	0	0	0	0	0	0	0
gene1482	b1445	0	0	0	0	0	0	0	0	0	0	0	0	0	0	0	0	0	0	0	0	0	0	0	0	0	0	0	0	0	0	0	0	0	0	0	0	0	0	0	0	0	0	0	0	0	0	0	0
gene1483	b1446	0	0	0	0	0	0	0	0	0	0	0	0	0	0	0	0	0	0	0	0	0	0	0	0	0	0	0	0	0	0	0	0	0	0	0	0	0	0	0	0	0	0	0	0	0	0	0	0
gene1484	b1447	0	0	0	0	0	0	0	0	0	0	0	0	0	0	0	0	0	0	0	0	0	0	0	0	0	0	0	0	0	0	0	0	0	0	2	0	0	0	0	0	0	0	0	0	0	0	0	0
gene1485	b1448	0	0	0	0	0	0	0	0	0	0	1	0	0	0	0	0	0	0	0	0	0	0	0	0	0	0	0	0	0	0	0	0	0	0	0	0	0	0	0	0	0	0	0	0	0	0	0	0
gene1486	b1449	0	0	0	0	0	0	0	0	0	0	0	0	0	0	0	0	0	0	0	1	0	0	0	0	0	0	0	0	0	0	0	0	0	0	0	0	3	1	0	0	0	0	0	0	0	0	0	0
gene1487	b1450	0	0	0	0	0	0	0	0	0	0	0	0	0	0	0	0	0	0	0	0	5	0	0	0	0	0	0	0	0	0	0	0	0	0	0	0	0	0	0	0	0	0	0	0	0	0	0	0
gene1488	b1451	0	0	0	0	0	0	0	0	1	0	0	0	0	0	0	0	0	0	0	0	0	0	0	0	0	0	0	4	0	0	0	0	0	0	0	0	0	0	0	0	0	0	0	0	0	0	0	0
gene1489	b1452	0	0	0	0	0	0	0	0	0	0	0	0	0	0	0	0	0	0	0	0	0	0	0	0	0	0	0	0	0	0	0	0	0	0	0	0	0	0	0	0	0	0	0	0	0	0	0	0
gene1490	b1453	0	0	3	0	0	0	0	0	0	0	0	0	0	0	0	0	0	0	0	0	0	0	0	0	0	0	0	0	0	0	0	0	0	0	0	0	4	0	0	0	0	0	0	0	0	0	0	0
gene1491	b1454	0	0	0	0	0	1	0	0	0	0	0	0	0	0	0	0	0	0	0	0	0	0	1	0	0	0	0	0	0	0	0	0	0	0	0	0	0	0	0	0	0	0	0	0	0	0	0	0
gene1492	b1455	0	0	0	0	0	0	0	0	0	0	0	0	0	0	2	0	0	0	0	0	0	0	0	0	0	0	0	0	0	0	0	0	0	0	0	0	0	0	0	0	0	0	0	0	0	0	0	0
gene1494	b1457	0	0	0	0	0	0	0	0	1	0	0	0	0	0	0	0	0	0	0	0	0	0	0	0	0	0	0	0	0	0	0	0	0	0	0	0	0	0	0	0	0	0	0	0	0	0	0	0
gene1496	b1460	6	3	3	10	9	3	6	20	0	1	1	9	3	0	3	2	2	8	0	0	0	1	6	2	6	6	8	20	10	6	2	4	2	2	3	7	1	2	1	1	1	2	3	1	2	19	2	3
gene1497	b1461	0	0	0	0	0	0	0	0	0	0	0	0	0	0	0	0	0	0	0	0	0	0	0	0	0	0	0	0	0	0	0	0	0	0	0	0	0	0	0	0	0	0	0	0	0	0	0	0
gene1498	b1462	5	0	0	0	0	0	0	0	0	0	0	1	1	0	0	0	0	0	0	0	0	0	0	0	0	0	0	0	0	0	0	0	0	0	0	0	0	0	0	0	0	0	0	0	0	0	0	0
gene1499	b1463	0	0	3	0	0	0	0	0	0	0	0	0	0	0	0	4	0	0	0	0	0	2	0	0	0	0	0	0	0	0	0	0	0	0	0	0	0	0	0	0	0	0	0	0	0	0	0	0
gene1500	b1464	0	0	0	0	0	0	0	0	0	0	0	0	0	0	0	5	0	0	0	0	0	0	0	0	0	0	0	0	0	0	0	0	0	0	0	0	0	1	0	0	0	0	0	0	0	0	0	0
gene1501	b1465	0	0	0	0	0	0	0	0	0	0	0	0	0	0	0	0	0	0	1	0	0	3	0	0	0	0	0	0	0	1	0	0	0	0	0	0	0	0	0	0	0	0	0	0	0	0	0	0
gene1502	b1466	0	0	0	0	0	0	0	0	0	0	0	0	0	0	0	0	0	0	0	0	0	0	0	0	1	0	0	0	0	0	0	0	0	0	0	0	0	0	0	0	0	0	0	0	0	0	0	0
gene1503	b1467	0	3	0	0	4	0	4	1	0	0	0	0	0	0	0	0	0	0	0	4	0	6	0	1	4	0	0	5	1	0	0	0	0	0	0	4	0	0	0	1	0	0	0	0	1	7	0	1
gene1504	b1468	46	68	33	119	117	57	50	161	85	125	120	92	19	46	8	50	22	73	68	109	583	653	98	66	53	31	44	341	121	145	59	73	28	92	66	74	156	45	163	110	98	64	72	67	92	352	81	59
gene1505	b1469	13	38	11	65	45	26	15	68	21	65	46	43	7	0	8	18	0	6	19	12	236	324	10	10	18	17	20	133	41	35	17	30	1	30	35	36	37	27	56	39	17	19	28	36	15	124	16	8
gene1508	b1473	51	128	114	83	90	66	42	139	80	241	101	192	45	20	19	17	3	183	171	179	123	184	159	225	263	221	223	267	61	171	124	154	117	161	127	105	85	48	87	58	47	106	112	149	95	182	86	64
gene1509	b1474	104	370	153	313	361	427	277	619	558	784	278	1591	392	190	66	51	25	1102	610	935	1039	1132	881	1317	1168	779	1039	1099	1026	1766	1377	618	615	502	431	471	705	360	235	167	207	682	922	792	526	558	367	630
gene1510	b1475	0	16	21	104	114	124	94	156	216	136	67	396	105	37	28	16	18	312	179	239	291	377	152	287	213	177	234	280	230	476	308	145	114	110	107	96	156	116	48	67	48	162	211	133	156	198	118	117
gene1511	b1476	47	16	18	102	90	75	79	148	124	131	52	229	43	10	20	24	7	194	191	198	198	306	98	200	242	136	261	237	159	238	207	138	104	107	62	68	173	61	34	43	38	112	127	127	118	168	79	89
gene1512	b1477	59	163	71	418	432	258	186	201	207	226	115	307	57	86	39	41	14	263	220	194	110	193	213	183	506	454	476	157	33	231	374	348	173	224	167	181	212	132	83	74	47	241	249	137	261	134	146	103
gene1513	b1478	57	94	69	540	463	356	264	318	400	279	249	545	100	157	145	93	24	419	163	248	487	663	424	287	392	279	366	343	119	385	402	327	249	236	235	171	554	232	220	166	147	338	354	218	301	420	211	218
gene1514	b1479	537	762	479	2162	1830	1616	1722	2322	2057	2582	1350	2708	537	388	991	853	262	4428	2582	3205	2751	4025	3863	2772	2902	1928	2814	4181	1137	7211	4963	4170	2755	2550	1939	1905	2887	1356	1368	1042	1042	2011	2328	2414	3673	2658	3398	2264
gene1515	b1480	999	1365	877	89	64	86	467	875	907	1500	2004	147	39	65	239	501	268	1436	1674	1212	2943	5189	1521	434	702	684	558	1152	401	3377	3233	2416	1817	1335	1405	1647	498	618	1711	1621	1400	133	267	405	4398	3585	3962	1305
gene1516	b1481	14	12	0	3	7	3	2	10	1	33	34	6	2	22	0	0	0	26	19	16	20	19	33	52	1	12	0	42	7	71	344	367	220	0	17	14	4	1	5	9	6	3	6	1	676	526	537	6
gene1517	b1482	549	1057	694	236	208	173	401	719	736	2545	2409	282	54	68	804	1044	310	2544	1787	2008	2665	5202	1715	806	643	512	511	2123	465	3786	5851	5102	3040	1678	1437	1959	925	635	1310	1181	978	142	244	375	8856	6536	7651	723
gene1518	b1483	13	12	9	36	29	27	18	38	25	18	7	20	4	0	4	14	6	21	10	7	31	25	19	19	31	9	14	54	41	42	17	17	12	28	16	14	29	8	19	8	10	17	20	19	24	79	17	15
gene1519	b1484	20	15	0	45	32	19	24	71	20	19	10	35	5	0	3	14	17	23	14	22	32	48	37	14	51	22	39	120	38	45	45	33	7	21	24	9	38	10	23	12	9	19	22	18	27	134	20	15
gene1520	b1485	8	40	14	28	35	29	22	60	60	26	29	31	7	0	20	0	14	56	25	31	59	37	27	31	80	34	13	200	79	48	24	13	18	27	34	28	56	7	51	21	20	31	24	22	21	181	25	21
gene1521	b1486	11	17	5	25	17	17	8	35	9	11	10	21	4	7	6	4	22	9	8	15	8	22	10	10	12	15	17	73	24	19	7	12	0	10	9	10	19	2	5	8	8	11	8	7	19	76	16	14
gene1522	b1487	16	32	6	55	38	17	27	69	33	21	8	36	5	23	6	5	6	49	13	28	52	38	29	17	17	39	26	127	43	53	43	57	29	20	17	7	23	3	19	13	8	23	37	14	28	120	24	17
gene1523	b1488	0	0	2	11	5	3	3	16	5	7	4	7	0	0	0	1	1	14	4	0	11	9	6	11	9	13	21	21	11	23	4	24	0	15	3	0	21	5	8	1	1	8	2	4	18	28	7	7
gene1524	b1489	10	69	41	135	151	84	60	135	53	74	74	129	30	5	51	27	26	117	56	74	192	316	84	60	144	132	107	250	92	142	91	106	60	96	111	98	175	76	103	72	71	52	59	49	91	254	73	56
gene1525	b1490	26	66	72	256	225	147	59	104	48	128	100	169	25	73	24	7	19	134	81	97	233	360	70	29	87	111	93	156	66	118	211	165	100	129	67	59	135	103	106	88	77	41	68	60	70	154	72	39
gene1526	b1491	143	158	104	389	346	251	156	181	154	227	112	337	48	40	30	48	18	216	153	148	123	118	193	227	392	248	246	444	100	573	289	262	142	221	120	153	263	89	135	97	110	218	244	177	242	263	230	140
gene1527	b1492	59	37	17	56	54	52	44	106	98	252	124	58	11	11	15	7	4	42	45	64	331	403	77	40	18	27	53	174	77	80	43	38	37	120	88	136	99	45	126	83	100	26	25	35	43	197	42	43
gene1528	b1493	95	130	39	55	40	29	80	143	136	385	259	57	13	19	53	40	12	69	53	78	433	573	97	71	45	14	25	200	61	134	41	58	42	167	170	146	137	96	219	235	189	21	29	61	58	131	60	95
gene1529	b1494	27	107	33	205	189	144	24	76	53	43	22	163	28	71	34	12	65	62	14	31	199	160	61	32	117	75	90	153	45	20	137	68	73	38	42	21	34	15	46	13	26	77	90	45	64	173	32	53
gene1530	b1495	57	35	24	63	77	37	7	86	14	12	12	65	14	19	21	21	2	30	8	10	37	61	17	3	36	40	57	213	80	6	30	38	6	9	6	5	15	5	14	5	7	19	24	19	16	205	18	12
gene1531	b1496	18	7	1	51	34	22	4	37	7	0	1	11	1	0	6	13	0	0	5	2	26	18	5	2	29	7	5	95	36	6	6	4	12	3	1	0	0	1	5	3	16	2	7	6	4	76	3	5
gene1532	b1497	5	22	9	55	40	22	12	46	9	10	16	30	11	11	9	10	38	35	26	15	64	92	4	5	15	13	12	164	52	114	25	20	12	13	6	5	15	5	16	11	8	12	4	8	7	102	10	2
gene1533	b1498	8	31	7	101	94	59	30	87	32	142	117	69	9	1	21	37	0	94	79	133	68	131	65	19	18	44	30	409	110	583	48	50	22	66	56	78	42	82	120	110	90	44	41	30	26	105	41	51
gene1534	b1499	7	11	2	32	18	6	1	15	3	9	0	13	4	0	7	30	6	3	0	3	25	30	4	5	1	5	20	58	21	6	10	9	13	3	4	0	0	0	7	3	2	8	3	3	5	33	7	7
gene1535	b1500	2	2	4	4	4	1	0	2	0	0	3	2	0	22	0	0	0	0	0	0	0	0	0	0	0	4	4	1	1	0	0	0	0	0	0	0	0	0	0	0	1	0	1	0	0	0	1	0
gene1536	b1501	74	72	52	371	222	179	55	121	47	44	22	139	21	15	126	140	54	81	56	68	173	273	85	36	90	109	92	335	97	90	79	78	64	56	44	41	51	19	36	30	44	64	68	74	94	300	75	34
gene1537	b1502	5	32	3	188	123	67	13	52	10	16	5	48	12	13	17	12	27	0	6	5	37	30	1	0	42	17	14	158	54	6	8	5	2	5	2	2	7	4	10	6	2	16	17	5	12	110	3	9
gene1538	b1503	17	3	9	99	66	21	5	12	5	1	0	35	5	30	5	16	0	0	0	6	6	12	7	0	9	6	8	63	18	2	3	8	0	2	1	0	1	0	7	1	0	6	8	1	3	37	0	1
gene1539	b1504	6	11	11	149	108	29	4	18	3	0	0	32	3	18	16	0	0	3	1	0	19	17	0	1	14	9	24	37	25	1	11	2	1	2	0	0	2	0	0	2	2	5	3	0	6	39	4	2
gene1542	b1507	61	119	92	371	288	272	210	363	239	287	162	388	98	104	81	95	14	646	596	583	141	238	426	270	740	585	577	356	79	511	553	452	339	485	393	400	220	204	195	152	118	214	311	248	229	280	214	206
gene1543	b1508	40	41	65	88	123	92	62	90	70	81	82	124	22	50	25	35	21	178	206	162	44	80	130	91	240	114	148	101	23	188	219	182	145	159	114	176	46	52	60	57	60	61	100	95	114	126	101	107
gene1545	b1511	62	28	14	152	111	107	120	207	156	248	94	135	34	9	44	74	24	232	188	272	186	269	225	107	122	126	137	345	110	404	187	229	117	226	177	134	101	73	129	102	85	72	92	83	118	277	82	99
gene1546	b1512	43	52	23	66	55	66	101	172	152	264	134	82	19	30	17	46	21	294	247	308	127	161	182	109	171	208	262	397	113	433	325	311	237	158	161	141	81	45	97	96	81	77	79	69	107	201	81	50
gene1547	b1513	16	21	14	15	18	9	18	130	23	55	36	20	6	0	2	14	0	90	76	118	56	21	70	32	34	23	33	231	66	141	51	71	55	43	57	32	8	14	34	38	41	12	16	17	27	180	15	21
gene1548	b1514	40	22	20	9	10	19	19	106	71	55	19	19	3	0	5	28	7	71	59	68	43	25	45	25	60	28	21	172	44	83	37	30	26	51	30	34	27	5	20	16	12	18	16	10	8	153	12	5
gene1549	b1515	25	19	5	13	10	17	31	84	54	37	20	19	8	0	2	3	13	44	49	50	77	25	35	30	1	18	25	158	53	84	21	26	32	28	28	26	16	8	30	24	22	16	15	14	14	93	6	13
gene1550	b1516	15	29	16	8	7	8	43	112	116	133	58	21	9	4	5	1	48	122	122	112	97	115	90	53	20	17	27	141	95	166	65	80	66	81	107	83	38	22	56	62	27	14	11	17	23	135	27	29
gene1551	b1517	11	28	9	11	9	6	46	69	105	183	96	17	5	2	2	21	0	55	75	119	120	201	72	43	24	28	35	167	66	122	71	68	54	99	54	113	60	22	68	63	40	7	11	26	19	126	17	30
gene1552	b1518	5	3	0	1	6	1	13	39	41	49	46	8	2	0	0	0	0	30	32	57	23	59	55	18	0	12	30	75	10	53	37	31	40	46	44	56	19	17	39	29	34	11	7	3	11	49	9	15
gene1553	b1519	81	62	63	42	36	34	45	104	114	124	88	60	9	22	4	11	6	87	108	111	214	205	122	67	48	48	63	186	44	179	36	69	61	99	91	76	92	34	114	82	90	36	53	69	47	109	55	68
gene1554	b1520	96	38	89	343	253	147	84	92	93	53	50	185	24	41	28	12	5	59	53	32	46	84	56	46	65	65	118	68	46	68	69	67	24	37	28	60	149	29	42	25	30	75	84	56	90	130	65	61
gene1555	b1521	120	126	94	273	349	187	287	370	426	501	240	390	63	109	112	182	21	654	583	586	531	936	810	543	382	163	212	221	81	283	360	303	204	495	446	398	389	203	200	190	167	151	231	229	144	204	117	302
gene1556	b1522	38	105	79	488	419	315	281	261	383	210	104	493	53	76	42	61	6	288	165	180	162	224	349	315	241	326	224	274	75	356	202	139	129	323	196	151	293	110	124	89	40	157	187	168	130	148	69	126
gene1557	b1523	18	12	8	112	78	47	47	83	71	66	37	122	31	47	14	22	11	84	49	52	98	74	87	96	90	85	130	75	28	103	104	65	43	66	38	23	97	31	28	23	9	69	84	47	50	47	28	29
gene1558	b1524	108	259	184	410	402	250	200	306	418	400	180	660	129	107	104	124	13	573	386	493	336	454	406	411	693	520	469	405	160	598	564	364	340	291	188	230	511	195	177	121	107	288	257	268	257	226	169	143
gene1559	b1525	108	126	58	140	131	104	193	396	383	431	244	203	35	33	62	36	48	827	714	804	375	498	611	336	368	294	276	1011	228	1436	918	611	542	347	306	313	381	133	253	241	165	118	174	158	331	396	303	320
gene1560	b1526	13	61	17	103	96	89	75	105	80	81	54	149	30	21	5	10	0	120	42	70	57	72	98	93	86	67	104	145	48	120	83	107	50	62	65	67	113	31	49	36	18	76	77	75	86	122	74	61
gene1561	b1527	11	15	13	46	44	28	6	29	4	1	3	17	1	38	7	17	9	16	2	4	11	16	9	6	6	3	11	65	9	6	23	12	5	4	11	0	3	1	4	1	3	9	5	11	6	44	6	7
gene1562	b1528	56	108	51	930	770	441	81	129	144	67	62	438	77	62	85	48	15	96	63	22	79	112	82	60	73	102	133	260	73	136	95	82	40	55	37	68	209	44	54	21	31	123	126	75	145	250	117	40
gene1563	b1529	95	279	198	451	319	266	226	302	288	469	233	527	121	62	77	96	0	439	280	341	303	308	365	366	553	363	476	421	119	544	552	467	319	381	295	332	382	134	207	170	146	260	289	367	481	378	347	207
gene1564	b1530	153	285	165	3592	2949	1576	445	414	961	252	115	1676	317	442	188	136	40	616	350	398	142	250	526	405	685	593	760	390	125	613	764	651	334	389	183	207	412	197	347	146	99	829	731	527	1166	501	553	292
gene1565	b1531	311	312	195	3611	3133	1916	519	548	855	236	236	1907	367	338	654	401	224	611	434	389	611	878	553	449	1069	651	783	675	223	1565	1051	836	549	381	239	307	394	262	224	162	161	718	843	551	1333	749	862	396
gene1566	b1532	31	33	21	1197	1137	721	149	149	266	54	51	575	89	43	210	166	30	148	81	121	124	177	128	142	184	163	200	186	42	429	245	204	93	112	75	98	145	50	52	23	33	185	208	136	293	179	192	74
gene1567	b1533	98	146	115	191	176	154	64	153	156	258	138	389	70	88	38	52	17	146	98	176	111	189	129	97	332	480	450	259	81	240	133	89	123	156	113	114	195	92	60	72	43	123	138	92	85	190	74	49
gene1568	b1534	30	31	25	201	201	113	93	143	71	227	97	152	26	53	18	11	2	134	104	75	59	67	100	48	162	184	144	159	50	169	145	84	53	124	101	128	169	52	112	92	57	188	160	113	102	132	88	54
gene1569	b4599	96	203	151	1045	900	570	68	154	78	59	46	698	82	352	1112	1181	328	185	132	160	194	203	118	39	400	428	263	317	127	595	584	530	389	74	98	119	23	35	84	74	141	358	650	321	2676	1219	1522	238
gene1571	b1535	168	368	248	488	369	281	563	548	947	686	249	805	104	218	64	93	57	444	357	218	574	776	344	230	726	607	783	749	175	1298	1254	1067	695	314	263	278	890	356	307	207	249	318	307	262	1584	862	974	188
gene1572	b1536	106	92	48	36	41	15	18	39	39	47	50	49	8	16	20	53	4	97	52	56	251	258	45	22	32	23	22	134	16	70	423	385	211	47	27	54	23	14	54	47	38	36	31	34	322	277	258	25
gene1573	b1537	69	39	31	54	52	27	11	33	11	24	15	41	5	3	25	7	5	9	34	2	63	108	17	10	38	19	52	62	27	26	164	109	85	23	18	25	9	10	32	10	30	25	19	30	91	147	114	14
gene1574	b1538	229	356	217	356	306	315	754	1282	1220	1462	931	642	164	100	266	303	86	2057	1649	2203	1866	2752	2395	1362	687	520	616	2401	632	3695	1926	2072	1045	1561	1066	1260	1086	577	851	680	678	462	589	661	1697	1442	1646	1132
gene1575	b1539	342	613	530	555	453	340	994	1638	1500	2594	1687	1104	253	242	446	350	136	4074	3557	3870	1379	2657	3242	2121	2048	1730	1938	1601	411	2676	3848	3046	2506	2628	2267	2233	1903	1141	1003	929	743	537	790	894	1901	1576	1999	1657
gene1576	b1540	476	764	494	1369	1259	873	674	748	1008	1290	492	2003	350	383	222	183	34	1082	854	776	405	866	1524	1224	1942	1569	1571	533	190	1203	864	752	561	1018	727	748	1295	520	632	430	296	982	1236	992	476	322	397	787
gene1577	b1541	251	564	365	137	135	171	75	79	118	67	94	244	39	132	67	67	10	119	46	62	395	494	168	131	261	209	203	38	15	137	129	144	58	116	84	152	123	55	86	59	58	144	217	136	153	167	207	96
gene1578	b1542	69	52	27	169	149	103	30	117	16	28	17	128	16	1	36	59	9	65	12	17	220	317	26	25	126	67	91	196	65	73	35	58	20	34	21	22	59	26	15	20	20	48	38	23	32	204	25	19
gene1580	b1544	821	1181	642	1590	1488	837	809	593	625	542	82	2327	226	880	108	148	30	480	223	187	340	381	1007	642	682	553	566	274	111	560	575	412	301	304	156	131	298	287	453	212	91	740	911	465	73	25	29	406
gene1581	b1545	50	135	70	1768	1744	869	556	413	624	79	26	1970	190	814	61	54	12	346	155	107	156	236	357	274	385	215	254	96	32	119	326	230	110	67	42	50	326	192	45	28	22	204	191	102	47	74	19	45
gene1582	b1546	13	22	3	19	8	13	3	35	1	9	3	20	5	0	1	3	2	7	7	11	27	20	6	2	27	18	20	75	23	8	8	5	0	10	7	0	11	3	3	5	4	7	12	5	4	70	4	5
gene1583	b1547	5	11	10	32	14	23	7	36	16	9	4	24	2	0	13	20	0	15	0	6	38	8	12	8	31	17	33	54	28	14	24	13	10	7	2	4	8	2	4	8	5	12	18	10	7	51	10	10
gene1585	b4533	0	8	6	3	10	0	1	7	1	4	9	2	0	0	7	0	13	12	24	8	6	8	7	3	0	0	0	19	8	2	5	5	2	3	0	6	0	2	2	2	0	2	4	3	3	10	2	2
gene1586	b1549	73	87	29	15	19	1	10	17	19	13	3	17	1	0	10	32	7	14	10	14	333	222	22	11	17	4	28	56	15	58	13	19	5	5	7	23	12	2	8	1	7	8	17	5	9	22	7	16
gene1587	b1550	1191	1428	417	554	512	238	392	516	415	325	231	768	77	377	249	407	256	729	703	481	1373	473	429	293	914	835	819	973	768	1493	2264	1199	1158	118	125	87	247	254	865	348	627	324	521	365	1457	847	1302	1909
gene1588	b1551	57	63	19	380	409	162	299	248	340	51	6	437	45	80	23	31	0	103	35	24	14	43	102	73	47	42	70	44	32	77	252	140	67	43	18	4	209	106	55	25	10	49	48	28	56	14	13	14
gene1589	b1552	1336	1784	1405	3867	4239	1890	3178	2282	3672	1249	264	5277	505	1885	112	236	64	1473	815	285	231	341	1474	1082	1089	839	757	1013	488	1867	3820	2267	1499	448	313	202	2174	1640	977	616	362	1194	1127	615	1085	367	471	560
gene1590	b1553	30	8	5	141	143	82	37	28	46	0	2	137	13	4	0	0	19	10	4	3	22	11	6	3	82	46	26	73	23	15	15	16	1	15	1	5	21	10	3	2	1	54	22	7	1	55	5	2
gene1591	b4689	0	0	0	0	0	0	0	0	0	0	0	0	0	0	0	0	0	0	0	0	0	0	0	0	0	0	0	0	0	0	0	0	0	0	0	0	0	0	0	0	0	0	0	0	0	0	0	0
gene1592	b1554	22	2	15	236	187	122	36	33	54	8	3	207	27	34	10	12	5	37	2	7	6	10	8	12	65	84	53	44	19	7	10	13	0	8	7	2	34	17	4	7	6	63	55	11	6	40	3	4
gene1593	b1555	12	4	5	286	193	151	34	41	56	13	7	225	35	71	4	0	2	21	15	21	15	4	32	32	126	78	49	42	13	8	44	23	4	6	7	8	51	12	4	0	2	65	37	6	4	56	3	10
gene1594	b1556	14	5	8	255	219	101	40	39	61	20	2	199	13	97	3	20	7	27	9	9	31	2	19	18	66	120	73	34	14	8	11	11	9	3	1	0	95	16	7	5	1	64	40	19	3	47	0	3
gene1595	b1557	6889	10638	6005	17743	16963	10646	9516	9437	11182	7136	1335	33486	3843	4383	657	1705	322	8657	5596	3333	338	384	8704	9419	30271	27222	26655	6012	4690	11718	17744	7339	7825	3870	2242	1497	12390	7264	3036	1663	795	13883	12070	5987	1873	517	762	4177
gene1596	b1558	799	1135	949	2370	2208	1327	1187	792	1251	756	167	3316	406	838	115	155	48	636	205	218	116	140	1157	925	2148	1899	1494	365	223	877	869	626	306	501	206	132	797	350	448	226	86	1621	1683	877	362	94	115	588
gene1597	b1559	42	28	37	51	49	37	21	93	21	30	16	41	6	8	37	43	19	30	29	26	90	42	21	16	89	70	75	257	92	74	21	18	27	17	14	19	19	7	20	10	16	14	16	20	19	231	18	18
gene1598	b1560	53	38	23	239	172	131	20	70	60	5	6	114	14	2	15	12	35	18	10	9	57	43	24	21	47	26	23	84	40	18	14	18	5	19	8	3	42	4	13	8	8	52	48	31	8	102	9	9
gene1599	b1561	17	23	20	95	59	53	23	50	42	29	11	68	17	26	41	51	1	63	44	31	34	32	37	19	106	119	98	116	47	53	74	64	77	8	21	27	18	11	20	9	6	19	34	17	29	127	9	14
gene1600	b1562	54	77	76	191	167	154	64	90	58	109	93	221	36	14	256	232	56	166	133	211	191	252	102	105	473	355	176	93	31	218	205	123	118	140	114	105	121	71	48	74	76	92	122	117	184	126	138	129
gene1601	b1563	131	354	219	436	356	337	148	229	232	295	254	537	105	120	547	513	119	482	545	441	397	817	374	291	1001	831	988	250	95	533	545	448	332	348	265	323	231	149	117	136	94	178	238	249	311	256	233	210
gene1602	b1564	88	182	106	283	272	195	84	170	135	262	113	309	67	96	368	364	83	253	305	265	296	410	235	149	523	484	615	180	34	414	375	335	220	199	187	185	156	158	108	105	75	127	129	165	195	163	165	134
gene1603	b1565	10	12	0	4	5	6	4	8	2	5	6	7	1	0	0	0	4	4	5	0	6	16	8	4	4	5	2	28	10	11	3	0	1	7	6	5	6	4	3	4	3	9	6	3	6	16	2	6
gene1604	b1566	175	180	86	101	84	115	41	120	53	100	60	151	35	39	47	4	5	71	77	104	95	218	84	71	152	166	125	119	44	86	96	26	36	107	153	127	40	29	52	53	73	44	43	63	35	93	29	43
gene1607	b1569	0	0	1	4	5	3	1	15	1	11	1	4	1	0	0	0	0	0	0	0	17	0	1	1	0	8	0	24	8	1	3	0	9	1	0	0	1	2	0	0	0	5	3	0	1	11	2	0
gene1608	b1570	501	542	362	424	436	286	321	515	455	904	627	802	165	86	269	235	51	855	721	548	176	254	931	526	1289	1306	1182	610	239	1425	1011	758	580	704	673	665	382	349	561	431	350	642	811	681	494	381	448	857
gene1609	b1571	28	8	1	20	11	8	7	20	6	16	11	15	2	0	22	22	9	6	1	3	6	5	11	8	43	75	22	26	20	12	7	6	16	16	0	7	11	4	7	3	0	7	13	8	6	35	6	2
gene1610	b1572	12	13	5	19	9	3	7	14	3	13	2	9	1	6	6	18	2	5	7	0	7	7	5	4	38	31	32	13	13	2	5	3	7	0	10	5	5	1	4	4	2	7	13	11	7	28	4	9
gene1611	b1573	6	2	2	29	17	17	3	14	6	11	6	32	5	11	26	2	0	23	1	7	15	2	11	7	53	25	41	17	13	22	1	9	0	11	7	17	15	3	5	5	7	13	20	14	5	21	6	7
gene1613	b1575	2	1	0	1	8	6	0	10	6	3	0	7	0	0	2	0	0	3	0	2	1	0	2	2	2	17	0	10	0	8	2	0	0	2	1	2	0	2	3	3	0	2	4	0	0	12	3	0
gene1614	b1576	10	8	2	12	6	10	1	4	1	2	0	2	1	0	3	0	7	3	0	0	0	0	3	0	7	0	0	19	3	1	0	4	0	0	0	0	0	0	1	0	0	3	2	1	1	10	0	2
gene1618	b1580	62	37	44	32	13	36	16	93	15	32	16	42	6	0	4	8	6	33	16	32	65	37	17	22	44	26	45	191	51	34	33	23	12	12	14	7	20	3	23	11	41	20	25	23	19	147	13	14
gene1619	b1581	6	33	16	31	40	33	19	52	15	13	10	34	10	0	17	30	16	34	38	6	56	32	24	19	68	60	71	114	49	18	25	31	8	34	26	7	11	12	7	16	13	20	39	31	11	93	5	16
gene1620	b1582	33	40	34	54	42	28	26	55	43	75	27	128	19	27	27	1	5	62	42	61	48	51	52	28	50	124	91	123	34	73	60	47	80	52	53	78	44	28	11	20	16	37	54	52	43	81	31	15
gene1621	b1583	110	245	142	346	277	258	186	279	270	442	270	358	80	125	168	121	8	397	301	379	265	329	381	286	680	491	537	244	101	599	617	476	374	315	279	293	317	199	219	190	216	243	386	320	613	378	450	222
gene1622	b1584	90	167	124	396	388	291	252	280	283	538	268	433	89	123	332	243	75	449	436	528	225	316	412	375	815	610	752	313	103	600	826	693	416	379	386	347	391	201	242	213	173	332	404	351	502	414	440	213
gene1623	b1585	99	176	103	160	172	104	97	194	137	266	128	289	56	99	39	28	13	205	310	203	121	219	254	151	419	331	330	205	60	205	261	228	122	230	233	208	113	101	124	132	93	147	183	192	137	161	112	127
gene1624	b1586	121	115	79	84	114	75	309	338	531	457	434	163	29	17	162	112	11	516	335	414	368	462	436	240	156	106	105	413	92	746	723	788	316	483	439	539	500	270	444	315	336	153	209	307	1787	1210	1445	419
gene1625	b1587	159	351	194	77	104	234	889	1504	2750	3302	1409	644	285	293	539	736	226	2202	2837	4327	1315	1715	3702	2202	1794	1001	1621	540	66	716	497	493	537	2439	2516	2469	1760	1679	1244	1243	1179	395	852	1251	279	420	506	1675
gene1626	b1588	37	124	79	95	127	143	1191	1650	4002	8013	3163	612	206	183	563	777	206	1740	2984	4137	3632	5623	6552	3828	1151	992	1436	571	162	639	698	679	617	4297	3508	4274	4472	2544	2572	2175	1937	509	976	1514	531	781	958	2237
gene1627	b1589	2	16	5	42	27	40	222	270	747	1712	619	118	40	23	63	134	48	243	295	467	714	1290	1062	766	183	138	245	81	40	86	100	110	57	902	624	787	1348	497	454	396	326	68	126	206	94	164	192	363
gene1628	b1590	70	82	76	293	220	185	354	487	1351	3173	1268	423	79	56	233	341	101	408	602	760	1630	2165	1657	1008	515	266	504	264	124	352	221	198	121	1779	1342	1534	2214	760	875	810	726	273	342	530	345	368	417	599
gene1629	b1591	44	73	103	170	171	128	217	299	713	1153	453	525	126	90	230	349	19	346	300	450	446	733	665	516	371	347	339	186	83	283	288	212	159	635	433	495	934	394	311	253	212	188	249	290	172	185	174	228
gene1630	b1592	64	81	36	382	351	193	82	111	157	100	76	295	66	98	43	87	10	74	20	53	147	126	123	101	176	110	97	201	65	163	45	50	18	104	36	59	251	43	54	42	33	148	142	118	75	148	64	25
gene1631	b1593	561	1456	1085	259	289	521	886	1423	1261	2525	1492	1231	323	242	1413	911	188	3292	2394	3468	1061	1563	3100	2396	2582	1490	2012	1034	306	1712	2179	2122	1542	2491	2171	2144	888	831	1283	872	822	485	1129	1264	821	682	865	1107
gene1632	b1594	95	129	120	303	319	367	648	1322	956	1847	719	963	228	247	83	115	26	3011	2184	2837	736	827	1943	1400	1935	1456	1820	1635	394	2513	1567	1384	1187	1732	1499	1191	567	480	710	553	591	444	700	666	822	669	581	690
gene1633	b1595	19	48	15	128	130	108	29	125	81	81	35	67	19	46	22	24	48	102	90	62	79	68	52	51	116	54	111	221	91	99	52	45	72	70	47	44	78	28	45	34	39	33	49	58	34	188	38	36
gene1634	b1596	241	138	130	171	110	148	548	434	953	156	114	318	39	125	27	68	13	364	228	215	106	89	212	129	172	128	188	344	106	317	234	261	82	319	147	138	2118	259	295	136	53	181	127	211	190	158	95	453
gene1635	b1597	19	25	0	11	7	13	17	33	32	25	27	24	4	0	10	1	0	36	22	14	45	53	35	15	32	11	15	109	20	95	47	23	18	21	32	19	20	16	37	12	7	5	5	3	69	67	42	18
gene1636	b4601	0	0	0	2	0	0	3	4	1	0	0	0	0	0	3	0	5	0	0	0	0	1	2	0	0	3	0	11	1	0	0	0	0	0	0	0	0	0	0	1	0	0	0	1	0	16	1	0
gene1637	b1598	127	165	74	333	255	227	212	348	304	508	337	687	149	151	39	42	30	578	411	374	196	269	528	261	498	473	464	360	93	631	459	518	265	545	544	542	420	225	327	280	236	293	325	378	487	387	362	312
gene1638	b1599	56	101	63	1197	1119	655	632	560	1165	933	459	1722	230	271	59	59	2	701	377	351	137	223	469	519	1248	1260	954	241	72	394	494	250	234	728	332	434	2058	513	201	121	86	751	692	434	124	151	118	163
gene1639	b1600	170	279	152	2183	1988	1176	1239	1144	1800	1903	1109	3462	467	556	98	102	34	1245	722	872	229	368	1107	1072	2420	2328	2090	376	128	830	1244	709	711	1110	823	1075	1716	819	528	298	300	1575	1504	885	268	233	241	391
gene1640	b1601	52	82	47	206	201	160	112	231	259	350	250	339	65	124	101	93	5	348	205	272	145	147	396	264	430	240	302	318	89	416	289	307	183	451	330	388	264	172	132	86	112	127	196	161	402	365	271	266
gene1641	b1602	173	146	84	783	728	635	744	1127	1386	1768	973	1537	363	406	311	263	107	2724	2381	2688	985	1352	2563	1466	1212	1249	1680	1846	475	3130	2541	2316	1504	1712	1151	1145	1879	774	463	458	473	556	621	672	1366	1118	1300	755
gene1642	b1603	225	286	251	833	640	652	885	1473	1315	2354	1195	988	212	301	286	372	91	3712	3705	3584	1250	2039	3033	1746	2009	1822	2211	1880	512	3723	3626	3091	2329	2005	1524	1403	1670	869	719	725	689	867	1020	1180	1967	1498	1764	1085
gene1643	b1604	585	1098	713	880	813	648	920	1298	1045	2372	1013	2077	479	477	285	291	57	1818	1196	1502	1101	1691	2126	1943	1255	913	1198	1441	439	2880	2210	2007	1009	1537	1276	1252	1415	764	734	667	736	878	1121	1213	1385	1009	1348	868
gene1644	b1605	57	79	37	374	298	202	88	169	145	135	60	585	114	89	69	77	11	146	49	87	146	123	138	149	237	156	169	224	90	163	109	116	53	67	74	51	231	44	45	21	18	106	140	74	126	192	60	44
gene1645	b1606	26	61	23	133	153	80	58	125	132	119	81	181	29	56	70	56	22	136	52	96	94	118	135	95	196	151	150	216	52	183	151	142	58	97	71	89	140	48	54	85	58	89	105	81	154	166	113	66
gene1646	b1607	26	81	19	149	118	87	48	85	120	66	45	269	47	74	13	17	3	70	45	57	45	54	56	40	128	168	148	119	35	149	133	108	78	65	58	12	124	42	49	57	26	74	75	65	125	83	100	55
gene1647	b1608	103	92	64	441	387	260	82	164	132	290	170	394	88	126	105	78	32	234	138	133	122	166	168	150	256	342	284	626	157	1249	540	502	403	224	207	175	139	53	123	111	111	208	243	173	860	546	566	62
gene1648	b1609	52	53	29	333	277	247	118	232	190	453	227	349	59	97	70	29	12	256	184	231	182	241	328	216	307	296	227	644	162	1243	499	444	236	328	206	245	214	78	198	143	119	187	211	177	674	456	481	125
gene1649	b1610	13	54	23	201	183	88	83	132	101	123	69	177	29	58	68	94	41	182	49	149	109	105	195	104	276	169	188	194	78	214	237	139	92	145	93	105	167	52	72	58	61	117	147	101	201	258	146	104
gene1650	b1611	353	340	278	540	491	372	558	671	759	320	256	499	68	115	230	190	93	897	624	861	549	677	638	305	606	637	515	1260	217	1778	1149	1187	629	672	428	361	961	275	275	215	183	527	392	460	2366	1845	1949	364
gene1651	b1612	158	261	195	561	521	292	839	1285	960	890	477	458	93	109	600	581	342	2921	1915	2497	756	973	1706	716	858	821	997	3225	489	4630	4148	4417	2883	1041	849	683	993	466	479	342	372	376	329	390	3064	2489	2962	1187
gene1652	b1613	460	477	368	414	417	342	877	1271	1146	2234	1300	1220	306	293	679	605	224	3089	2756	2516	914	1251	2834	1829	1438	1179	1409	1722	407	3014	4002	3331	1869	1902	1752	1838	1304	856	1134	976	906	879	1233	1371	3186	2541	3170	1629
gene1653	b1614	494	621	452	1099	1028	838	1801	2393	2572	2521	2048	2567	617	635	1760	1410	534	4506	3441	4024	1726	1982	4053	2285	1921	1205	1395	2614	620	3893	5345	4282	2849	3863	3221	3382	3013	1948	2819	1994	1886	1897	2373	2627	2964	2519	2812	2361
gene1654	b1615	43	77	28	68	54	43	26	161	30	41	7	43	5	0	9	60	50	34	7	24	81	43	18	11	60	45	77	398	155	35	20	16	5	21	34	17	23	15	40	24	22	23	24	17	9	306	6	27
gene1655	b1616	21	50	8	39	58	13	34	114	59	30	11	40	5	0	22	50	21	59	62	32	37	49	53	17	25	30	15	229	69	64	27	34	30	36	23	13	44	18	15	26	11	31	24	9	15	174	10	20
gene1656	b1617	64	50	37	93	100	51	143	253	183	213	75	126	16	7	45	95	58	230	201	171	125	202	237	120	93	127	138	390	139	208	175	168	122	116	127	70	191	79	67	73	60	62	65	60	58	274	48	59
gene1657	b1618	235	310	263	462	434	311	431	744	564	968	546	669	130	234	610	682	229	1209	847	896	211	428	1310	838	947	944	1082	682	227	1397	855	697	520	732	819	773	658	420	410	333	289	503	564	533	424	278	340	772
gene1658	b1619	422	508	316	259	253	170	273	389	405	798	642	364	76	115	324	251	171	653	558	605	1882	2907	648	269	452	383	485	1133	287	2484	940	841	436	562	555	609	307	230	568	458	474	226	242	275	875	669	783	322
gene1659	b1620	69	137	73	196	171	152	195	279	245	155	77	298	57	65	146	157	23	538	210	336	128	170	265	197	346	277	340	322	128	229	299	248	174	253	152	174	296	141	99	78	37	190	218	163	125	248	107	148
gene1660	b1621	13	76	34	127	98	74	78	145	67	107	79	143	20	36	23	15	21	210	197	157	98	130	165	176	47	35	83	210	77	161	128	117	95	142	81	82	60	32	45	25	27	58	92	64	70	117	59	95
gene1661	b1622	42	116	78	243	172	176	233	380	338	452	286	345	88	146	402	417	101	602	465	549	163	175	504	341	506	501	481	577	163	828	582	607	474	388	401	277	311	228	256	228	197	227	318	281	390	381	326	275
gene1662	b1623	1188	1940	1379	312	300	388	786	1107	956	1733	684	583	141	214	1378	1274	366	1688	1132	1652	844	1040	2179	2042	749	650	1007	1942	581	3871	1041	1015	594	1452	1116	1098	946	381	954	722	720	770	916	1575	1729	1359	1832	1186
gene1663	b1624	225	342	285	686	616	368	270	540	486	651	416	750	146	123	686	637	110	672	540	517	507	748	685	438	569	454	454	779	260	1322	734	681	386	605	479	483	1129	275	471	357	373	424	432	437	1070	794	929	365
gene1664	b4409	83	228	192	272	185	151	58	135	73	171	144	482	76	77	197	137	46	433	420	388	180	177	140	101	1412	1164	1062	234	198	397	403	193	437	134	153	130	133	76	127	70	100	147	218	236	222	157	158	229
gene1665	b1625	237	236	185	450	436	231	40	61	43	71	26	620	103	233	13	15	7	66	27	41	107	148	54	75	404	328	321	30	10	39	217	134	77	52	65	52	42	12	34	30	45	116	158	90	52	39	48	41
gene1666	b1626	379	521	464	1709	1420	891	189	254	385	234	78	1871	348	542	278	350	58	175	156	116	487	731	300	253	825	743	743	154	87	298	335	252	141	250	162	161	390	163	203	161	176	554	708	409	298	220	229	177
gene1667	b1627	390	532	407	1206	1072	633	257	267	386	211	108	1530	294	307	297	447	77	221	125	120	363	564	245	257	341	370	337	172	61	254	372	321	171	211	102	135	503	100	139	84	58	391	422	269	281	191	190	146
gene1668	b1628	93	199	140	999	895	506	202	246	299	124	75	1620	297	263	318	405	91	226	136	169	332	409	159	184	470	332	334	124	57	162	349	209	149	151	125	137	571	142	118	69	43	321	366	191	190	166	143	92
gene1669	b1629	94	103	109	1668	1510	951	264	425	564	261	182	1898	397	472	796	856	297	477	241	309	848	802	429	568	1123	578	686	421	193	540	693	451	337	371	207	286	1161	243	206	115	124	562	596	409	520	467	350	212
gene1670	b1630	34	40	45	616	552	414	86	186	219	122	89	922	170	219	384	340	115	152	148	124	328	410	240	300	384	274	310	165	70	295	302	129	121	134	123	135	409	99	105	61	66	243	258	174	261	179	170	123
gene1671	b1631	3	4	19	368	263	196	70	110	140	68	52	488	85	77	213	146	32	147	81	104	246	259	127	170	263	208	158	139	77	169	209	94	96	131	80	88	187	69	65	38	38	121	110	79	146	141	81	89
gene1672	b1632	22	17	12	291	274	170	66	91	90	113	45	657	125	163	143	111	81	111	86	64	206	274	147	163	265	128	139	106	70	204	145	78	69	122	76	140	233	63	73	50	34	147	153	97	187	139	143	127
gene1673	b1633	8	14	10	269	227	144	88	127	138	79	41	378	50	130	202	180	49	209	53	95	159	383	124	133	378	293	286	172	58	164	225	107	107	118	77	100	217	64	81	54	26	131	174	98	203	154	118	89
gene1674	b1634	14826	22346	19124	67762	59709	43971	18492	20891	28012	26338	13082	89078	16420	21180	116506	133029	23795	30994	27028	24340	7127	10699	34118	28758	70558	59865	65352	12818	4270	29137	27033	21086	13603	25300	18642	20294	61965	18388	11076	8823	7189	38553	43997	35054	17531	12220	16447	17821
gene1675	b1635	264	423	251	621	553	347	327	537	476	612	495	525	88	146	897	1033	252	812	609	599	470	650	714	384	820	748	994	732	153	1521	881	581	401	672	601	670	858	365	366	372	397	357	397	343	684	506	541	370
gene1676	b1636	112	120	113	413	395	332	333	567	597	830	352	1057	244	176	40	60	30	858	515	725	469	670	950	1158	967	685	814	794	341	1631	960	772	627	704	425	431	798	343	346	284	228	403	466	481	645	485	640	348
gene1677	b1637	662	1343	1025	1986	1815	1410	1822	2520	2550	4185	2214	3517	730	664	160	334	73	4609	3566	3996	2401	3585	4426	4924	4624	3575	3940	3333	1034	6731	5344	3899	3033	3696	2818	2785	3971	1615	1454	1237	1093	1346	1652	1714	3177	2378	3099	1466
gene1678	b1638	118	232	118	264	270	195	325	408	406	900	486	467	94	84	8	35	7	635	609	666	402	588	754	768	447	352	420	855	279	1583	879	823	514	651	492	622	728	351	375	373	284	264	300	371	637	512	603	389
gene1679	b1639	38	68	35	57	63	44	40	46	59	126	73	77	14	0	9	11	0	189	162	104	118	113	133	128	78	34	65	174	79	263	1133	979	742	65	74	23	51	39	48	40	34	32	33	34	828	621	778	54
gene1680	b1640	114	184	153	364	342	239	261	370	400	791	445	430	73	106	12	38	0	533	317	439	393	566	579	431	332	313	253	1019	273	1382	887	700	459	407	391	281	475	205	258	304	306	168	219	249	870	708	829	208
gene1681	b1641	2742	4673	3879	2377	1925	1754	1538	2510	2308	4713	2834	8304	1818	1776	1443	1428	298	7014	6780	6054	1783	3242	4407	3224	9784	7709	8138	3270	786	6493	6147	5971	3926	5082	4618	5006	3967	2444	1463	1676	1341	1654	2525	2828	5554	3187	4258	2543
gene1682	b1642	824	1095	743	890	838	586	889	1449	1236	2125	1372	2941	593	896	98	94	92	2323	2007	1860	1301	2148	2086	1255	2975	2511	3038	1186	333	2634	2679	2408	1542	1902	1862	1777	1501	1012	1163	1108	1105	940	1278	1243	1407	920	1375	1379
gene1683	b1643	20	58	67	229	177	118	68	81	63	67	37	225	35	27	19	49	0	65	39	59	94	73	115	95	72	77	93	31	28	98	120	65	66	98	51	50	50	27	45	25	7	60	82	47	39	30	35	55
gene1684	b1644	61	116	75	404	350	248	84	127	127	149	56	384	83	138	32	54	14	119	114	84	124	176	220	159	208	196	191	143	46	199	169	92	87	99	69	136	182	68	65	42	38	142	194	129	96	115	74	61
gene1685	b1645	25	34	53	413	453	257	130	199	197	120	47	360	58	88	49	101	39	135	106	75	174	144	161	165	226	169	287	255	91	178	149	88	58	116	62	87	346	71	111	54	50	180	208	95	130	233	103	89
gene1686	b1646	137	211	132	139	120	84	188	250	280	246	275	124	34	49	28	17	35	329	189	339	444	433	372	234	124	82	73	332	96	390	577	442	301	284	299	323	324	186	375	193	161	111	128	153	504	368	379	241
gene1687	b1647	101	325	216	192	164	161	369	611	621	860	459	450	101	88	21	5	10	1121	957	980	876	1237	1228	737	336	311	400	1178	308	1593	745	686	536	1057	806	893	773	425	710	625	606	267	350	454	639	527	585	722
gene1688	b1648	14	29	10	11	26	33	25	75	28	46	44	30	10	10	1	9	0	81	45	57	37	30	55	28	50	63	46	113	54	138	53	47	33	68	42	63	31	20	43	34	21	21	28	25	32	87	35	37
gene1689	b1649	65	123	107	399	347	282	79	112	170	158	78	248	56	74	38	33	5	191	127	80	77	87	128	90	181	114	210	159	56	259	125	152	94	132	110	79	162	66	64	56	36	148	159	165	114	101	60	62
gene1690	b1650	294	584	474	644	583	533	326	573	674	648	445	699	134	39	201	237	52	633	573	612	980	1351	863	592	321	210	342	1007	267	1331	802	748	362	651	495	277	747	277	343	255	222	280	335	333	712	633	597	263
gene1691	b1651	136	280	191	316	312	220	378	682	677	1205	999	997	196	238	67	74	10	1241	1265	1343	1168	2089	1428	748	664	561	691	801	242	1838	1374	1475	842	1057	937	926	665	433	483	458	410	244	361	418	847	606	832	533
gene1692	b1652	245	374	178	406	392	262	207	279	340	317	160	547	133	109	16	27	11	231	92	229	346	422	333	341	475	260	324	164	83	378	437	391	246	257	176	193	534	183	252	137	109	381	384	376	325	206	238	219
gene1693	b1653	118	212	88	540	463	307	347	603	513	315	226	436	87	171	41	118	56	482	201	278	484	556	618	507	403	223	326	990	377	873	354	288	228	459	282	265	720	215	409	223	162	235	238	243	430	886	378	381
gene1694	b1654	1306	2864	1906	1204	1055	729	937	1513	1098	2466	1353	2489	474	478	650	567	215	3319	2430	2087	2144	4483	2647	2372	5280	4710	4445	1999	747	5328	4003	2980	2048	1710	1605	1565	1325	761	772	720	649	865	1131	1236	2322	1476	1898	1356
gene1695	b1655	54	195	80	241	224	240	196	324	231	427	283	383	71	89	11	0	7	458	433	490	276	436	447	340	483	308	398	203	64	347	359	292	175	460	459	328	115	98	202	203	201	127	179	148	128	133	139	214
gene1696	b1656	5172	7389	5365	4155	3729	3277	3996	5323	6383	12805	7729	7842	1807	1142	4615	5239	1450	9539	7959	8108	13771	24477	10019	7301	8034	6236	7199	5915	1656	13944	9042	10011	4694	10130	10236	11151	10983	6476	5568	5739	5137	4526	6204	6913	9656	6621	9385	7078
gene1697	b1657	134	328	274	1163	1003	688	312	397	598	272	127	1313	185	290	42	53	15	285	129	175	234	239	432	341	403	299	329	419	153	280	178	174	99	300	178	168	799	202	242	107	54	372	371	253	215	346	160	169
gene1698	b4602	208	252	232	161	151	109	68	108	137	141	321	232	24	26	13	7	17	114	143	181	161	136	141	65	143	212	173	71	28	177	150	104	129	220	173	279	71	87	50	53	35	48	38	55	182	104	123	135
gene1699	b1658	353	672	493	2824	2350	1671	703	910	1067	1016	466	2164	428	295	95	125	16	1250	933	908	468	721	1270	1536	3227	2478	2713	776	311	1309	1636	1343	907	913	661	615	2389	652	355	325	244	1340	1565	1210	871	585	659	466
gene1700	b1659	75	155	71	166	144	125	73	169	157	124	88	181	32	39	17	26	11	227	112	190	67	90	120	107	156	176	149	305	89	238	181	172	153	163	102	120	231	54	72	57	53	73	91	70	244	229	167	90
gene1701	b1660	461	607	465	297	230	248	131	236	216	222	128	414	105	61	72	53	39	397	207	349	268	270	233	274	344	283	382	295	142	422	523	289	233	260	175	160	594	98	194	117	116	337	418	471	369	346	334	190
gene1702	b1661	565	784	694	3233	3126	1862	487	622	606	840	827	1902	300	378	111	184	34	860	529	785	763	1106	623	504	1661	994	1039	771	175	1053	855	725	434	1078	871	803	540	380	523	454	449	686	990	637	526	406	406	501
gene1703	b1662	474	698	544	498	458	396	604	917	808	1917	956	813	150	157	186	158	71	2125	2034	1862	963	1593	1515	1137	1725	1618	1498	1223	428	2162	2418	1949	1748	1429	983	967	1026	545	685	592	503	528	638	691	1112	767	956	644
gene1704	b1663	382	954	901	2490	2133	1545	512	605	916	466	328	2350	502	522	355	413	42	796	652	611	617	830	625	459	1656	1234	1413	471	108	595	573	487	323	589	448	457	1266	392	191	158	139	887	1003	795	328	301	275	250
gene1705	b1664	223	307	405	434	406	417	398	738	923	1518	894	1366	285	259	119	145	32	1370	972	1632	708	968	1065	790	1214	1160	1454	1848	405	2938	1725	1235	969	940	773	769	1064	535	332	335	379	333	411	436	1193	863	887	320
gene1708	b1667	4109	4620	3600	3408	2945	1421	1169	1323	1367	1012	902	3578	463	1189	381	383	179	1631	1278	1054	2152	4015	1269	886	2295	2230	2514	1083	367	2425	2291	1819	1363	1255	1173	1031	926	862	898	720	719	1315	1412	905	1227	801	1003	1083
gene1709	b1668	125	258	203	1345	1302	456	189	299	203	205	158	1187	124	240	21	31	17	262	189	179	233	340	206	132	150	93	140	323	59	254	635	446	356	227	150	224	207	95	196	123	71	136	141	133	193	280	203	126
gene1710	b1669	28	18	23	44	51	55	152	238	568	1169	444	67	16	77	16	30	8	146	204	213	535	702	283	132	342	229	281	130	47	63	48	65	40	661	447	418	669	360	415	342	192	75	156	222	42	153	53	191
gene1711	b1670	28	35	29	51	51	36	202	239	571	1426	636	84	20	61	16	28	16	149	163	284	414	582	361	183	244	271	349	183	62	76	56	47	40	750	490	632	499	306	393	347	262	112	140	209	39	145	46	203
gene1712	b1671	11	29	15	24	39	57	187	262	576	1475	577	99	23	7	19	34	8	286	342	511	457	542	448	194	410	320	604	173	58	87	51	73	59	889	660	672	700	411	542	515	352	158	256	361	41	136	58	305
gene1713	b1672	30	34	25	33	46	48	295	346	720	2103	740	147	34	62	10	31	8	416	440	643	369	680	745	317	510	624	690	113	42	169	65	57	63	1103	892	756	740	489	663	520	445	186	334	434	63	96	68	457
gene1714	b1673	146	294	179	198	164	305	1029	1524	2708	8841	3704	486	167	245	100	131	44	2414	3082	4672	1440	2434	3726	1516	3241	2342	4144	642	178	623	304	369	413	5596	4100	4598	1526	2132	2696	2474	2048	687	1372	1871	122	425	225	1798
gene1715	b1674	105	267	167	133	113	170	532	872	891	4685	1703	349	106	103	65	50	18	1598	1750	2185	721	1171	2277	1100	1722	1019	2437	256	42	448	152	231	200	2852	2631	2414	431	800	1439	1378	1071	325	846	1106	74	117	119	963
gene1716	b1675	20	69	23	97	95	82	46	89	51	138	122	213	27	86	51	123	7	167	116	261	128	222	126	86	395	400	403	123	50	248	205	145	207	135	143	136	88	66	70	56	51	84	97	83	71	103	58	69
gene1717	b1676	2083	3780	2919	2793	2725	1816	2734	3972	4049	9277	5046	6054	1181	1097	821	724	195	7861	6816	6538	8038	13540	9781	9003	4194	2693	3367	3904	1577	7812	9769	7655	4573	5216	4614	5460	7067	4091	3727	2976	2783	2789	3948	4719	4991	4112	5890	5649
gene1718	b1677	90253	129097	87793	26789	25890	17489	49794	77872	69726	105809	98157	36695	6196	13171	77542	109300	8095	212682	114680	93301	110274	132693	66337	75729	141226	117939	77204	135319	39004	202214	74700	67786	59125	145575	119335	107047	154510	58130	38863	41075	42415	29696	41336	50544	95057	79273	91883	55021
gene1719	b1678	80	105	76	92	95	108	317	497	586	569	653	176	50	105	40	70	13	599	442	570	730	914	654	243	258	162	253	793	139	1082	405	442	269	919	832	867	687	439	783	614	555	146	198	377	340	347	356	447
gene1720	b1679	10	14	23	21	19	9	41	86	83	45	45	25	6	35	18	10	0	96	85	102	62	76	129	79	82	32	27	154	67	180	129	85	53	53	39	54	70	23	50	49	40	24	26	30	46	100	34	36
gene1721	b1680	60	41	7	76	83	51	117	220	203	166	142	67	13	0	9	7	9	384	228	289	159	184	441	204	88	35	73	512	157	597	390	303	184	174	124	93	326	80	187	107	78	70	76	94	277	293	265	144
gene1722	b1681	35	19	18	108	73	75	132	211	191	128	149	81	17	17	2	25	21	309	247	225	196	160	517	238	55	46	52	471	161	732	340	380	210	137	138	131	304	104	140	97	94	63	65	81	307	414	304	139
gene1723	b1682	17	22	11	65	74	44	83	105	165	129	82	60	9	7	18	8	17	260	125	138	88	87	237	124	47	14	37	293	84	463	358	272	229	96	70	81	99	85	81	64	60	19	38	46	145	213	164	71
gene1724	b1683	53	56	39	169	160	107	122	248	210	225	161	129	34	31	22	81	15	363	213	291	169	192	338	158	83	81	81	690	206	870	562	429	350	237	144	166	253	129	172	134	142	46	83	101	372	475	354	130
gene1725	b1684	60	35	21	61	36	31	43	65	46	101	58	40	4	28	4	4	4	62	89	66	57	49	65	43	33	16	21	163	56	235	82	111	60	56	55	74	88	32	51	42	24	13	38	25	89	130	79	23
gene1727	b1685	503	858	398	142	119	73	149	167	249	196	254	117	17	17	250	165	57	113	88	100	188	301	289	154	128	116	109	85	33	241	133	129	78	194	216	313	69	94	139	77	69	98	148	120	190	126	153	137
gene1728	b1686	19	18	13	137	77	83	102	172	100	139	77	103	23	23	28	48	4	277	204	219	78	124	205	150	213	129	245	324	67	437	201	175	93	139	121	138	128	55	69	59	57	59	85	61	146	154	134	100
gene1729	b1687	125	145	91	800	615	448	524	828	835	757	473	909	183	199	92	112	43	1187	720	895	570	608	1150	848	955	523	727	1381	381	1687	1081	853	689	765	608	464	1154	443	475	383	278	471	488	367	871	976	842	418
gene1730	b1688	264	332	280	523	491	401	356	562	577	870	516	568	129	91	55	63	56	700	538	501	402	509	682	635	887	694	781	1000	306	1676	801	564	453	764	544	498	1095	284	365	314	236	490	621	643	683	641	582	326
gene1732	b1689	0	11	0	12	20	3	2	7	1	2	0	9	1	0	0	0	0	0	11	0	6	9	1	3	14	1	2	18	8	5	25	11	22	2	5	0	2	0	1	4	2	3	3	0	16	24	6	0
gene1733	b1690	10	13	6	40	24	21	6	37	6	12	1	22	4	0	0	0	0	7	0	2	23	8	10	6	14	21	20	90	22	6	17	2	7	6	0	9	0	1	5	6	2	17	17	10	4	66	2	2
gene1734	b1691	0	38	6	55	35	19	12	58	8	6	1	29	3	0	9	32	31	1	2	7	50	27	8	2	21	9	6	206	46	2	6	3	7	10	6	22	15	4	13	5	4	11	8	12	11	106	5	12
gene1735	b1692	25	17	17	55	28	15	7	37	3	17	19	27	5	19	27	31	10	32	5	2	70	87	29	5	10	14	30	90	30	31	15	18	12	16	22	13	18	1	11	13	20	12	23	19	14	74	8	9
gene1736	b1693	55	135	68	86	113	62	142	246	209	498	243	79	12	25	28	25	46	410	299	342	342	534	426	222	187	208	247	413	132	646	492	388	256	356	281	264	191	124	248	171	174	122	175	197	454	464	376	126
gene1737	b1694	9	12	1	45	27	24	13	98	12	19	3	16	3	0	68	53	47	23	2	20	59	52	14	14	26	7	30	227	72	10	37	19	14	5	6	12	9	5	21	10	8	17	20	23	18	154	9	11
gene1738	b1695	24	8	9	72	45	34	4	46	20	13	13	34	6	0	114	112	77	40	24	24	81	85	22	12	47	17	25	105	52	22	28	27	19	30	22	20	10	24	12	6	12	15	17	24	12	133	13	14
gene1739	b1696	52	62	44	41	51	46	40	106	51	84	51	71	14	17	42	16	5	90	72	117	125	205	99	59	156	82	62	215	65	96	142	66	54	97	49	74	38	26	40	61	45	49	51	37	55	149	54	35
gene1740	b1697	6	2	5	25	5	6	6	17	11	23	5	9	4	0	12	0	0	0	0	4	28	20	10	11	0	14	7	19	14	21	6	11	0	6	7	25	10	7	13	14	6	8	13	8	11	53	9	7
gene1741	b1698	9	34	12	30	17	16	32	56	30	8	16	11	7	15	11	17	7	11	19	28	74	51	29	16	20	31	28	114	39	39	24	17	24	20	33	20	30	8	13	18	14	21	33	21	17	116	11	22
gene1742	b1699	12	25	8	18	17	16	22	95	34	11	6	18	5	0	7	20	14	29	8	22	73	31	25	7	22	16	29	128	63	19	16	8	10	16	26	8	35	13	24	15	6	22	28	16	19	200	20	29
gene1743	b1700	0	0	1	9	8	1	1	11	2	12	0	4	2	0	0	0	0	7	10	3	7	1	5	6	0	0	10	10	14	6	4	5	5	5	4	0	5	0	3	0	6	4	3	2	2	15	7	6
gene1744	b1701	13	22	7	33	24	11	21	84	28	25	18	23	7	37	5	22	11	20	13	15	61	58	20	15	17	15	48	186	67	20	7	14	10	25	20	11	21	12	28	6	19	18	20	14	22	170	13	22
gene1745	b1702	1314	1647	1132	6410	5039	3477	2937	4925	3754	9753	4773	6382	1249	1031	2022	2481	714	6189	4681	5184	4285	5978	9653	9929	4947	3477	3862	21016	5146	36864	14343	11040	7205	7168	6017	5666	8099	2969	4067	3383	3469	1780	2168	2240	18648	15278	19898	4007
gene1746	b1703	122	227	110	219	188	113	183	317	275	605	338	303	55	43	51	56	22	589	415	422	412	657	548	337	572	475	531	893	250	1327	686	459	431	435	394	480	399	198	374	331	334	156	223	275	692	641	610	312
gene1747	b1704	192	257	198	635	476	374	325	423	424	646	403	741	167	132	45	189	17	546	468	460	462	653	669	531	640	517	550	922	321	1746	868	592	441	565	371	516	708	197	465	326	321	681	657	569	761	597	816	394
gene1748	b1705	1	2	0	45	46	18	13	18	10	27	3	30	5	0	1	0	0	23	12	3	6	12	22	25	32	7	6	8	6	35	37	35	12	12	18	12	13	3	17	8	5	21	22	11	80	38	41	11
gene1749	b1706	279	405	391	1117	1019	655	971	1216	1401	973	564	1426	189	316	103	115	80	1305	585	692	440	678	996	922	758	584	798	1632	588	2894	1054	717	382	897	594	588	2066	454	575	372	426	634	625	507	665	536	551	754
gene1750	b1707	355	771	463	571	505	447	286	344	325	1360	731	1258	231	523	205	212	64	440	319	426	454	796	614	482	1530	1361	1476	345	128	919	497	301	280	674	651	614	433	350	806	589	479	690	908	696	145	117	146	405
gene1751	b1708	87	94	58	261	212	153	183	295	242	426	255	685	129	96	51	34	25	389	258	379	222	334	341	252	642	576	646	466	112	856	408	349	209	466	357	354	237	137	212	201	113	164	192	236	354	296	290	193
gene1752	b1709	53	91	64	175	184	161	163	210	230	353	183	358	82	71	50	65	16	261	169	258	230	287	399	295	232	172	217	521	190	547	228	174	125	318	183	172	439	100	233	136	145	133	173	174	200	217	175	192
gene1753	b1710	215	200	218	196	200	155	160	256	258	435	284	455	94	55	53	109	16	408	362	515	431	720	482	377	307	224	331	391	150	646	537	361	289	285	256	318	297	152	220	185	148	143	153	176	268	303	265	216
gene1754	b1711	81	98	98	459	425	332	198	226	392	296	196	866	145	169	68	94	16	271	221	205	207	266	425	356	472	227	353	393	149	561	233	186	116	415	202	296	532	131	262	135	116	286	347	252	285	261	231	206
gene1755	b1712	1599	2647	1775	4292	3334	2941	2376	3318	3515	4097	2995	6086	1239	1615	3122	3087	701	6939	5772	6143	5134	6691	4533	3323	7333	5548	5692	2965	847	5877	10214	7690	6106	5557	4523	4594	3563	2601	2257	1994	1943	2393	2859	2997	5547	3595	4312	2539
gene1756	b1713	1039	1480	1099	7110	6010	4885	3361	4771	5500	4082	2851	14915	3182	2805	6726	5368	1278	8364	5632	6490	6280	8015	7487	7021	7494	4802	5765	4372	1453	7462	11066	8420	6151	6290	4470	4772	11955	3592	2138	1523	1499	3954	4157	3635	9289	6212	7213	3782
gene1757	b1714	191	288	169	2241	1822	1500	1130	1442	1764	1069	669	5243	1172	933	2397	1885	494	2196	1104	1653	1830	1881	2249	2468	1670	941	1305	985	456	1731	3365	2252	1569	1416	1026	1046	4155	1114	864	517	527	1680	1675	1342	2890	2058	2332	1163
gene1758	b1715	0	0	0	0	1	0	0	0	0	0	0	0	0	0	0	0	0	0	0	0	0	0	0	0	0	0	0	0	0	0	0	0	0	2	0	0	0	0	0	0	0	0	0	0	0	0	0	0
gene1759	b1716	2247	3603	2339	35521	31488	25445	8451	11672	9395	10291	5228	51882	10108	9945	47600	38587	5949	24729	15058	14706	13846	23156	15075	20886	68469	53186	59078	10016	3435	23251	47129	32056	19281	12520	10197	8737	17996	7874	4437	4403	3867	30617	36899	27965	16692	11767	12887	8938
gene1760	b1717	875	1308	1141	19805	16901	13326	4087	5529	4413	4541	2709	28719	5416	8537	24852	24281	5107	11725	8074	8133	5987	8912	8025	10869	40894	29794	33329	5589	2156	12153	28737	17844	13847	5584	4577	4866	5934	3723	2836	2277	2375	18821	24954	17854	9456	6973	7869	5799
gene1761	b1718	4380	7670	5091	38699	34276	26322	9640	13711	12576	13005	8156	49786	9166	10284	50731	42909	8889	28293	18631	20648	14195	19225	19253	20529	72506	58962	59998	13755	4798	28308	54095	34311	28157	15374	13437	13493	21244	11989	7920	6776	7284	32838	40110	29122	26754	17617	20839	13136
gene1762	b1719	3112	5693	4048	17734	15576	11904	11796	14171	15990	18342	10490	21158	4081	4941	19194	15313	3753	24129	17315	21296	9036	12421	20588	17761	30194	23081	28825	11382	3329	23044	29100	20471	15970	17998	14723	14811	26288	13026	9846	8039	7144	13804	17435	15275	14648	9541	12459	13415
gene1764	b4535	29	9	11	19	20	8	13	15	23	26	23	12	4	0	0	3	0	17	17	4	18	24	25	17	4	25	27	44	9	42	15	27	12	13	21	13	8	8	20	9	5	11	10	5	26	12	6	13
gene1765	b1722	345	982	692	322	272	249	116	175	231	216	100	612	149	128	303	273	77	265	247	257	439	502	325	404	531	315	410	225	74	178	524	377	179	219	160	229	459	119	102	74	52	289	377	319	334	301	231	145
gene1766	b1723	184	253	171	230	207	156	233	376	328	327	283	198	42	48	264	260	70	669	366	539	703	949	462	239	283	247	317	658	156	951	483	507	324	517	486	522	536	281	504	365	383	284	420	501	616	565	620	420
gene1767	b1724	17	41	43	54	41	45	49	85	80	220	136	68	21	68	59	81	32	138	140	145	163	308	126	34	109	124	130	157	49	159	155	81	72	123	111	171	70	76	94	70	60	71	62	83	58	117	48	60
gene1768	b1725	94	149	70	156	179	147	359	687	633	952	860	264	70	35	162	147	37	967	1051	931	926	1338	879	265	474	587	653	1072	226	1597	317	482	311	1599	1387	1531	1027	592	740	775	618	238	349	468	431	481	439	745
gene1769	b1726	133	265	184	476	393	276	266	480	397	699	410	1211	239	184	305	231	102	754	472	478	311	398	602	494	1077	1053	948	599	173	922	789	632	485	558	442	518	356	249	400	297	259	416	558	471	363	256	290	424
gene1770	b1727	247	387	243	243	250	159	295	408	425	674	346	502	101	144	207	203	54	656	493	542	257	414	655	529	318	369	462	454	112	665	644	602	427	560	398	476	521	231	287	280	182	277	341	324	573	528	543	272
gene1771	b1728	110	83	65	453	380	324	105	138	125	125	58	467	105	95	157	148	30	206	99	119	136	141	203	147	311	129	167	113	26	138	134	131	89	211	143	209	162	71	103	67	82	251	290	212	173	98	98	216
gene1772	b1729	646	1295	1025	18929	14856	10589	503	873	881	870	1061	31342	6465	5187	3293	2551	365	797	475	443	1014	1311	651	634	2963	1722	1591	1423	390	3257	768	745	485	1460	1338	2012	2124	740	983	518	552	1813	2029	1793	1089	1039	1480	1011
gene1773	b1730	28	36	31	83	99	42	13	60	4	8	3	54	11	0	10	7	3	7	7	2	41	22	3	6	4	20	36	131	33	6	16	4	5	2	2	6	5	0	14	6	2	9	16	7	0	76	7	8
gene1774	b1731	31	46	50	114	78	40	48	68	66	61	37	170	26	81	27	21	16	56	43	60	35	76	50	47	222	150	118	96	40	73	95	97	67	60	56	32	92	33	28	24	19	58	70	71	72	86	35	31
gene1775	b1732	332	366	153	331	258	101	226	318	352	598	382	138	30	33	114	123	135	632	403	313	921	1118	652	395	97	37	89	437	141	548	1903	1296	686	402	362	430	383	198	429	290	316	116	142	227	2345	1824	2067	328
gene1776	b1733	26	71	57	166	151	116	72	179	137	125	96	217	49	34	93	136	23	153	66	153	111	175	129	117	239	115	139	230	96	121	108	104	65	195	106	119	255	104	91	56	43	88	136	92	97	234	93	74
gene1777	b1734	7	43	37	124	119	79	49	160	107	60	52	87	23	14	114	72	39	99	26	79	236	241	101	59	88	79	63	291	95	73	104	96	57	66	66	83	128	44	67	43	50	79	99	97	105	278	70	74
gene1778	b1735	44	127	46	110	83	59	60	157	77	166	75	154	13	23	90	73	91	165	138	89	150	190	99	80	236	169	145	241	76	124	289	226	178	118	95	193	70	42	88	62	64	72	101	69	158	210	110	68
gene1779	b1736	18	31	36	39	49	33	38	101	50	63	43	70	18	1	73	47	23	91	82	82	88	120	46	39	94	152	162	74	28	51	81	75	49	53	60	21	59	32	30	35	32	41	58	36	64	131	36	46
gene1780	b1737	87	83	60	193	158	143	89	120	117	105	58	180	33	1	128	167	33	150	160	85	436	398	87	86	162	119	130	197	86	110	182	100	107	71	96	95	121	48	87	69	84	120	117	121	81	178	56	95
gene1781	b1738	171	222	156	217	207	132	132	181	188	230	125	286	50	64	111	62	46	359	385	265	336	477	301	202	441	353	461	167	71	300	258	180	213	291	226	230	183	95	119	151	110	164	212	223	147	129	112	151
gene1782	b1739	438	639	425	192	165	125	750	1369	1700	3327	3266	572	137	99	88	176	68	3223	3393	3397	2014	3135	2391	891	757	827	657	2332	441	3418	4984	4122	2982	2876	2738	3263	1774	1632	1708	1537	1674	296	430	551	4166	2939	3651	1039
gene1783	b1740	449	673	471	267	189	191	722	1076	1182	1697	967	532	130	108	151	186	95	2137	1408	2514	2082	2636	2260	1195	1048	864	1125	1459	341	2300	2605	2145	1487	1506	1223	1093	1327	778	946	823	888	425	507	557	2041	1320	1825	967
gene1784	b1741	146	250	125	662	534	429	229	331	378	266	167	545	104	160	192	249	100	364	160	304	223	270	424	285	410	279	370	346	157	432	337	224	203	431	339	392	331	181	269	168	152	403	383	453	223	200	138	586
gene1785	b1742	43	64	13	80	79	50	40	84	73	36	23	62	13	7	47	56	5	67	27	44	50	78	40	20	58	43	79	106	49	45	351	284	210	69	62	43	81	19	17	14	20	36	32	30	81	121	29	20
gene1786	b1743	1226	1127	803	679	582	388	526	648	729	654	419	848	177	113	3611	2837	1239	2292	1155	839	2010	3110	1422	675	477	320	348	1280	309	2265	89604	68368	39239	1157	884	794	866	463	1063	688	973	371	661	621	26463	17395	21007	943
gene1787	b1744	17	21	5	49	50	24	62	139	69	58	34	37	3	8	9	13	1	120	45	90	49	59	51	40	47	46	47	212	73	61	108	159	91	64	42	39	112	38	48	30	24	20	30	33	130	268	116	41
gene1788	b1745	71	46	14	110	108	67	83	201	148	76	45	79	10	23	28	61	14	262	68	132	103	87	115	90	42	61	57	304	73	130	153	258	180	151	89	43	140	57	87	40	43	38	40	34	211	341	177	74
gene1789	b1746	25	31	18	127	119	67	121	190	191	129	52	92	24	10	14	43	22	331	79	147	145	92	156	124	50	74	92	264	93	225	223	391	248	175	121	104	211	82	104	57	78	59	58	72	316	500	248	106
gene1790	b1747	46	20	5	106	62	65	99	133	193	109	44	55	10	20	20	16	1	214	98	98	115	60	121	154	45	37	47	185	50	198	172	236	199	127	98	43	190	31	80	53	64	23	16	39	312	357	255	72
gene1791	b1748	64	55	21	131	102	65	170	248	242	179	91	69	11	54	42	42	18	438	224	350	195	131	237	224	94	85	164	360	95	391	395	499	318	194	133	142	250	73	114	89	66	60	36	54	553	572	404	127
gene1792	b1749	295	311	219	603	505	341	380	460	503	418	257	633	135	142	250	234	26	747	449	513	460	575	527	704	796	459	545	813	300	1464	994	929	528	461	342	356	759	228	281	203	268	498	496	440	838	572	828	377
gene1793	b1750	78	114	94	137	173	176	31	61	98	73	26	282	48	67	12	13	0	45	23	19	124	197	81	90	145	117	157	33	11	34	55	72	17	44	36	16	41	15	21	13	5	99	187	111	15	37	23	33
gene1794	b1751	23	24	32	36	30	39	17	65	33	16	12	99	15	4	15	15	16	46	19	38	68	71	20	30	102	40	64	79	43	60	68	45	26	37	22	44	24	7	19	20	12	20	21	45	24	151	28	21
gene1795	b1752	27	38	25	41	38	47	30	60	23	28	26	78	21	24	23	36	0	51	21	24	49	57	60	45	38	44	73	88	34	88	43	40	30	34	48	45	27	8	37	22	23	36	41	42	50	61	19	38
gene1796	b1753	3	31	24	56	51	38	33	57	63	54	43	76	15	27	12	22	4	77	29	39	33	53	61	38	51	34	55	87	16	62	61	52	15	57	41	23	76	17	68	21	28	53	45	47	43	94	40	33
gene1797	b1754	52	73	30	119	127	85	90	134	139	119	124	252	67	99	20	15	7	147	64	146	92	180	139	131	154	81	111	197	93	201	146	121	80	179	110	104	244	45	126	72	78	127	108	94	128	217	155	99
gene1798	b1755	25	21	18	73	79	39	57	131	108	89	52	75	22	12	13	24	10	106	68	77	164	119	128	114	98	48	59	223	76	153	51	28	43	109	62	48	246	28	52	37	34	55	50	33	72	262	41	64
gene1799	b1756	33	34	3	72	84	63	42	71	59	62	29	52	12	0	15	0	19	100	58	77	81	85	74	72	136	104	87	114	39	112	93	57	49	60	35	32	95	21	30	27	40	46	57	39	71	92	56	59
gene1800	b1757	110	313	240	62	57	72	141	200	208	291	155	267	85	44	73	55	23	339	211	251	380	543	480	592	254	113	117	272	94	289	189	194	98	297	176	256	133	126	212	138	158	80	190	198	78	156	91	199
gene1801	b1758	45	85	80	122	113	93	101	121	145	141	81	194	40	29	63	61	0	150	64	85	88	95	138	119	213	90	108	162	66	158	89	61	34	76	107	75	158	55	69	36	41	99	109	98	101	149	78	90
gene1802	b1759	19	57	27	75	50	43	25	73	41	43	32	98	18	0	21	36	0	63	25	56	71	47	67	47	93	68	69	115	52	81	81	70	105	57	38	31	46	19	33	14	24	82	91	67	80	147	63	26
gene1803	b1760	22	35	25	40	47	37	16	41	27	54	26	48	11	0	6	14	0	44	31	23	54	49	29	22	43	34	71	46	24	99	25	48	11	50	43	43	24	19	25	26	28	16	29	22	35	36	32	28
gene1804	b1761	332	439	339	1395	1059	875	572	870	844	1666	870	892	208	164	136	163	17	1203	876	1146	1242	2049	904	567	1467	1564	1371	1037	374	2004	1498	1451	910	1338	1012	948	1555	445	865	836	747	1191	1137	956	1763	1204	1322	475
gene1805	b1762	57	108	33	172	196	131	68	179	75	76	44	218	35	85	78	56	39	96	38	69	146	69	82	86	222	192	230	255	95	81	210	103	110	87	53	54	62	33	48	40	37	78	58	56	55	211	33	42
gene1806	b1763	147	222	171	1248	1097	983	1050	1522	1566	1328	825	1828	349	490	405	484	146	2280	1239	1742	1005	998	1950	1659	2099	1359	1887	1405	547	2303	2156	1787	1298	1867	1237	1188	2860	966	979	676	534	1168	1226	1091	1901	1334	1518	965
gene1807	b1764	614	846	646	1096	976	857	1109	1819	1758	1959	1220	2295	464	413	554	495	94	3246	2316	2747	1285	2014	2497	1801	2718	1792	2336	2525	605	4086	3185	3049	1951	2247	1956	2016	2802	1243	1031	962	916	1098	1369	1419	2886	1983	2537	1250
gene1808	b1765	143	138	94	332	370	401	287	506	673	435	345	522	128	141	207	167	13	877	442	585	359	355	410	300	822	694	803	738	141	1021	785	637	454	583	445	450	1189	407	285	214	228	449	555	515	964	602	709	355
gene1809	b1766	249	495	291	702	635	495	835	1268	1156	1964	1041	1197	229	230	298	338	98	2086	1593	1628	643	815	1578	1444	1973	1822	1840	1618	490	3195	2122	1718	1428	1679	1307	1169	2099	704	864	785	680	1082	1180	1222	2275	1552	1828	913
gene1810	b1767	195	281	139	552	512	371	318	374	385	404	282	1229	234	263	119	104	40	496	369	369	271	365	557	621	546	503	593	425	189	783	908	715	368	343	314	302	719	207	305	251	227	635	725	586	644	475	536	285
gene1811	b1768	16	46	55	246	201	164	152	202	172	220	88	569	132	99	57	56	20	284	224	245	171	256	305	362	394	272	321	255	86	435	469	386	194	240	162	228	400	130	168	104	102	239	284	260	325	343	356	143
gene1812	b1769	49	50	35	216	207	139	58	184	73	84	35	204	23	22	98	99	57	76	79	67	145	147	137	83	169	135	188	305	116	44	78	59	53	71	67	64	49	16	37	28	26	58	68	38	21	227	15	55
gene1813	b1770	119	184	155	270	217	152	130	291	122	271	93	283	47	51	197	201	26	490	411	422	191	197	295	224	631	547	492	305	100	300	382	257	261	264	282	288	107	80	105	111	80	143	222	189	108	166	104	148
gene1814	b1771	7	60	24	104	97	76	34	104	63	109	53	98	10	13	53	38	54	94	67	66	152	129	60	37	123	130	90	180	88	56	104	86	44	91	83	52	38	30	26	27	49	50	68	36	46	199	33	36
gene1815	b1772	0	15	18	53	25	25	20	58	27	71	16	23	5	0	35	29	8	39	41	34	50	67	37	18	25	28	36	141	54	44	36	40	33	31	19	27	15	17	16	12	11	11	14	5	16	120	8	20
gene1816	b1773	41	46	13	36	28	27	9	79	35	91	30	28	5	0	37	39	3	37	81	72	79	141	39	27	59	41	57	124	41	19	31	48	19	45	55	54	24	26	20	13	25	18	10	14	13	127	9	21
gene1817	b1774	32	26	36	27	36	28	19	128	30	92	22	32	7	0	42	47	11	48	38	38	105	78	51	23	66	58	103	195	74	36	29	46	35	37	23	8	23	8	21	8	26	21	16	22	26	166	17	14
gene1818	b1775	25	31	5	78	65	68	15	116	43	113	16	61	13	48	29	19	28	70	48	52	82	52	49	35	64	79	63	196	52	31	33	42	58	38	34	33	37	9	15	19	24	25	23	18	21	155	19	17
gene1819	b1776	15	83	22	85	78	100	38	165	53	140	39	178	11	56	67	139	14	102	125	87	98	84	81	39	171	165	203	197	73	66	82	53	46	69	42	24	75	41	36	36	17	57	61	45	34	188	14	24
gene1820	b1777	137	175	136	275	283	318	372	529	307	357	322	779	131	309	967	1182	746	1009	650	516	236	266	395	245	1270	1634	1600	732	160	1488	1715	1347	757	520	482	484	640	459	299	301	255	554	602	591	1292	923	1299	598
gene1821	b1778	320	297	209	481	444	602	590	814	528	599	565	1520	255	381	1348	1958	1099	1276	929	765	248	427	631	336	2522	2834	2890	1142	246	2564	2708	1732	1294	741	635	757	1315	693	450	373	351	920	970	913	1809	1209	1658	801
gene1822	b1779	14557	22229	19029	3131	3357	3442	23173	36642	34920	78641	52339	13108	3364	3264	8259	8228	3551	98871	96342	93529	34493	69825	85774	46389	28058	20687	27391	35689	9597	83197	76219	66498	39202	77399	68337	76844	76286	54028	35024	34361	28216	16436	25602	33496	52046	41962	52647	54569
gene1823	b1780	169	101	196	55	71	97	576	1027	1043	2225	1308	178	50	31	99	101	52	2682	2622	2631	1076	1576	2691	1459	560	348	487	1480	380	2606	1830	1706	965	1813	1508	1649	1523	1072	1011	923	813	311	403	662	1159	1142	1493	1667
gene1824	b1781	162	207	214	591	579	387	350	451	511	593	336	705	133	149	83	109	65	629	467	538	377	642	625	370	594	473	420	514	147	634	717	568	369	511	433	412	605	281	370	303	222	336	391	341	495	437	368	336
gene1825	b1782	2068	3774	3172	1709	1691	1100	1516	2044	1829	2832	1213	2530	430	477	844	904	204	3323	2415	2374	3094	5272	3629	3808	2524	2352	2308	2398	754	5337	5840	4093	2471	1969	1423	1585	3026	1148	812	740	741	1156	1407	1282	3025	2066	2712	1346
gene1826	b1783	396	284	147	166	142	101	833	1169	1908	3861	3660	243	69	88	118	105	71	1602	1601	2017	2662	3891	1880	738	329	293	349	1705	398	2893	1408	1503	838	2875	2642	2637	2102	1644	2900	2247	2051	181	266	555	954	1015	970	936
gene1827	b1784	90	44	30	41	27	32	280	327	657	938	807	45	14	0	21	19	4	421	329	471	537	800	563	243	84	27	28	592	94	612	352	308	190	740	566	606	664	422	870	610	483	33	41	103	204	320	204	277
gene1828	b1785	17	129	41	61	67	55	74	181	111	328	79	121	22	26	91	98	34	184	146	177	339	318	169	169	282	126	224	337	111	140	297	260	186	140	116	179	93	83	154	93	87	40	65	80	89	216	108	68
gene1829	b1786	328	442	368	875	790	400	247	328	343	261	154	819	119	200	104	199	17	265	224	126	838	1223	154	180	513	382	442	233	63	273	334	233	219	207	155	158	425	141	148	106	128	259	328	202	212	184	154	83
gene1830	b1787	232	384	343	430	406	290	249	299	326	499	252	818	174	219	135	131	27	417	291	373	488	778	383	265	648	547	529	293	91	586	350	349	190	395	308	307	587	196	229	185	175	293	359	336	334	226	254	237
gene1831	b1788	0	2	0	10	4	5	0	9	1	1	2	7	0	0	1	11	0	1	0	3	0	1	3	2	0	4	0	11	3	5	10	8	0	0	0	0	0	0	2	3	0	1	4	4	10	11	4	1
gene1832	b1789	17	73	28	177	165	85	67	66	78	72	20	264	42	26	25	32	0	57	44	70	136	147	85	96	128	101	57	116	19	90	55	72	33	70	37	79	149	41	42	33	20	85	78	72	51	51	32	25
gene1833	b1790	32	51	77	151	159	80	70	131	87	71	56	156	19	77	11	27	19	145	114	80	87	90	139	94	157	95	135	170	69	163	98	101	63	115	113	114	77	37	81	49	37	92	115	90	89	162	84	98
gene1834	b1791	53	128	65	114	117	80	41	83	73	164	76	138	25	33	23	25	17	62	71	42	130	103	119	107	17	48	84	183	50	245	42	44	21	92	56	58	113	37	76	51	46	87	92	106	96	111	87	55
gene1835	b1792	51	85	73	64	53	43	127	317	166	483	396	98	23	0	85	63	17	808	778	660	326	514	464	193	388	336	492	402	95	752	824	722	585	474	524	590	309	301	327	302	331	116	180	201	662	533	573	410
gene1836	b1793	42	93	71	71	65	58	82	125	92	151	82	138	25	0	27	16	10	210	149	158	119	102	164	93	179	121	151	138	49	216	226	164	170	153	105	152	159	64	105	83	99	105	130	104	217	156	166	84
gene1837	b1794	387	496	282	871	747	673	412	584	681	1217	629	1841	392	586	68	57	3	673	621	624	347	496	861	673	1739	1397	1859	467	188	1099	695	510	400	715	566	736	892	329	517	459	318	1012	1151	1057	404	306	328	430
gene1838	b4676	4	39	23	67	46	24	21	33	38	27	60	95	13	32	0	4	13	43	3	40	42	46	39	49	66	142	152	44	23	77	74	24	39	39	25	42	20	38	34	28	20	44	74	68	33	33	34	31
gene1839	b4675	3	7	1	4	4	0	0	1	2	0	0	3	0	0	0	0	0	6	0	0	0	0	1	2	9	14	4	4	4	2	0	3	4	2	2	0	4	0	0	1	0	3	1	0	1	5	2	1
gene1840	b1795	253	384	390	131	99	88	122	253	347	873	819	332	60	113	170	379	59	515	484	606	1323	2109	363	210	562	585	552	331	106	587	690	521	602	484	464	563	396	409	231	206	185	85	122	150	277	189	224	122
gene1841	b1796	0	0	6	3	14	8	3	5	0	0	0	10	2	0	2	0	0	1	0	0	5	10	3	7	4	15	21	17	2	10	7	8	0	4	0	3	0	0	2	4	0	6	2	4	0	12	2	1
gene1842	b1797	8	10	8	43	17	28	2	35	8	16	13	32	5	10	4	0	1	17	21	9	26	25	15	16	27	33	15	49	28	23	7	1	12	12	2	0	16	15	4	0	4	15	26	13	7	40	1	5
gene1843	b1798	165	269	271	522	421	391	158	303	184	496	196	1397	225	290	211	146	46	389	290	313	300	510	281	223	1023	909	840	252	115	324	364	208	178	392	273	244	167	104	128	155	123	318	349	361	119	169	79	108
gene1844	b1799	12	54	30	74	79	71	355	695	297	624	145	137	50	83	2	31	11	1230	853	824	198	236	712	420	385	392	500	449	206	683	557	435	379	606	499	278	188	132	190	223	185	157	193	281	170	255	142	312
gene1845	b1800	25	91	19	64	41	32	48	173	97	191	224	56	8	2	18	14	31	132	128	207	144	111	158	75	48	33	48	571	145	592	87	98	74	167	165	232	177	108	270	184	188	30	30	56	109	311	127	134
gene1846	b1801	19	34	8	32	27	26	5	72	16	8	2	27	5	18	7	23	3	7	0	0	89	37	14	7	24	9	13	163	52	13	22	5	3	22	4	18	10	5	11	10	6	21	14	7	7	134	5	15
gene1847	b1802	21	38	6	21	23	14	9	38	18	11	11	14	4	0	2	8	6	8	25	12	71	66	15	10	10	9	12	89	18	18	10	5	12	20	2	28	25	9	11	12	10	16	14	9	10	77	3	6
gene1848	b1803	0	34	4	35	22	18	15	54	14	20	18	21	6	0	11	8	0	29	25	19	55	53	32	20	51	64	19	103	48	24	20	25	31	19	32	21	6	5	17	11	9	9	19	22	21	123	17	20
gene1849	b1804	264	393	312	1308	944	828	506	596	764	587	310	2011	413	129	163	145	69	847	521	566	402	318	809	688	1697	814	1116	420	210	697	830	692	420	698	437	494	1247	297	417	316	296	1279	1308	955	838	553	584	527
gene1850	b1805	139	303	161	1654	1510	883	521	691	703	412	305	1680	301	284	225	336	52	759	309	420	976	1191	519	658	1045	726	969	816	270	717	1157	800	632	476	418	344	1136	338	205	189	169	623	579	375	879	743	602	225
gene1851	b1806	296	436	303	789	681	427	384	504	650	626	429	1204	261	115	179	207	48	698	365	374	596	673	570	661	536	359	433	1028	310	1743	1149	1008	667	449	472	434	983	312	359	323	257	403	369	367	1248	777	991	253
gene1852	b1807	187	404	269	979	902	604	378	405	638	331	212	1366	276	255	106	126	29	446	240	355	681	760	480	557	671	380	441	534	200	751	477	366	254	358	270	267	1105	270	206	146	154	460	562	427	440	363	336	181
gene1853	b1808	231	452	319	810	659	521	545	743	1008	675	331	1011	191	283	242	183	41	976	475	632	611	532	890	877	773	530	641	887	332	1260	597	504	300	801	424	530	1643	476	427	307	327	615	627	566	669	525	505	703
gene1854	b1809	459	471	311	397	406	261	417	718	610	1192	642	572	101	63	151	68	64	1158	1248	960	630	1120	1303	854	972	762	984	1015	297	2070	1379	1309	759	729	641	742	583	413	481	429	497	362	532	581	994	803	980	864
gene1855	b1810	211	312	210	253	283	226	135	165	200	445	343	369	69	64	154	119	49	271	321	249	701	1083	252	125	798	675	646	211	62	326	467	418	345	345	272	407	148	201	205	156	164	214	291	219	213	156	180	150
gene1856	b1811	215	287	246	199	171	136	146	266	331	409	232	467	85	263	155	157	80	352	311	284	327	532	346	295	579	596	549	319	124	650	382	301	259	293	246	299	419	188	211	220	144	226	290	327	385	205	273	238
gene1857	b1812	31	115	61	560	596	275	131	184	211	227	122	458	69	102	28	33	32	231	227	176	184	249	232	248	440	301	350	150	50	232	255	183	149	181	151	195	380	106	106	71	86	251	309	230	183	206	159	123
gene1858	b1813	47	101	56	204	204	134	116	150	168	193	121	232	31	60	30	57	5	189	79	115	165	164	193	142	246	204	301	149	69	254	214	178	130	186	177	197	301	79	153	85	91	150	149	161	177	177	151	183
gene1859	b1814	1809	2563	2036	1331	1208	1172	3293	3610	4791	4212	2380	4227	1018	856	1187	1264	286	6458	3705	4771	4265	5026	4515	4847	4377	2456	3157	5788	1668	8666	8925	7472	4926	4132	3189	3401	9597	2811	2814	2040	1960	2277	2819	3901	10568	6831	8966	2269
gene1860	b1815	2	27	26	129	130	100	124	162	191	65	40	155	15	30	53	57	52	73	32	65	140	145	148	128	79	61	73	210	101	100	123	82	68	65	50	65	221	62	87	44	30	67	94	54	84	197	76	52
gene1861	b1816	329	658	349	449	418	237	1949	1927	3123	2299	1158	1052	183	179	115	160	26	3189	2398	2300	813	1142	3315	2763	1809	1214	1779	1884	614	3524	1984	1648	1105	2473	1641	1909	5522	1746	1703	1116	856	507	650	713	994	831	905	1728
gene1862	b1817	655	686	353	355	330	413	5167	8571	8570	14442	8721	1671	509	565	152	374	130	20651	21742	21306	7755	14960	13441	5087	4313	3934	5538	8498	2118	16600	9567	9722	7377	15040	13320	14219	12956	8404	6984	6863	5552	1088	2036	3336	3928	3222	3987	6869
gene1863	b1818	281	270	181	413	361	354	3818	5825	6196	10222	6503	1140	300	414	147	210	77	13811	14823	14996	6046	10874	10044	4110	2429	2342	3125	5407	1550	11775	6505	6687	4388	11388	9742	10208	12488	6241	5489	5304	4406	949	1528	2553	3325	2896	3493	4966
gene1864	b1819	118	201	172	335	357	293	4083	5820	7171	10550	7028	1013	306	542	143	207	29	12986	13385	14922	6167	11413	9275	4462	2118	2059	3065	5016	1348	10586	5724	6450	3936	12189	10273	10528	13096	6431	5254	5495	3966	820	1467	2496	3901	3069	3798	4348
gene1865	b1820	30	69	27	77	69	60	254	290	265	321	172	199	50	114	32	34	21	449	502	443	118	215	320	237	202	270	376	309	88	435	289	211	231	304	248	245	263	176	135	166	128	92	134	146	78	87	104	178
gene1866	b1821	65	378	200	677	633	457	78	139	100	94	42	606	146	88	20	24	25	144	105	80	323	580	93	141	392	215	235	194	72	71	59	53	54	83	94	81	104	37	40	63	32	174	246	117	33	191	20	51
gene1867	b1822	407	641	477	1580	1268	982	443	488	610	787	308	1561	226	530	79	117	42	630	428	426	577	914	814	746	1300	1367	1309	504	192	809	549	398	286	758	465	367	926	274	416	253	223	988	1089	718	504	348	393	395
gene1868	b1823	2533	3941	2487	2673	2409	1887	5799	7961	6420	26244	10992	7195	1282	1366	3602	4428	772	21392	17204	17116	6036	10943	13583	10359	16734	20918	18355	10600	2738	21434	19708	15856	16619	14803	10525	9915	7133	6204	6260	6712	6718	5255	6960	9024	7689	5098	6507	7115
gene1869	b1824	1232	2276	1611	1741	1443	1091	3825	4745	3877	15186	7234	5048	788	1911	2285	2508	478	11750	9468	10007	3472	6650	7312	6492	10493	12783	10364	5723	1428	12588	11976	10438	10095	7385	6348	5801	3234	3319	2484	2952	2486	2480	3263	3932	3423	2324	2597	2959
gene1870	b1825	707	1877	1595	1897	1555	1315	248	499	595	896	406	3086	472	619	1684	1469	145	903	721	807	741	1327	519	607	4066	3979	3786	671	257	1363	1965	1098	1469	569	445	397	767	542	206	162	106	530	569	467	543	260	316	181
gene1871	b1826	149	96	117	816	620	501	45	109	142	185	107	925	145	193	269	239	72	262	181	219	110	142	128	58	947	1132	911	249	66	535	263	170	251	151	119	106	81	36	20	39	44	211	194	142	249	147	139	43
gene1872	b4536	276	392	295	149	101	75	129	163	138	124	40	533	92	73	80	60	26	240	117	177	242	331	132	146	374	380	325	188	68	263	856	589	571	113	92	83	136	65	118	95	121	185	208	165	576	411	428	90
gene1873	b1827	178	346	299	433	340	338	415	710	585	923	553	1006	238	294	302	206	79	1494	1319	1352	369	641	1160	966	1095	1179	1366	689	189	963	1249	1012	749	948	830	921	725	383	306	282	275	434	611	671	661	580	641	474
gene1874	b1828	70	81	60	158	162	132	123	220	290	201	126	301	49	33	37	62	21	143	76	112	132	140	164	141	151	133	148	245	109	138	128	102	66	124	97	86	341	111	79	88	39	135	129	128	139	262	73	73
gene1875	b1829	893	1603	1063	2192	1814	1408	3166	4573	4560	5544	3208	8800	1706	1857	781	802	268	8451	6620	6755	2245	2560	4747	3077	8804	6475	6861	8694	1755	16449	12970	12819	9096	6607	4742	4965	9280	2798	3444	2821	2788	3078	3659	4107	16728	10397	13222	2424
gene1876	b1830	472	711	484	5312	4413	3180	2499	3189	3650	4960	2351	8443	1635	1193	967	924	153	5136	3620	4109	2241	3009	4586	5003	6127	5238	5623	3060	1087	5741	6898	5016	4384	3926	2772	2855	6874	2155	1937	1477	1270	3322	3611	2920	4270	2731	3228	1944
gene1877	b1831	1880	2881	2120	6027	5034	3643	1877	2489	2391	3666	1675	7063	1300	1182	1320	1021	260	4268	3456	3572	2095	3040	3697	4076	6993	5439	6183	2402	968	5142	8619	4995	4798	2912	2264	2573	5948	2007	1715	1430	1263	4062	4419	3507	4392	2869	3453	1831
gene1878	b1832	217	279	212	963	892	632	679	918	895	1512	557	1196	234	323	102	114	11	1937	1325	1514	529	604	1062	843	2247	2342	2334	679	258	1306	2137	1388	1311	1140	889	824	1031	509	653	637	509	1096	1198	1128	1138	892	832	457
gene1879	b1833	125	198	92	670	710	400	289	416	428	514	247	854	167	193	91	46	15	395	233	327	237	229	487	296	738	557	640	440	135	604	374	322	214	484	440	427	640	241	332	194	163	437	436	414	339	326	242	305
gene1880	b1834	176	123	97	1096	856	729	555	780	805	855	576	1178	213	299	73	128	48	865	457	583	433	503	893	675	1220	1031	1176	890	318	1239	674	497	279	844	681	622	1555	392	513	324	352	711	793	753	570	676	497	511
gene1881	b1835	146	197	153	736	681	397	217	321	279	365	175	695	133	131	71	99	8	296	211	251	438	665	338	411	492	454	502	412	152	500	369	290	202	260	237	266	525	120	204	98	72	485	466	308	275	315	223	204
gene1882	b1836	94	134	72	89	60	74	73	116	154	288	170	111	24	63	26	33	0	131	154	142	189	207	174	60	142	122	69	118	28	167	95	132	78	189	177	270	179	67	185	181	126	109	123	136	181	139	100	132
gene1883	b1837	48	36	46	94	110	81	35	55	55	79	70	107	19	37	15	13	4	66	69	65	64	60	82	47	112	48	105	66	20	121	94	72	40	95	87	94	33	15	56	59	13	48	64	39	73	54	57	45
gene1884	b1838	57	72	39	197	127	81	52	147	75	93	30	111	14	74	15	13	21	71	40	23	169	237	63	48	95	53	65	208	106	86	54	19	30	55	66	57	59	33	44	29	34	39	73	71	24	202	20	38
gene1887	b1839	200	212	209	1275	934	678	459	756	613	939	456	1531	304	360	104	100	60	1254	964	910	621	908	933	614	1637	1400	1417	837	223	1503	1786	1191	1166	833	592	646	713	342	456	395	369	607	637	612	934	693	807	442
gene1888	b1840	213	367	284	2936	2207	1553	879	1074	1238	1217	667	2584	471	599	128	232	74	1667	1073	1106	758	1050	1315	834	2603	1908	2439	1044	382	1980	1248	990	765	1420	885	810	1760	513	666	518	417	1105	1125	868	972	721	753	691
gene1889	b1841	262	402	193	1852	1405	1059	506	781	681	1000	459	1290	244	457	86	22	16	1252	806	942	489	559	829	527	1524	1333	1449	731	273	1416	1408	1042	870	884	713	689	785	436	579	514	500	984	1072	880	883	686	737	637
gene1890	b1842	150	211	118	100	93	67	47	101	55	152	99	171	28	42	7	12	19	187	176	163	76	121	104	73	292	362	247	255	76	339	273	133	138	65	79	87	121	23	74	56	85	120	133	90	134	125	117	57
gene1891	b1843	109	140	69	264	257	182	265	353	394	313	251	252	48	68	28	30	28	447	203	302	124	146	383	234	284	229	243	459	116	808	921	929	526	339	340	367	521	178	381	274	263	228	246	209	900	545	753	200
gene1892	b1844	125	206	191	337	242	251	218	358	342	477	273	356	93	130	44	48	11	581	259	390	281	297	382	295	374	305	306	546	180	823	545	503	321	469	316	280	576	179	493	315	216	295	303	284	651	535	524	240
gene1893	b1845	77	189	83	883	793	439	609	657	1080	479	250	738	134	142	155	252	107	609	325	352	440	410	522	362	423	269	338	753	244	749	727	656	342	466	319	362	910	360	339	217	274	385	437	393	550	548	391	311
gene1894	b1846	302	404	193	913	839	561	1201	1249	1905	1065	609	932	177	185	501	775	259	1704	843	924	820	1021	1300	710	452	285	314	2824	591	4644	4823	5539	2609	1070	873	851	2001	764	1356	977	893	440	564	598	10087	5987	7683	848
gene1895	b1847	691	916	725	2660	2209	2096	824	891	1172	968	612	2640	471	462	3541	3683	749	1340	934	1094	1193	1564	1394	962	2510	1717	1924	714	189	1229	1154	678	698	1590	1352	1505	1185	640	486	487	512	1329	1413	1419	700	407	452	1509
gene1896	b1848	1671	2155	1657	3951	2857	2936	891	1495	1853	1573	797	4655	881	765	5566	5818	2023	2130	1648	1674	1076	1338	2291	1288	4769	3439	4087	1259	380	2452	1678	866	985	2213	1916	2090	2314	1134	933	866	989	2275	2720	2731	1277	707	878	3422
gene1897	b1849	31	57	34	354	280	210	75	174	91	37	26	203	42	18	25	58	10	172	83	74	378	401	150	258	89	69	72	380	138	268	235	151	120	39	35	36	88	32	31	15	36	65	76	68	73	240	69	84
gene1898	b1850	390	795	613	871	794	733	992	1590	1473	1876	1164	1386	340	304	880	682	141	3592	2047	3029	2118	3240	2262	2258	1995	1043	1451	1466	490	2455	2570	1971	1307	2472	1978	2147	2308	1101	709	658	645	851	1085	1301	1500	1056	1405	992
gene1899	b1851	295	469	288	546	511	508	794	1411	1153	943	621	969	257	264	447	351	138	2695	1925	2210	879	1140	1633	1070	1772	982	1473	939	371	1120	1130	1054	702	2212	2015	1838	2217	1208	926	660	574	1139	1574	1656	889	888	833	1898
gene1900	b1852	838	1700	1488	1038	857	888	1883	2771	3283	3783	1722	2542	606	710	466	388	172	4469	3496	4257	4082	5081	4352	3070	3382	2639	3044	3381	1180	6625	4387	4390	2759	3359	2722	2672	3750	1895	1609	1691	1369	1998	2603	2887	4682	4560	4919	2117
gene1901	b1853	122	144	116	245	267	305	512	869	677	1125	351	1047	241	220	45	75	21	1658	1174	1247	462	810	1373	1104	1343	1225	1474	701	252	1183	1244	983	701	1209	874	810	423	334	310	328	236	621	882	970	343	312	291	551
gene1902	b1854	1376	2718	1845	1009	1102	1093	4744	6515	6633	10207	4170	2460	674	595	897	1009	282	11768	7550	11412	11307	14468	11153	9908	4450	2997	4317	5936	1958	10348	9843	9035	5703	9158	7328	6274	9297	4758	4461	4005	3444	3032	4826	6652	5268	3746	5066	5710
gene1903	b1855	170	287	197	1024	928	618	419	597	597	358	228	1297	251	272	60	133	40	555	384	496	484	486	491	552	1072	893	970	387	152	533	990	686	420	443	342	357	760	266	224	181	179	804	788	619	616	486	408	266
gene1904	b1856	243	256	136	2043	1988	1208	1432	1618	1973	1083	453	3262	630	575	179	266	135	2173	1352	1532	860	924	1534	1651	2269	1663	1851	794	351	1191	2290	1578	1288	1280	966	934	2907	924	731	503	386	2053	2107	1640	1457	1069	1020	689
gene1905	b1857	310	504	259	892	806	627	1006	1112	1325	763	465	1383	257	473	185	232	72	1573	987	871	556	536	974	986	1482	1130	1079	912	441	1346	1679	1204	958	932	626	680	1464	759	692	426	426	1242	1203	1005	1106	685	689	708
gene1906	b1858	124	191	145	605	484	398	199	286	297	417	195	953	172	240	217	261	79	469	385	440	230	272	760	493	722	556	700	418	151	541	361	377	239	606	308	447	369	234	306	193	100	414	536	383	188	211	154	549
gene1907	b1859	47	101	48	431	369	284	156	258	273	183	105	616	103	40	167	235	43	393	228	261	165	172	326	266	573	440	470	320	114	206	196	146	114	283	198	221	401	153	108	72	42	222	206	177	77	240	86	107
gene1908	b1860	188	428	230	962	833	811	478	620	626	825	422	1459	326	253	367	491	138	895	594	827	918	1025	834	789	1037	631	875	983	317	1173	812	670	462	1140	852	757	1260	354	444	363	376	596	683	606	714	645	652	786
gene1909	b1861	248	392	230	721	569	498	247	353	382	534	307	1030	242	205	249	378	80	564	484	552	544	723	591	424	677	537	613	510	149	865	601	358	312	576	432	519	665	231	312	318	353	524	582	570	564	425	443	708
gene1910	b4677	0	0	0	0	0	0	0	0	0	0	0	1	0	0	3	0	0	0	0	0	0	0	0	0	0	0	0	0	0	0	0	0	0	0	0	0	0	0	0	0	0	0	0	0	0	0	0	0
gene1911	b1862	9	52	16	82	66	30	9	49	18	3	5	46	6	29	20	10	16	9	7	20	35	31	14	13	31	45	73	112	25	11	27	10	9	18	10	16	20	14	15	7	6	25	12	19	5	77	6	13
gene1912	b1863	22	52	43	1210	1202	1014	485	541	727	350	208	1191	218	191	2429	1667	279	916	409	653	780	893	880	999	977	589	685	394	163	617	871	603	502	556	429	474	1328	283	300	167	152	705	891	694	653	431	501	428
gene1913	b1864	39	147	100	2526	2267	1993	919	1327	1285	973	595	2385	521	445	4974	3731	867	2388	1336	1784	1840	2081	2066	2156	2238	1429	1821	1014	322	1532	2384	1920	1410	1467	988	976	2997	857	549	441	470	1551	1892	1623	1592	1225	1363	940
gene1914	b1865	73	107	89	1213	1031	932	514	593	740	586	290	1450	348	309	1813	1710	374	895	553	756	833	864	1117	1068	1106	680	837	635	227	897	1278	981	732	793	594	495	1434	547	472	304	344	909	1149	971	966	822	846	544
gene1915	b1866	561	1215	858	4648	4194	3791	2452	3002	3927	3439	1984	7148	1664	1297	7930	6641	1271	5036	3114	4279	3481	4139	5194	5298	4942	2774	3617	3287	1161	5340	5348	4127	2946	4027	2827	2798	8910	2476	1910	1376	1305	3313	4049	3734	4047	2938	3484	2149
gene1916	b1867	131	164	105	260	233	184	244	298	310	635	324	405	102	82	227	166	54	454	395	358	377	424	469	248	482	331	369	854	229	1480	555	590	311	413	329	329	490	183	258	239	213	184	188	226	1247	767	908	244
gene1917	b1868	32	28	36	167	138	100	156	147	168	348	131	181	41	26	80	109	24	124	107	129	106	145	226	154	150	138	145	358	100	728	287	266	185	190	156	129	315	76	166	156	125	160	166	158	466	318	332	110
gene1918	b1869	159	195	137	617	544	383	216	318	402	603	288	881	167	99	224	237	82	562	428	547	262	410	419	379	830	523	757	350	119	710	282	222	181	552	335	413	607	202	185	152	146	301	316	241	289	225	217	248
gene1919	b1870	106	155	115	744	547	424	241	286	373	475	253	1032	218	249	212	157	40	301	209	291	265	290	421	437	436	358	451	225	92	442	380	254	197	345	244	199	446	184	229	158	126	403	486	300	276	220	217	193
gene1920	b1871	117	123	75	959	809	525	296	406	439	385	272	1936	382	529	285	369	33	402	272	359	315	405	457	565	645	512	644	410	140	604	558	366	289	385	291	330	923	272	198	161	139	418	435	337	294	331	308	226
gene1921	b1872	74	105	67	135	137	143	46	244	152	129	60	123	35	24	110	95	20	122	96	115	247	162	83	58	157	136	151	439	192	173	118	82	68	125	113	83	172	75	69	38	56	93	95	83	91	493	71	81
gene1922	b1873	101	46	41	58	57	51	29	95	85	45	24	51	15	44	31	16	19	50	52	35	78	87	46	30	86	40	34	151	52	37	43	9	6	39	35	20	67	19	19	12	16	29	44	23	17	81	13	34
gene1923	b1874	402	659	490	340	333	273	1634	1632	2556	1144	685	758	149	203	277	263	89	1429	563	565	614	660	1222	1343	426	428	540	1328	603	2295	1050	1007	579	1142	903	908	2437	637	556	346	387	411	436	364	1738	1060	1196	549
gene1924	b1875	106	202	153	213	183	194	151	230	244	273	179	445	95	28	129	112	59	286	182	273	217	322	227	213	300	291	331	398	139	443	399	385	269	236	165	171	267	100	128	96	110	222	234	244	324	294	273	122
gene1925	b1876	754	1212	1066	2785	2471	2138	803	1195	1213	1548	823	2948	648	458	1305	926	125	1960	1386	1577	1520	1941	1819	2697	3100	1990	2426	1747	656	2929	3098	2412	1574	1735	1202	1340	2699	738	674	568	606	2281	2346	2061	2364	1726	2276	925
gene1926	b1877	10	50	17	156	130	100	32	55	44	49	29	137	18	118	32	24	16	31	43	32	66	147	41	42	75	122	82	57	18	44	71	45	26	34	22	27	15	21	22	12	9	60	89	47	21	27	16	41
gene1927	b1878	4	15	2	223	193	99	412	500	692	842	449	730	139	99	390	439	64	805	594	718	198	328	1007	761	581	523	606	714	281	1447	396	246	317	701	484	313	858	296	372	258	238	142	136	195	160	210	164	468
gene1928	b1879	113	292	145	1568	1397	1076	2086	2661	3586	3878	2316	2340	504	537	1631	1893	327	4041	2771	3840	892	1214	5031	3944	2742	1673	2568	4290	1474	7082	1976	1692	1498	3922	2493	2373	5893	1464	2696	1649	1551	1097	1249	1770	1612	1493	1432	2596
gene1929	b1880	186	297	267	1123	878	763	757	1204	1480	1708	1015	1580	360	243	1206	1244	196	1734	1086	1660	417	457	1760	1426	2033	1367	1546	1706	614	2876	724	834	587	1855	1337	1205	1678	464	1315	751	759	789	949	1157	922	788	742	1023
gene1930	b1881	16	30	12	57	38	50	75	140	128	126	45	99	27	1	39	39	1	165	88	135	113	102	136	137	109	51	86	179	76	196	109	87	70	116	96	112	123	39	66	34	85	35	41	30	78	150	83	101
gene1931	b1882	45	30	7	21	16	44	60	122	98	115	45	67	23	0	45	30	2	99	58	121	135	103	136	81	100	43	83	187	90	161	74	42	60	107	108	89	78	32	41	54	90	17	26	36	47	153	48	57
gene1932	b1883	41	33	11	53	32	47	60	163	113	101	54	70	18	15	19	9	26	77	57	75	168	107	95	68	54	32	98	244	88	143	29	24	29	114	108	72	138	32	58	38	74	27	26	41	49	184	48	56
gene1933	b1884	16	33	5	41	49	45	58	97	88	83	54	78	30	47	19	18	11	69	54	68	77	89	118	83	90	25	60	96	37	123	53	29	34	134	113	116	114	39	72	31	67	34	33	39	33	110	35	85
gene1934	b1885	73	164	14	132	87	132	151	357	242	226	141	190	61	48	67	39	40	212	180	288	316	256	318	189	217	115	94	539	152	380	137	86	59	395	373	409	361	110	189	161	348	85	109	122	137	428	130	221
gene1935	b1886	193	262	142	242	171	277	225	427	243	547	287	322	105	81	87	89	59	314	472	428	444	515	596	324	301	219	358	524	184	581	201	147	150	660	711	756	408	184	289	316	529	171	176	294	171	378	191	370
gene1936	b1887	128	56	14	67	46	66	88	139	126	143	83	117	20	42	98	52	73	154	77	145	128	123	178	113	134	77	87	281	70	263	96	104	80	159	208	185	129	90	82	62	158	41	49	53	63	143	69	97
gene1937	b1888	84	138	85	229	215	269	229	408	414	439	220	384	83	74	279	210	106	359	255	381	452	366	495	355	242	227	276	605	214	755	265	173	136	509	536	663	456	181	214	191	352	180	192	213	239	375	235	312
gene1938	b1889	100	116	46	186	178	270	145	233	181	237	79	326	76	43	91	91	24	200	188	188	264	252	253	158	306	146	241	307	84	229	82	53	73	343	363	346	236	74	120	102	152	155	157	150	83	181	70	170
gene1939	b1890	107	191	126	339	260	465	204	308	255	303	153	535	132	227	213	172	68	278	189	301	407	391	331	215	529	296	420	308	96	289	87	106	58	593	506	498	360	99	175	114	283	270	283	271	95	161	109	219
gene1940	b1891	51	146	74	209	287	404	338	501	300	695	290	1500	323	503	103	186	19	605	679	511	282	473	453	365	2079	1684	2235	474	183	958	209	212	129	566	452	560	611	317	312	301	268	818	1036	1086	95	95	83	459
gene1941	b1892	93	247	137	195	310	428	301	443	306	613	232	1567	379	319	84	108	40	630	591	595	275	372	382	297	2225	1859	2215	340	112	752	330	173	157	422	337	482	358	250	203	206	195	742	1043	946	47	68	51	342
gene1942	b1893	61	100	72	475	342	265	142	174	221	148	97	415	87	135	92	89	30	226	91	242	126	154	237	153	287	208	246	141	59	153	92	90	76	233	152	138	322	96	139	89	47	228	272	232	62	145	48	136
gene1943	b1894	86	112	103	336	215	209	139	145	187	104	97	363	78	53	50	84	22	176	85	121	99	134	215	137	205	142	173	134	53	200	94	90	50	184	131	149	284	94	169	89	63	233	296	244	90	88	72	185
gene1944	b1895	27	84	50	89	95	101	103	164	123	292	241	251	45	36	90	72	32	235	239	151	267	407	173	73	355	399	401	276	63	422	136	173	102	232	249	268	110	155	172	172	140	167	212	154	70	79	68	138
gene1945	b1896	104	202	81	164	135	126	255	371	365	687	538	298	60	33	83	90	53	573	450	480	881	1248	687	418	253	209	237	531	185	647	996	792	484	517	439	510	414	226	424	329	331	180	240	350	811	748	649	309
gene1946	b1897	54	114	50	58	57	63	86	171	154	272	183	83	18	14	9	39	10	259	139	199	247	334	252	133	194	99	63	211	61	282	419	313	323	270	206	229	218	104	233	175	143	114	148	164	424	376	291	141
gene1947	b4460	41	29	16	50	65	46	33	142	55	89	45	50	7	17	13	33	21	74	56	53	139	203	49	41	63	50	55	229	72	139	30	31	29	67	65	77	61	25	40	48	28	37	49	27	57	193	38	32
gene1948	b1900	16	37	25	128	99	38	37	159	47	68	52	49	7	17	19	33	55	45	53	102	216	258	62	28	82	28	49	291	151	117	54	48	46	68	71	72	64	59	42	38	64	24	43	28	42	288	38	39
gene1949	b1901	40	27	4	167	209	62	35	101	71	71	40	80	7	5	13	35	17	74	67	99	264	344	60	38	32	53	56	207	57	122	75	71	38	69	70	98	35	46	60	43	49	28	35	35	32	139	38	26
gene1950	b1902	252	423	171	234	212	153	310	478	304	1009	630	318	70	77	138	117	39	850	539	686	262	339	521	289	599	554	545	1122	167	2273	919	1143	701	1027	965	886	417	397	702	709	660	244	309	303	773	555	643	501
gene1951	b4537	273	349	292	836	747	398	239	215	433	226	110	1022	135	199	215	146	32	339	182	156	207	325	262	270	383	277	299	348	141	551	566	520	291	195	172	154	337	96	132	97	87	320	297	227	412	259	279	168
gene1952	b4663	37	53	26	231	140	64	50	42	113	7	8	95	9	107	11	10	0	19	8	10	15	14	11	16	14	11	17	17	4	26	60	51	17	26	6	38	9	13	25	18	22	41	43	23	331	166	165	56
gene1953	b1904	256	308	250	486	453	403	659	1265	1010	1501	1188	1583	385	312	842	706	196	1928	1897	1946	163	319	1673	852	2387	2273	2565	1325	427	2804	764	889	574	1623	1564	1390	1059	386	812	827	714	620	825	1125	727	508	546	939
gene1954	b1905	2218	2875	1655	2991	2919	2383	2173	2835	2119	3954	2582	6481	1438	1726	1526	1560	394	3743	2811	3480	2944	4002	3159	2534	7752	6549	7242	1997	520	3547	5663	3840	2632	3462	3539	3704	2492	1991	3159	2469	2460	5365	6531	6413	2980	2219	3127	2801
gene1955	b1906	112	309	231	44	13	34	74	160	220	558	390	113	23	0	212	150	25	471	486	612	386	807	472	421	242	169	202	158	87	381	236	203	268	274	286	346	97	95	70	138	85	28	57	94	78	132	72	92
gene1956	b1907	125	173	131	2153	1955	1170	250	291	364	197	89	1880	232	329	186	189	70	199	122	162	301	281	167	179	662	601	494	252	91	160	220	161	61	167	90	139	504	101	87	65	84	652	542	319	126	213	87	80
gene1957	b1908	374	742	962	888	775	668	516	797	1327	2504	1286	1228	239	177	495	342	178	1502	1412	1682	1004	1557	1415	754	1514	1379	1390	1586	325	2643	1341	969	828	1278	966	1070	1853	968	643	573	560	551	636	644	1122	820	939	492
gene1961	b1912	200	259	152	272	334	239	404	585	526	1270	596	879	172	78	156	198	52	1058	792	910	274	390	884	772	839	688	707	926	282	1875	639	685	337	1066	950	879	674	298	446	444	428	516	550	758	432	349	398	634
gene1962	b1913	241	438	306	1008	1008	545	880	1243	1364	2108	1066	1357	261	385	467	341	135	1901	1571	1908	778	1132	2009	1575	1922	1489	1937	1094	386	1999	1542	1356	893	1807	1326	1481	2542	1017	1154	838	673	665	968	988	1044	784	873	985
gene1963	b1914	404	812	529	1334	1120	802	642	774	876	1469	906	1599	274	331	329	322	53	1546	1006	1396	543	699	1219	987	1603	1364	1504	805	299	1614	1217	1062	824	1474	1090	1191	1486	633	682	608	537	761	1000	998	950	680	760	762
gene1964	b1915	198	482	337	751	731	398	151	152	141	134	65	727	112	403	17	33	6	165	76	92	420	608	116	162	440	508	376	177	54	254	246	170	161	127	73	82	201	88	91	65	44	449	472	318	251	166	150	94
gene1965	b1916	104	205	186	1223	1174	653	397	501	567	242	183	852	151	181	217	306	55	581	274	484	359	420	470	322	633	539	529	387	100	427	593	474	395	478	352	372	375	153	240	162	175	493	518	287	456	328	290	279
gene1966	b1917	43	46	15	552	502	405	341	472	533	326	242	458	104	134	397	373	64	484	286	422	368	454	376	344	343	230	353	551	135	669	365	350	181	419	303	260	784	250	272	169	176	233	246	251	339	344	305	260
gene1967	b1918	70	73	32	522	474	453	258	323	479	294	207	427	86	42	220	199	50	337	219	220	314	421	304	267	217	126	160	410	118	653	179	193	113	340	280	259	672	165	243	159	112	216	232	212	285	250	271	240
gene1968	b1919	183	156	147	1079	938	854	573	745	823	570	388	883	205	115	657	825	111	840	482	736	1054	1359	765	625	703	478	569	861	242	1349	544	502	392	804	579	564	1134	394	498	324	344	417	468	490	505	500	444	517
gene1969	b1920	523	998	932	2308	2134	2077	1702	2856	2773	2760	2436	4543	1187	1208	3138	2267	534	3945	2689	4272	1936	2446	3430	2270	3197	2102	2761	5557	962	10264	3173	2683	1999	4133	3085	3634	3636	2495	2147	1640	1289	889	1168	1744	1753	1477	2005	2178
gene1970	b1921	126	250	159	1084	1080	712	1706	2417	2092	2467	1690	2411	624	486	1434	1408	517	3369	2653	3622	615	701	3155	2246	3544	2613	3061	1935	577	3338	2653	2488	1813	3260	2363	2525	1712	862	2287	1696	1430	1302	1896	2457	1318	1107	1284	2264
gene1971	b1922	557	939	356	2441	2230	1786	3237	5024	4346	5254	3587	6136	1431	988	2326	2226	534	6592	4946	6579	925	1069	6244	4265	6590	5478	6472	4649	1559	8400	3982	4505	3105	6484	4738	4905	7604	2475	4291	3720	3446	3265	4281	5990	4812	3652	4565	4509
gene1972	b1923	2811	4744	1974	3413	2840	3641	4427	6434	5113	7010	4223	4741	1306	1158	2272	1943	861	6643	5141	7864	5424	5988	8809	5637	3327	1864	2669	5308	1710	8283	4089	3036	2430	11775	13110	14615	4286	3079	4398	4170	7955	2143	2501	2896	2611	2281	2644	5936
gene1973	b1924	303	424	204	588	588	389	1236	1765	1473	1354	957	1280	293	166	113	98	10	1791	1215	1678	405	479	1506	1111	1132	830	1179	851	346	1925	1137	1075	757	1719	1391	1352	2030	651	1472	1169	1180	581	797	1455	876	822	803	1173
gene1974	b1925	29	64	27	130	102	79	343	534	473	624	457	736	172	124	46	58	23	715	580	676	135	185	715	506	359	242	351	505	114	976	472	424	317	585	480	526	642	311	482	389	432	120	151	300	324	342	287	423
gene1975	b1926	5	47	25	67	62	63	294	373	413	499	345	676	164	138	42	30	14	491	400	501	142	194	611	397	294	297	278	418	108	748	434	370	336	550	353	373	572	188	500	355	299	101	141	309	217	233	169	493
gene1976	b1927	120	274	128	320	339	196	637	815	914	875	514	923	213	187	151	158	57	863	576	868	753	1012	1229	871	761	362	643	1000	314	1121	586	528	402	898	644	515	897	366	579	449	412	258	335	415	414	578	346	593
gene1977	b1928	203	443	294	559	418	326	348	547	502	551	350	1324	335	141	735	619	129	968	644	842	500	606	735	632	1152	910	818	1094	284	1322	1458	1027	812	746	545	548	859	465	465	319	368	467	512	556	1148	735	1060	490
gene1978	b1929	144	360	215	246	252	201	130	247	160	67	43	398	61	110	160	209	60	144	63	95	316	396	238	164	268	166	177	186	117	157	101	95	65	105	103	76	168	63	58	45	37	135	174	144	83	209	67	84
gene1979	b1930	6	9	11	23	33	21	8	45	7	24	10	47	6	15	36	21	9	32	23	36	75	96	21	25	46	28	15	34	13	66	42	35	28	23	18	44	10	1	24	12	11	17	32	22	28	53	20	19
gene1980	b1931	7	10	16	63	32	28	24	55	15	26	13	34	12	19	17	32	10	16	6	12	87	46	34	12	36	12	33	149	21	23	8	12	11	30	35	4	31	14	16	17	6	19	21	15	10	88	8	11
gene1981	b1932	12	27	13	29	53	14	7	31	10	33	11	17	5	0	2	3	3	14	5	13	42	35	11	13	6	18	4	86	19	29	9	20	0	18	20	24	38	5	7	10	14	19	15	21	13	47	9	11
gene1984	b1937	206	224	140	435	417	321	351	631	662	976	486	1669	416	278	1061	678	182	1327	1496	1889	502	821	565	503	3454	4251	3837	607	171	1190	450	352	452	758	559	496	728	267	268	281	216	630	807	1117	171	151	147	348
gene1985	b1938	43	36	36	740	632	373	146	171	206	81	58	496	98	203	122	184	40	166	84	168	86	45	199	125	412	258	251	163	64	76	33	51	33	195	78	87	114	40	102	57	38	294	335	193	23	179	27	115
gene1986	b1939	12	24	6	266	240	155	54	74	51	11	13	172	30	20	24	47	14	40	6	28	24	34	35	28	106	27	31	121	33	26	32	16	26	23	28	13	59	26	22	20	2	44	42	44	22	122	10	30
gene1987	b1940	0	23	8	136	124	80	30	69	36	18	9	101	15	10	30	38	1	18	3	6	52	17	26	11	59	25	34	89	32	16	2	8	1	34	18	9	50	8	16	10	5	35	46	20	22	97	11	24
gene1988	b1941	19	22	4	193	128	71	29	77	33	5	9	85	10	17	34	85	25	25	15	30	24	30	27	14	72	20	27	99	45	14	15	15	9	26	15	6	91	5	37	5	6	51	35	29	7	188	7	14
gene1989	b1942	1	7	1	32	37	15	13	30	12	5	2	10	0	0	20	0	3	0	4	3	17	7	5	11	5	2	13	73	18	7	2	11	0	4	5	1	14	4	5	6	6	7	11	4	6	77	7	10
gene1990	b1943	12	5	7	51	30	15	24	32	9	4	6	20	4	8	17	29	4	21	2	9	3	13	13	9	22	7	27	72	18	40	10	25	16	10	27	11	32	0	9	6	8	13	21	11	24	66	23	32
gene1991	b1944	279	456	180	1790	1586	1229	1808	2860	2422	3209	2239	4357	1016	1022	1343	947	335	3879	2928	3599	379	393	3928	2591	4963	3724	4979	2664	870	5438	2554	2279	1779	3742	3113	3322	3166	1114	2731	2441	2574	3302	4274	5445	3166	2651	2779	3009
gene1992	b1945	286	324	230	2354	1927	1444	3265	4558	4372	5982	3258	5881	1305	1160	2456	2267	543	6990	5394	6961	573	652	7799	5657	8442	5943	7295	4026	1468	8877	4669	3975	3208	7351	5061	4743	6111	2379	5385	3593	2879	3956	5006	6262	3055	2106	2627	5287
gene1993	b1946	111	82	68	861	731	573	1234	1807	1767	2120	1432	2023	448	343	889	930	144	2833	2548	3022	215	300	2846	2521	3429	2353	2887	1775	640	3207	1895	1451	1351	2761	1906	1868	2639	1093	1524	1093	930	1165	1271	1646	1296	921	1191	1616
gene1994	b1947	51	55	21	666	557	373	1022	1334	1712	1437	867	1574	301	187	659	836	165	2310	1255	1925	212	205	2076	1950	2408	1694	1971	1469	678	2372	960	753	758	2130	1238	1245	2394	691	1218	685	580	790	1028	1314	636	476	541	1102
gene1995	b1948	30	37	27	684	594	415	1090	1220	1671	1574	714	1763	353	191	597	994	133	1580	820	1381	136	220	2380	2088	2320	1485	1998	1242	545	2197	753	806	535	2105	1089	1069	2135	576	1452	787	580	1248	1218	1342	668	541	524	1319
gene1996	b1949	12	8	0	183	165	128	360	340	494	419	201	556	81	91	163	239	56	487	231	401	80	47	664	614	667	514	538	331	134	567	264	235	225	409	197	257	744	114	329	224	153	290	319	423	169	125	113	372
gene1997	b1950	7	5	11	310	337	221	713	614	1103	885	402	871	155	161	312	389	99	823	459	648	116	187	1399	1373	1283	917	1007	616	314	1369	351	317	266	1108	585	466	981	282	720	391	285	537	521	626	298	190	197	635
gene1998	b1951	126	177	85	306	281	149	226	237	236	216	96	369	37	66	313	310	83	534	287	244	196	187	333	391	446	399	382	285	118	303	2773	2058	1403	226	134	183	126	116	130	105	90	105	99	133	2336	1732	2258	150
gene1999	b1952	78	173	118	304	214	149	56	97	101	196	134	180	30	110	57	77	11	153	92	211	158	151	94	91	289	302	204	227	93	397	289	164	271	119	96	116	102	86	51	71	47	54	85	54	120	148	95	53
gene2000	b1953	86	99	69	56	45	37	93	166	142	376	354	50	6	29	21	54	13	279	313	229	188	330	226	64	149	95	105	352	67	568	251	291	274	333	316	363	217	218	189	186	179	39	60	69	199	178	182	138
gene2002	b1955	82	96	35	128	110	56	103	246	193	200	272	113	22	22	26	59	28	256	146	185	305	423	222	71	218	109	106	298	55	353	118	163	105	290	286	323	180	173	296	184	168	74	97	157	116	209	121	176
gene2003	b1956	82	166	74	387	360	323	177	339	363	486	261	429	88	81	50	115	23	286	280	231	354	393	447	272	460	380	423	629	202	718	259	245	150	387	358	318	580	183	280	203	176	215	255	277	241	417	238	229
gene2004	b1957	7	19	29	32	27	72	17	86	118	146	99	132	25	1	7	14	3	36	53	88	95	84	61	54	130	126	100	185	40	173	80	26	56	53	49	35	82	56	12	14	6	24	29	19	38	73	25	14
gene2005	b1958	73	137	207	276	214	246	102	269	381	517	215	550	105	290	77	109	12	289	212	329	285	265	279	218	426	472	484	496	153	554	225	240	108	182	191	155	528	173	76	83	67	133	121	140	170	320	123	95
gene2006	b1959	116	117	154	114	91	136	140	235	641	545	198	320	65	23	61	68	5	219	82	224	137	126	202	159	227	223	311	358	184	534	196	132	123	138	107	119	837	203	152	94	66	107	121	84	282	344	187	155
gene2007	b1960	2	11	10	179	191	113	69	78	94	67	59	184	24	23	31	12	13	88	38	71	97	156	138	167	105	104	104	105	64	153	89	72	42	117	75	62	139	34	57	29	22	75	64	60	50	91	63	60
gene2008	b1961	150	280	146	979	892	544	416	576	506	591	335	1232	245	332	167	126	59	582	363	635	690	1006	575	679	860	580	847	702	325	1022	619	485	440	553	397	570	837	240	385	231	217	545	599	550	557	654	521	396
gene2009	b1962	136	219	139	599	519	318	119	221	202	241	111	459	93	109	81	66	15	230	112	133	256	177	219	190	254	183	256	291	101	344	139	171	175	213	173	175	377	91	103	116	110	234	211	195	255	171	214	128
gene2010	b1963	99	141	91	374	272	224	34	59	49	50	47	201	36	14	43	46	2	38	30	30	81	85	39	22	263	81	74	112	33	73	47	65	46	69	37	63	83	47	24	31	10	46	76	54	85	63	72	51
gene2013	b1967	624	663	375	269	246	223	145	246	312	663	520	208	55	188	157	274	76	306	249	349	1686	2786	331	147	377	222	313	525	151	884	561	398	260	503	482	577	281	305	628	496	503	182	254	335	505	393	386	334
gene2014	b1968	195	199	137	808	684	488	132	237	217	426	197	949	134	265	194	214	81	302	193	292	387	387	279	169	999	1162	1168	281	84	277	300	196	181	333	270	344	200	181	225	156	154	330	382	285	157	211	118	194
gene2015	b1969	138	177	117	461	386	270	75	129	129	263	133	614	103	183	109	62	46	240	150	162	222	266	135	86	571	688	481	185	40	157	201	108	74	236	219	212	129	91	152	83	96	215	235	197	111	135	74	123
gene2016	b1970	21	17	14	35	48	21	10	18	12	19	19	34	8	2	23	19	6	15	42	13	49	62	21	15	19	28	25	52	16	27	30	16	24	26	27	16	6	11	10	12	14	17	19	11	22	30	12	29
gene2017	b1971	171	223	128	175	175	124	72	135	146	143	110	258	54	83	135	164	9	184	122	134	182	187	200	81	206	118	135	258	83	178	133	155	120	226	189	189	171	68	227	102	97	120	164	181	338	248	220	194
gene2018	b1972	38	38	33	188	159	99	50	102	82	49	29	163	32	37	103	54	15	62	37	34	75	124	64	47	121	45	57	126	44	42	58	81	19	81	69	59	60	26	46	34	27	90	84	86	96	149	63	51
gene2019	b1973	35	17	20	59	39	39	25	44	27	50	14	75	12	6	75	72	51	48	77	49	93	153	52	19	56	43	83	159	52	78	51	71	48	48	36	42	12	36	30	42	21	32	41	24	37	66	30	44
gene2020	b1974	37	17	27	81	94	44	1	28	9	13	9	32	7	0	14	33	6	15	6	3	57	27	11	4	31	33	43	84	14	30	8	25	10	6	11	23	3	1	2	8	4	19	25	19	10	54	11	8
gene2022	b1976	62	194	117	307	315	284	646	1236	755	1873	898	502	91	127	65	156	15	2353	1895	2148	576	909	2208	976	978	938	1135	1096	270	1685	1376	1357	976	1804	1860	1598	448	550	750	721	576	280	419	521	517	472	491	1033
gene2024	b1978	218	341	219	1658	1466	695	301	623	422	407	237	967	145	246	86	148	67	453	295	307	654	656	466	287	625	505	721	910	337	672	485	358	255	426	345	415	558	229	250	268	194	335	386	270	323	879	255	319
gene2026	b1981	267	257	224	544	466	333	350	559	513	770	379	581	95	198	54	111	9	683	479	558	411	487	631	429	927	829	908	502	204	722	685	448	313	594	491	408	672	241	373	296	201	486	533	442	462	470	357	306
gene2027	b1982	362	470	293	393	346	299	1041	1289	1101	1422	896	596	136	96	280	211	127	1787	1146	1309	2134	3058	1768	940	805	730	896	1361	387	2202	1874	1646	943	1710	1361	1240	1907	766	1167	985	859	609	746	840	2072	1587	1757	1218
gene2028	b1983	1649	3240	2158	850	694	470	846	1311	1132	2533	1149	1717	266	320	27029	21006	5968	3661	3280	3003	1584	2572	2535	2232	2151	2255	2177	1248	383	2553	5460	3402	3396	1741	1470	1549	1110	1205	604	557	559	651	923	738	1275	976	1219	1145
gene2030	b1985	119	133	60	473	416	307	119	334	224	229	146	404	73	127	31	44	30	186	127	132	229	162	151	99	259	232	259	580	228	309	139	100	111	176	156	175	222	90	90	57	49	116	137	93	113	502	66	76
gene2032	b1987	102	112	65	206	135	119	68	152	167	167	115	134	36	26	77	49	11	209	186	169	210	247	170	109	106	78	99	533	151	825	102	82	101	137	126	147	86	47	102	86	99	52	51	71	57	227	82	65
gene2033	b1988	20	71	25	85	104	53	96	134	197	195	67	102	26	52	64	27	30	235	103	156	182	212	233	172	72	61	94	161	49	182	131	88	89	161	87	91	122	81	88	65	48	56	62	51	59	124	35	83
gene2035	b1990	80	117	73	298	231	265	197	344	354	495	500	411	105	147	73	84	47	548	332	460	317	392	547	251	487	349	440	631	125	960	413	417	250	704	672	603	316	291	416	356	245	246	351	423	394	336	384	384
gene2036	b1991	106	90	77	429	373	420	113	393	398	501	263	629	141	180	126	144	67	538	458	427	340	429	295	204	581	660	812	559	213	578	315	237	212	332	323	354	492	199	147	142	161	279	393	288	203	436	235	146
gene2037	b1992	55	71	63	265	226	265	43	150	212	249	93	517	110	81	48	92	14	165	138	179	218	167	113	79	425	412	426	375	116	288	103	76	57	131	104	126	282	86	41	53	64	119	124	104	90	246	98	31
gene2038	b1993	58	84	64	223	154	171	37	113	157	174	87	358	79	106	50	77	40	180	174	190	147	147	131	75	376	337	465	298	92	290	203	218	149	114	108	146	154	92	73	47	78	86	139	114	171	162	126	67
gene2040	b1994	181	339	315	955	848	616	361	497	474	558	358	916	178	192	555	541	120	630	349	466	513	588	652	465	879	567	665	547	161	931	526	503	269	652	494	473	859	279	397	286	300	577	618	545	643	526	513	663
gene2044	b1996	82	117	84	477	460	317	143	278	199	267	174	453	77	115	136	138	33	384	178	249	281	325	297	175	440	275	359	402	130	343	202	198	140	326	279	297	460	150	233	159	105	228	267	230	199	319	134	237
gene2045	b1997	65	123	81	228	227	151	101	176	148	162	107	226	37	47	76	52	31	260	114	213	143	188	186	142	224	173	173	218	51	261	199	182	131	179	197	184	188	105	149	106	108	112	185	203	171	130	135	172
gene2048	b2000	474	554	332	204	187	191	729	1278	1399	1133	834	513	146	149	291	390	178	2223	1393	2207	1452	1434	2373	1572	741	355	618	2232	593	2712	1671	1515	1132	1414	1161	1352	3176	1227	1098	564	512	298	324	420	2327	2315	2553	1617
gene2049	b2001	41	64	45	79	47	26	83	163	96	107	48	101	27	22	19	26	4	117	103	97	129	136	148	103	108	85	57	313	113	204	148	97	83	81	99	48	102	55	51	45	38	65	68	66	118	290	118	87
gene2050	b2002	0	11	3	23	25	29	8	35	18	6	8	19	3	0	4	0	8	20	15	8	22	13	8	15	7	24	15	57	25	30	11	5	2	6	10	0	19	7	9	2	7	17	7	2	7	47	7	18
gene2051	b2003	0	0	0	0	0	2	3	6	2	2	1	2	0	0	0	0	0	0	0	2	4	2	1	0	5	6	0	30	5	0	0	4	4	0	0	0	1	0	0	1	0	2	0	0	0	15	0	2
gene2052	b2004	0	1	0	2	6	3	2	10	2	0	0	2	0	0	0	0	0	5	4	0	4	2	1	0	0	0	0	11	8	1	0	5	0	0	4	0	0	0	0	0	2	3	4	3	2	46	3	5
gene2053	b2005	3	0	1	3	3	3	2	3	0	0	1	1	0	0	0	0	0	3	0	3	6	4	2	1	7	0	0	17	6	0	7	0	0	0	0	0	6	0	0	0	0	3	1	1	2	9	2	1
gene2057	b2007	1317	2074	1614	552	630	431	1104	2470	1951	4885	3993	1477	262	208	584	481	276	6477	6791	5865	2609	4999	4407	1843	4221	3754	4367	3221	706	6523	4435	4268	3159	4209	3882	5080	3013	2475	1993	2083	1878	762	1289	1733	2004	1578	1891	2808
gene2058	b2008	181	196	129	507	509	403	273	416	425	713	399	532	96	134	45	75	23	497	424	438	578	814	648	401	474	375	482	400	125	568	334	256	202	704	568	575	517	288	354	346	268	231	276	330	205	234	177	800
gene2059	b2009	202	292	197	339	290	308	326	611	616	1599	765	435	115	175	59	79	45	1037	1010	1058	950	1159	982	473	720	564	624	664	158	1126	493	449	351	1074	993	1173	552	603	514	617	591	186	302	474	288	275	231	1248
gene2060	b2010	94	124	145	829	700	407	113	231	265	233	91	391	83	151	22	23	35	173	119	150	273	254	157	120	273	255	256	360	97	228	241	162	145	125	136	125	341	114	70	68	62	123	134	87	276	383	190	93
gene2061	b2011	146	214	179	231	193	216	487	742	739	1031	683	747	174	121	113	73	25	1218	751	972	461	597	1177	752	894	715	1067	807	277	1558	950	742	539	948	839	784	930	546	586	541	400	614	846	796	636	546	605	764
gene2062	b2012	332	353	279	5120	4048	4105	265	628	405	500	733	8114	1713	1839	470	498	113	605	224	243	585	686	296	213	2241	1375	1016	1360	272	2509	801	439	430	887	859	1607	1473	758	658	410	344	1011	1245	949	986	775	1323	586
gene2063	b2013	577	866	705	11845	9052	8399	377	1122	719	1078	1203	38025	7899	8288	580	700	152	879	418	789	1032	1153	536	401	2939	1979	1663	2302	482	5405	814	484	462	1884	1724	2944	1288	767	708	523	537	872	1172	1418	1012	1064	1479	976
gene2064	b2014	967	1428	1133	4792	4055	2341	336	515	571	524	289	3363	667	610	324	268	108	865	645	713	1619	2546	697	1114	2234	1307	1467	536	216	865	2031	1470	927	660	427	607	1566	270	203	151	149	1485	1783	1314	1227	828	770	254
gene2065	b4678	3	9	8	45	12	1	1	1	0	1	1	4	2	0	0	0	0	2	0	15	5	6	1	4	3	20	4	1	0	5	22	28	7	3	0	10	0	2	1	0	0	5	3	7	6	7	3	1
gene2066	b2015	63	120	98	643	553	400	261	327	404	355	215	669	105	252	261	349	115	371	143	221	308	358	583	309	363	312	315	400	134	513	228	165	121	424	304	296	525	148	248	148	108	250	323	241	156	242	102	316
gene2067	b2016	506	860	588	1150	1008	900	884	1385	1392	1502	1106	2001	445	536	1185	1676	332	2316	1530	1705	1104	1243	1857	1124	1934	1246	1438	1865	564	3213	1918	1300	1190	1849	1496	1658	2096	813	1061	789	806	917	1055	1100	1633	1082	1401	1314
gene2068	b4539	46	99	93	177	150	179	81	93	108	127	68	228	55	88	402	500	99	140	126	168	93	99	129	139	212	177	169	80	41	157	211	160	144	131	166	139	97	88	62	45	44	78	145	130	126	89	79	115
gene2069	b2017	72	137	57	238	226	199	82	175	157	146	120	308	58	157	451	403	131	212	191	183	134	161	212	148	249	174	220	177	55	316	213	205	144	184	135	178	159	79	56	64	77	134	150	176	161	103	105	143
gene2070	b2018	0	0	0	2	0	1	0	1	3	1	17	1	0	0	0	0	0	1	0	0	0	0	1	0	0	0	0	1	1	5	1	0	0	5	1	3	0	0	3	4	7	0	0	2	1	1	3	3
gene2071	b2019	166	272	124	742	660	377	710	887	1130	1626	738	2056	434	610	100	72	19	1317	676	914	312	289	1501	781	679	437	531	1010	333	2033	1222	1034	870	1367	858	918	1876	865	1031	628	592	597	575	669	1135	644	718	786
gene2072	b2020	78	145	56	503	440	254	580	644	966	587	359	1369	297	427	65	53	61	684	316	535	292	198	818	430	184	175	198	708	210	980	658	541	320	644	487	398	1824	534	515	339	291	378	367	392	881	726	700	452
gene2073	b2021	48	50	20	190	211	85	434	453	592	362	215	675	156	74	62	39	26	565	207	320	189	182	472	244	142	104	166	381	107	646	459	327	230	486	396	399	1065	296	412	204	228	207	194	291	671	565	532	311
gene2074	b2022	83	86	38	245	184	130	576	582	757	567	367	675	151	212	73	64	20	631	468	630	313	300	685	399	196	224	225	624	152	915	653	662	438	643	496	430	1298	446	424	286	257	254	271	367	987	704	803	395
gene2075	b2023	1	15	3	57	70	39	218	280	360	215	137	251	41	98	27	25	31	221	169	225	152	132	306	180	75	45	90	254	71	338	180	211	107	258	187	191	600	152	171	114	94	103	94	122	342	289	328	146
gene2076	b2024	14	20	16	84	64	36	215	304	389	232	178	227	51	91	20	68	7	307	133	232	117	187	397	182	121	59	101	333	111	456	279	254	148	264	201	179	737	186	193	85	112	107	107	152	437	353	342	170
gene2077	b2025	20	41	5	67	81	48	241	373	448	338	229	231	48	45	72	106	21	500	253	425	316	325	400	231	104	105	150	485	164	512	507	381	352	399	241	226	644	183	263	148	131	124	124	123	438	520	315	228
gene2078	b2026	38	60	12	64	65	46	234	370	375	345	210	209	37	71	34	86	49	511	291	348	267	286	467	248	121	128	122	501	127	506	447	362	281	425	281	253	688	221	251	171	183	133	163	229	516	445	440	261
gene2079	b2027	2792	4084	3342	4177	3894	2638	1697	2140	2878	4689	1898	7389	1283	1513	1737	1663	371	3654	2759	2924	1837	3118	2887	3277	7365	7017	6679	2524	954	4876	8834	6706	5257	2699	1871	1900	4064	1817	1570	1321	1361	3045	3371	3301	5810	3050	3835	1536
gene2080	b2028	155	258	154	412	368	225	140	278	159	209	103	659	112	135	158	321	77	665	433	353	672	840	327	274	499	311	297	263	100	229	2870	1654	1288	195	184	120	218	103	157	116	94	192	258	215	1805	1571	1628	263
gene2081	b2029	4996	9119	6806	4050	3583	2769	7342	10729	7959	15959	7320	10856	2199	2320	10418	10196	2892	20297	15157	13774	38975	67779	19991	17809	6480	4648	5563	14788	4100	27821	23892	19781	11973	12619	10684	10104	10779	5370	5436	5741	5086	3204	4233	4988	15844	11451	14739	10177
gene2083	b2030	182	345	208	754	675	560	516	729	662	780	450	1253	284	236	780	853	196	979	628	652	664	847	898	672	1131	758	996	770	247	1341	947	835	430	816	631	645	1030	419	575	416	389	625	725	682	874	734	737	886
gene2084	b2032	72	134	65	733	709	591	867	1163	665	992	406	3513	615	597	1883	1466	445	2376	1968	1924	2038	3437	1417	1583	2757	2366	2785	757	263	1554	5014	2470	2952	822	985	845	461	352	337	331	461	547	619	612	768	589	669	814
gene2085	b2033	66	72	46	532	514	468	338	578	463	537	272	2293	375	531	1019	1120	210	1285	1226	1041	1202	1913	907	774	1797	1495	1623	516	186	994	2087	1210	1153	530	444	506	364	393	164	195	146	324	350	408	587	388	454	452
gene2086	b2034	40	135	79	678	714	569	600	873	580	924	412	3829	687	744	1752	1357	396	1755	1410	1420	1770	2644	1161	1256	2616	2165	2291	769	270	1457	4254	2504	2381	606	693	675	399	565	350	289	452	456	628	606	953	710	862	674
gene2087	b2035	71	139	46	649	604	634	427	813	585	804	260	3782	643	720	1696	1429	474	1402	997	1127	1736	2472	882	940	2036	1945	2188	875	289	1315	2346	1453	1553	531	458	579	506	273	234	192	218	392	492	425	634	442	520	470
gene2088	b2036	85	183	186	989	919	822	486	922	813	1244	576	4230	748	987	3435	2589	648	2073	1936	1905	3650	5048	1195	1279	3253	2663	2809	1102	384	1998	4095	2328	2543	816	763	737	829	757	329	271	324	521	764	687	1041	704	807	691
gene2089	b2037	121	187	118	1182	1091	797	423	633	574	752	296	3410	534	605	1620	1576	392	1194	840	1021	1147	1447	883	961	2286	1980	2059	662	281	1278	2755	1507	1656	481	470	570	513	292	317	237	287	567	742	526	730	582	643	444
gene2090	b2038	37	89	37	647	575	454	240	309	331	476	217	1462	266	290	689	635	173	547	390	429	607	1047	534	674	878	777	831	277	128	647	1329	870	686	318	254	369	346	251	147	150	167	304	376	283	420	303	399	286
gene2091	b2039	93	293	357	1330	1334	955	416	737	701	1109	504	3012	514	498	1759	1614	402	1523	1197	1170	1772	2742	1185	1183	2606	2300	2333	793	250	1570	2670	1631	1437	708	627	686	1098	577	364	255	297	609	739	734	931	664	680	470
gene2092	b2040	161	247	334	1661	1500	1063	483	600	726	1076	529	2969	562	624	1308	1271	221	1234	1153	976	1075	1781	1230	1280	2086	1720	1781	635	224	1390	2657	1642	1455	839	696	726	1524	610	407	344	334	817	916	849	1145	796	948	574
gene2093	b2041	559	996	747	2474	2086	1553	669	966	1019	1855	932	4933	862	976	1855	1396	333	2022	1618	1546	1394	2379	1709	1785	3000	2352	2580	879	314	2096	4441	2744	2158	1217	923	1288	1757	875	627	595	581	1294	1736	1433	1629	1187	1363	836
gene2094	b2042	2882	4526	3621	2680	2206	1727	1590	2192	2166	4172	2591	5965	1236	1284	1716	1410	311	4243	3107	3127	4033	6379	3031	2841	4142	3335	3524	3530	1151	7289	7962	6030	4061	3417	2765	2918	4766	1909	2188	1958	1983	1989	2390	3083	6568	4723	5836	2047
gene2095	b2043	14	65	41	127	128	77	42	97	36	46	45	122	29	53	36	83	16	146	47	91	194	184	54	56	117	89	85	263	99	86	163	109	86	60	43	59	40	29	63	34	37	58	64	56	197	239	108	55
gene2096	b2044	34	135	24	196	182	147	76	156	109	112	48	158	30	10	50	96	53	170	96	82	157	110	83	77	171	80	117	200	116	110	182	112	84	103	59	52	142	31	78	38	54	108	125	88	268	352	167	58
gene2097	b2045	27	19	5	21	44	27	27	52	29	55	27	30	10	18	15	59	14	146	73	62	153	59	52	65	39	9	29	147	33	64	186	123	74	56	29	27	40	24	49	23	45	35	41	43	405	269	217	57
gene2098	b2046	56	97	19	26	41	39	29	113	43	25	16	45	4	0	27	45	74	172	36	44	128	55	37	57	40	38	32	252	111	42	156	139	82	37	26	15	38	24	48	29	20	38	32	49	331	407	171	36
gene2099	b2047	32	51	34	24	20	21	11	100	42	35	17	42	8	4	18	46	30	226	68	40	110	82	50	52	12	5	31	253	103	59	301	148	87	31	16	32	27	16	75	33	46	26	33	36	563	508	293	51
gene2100	b2048	34	97	57	44	28	31	28	104	42	74	33	69	11	4	13	121	43	460	181	134	271	113	115	121	64	25	55	184	62	83	941	522	398	97	42	74	53	28	98	35	92	52	51	74	1222	643	764	83
gene2101	b2049	71	87	80	46	42	44	42	153	64	78	63	77	16	31	29	128	37	527	189	147	200	96	119	139	132	47	28	316	111	119	791	503	434	55	69	73	57	27	97	38	52	48	43	70	1157	894	750	55
gene2102	b2050	76	118	58	45	22	24	18	54	41	48	31	49	14	11	20	151	37	329	154	106	154	109	114	121	50	21	58	136	53	96	702	497	270	62	42	26	39	14	56	42	57	40	56	53	1104	722	692	39
gene2103	b2051	23	43	32	12	7	16	11	29	28	16	15	32	6	0	4	18	10	206	48	48	99	26	58	78	23	6	7	43	27	45	299	259	184	37	41	18	16	8	37	14	28	18	29	31	562	365	413	17
gene2104	b2052	166	112	76	47	24	39	44	80	47	60	50	73	14	22	38	107	89	699	189	136	289	106	197	209	85	15	30	172	87	142	1102	864	418	96	63	56	27	15	79	35	78	53	44	78	2032	1169	1373	83
gene2105	b2053	252	239	122	89	49	51	60	172	89	103	77	124	32	45	61	187	170	1403	498	340	381	227	364	338	116	41	70	227	133	259	3072	2197	1218	129	132	134	80	34	193	84	143	78	116	148	3966	2539	2753	160
gene2106	b2054	49	75	28	48	10	21	13	63	20	11	9	38	9	12	26	86	45	250	165	87	147	65	60	41	46	8	14	86	36	24	1013	653	441	47	21	27	18	16	38	34	36	23	26	52	678	508	502	49
gene2107	b2055	66	97	51	59	30	46	16	42	42	46	23	59	10	57	17	79	34	341	103	126	186	61	63	85	33	9	40	132	36	80	1380	936	563	36	53	34	15	17	64	28	52	21	37	52	911	711	686	52
gene2108	b2056	168	162	115	78	37	65	45	144	34	46	46	89	21	10	23	139	13	461	201	170	223	90	91	102	71	19	24	276	99	99	1636	1073	884	54	42	47	17	23	60	38	39	49	53	63	1060	848	707	52
gene2109	b2057	90	83	33	42	33	31	24	65	35	34	17	40	1	0	30	59	26	303	77	46	118	39	59	56	49	19	28	116	69	48	777	547	348	37	23	17	21	12	61	22	35	16	23	41	1026	705	624	34
gene2110	b2058	7	27	9	10	4	4	4	35	3	13	7	14	2	0	4	6	1	75	69	19	29	13	34	33	1	4	6	48	19	19	206	156	85	6	9	8	21	1	25	7	5	5	6	15	348	222	248	12
gene2111	b2059	38	77	31	27	9	22	15	69	21	33	14	36	16	2	18	38	35	279	78	72	109	44	71	78	61	8	14	104	31	72	952	702	429	35	16	41	25	4	50	16	55	36	41	44	1454	957	1104	41
gene2112	b2060	170	215	66	66	47	47	32	167	43	36	34	70	14	0	17	115	41	565	276	169	239	113	183	203	82	28	61	338	114	120	2862	1780	1260	63	70	88	32	12	104	36	78	70	75	104	3756	2741	2949	102
gene2113	b2061	64	17	13	11	3	5	0	8	0	5	5	19	3	0	1	6	1	44	31	18	29	12	20	31	5	0	1	33	6	15	363	273	142	8	4	6	7	3	8	7	7	8	10	30	552	441	476	16
gene2114	b2062	140	157	90	31	32	38	16	51	25	27	25	41	9	0	8	89	48	306	122	78	134	38	86	103	56	10	45	155	37	60	2308	1173	807	38	40	62	31	13	60	30	59	43	47	58	2196	1773	1759	63
gene2115	b2063	216	170	139	694	549	393	221	436	325	594	350	663	121	98	180	119	43	620	329	383	421	339	395	285	848	646	839	480	228	568	630	379	246	488	374	408	768	284	291	237	196	423	537	417	556	586	456	378
gene2116	b2064	203	239	175	1897	1754	1219	1060	1461	1766	1450	807	2867	517	796	495	572	157	1800	1210	1466	1183	1579	2090	1584	1748	1350	1583	1301	471	2106	1047	1286	788	1715	1444	1384	2155	785	1194	678	693	1165	1311	1209	1258	946	925	1208
gene2117	b2065	417	911	618	1357	1240	936	784	1244	1429	1184	825	2783	584	1035	544	487	108	1926	1394	1462	1315	1307	1676	1149	2063	1253	1525	1470	479	2265	1575	1217	1132	1702	1336	1165	2991	943	905	634	587	973	1048	988	1641	1095	1232	1060
gene2118	b2066	401	729	561	604	585	407	262	350	437	425	272	2329	485	607	214	152	43	446	346	444	625	889	485	594	587	456	553	293	88	497	590	455	296	474	243	278	670	276	257	187	135	477	524	528	391	265	300	267
gene2119	b2067	143	226	177	713	664	554	517	931	818	894	604	920	163	183	205	194	97	1045	673	691	569	489	1002	654	924	522	907	1161	445	1331	655	470	436	1132	751	799	1429	520	725	444	371	587	657	686	781	1067	608	744
gene2120	b2068	38	51	67	112	102	81	100	210	160	162	113	130	23	24	50	34	16	228	156	174	133	92	180	118	151	85	104	311	99	266	146	89	102	191	128	141	219	77	131	63	87	75	64	90	140	245	84	121
gene2121	b2069	348	873	688	1037	844	435	127	243	188	182	99	1312	278	217	983	593	102	246	123	126	458	550	171	144	334	233	242	337	106	292	194	180	78	134	86	88	415	70	109	42	75	308	326	148	156	306	98	74
gene2122	b2070	43	110	97	250	159	160	48	132	56	79	70	136	30	33	60	116	21	95	58	100	179	101	111	60	167	98	131	296	99	114	72	66	55	122	108	84	103	37	79	37	32	85	91	79	76	237	59	89
gene2123	b2071	50	78	49	67	60	36	15	84	23	19	5	106	12	31	53	47	4	13	47	31	136	212	24	9	100	129	84	159	45	15	32	14	17	20	29	32	9	13	22	11	15	32	34	25	10	111	11	27
gene2124	b2072	17	32	9	78	55	55	5	82	19	12	13	47	6	1	2	9	0	15	9	11	32	15	26	32	61	36	24	151	91	11	15	15	9	33	18	8	9	7	11	16	14	26	24	28	6	240	13	11
gene2125	b2073	26	39	22	76	85	43	39	90	49	14	23	80	12	29	37	20	33	32	13	30	59	54	38	38	67	73	68	123	71	40	80	66	18	49	44	12	48	10	26	14	25	53	34	31	45	205	40	29
gene2127	b4667	0	0	2	0	0	0	0	0	0	1	1	2	0	0	0	0	0	0	3	0	4	0	0	0	0	0	5	0	1	1	0	0	0	0	0	2	0	0	0	0	0	0	0	0	0	0	0	2
gene2129	b4668	0	0	0	0	0	0	0	0	0	0	1	1	0	1	0	0	0	0	0	0	0	0	0	0	0	0	0	0	0	0	0	0	0	0	0	2	0	0	0	0	0	0	0	0	0	0	0	0
gene2130	b2074	133	139	91	634	590	381	186	295	210	99	80	452	70	96	212	166	87	247	174	229	184	180	270	210	395	304	242	264	70	304	3115	2639	2095	431	270	288	257	92	148	105	110	276	291	286	608	579	488	235
gene2131	b2075	142	138	72	648	462	367	250	374	342	257	144	467	78	102	186	247	53	329	161	166	290	283	551	343	279	236	244	407	145	421	1518	1348	797	565	409	247	672	161	224	132	180	326	296	312	702	732	506	295
gene2132	b2076	87	88	38	426	349	221	252	410	334	196	86	311	66	49	146	129	59	307	145	185	215	191	374	365	291	217	272	384	154	398	755	634	457	463	253	200	418	108	158	84	102	218	203	151	444	658	323	197
gene2133	b2077	48	80	3	234	162	142	137	172	186	165	81	168	32	6	99	68	20	171	45	61	112	110	161	126	104	148	119	277	70	189	179	124	76	186	159	141	192	45	96	65	41	101	124	95	159	246	131	83
gene2134	b2078	7	18	4	124	86	92	108	132	128	196	70	115	18	25	50	43	22	140	114	95	116	120	194	127	156	96	139	176	63	225	165	174	96	189	126	141	181	48	120	46	72	96	97	77	164	220	132	69
gene2135	b2079	71	96	80	356	283	200	217	295	304	529	285	272	41	59	134	46	25	459	252	332	202	249	405	281	537	343	364	465	151	766	514	379	156	501	352	361	411	178	249	167	153	234	230	223	333	246	293	211
gene2136	b2080	27	72	26	64	46	31	71	94	125	102	209	55	19	0	12	62	10	115	62	116	204	274	122	64	44	58	47	102	37	171	139	145	63	197	164	202	86	79	125	104	114	58	69	65	131	140	111	96
gene2137	b2081	671	1004	707	5754	4761	2892	440	590	702	368	257	2418	484	513	708	850	150	578	463	448	1149	1376	476	481	1395	940	1126	461	165	488	858	596	437	492	339	482	953	296	309	204	191	1454	1612	869	592	585	481	289
gene2139	b2082	50	56	29	49	35	37	15	48	24	40	31	75	6	16	142	72	9	47	53	83	127	133	28	34	119	124	71	99	33	184	60	36	22	35	51	84	77	18	39	29	26	40	49	31	110	89	93	27
gene2141	b2085	20	30	29	17	8	14	5	49	12	27	7	20	1	0	27	56	6	4	4	10	71	71	8	5	16	32	11	107	34	27	17	18	21	11	13	15	14	13	14	7	14	4	9	4	2	78	1	4
gene2142	b2086	131	272	98	73	49	43	42	168	106	104	115	87	19	35	39	100	55	221	116	117	476	359	141	119	78	63	49	284	131	228	895	795	480	142	122	112	96	37	168	100	126	68	76	113	1166	1072	1042	110
gene2144	b2088	48	92	27	91	68	59	31	68	59	63	43	75	18	37	36	30	6	101	48	44	56	54	59	53	135	71	101	57	21	92	82	84	41	60	61	63	52	31	30	32	29	76	79	63	92	76	58	65
gene2145	b2089	20	66	17	129	128	76	40	98	59	65	35	82	9	10	22	43	12	80	70	65	67	51	79	65	104	62	78	179	51	96	52	46	37	79	62	56	102	30	60	26	28	74	75	60	48	233	40	78
gene2146	b2091	71	98	26	96	118	136	1622	1764	4302	5927	2866	242	61	161	64	152	31	2640	2703	3691	1756	2476	3294	1348	1450	1361	1933	1683	372	3127	1727	1615	1466	4998	3911	4812	5171	3508	2577	2248	1768	501	968	1566	763	666	719	1217
gene2148	b2093	43	47	12	25	25	49	1041	1051	1805	3417	2221	171	41	180	38	123	30	1828	2006	2680	906	1393	2057	898	828	843	1274	846	239	1766	1426	1455	1166	2636	2543	2986	1762	1990	2252	1869	1714	462	732	1183	774	646	869	1153
gene2149	b2094	56	66	33	81	112	110	2000	2763	3716	6091	3291	407	91	217	64	191	91	4820	5011	5969	1481	2228	4794	1680	2307	1973	2666	2381	564	4679	2714	2632	2167	5796	5053	5953	4186	3661	3302	2702	2422	886	1520	2378	905	792	973	2542
gene2150	b2095	277	239	135	355	454	540	6271	9401	12202	17219	9767	1357	460	711	213	438	176	18096	16391	18907	5716	7978	15555	5657	8085	6940	9838	9329	2289	17685	8552	8757	7010	19347	16339	17535	16819	11050	9831	8398	7308	3609	6237	10060	3548	2659	3549	9198
gene2151	b2096	738	818	390	414	460	636	5414	9692	8556	13682	8926	2063	706	763	268	467	201	17161	13253	14419	4561	6090	12537	4975	7662	6248	9373	11714	2451	20838	8890	8911	6425	14251	12797	13601	9852	7816	8956	7915	7897	4195	7295	11333	4075	3483	4265	9929
gene2152	b2097	246	314	177	45	46	38	315	480	598	1081	832	109	25	29	70	161	101	800	507	678	949	1424	846	394	180	104	116	949	241	1326	1245	1145	645	824	771	760	758	475	845	586	479	121	153	355	2364	1822	2330	520
gene2153	b2098	17	30	13	77	62	53	64	134	56	97	28	97	17	35	6	0	23	91	31	69	47	95	62	43	89	103	113	235	111	121	59	62	33	61	39	40	49	21	43	30	35	61	88	74	43	226	34	47
gene2154	b2099	24	65	10	79	65	78	50	116	82	71	19	81	20	37	17	39	7	124	72	87	108	113	83	64	131	91	87	156	40	109	88	60	68	108	51	24	137	39	42	24	18	75	99	110	63	189	60	65
gene2155	b2100	8	31	2	76	66	80	34	91	68	34	6	67	16	0	26	1	13	63	28	54	109	87	48	36	73	38	60	127	65	43	36	40	30	50	26	28	114	28	26	29	22	53	58	61	38	214	31	35
gene2156	b2101	79	186	71	604	471	345	210	309	297	214	125	770	159	108	134	111	71	405	240	361	165	191	352	270	391	418	413	261	90	298	350	291	192	354	246	270	411	192	191	158	156	367	338	338	284	337	229	247
gene2157	b2102	34	73	39	301	284	145	48	89	110	67	47	213	38	17	43	33	25	98	61	73	119	120	95	77	222	111	135	168	49	69	118	68	83	89	63	68	65	48	57	60	29	78	109	76	113	181	53	76
gene2158	b2103	31	73	34	562	503	334	35	106	76	42	46	262	38	123	32	38	21	61	53	34	118	122	62	41	125	65	112	236	77	140	116	78	48	98	50	61	166	44	38	22	20	96	75	70	81	207	45	62
gene2159	b2104	88	116	42	811	769	360	79	95	131	55	50	440	54	86	47	70	33	108	39	71	99	138	71	78	211	150	144	116	49	84	126	112	43	63	91	83	252	62	46	39	37	210	211	112	100	128	55	50
gene2160	b2105	51	85	38	532	490	326	58	88	102	113	43	394	55	96	33	83	10	82	69	71	98	102	59	30	335	434	380	128	42	76	114	73	65	102	76	90	109	64	36	30	37	191	202	142	96	113	53	37
gene2161	b2106	42	41	14	287	224	148	35	76	42	31	3	182	29	22	27	78	44	15	13	23	55	22	21	25	35	56	56	142	71	64	153	132	57	47	24	43	64	19	18	21	43	90	106	44	104	179	59	34
gene2162	b2107	298	395	285	309	214	165	108	215	160	235	159	639	139	161	97	87	52	421	295	259	571	717	323	254	739	460	529	686	228	962	1115	979	577	210	232	182	145	71	233	157	223	245	314	343	1525	990	1178	212
gene2163	b2108	32	48	20	50	35	22	15	102	16	21	7	46	4	0	71	52	40	19	7	18	77	35	6	19	36	54	29	242	71	33	29	14	7	3	11	37	8	13	13	9	23	20	18	14	14	172	14	16
gene2164	b2109	70	82	30	77	88	74	63	288	46	65	41	116	31	44	50	115	26	132	79	42	138	119	52	26	301	168	230	654	256	61	120	99	107	50	75	74	59	55	85	45	58	75	100	46	78	528	59	31
gene2165	b2110	0	9	13	6	6	15	9	63	22	20	24	30	3	10	13	0	24	65	27	12	56	19	16	13	84	68	104	122	54	33	97	60	61	31	26	22	20	12	37	12	44	20	29	27	27	103	34	23
gene2166	b2111	62	84	45	43	33	64	160	244	156	303	173	145	21	35	111	139	125	379	422	366	223	332	187	98	400	313	460	180	75	303	1008	857	780	358	347	346	210	270	193	176	199	147	221	175	382	320	299	183
gene2167	b2112	58	108	60	158	139	52	54	61	87	116	76	109	19	30	70	74	32	87	59	68	129	252	120	46	100	120	82	78	25	144	65	50	50	103	94	107	56	21	92	55	49	90	94	71	87	84	53	69
gene2168	b2113	752	1251	918	2013	1875	1704	1375	1946	2347	3008	1779	3036	714	814	2587	1931	419	3210	1777	2465	1638	1760	2992	2350	2754	2148	2571	3547	1112	5975	3208	2560	1715	2628	1989	2265	4694	1858	1645	1340	1316	2490	3239	3574	2998	2089	2697	1858
gene2169	b2114	923	1869	1265	3159	2809	2125	2185	2965	3082	3245	1783	4375	1023	891	1377	1123	257	4235	2678	3656	1852	2370	4946	5973	3394	2392	3048	3757	1341	6647	6185	4531	3112	3277	2527	2443	5280	1697	1889	1304	1440	2967	3210	2879	4590	3528	4364	2281
[truncated: 2,142 more rows]
[truncated: 171 more columns]
